# Supplementary material for: Cross-platform clinical proteomics using the Charité open standard for plasma proteomics (OSPP)
Source: Nat Commun. 2025 Dec 22;16:11377. doi: 10.1038/s41467-025-67264-9 (PMC12727829; doi:10.1038/s41467-025-67264-9)
Supplement: Supplementary file 3 — Supplementary Data 1-7 [file 41467_2025_67264_MOESM3_ESM.zip]

Archive with 7 entries (7 files):
- Supplementary Data1_peptide properties and analytical performance.xlsx
- Supplementary Data2_concentration matched IS_conce4each peptide.xlsx
- Supplementary Data3_limit of detection and quantificaiton.xlsx
- Supplementary Data4_metadata.xlsx
- Supplementary Data5_MRM-HR_peptide Statistics.xlsx
- Supplementary Data6_MRMHR-DIA.xlsx
- Supplementary Data7_DIAs_rev.xlsx
