# Supplementary material for: Cross-platform clinical proteomics using the Charité open standard for plasma proteomics (OSPP)
Source: Nat Commun. 2025 Dec 22;16:11377. doi: 10.1038/s41467-025-67264-9 (PMC12727829; doi:10.1038/s41467-025-67264-9)
Supplement: Supplementary file 3 — Supplementary Data 1-7 [file 41467_2025_67264_MOESM3_ESM.zip › Supplementary Data1_peptide properties and analytical performance.xlsx]

## Sheet: selection cohort
Supplementary Table 1_peptide selection parameters, properties and analytical performance
Peptide Selection cohort
Sample Type	Study characteristic	N of masterpool QC samples	N precursors in masterpool QC samples
Citrate Plasma	Cross-sectional, healthy	427	5350
EDTA Plasma	Pre-/Post-surgery	67	4653
EDTA Plasma	Sars-Cov2 Infection	27	4920
EDTA Plasma	Children/Neuroblastoma	34	5110
EDTA Plasma	Head and Neck cancer	23	6361
Heparin Plasma	Sars-Cov2 Infection	95	5693
Serum	Rare metabolic disease	781	5395
EDTA Plasma	Sars-Cov2 Infection	51	5642

## Sheet: peptide properties
peptide selection parameters, properties, analytical performance and matrix test detection
Peptide information					Selection creteria on Study pools										Physical & Chemical properties							Analytical Performance						Consistent Detection in Matrices (Matrix test)_ endogenous
Sequence	respective labelled peptide	Genes	ProteinName	UniprotID	Source of selection	BestRank	NNpep	rank_in_protein	PctPres_mean	Pres_inNProjects	Pres in EDTA	Pres in Heparin	Pres in serum	Pres in Citrate	length	hydrophobicity_kyte	Hydrophobicity	netcharge	miscleavage	mod	Synthesis/ Purification	SRM/MRM Compatibility	Synthesis purity_ light	Synthesis purity_ heavy	Identified charge in LC-MS	endogenous Retention Tims (min)	heavy Retention Tims (min)	Detection in Heparin	Detection in EDTA	Detection in Serum	Detection in Citrate	number of matrices
ATWSGAVLAGR	ATWSGAVLAGR(¹³C₆,¹⁵N₄)	A1BG	A1BG_HUMAN	P04217;P04217-2	new selection	0.911805	22	2	100	5	1	1	0	1	11	0.518182	hydrophobic	0.975891	low	possible	A	3	>95%	>70%	2	11.8808	11.881	0	1	0	1	2
AIGYLNTGYQR	AIGYLNTGYQR(¹³C₆,¹⁵N₄)	A2M	A2MG_HUMAN	P01023	new selection	0.962182	166	3	100	8	1	1	1	1	11	-0.5	hydrophilic	0.974304	low	low	A	3	>95%	>70%	2,3	10.5657	10.566	1	1	1	1	4
FEVQVTVPK	FEVQVTVPK(¹³C₆,¹⁵N₂)	A2M	A2MG_HUMAN	P01023	new selection	0.970143	168	1	100	8	1	1	1	1	9	0.244444	hydrophobic	-0.02301	low	low	A	3	>95%	>70%	2	12.7746	12.7749	1	0	0	1	2
EITALAPSTMK	EITALAPSTMK(¹³C₆,¹⁵N₂)	ACTA1;ACTA2;ACTB;ACTC1;ACTG1;ACTG2	A6NL76_HUMAN;ACTA_HUMAN;ACTB_HUMAN;ACTC_HUMAN;ACTG_HUMAN;ACTH_HUMAN;ACTS_HUMAN	P63261;P62736;P60709;P68032;P63267;P63267-2;P68133;A6NL76	oldMRM										11	0.236364	hydrophobic	-0.02301	low	possible	A	3	>95%	>70%	2	10.7754	10.7874	1	0	1	1	3
HFQNLGK	HFQNLGK(¹³C₆,¹⁵N₂)	AFM	AFAM_HUMAN	P43652	oldMRM					5	1	1	1	1	7	-1.12857	hydrophilic	1.21599	low	low	A	3	>95%	>70%	1,2	5.34975	5.34567	1	1	1	1	4
DADPDTFFAK	DADPDTFFAK(¹³C₆,¹⁵N₂)	AFM	AFAM_HUMAN	P43652	new selection	0.804589	43	3	99.952	8	1	1	1	1	10	-0.75	hydrophilic	-2.02188	low	low	A	3	>95%	>70%	2	12.7531	12.7534	1	1	1	1	4
SLDFTELDVAAEK	SLDFTELDVAAEK(¹³C₆,¹⁵N₂)	AGT	ANGT_HUMAN	P01019	new selection	0.769391	21	3	98.8583	8	1	1	1	1	13	-0.09231	hydrophilic	-3.02016	low	low	A	3	>95%	>70%	2,3	16.3293	16.3293	1	1	1	1	4
DPTFIPAPIQAK	DPTFIPAPIQAK(¹³C₆,¹⁵N₂)	AGT	ANGT_HUMAN	P01019	new selection	0.780378	22	2	96.9949	8	1	1	1	1	12	-0.08333	hydrophilic	-0.02347	low	low	A	3	>95%	>70%	2	14.7132	14.7132	1	1	1	1	4
FSVVYAK	FSVVYAK(¹³C₆,¹⁵N₂)	AHSG	C9JV77_HUMAN;FETUA_HUMAN	P02765;C9JV77	new selection	0.940589	24	1	100	5	1	1	1	1	7	1	hydrophobic	0.974942	low	low	A	3	>95%	>70%	1,2	9.90455	9.89528	1	1	1	1	4
SLHTLFGDK	SLHTLFGDK(¹³C₆,¹⁵N₂)	ALB	A0A087WWT3_HUMAN;A0A0C4DGB6_HUMAN;ALBU_HUMAN;H7C013_HUMAN	P02768;P02768-3;H7C013;A0A087WWT3;A0A0C4DGB6	new selection	0.984603	189	2	100	5	1	1	0	1	9	-0.23333	hydrophilic	0.216783	low	low	A	3	>95%	>70%	2	10.0181	10.0061	1	1	1	1	4
ETLLQDFR	ETLLQDFR(¹³C₆,¹⁵N₄)	AMBP	AMBP_HUMAN;S4R3Y4_HUMAN;S4R471_HUMAN	P02760;S4R3Y4;S4R471	new selection	0.912793	24	2	100	8	1	1	1	1	8	-0.6625	hydrophilic	-1.02206	low	possible	A	3	>95%	>70%	2	14.9411	14.9298	1	1	1	1	4
IVLGQEQDSYGGK	IVLGQEQDSYGGK(¹³C₆,¹⁵N₂)	APCS	SAMP_HUMAN	P02743	new selection	0.66919	1	1	100	4	1	1	0	0	13	-0.66923	hydrophilic	-1.02301	low	low	A	3	>95%	>70%	2	8.49612	8.49612	1	1	1	1	4
AHVDALR	AHVDALR(¹³C₆,¹⁵N₄)	APOA1	APOA1_HUMAN;F8W696_HUMAN	P02647;F8W696	oldMRM					5	1	1	1	1	7	0.057143	hydrophobic	0.216938	low	low	A	3	>95%	>70%	1	5.13075	5.13138	0	0	0	0	0
ATEHLSTLSEK	ATEHLSTLSEK(¹³C₆,¹⁵N₂)	APOA1	APOA1_HUMAN;F8W696_HUMAN	P02647;F8W696	oldMRM					8	1	1	1	1	11	-0.7	hydrophilic	-0.7815	low	low	A	3	>95%	>70%	2,3	6.01843	6.01864	1	1	1	1	4
VSFLSALEEYTK	VSFLSALEEYTK(¹³C₆,¹⁵N₂)	APOA1	APOA1_HUMAN;F8W696_HUMAN	P02647;F8W696	new selection	0.989004	92	1	100	7	1	1	1	0	12	0.158333	hydrophobic	-1.02254	low	low	B	3	>95%	>70%	2,3	20.1918	20.1921	1	1	1	1	4
LLDNWDSVTSTFSK	LLDNWDSVTSTFSK(¹³C₆,¹⁵N₂)	APOA1	APOA1_HUMAN;F8W696_HUMAN	P02647;F8W696	new selection	0.965413	91	2	100	8	1	1	1	1	14	-0.32143	hydrophilic	-1.02268	low	possible	A	3	>95%	>70%	2,3	17.1801	17.3573	1	1	0	1	3
SPELQAEAK	SPELQAEAK(¹³C₆,¹⁵N₂)	APOA2	APOA2_HUMAN;V9GYC1_HUMAN;V9GYE3_HUMAN;V9GYG9_HUMAN;V9GYM3_HUMAN;V9GYS1_HUMAN	P02652;V9GYM3;V9GYS1;V9GYG9;V9GYC1;V9GYE3	new selection	0.93195	15	1	100	8	1	1	1	1	9	-1.04444	hydrophilic	-1.02175	low	low	A	2	>95%	>70%	2	5.72968	5.72972	0	1	0	1	2
LAPLAEDVR	LAPLAEDVR(¹³C₆,¹⁵N₄)	APOA4	APOA4_HUMAN	P06727	new selection	0.943092	67	2	100	8	1	1	1	1	9	0.255556	hydrophobic	-1.02206	low	low	A	3	>95%	>70%	2	10.1934	10.1821	1	0	1	1	3
LTPYADEFK	LTPYADEFK(¹³C₆,¹⁵N₂)	APOA4	APOA4_HUMAN	P06727	new selection	0.935465	66	3	100	8	1	1	1	1	9	-0.67778	hydrophilic	-1.02301	low	low	A	3	>95%	>70%	2	10.9384	10.9384	0	1	0	1	2
IAELSATAQEIIK	IAELSATAQEIIK(¹³C₆,¹⁵N₂)	APOB	APOB_HUMAN	P04114	oldMRM					7	1	1	1	0	13	0.523077	hydrophobic	-1.02175	low	low	A	3	>95%	>70%	2,3	14.5855	14.5854	1	1	1	1	4
EQHLFLPFSYK	EQHLFLPFSYK(¹³C₆,¹⁵N₂)	APOB	A8MUN2_HUMAN;APOB_HUMAN	P04114;A8MUN2	oldMRM					8	1	1	1	1	11	-0.41818	hydrophilic	0.216453	low	possible	B	3	>95%	>70%	2,3	17.1178	17.1182	1	1	1	1	4
TGISPLALIK	TGISPLALIK(¹³C₆,¹⁵N₂)	APOB	A8MUN2_HUMAN;APOB_HUMAN	P04114;A8MUN2	new selection	0.948571	291	1	100	8	1	1	1	1	10	1.1	hydrophobic	0.975736	low	low	A	3	>95%	>70%	2	17.7679	17.7682	1	1	1	1	4
SVSLPSLDPASAK	SVSLPSLDPASAK(¹³C₆,¹⁵N₂)	APOB	A8MUN2_HUMAN;APOB_HUMAN	P04114;A8MUN2	new selection	0.922826	290	2	100	8	1	1	1	1	13	0.123077	hydrophobic	-0.02347	low	low	A	3	>95%	>70%	2	13.5812	13.5814	1	1	1	1	4
EFGNTLEDK	EFGNTLEDK(¹³C₆,¹⁵N₂)	APOC1	APOC1_HUMAN;K7EJI9_HUMAN;K7EKP1_HUMAN;K7ELM9_HUMAN;K7EPF9_HUMAN;K7ERI9_HUMAN	P02654;K7ELM9;K7ERI9;K7EPF9;K7EKP1;K7EJI9	new selection	0.779046	9	2	92.048	8	1	1	1	0	9	-1.37778	hydrophilic	-2.02096	low	possible	A	3	>95%	>70%	2	7.96946	7.96971	1	1	1	1	4
DALSSVQESQVAQQAR	DALSSVQESQVAQQAR(¹³C₆,¹⁵N₄)	APOC3	APOC3_HUMAN;B0YIW2_HUMAN	P02656;B0YIW2	new selection	0.957788	9	1	100	5	1	1	1	1	16	-0.64375	hydrophilic	-1.02206	low	low	A	3	>95%	>70%	2,3	9.12035	9.12047	1	1	1	1	4
GWVTDGFSSLK	GWVTDGFSSLK(¹³C₆,¹⁵N₂)	APOC3	APOC3_HUMAN;B0YIW2_HUMAN	P02656;B0YIW2	new selection	0.845981	7	3	100	8	1	1	1	1	11	-0.05455	hydrophilic	-0.02347	low	possible	A	3	>95%	>70%	2	15.9824	15.9825	1	1	1	1	4
NILTSNNIDVK	NILTSNNIDVK(¹³C₆,¹⁵N₂)	APOD	APOD_HUMAN;C9JF17_HUMAN	P05090;C9JF17	new selection	0.900723	15	1	100	8	1	1	1	1	11	-0.21818	hydrophilic	-0.02347	low	low	A	3	>95%	>70%	2	11.3661	11.378	1	1	1	1	4
VLNQELR	VLNQELR(¹³C₆,¹⁵N₄)	APOD	APOD_HUMAN;C9JF17_HUMAN;C9JX71_HUMAN	P05090;C9JF17;C9JX71	new selection	0.846468	14	2	99.968	4	1	1	1	0	7	-0.45714	hydrophilic	-0.02285	low	low	A	3	>95%	>70%	1,2	6.97582	6.99897	1	1	1	0	3
LGPLVEQGR	LGPLVEQGR(¹³C₆,¹⁵N₄)	APOE	APOE_HUMAN;E7ERP7_HUMAN;E9PEV4_HUMAN;H0Y7L5_HUMAN	P02649;E7ERP7;H0Y7L5;E9PEV4	new selection	0.94377	55	2	100	8	1	1	1	1	9	-0.23333	hydrophilic	-0.02285	low	low	A	3	>95%	>70%	2	9.00392	9.02772	1	0	0	0	1
LAVYQAGAR	LAVYQAGAR(¹³C₆,¹⁵N₄)	APOE	APOE_HUMAN;E7ERP7_HUMAN;E9PEV4_HUMAN;H0Y7L5_HUMAN	P02649;E7ERP7;H0Y7L5;E9PEV4	new selection	0.927805	54	3	100	8	1	1	1	1	9	0.411111	hydrophobic	0.975098	low	low	A	3	>95%	>70%	2	7.5193	7.51956	0	1	1	0	2
WELALGR	WELALGR(¹³C₆,¹⁵N₄)	APOE	APOE_HUMAN;E7ERP7_HUMAN;E9PEV4_HUMAN;H0Y7L5_HUMAN	P02649;E7ERP7;H0Y7L5;E9PEV4	new selection	0.954121	56	1	100	4	1	1	1	0	7	0.014286	hydrophobic	-0.02285	low	possible	A	3	>95%	>70%	2	14.9016	14.8903	1	1	1	1	4
ATVVYQGER	ATVVYQGER(¹³C₆,¹⁵N₄)	APOH	APOH_HUMAN	P02749	new selection	0.906845	32	2	100	8	1	1	1	1	9	-0.41111	hydrophilic	-0.02364	low	low	A	3	>95%	>70%	2	6.15498	6.15516	1	1	1	1	4
VAQELEEK	VAQELEEK(¹³C₆,¹⁵N₂)	APOL1	APOL1_HUMAN	O14791;O14791-2;O14791-3	new selection	0.694371	9	3	100	4	1	1	0	0	8	-1.0125	hydrophilic	-2.02049	low	low	A	3	>95%	>70%	2	5.46975	5.47	1	1	1	1	4
WIYHLTEGSTDLR	WIYHLTEGSTDLR(¹³C₆,¹⁵N₄)	APOM	APOM_HUMAN;Q5SRP5_HUMAN	O95445;O95445-2;Q5SRP5	new selection	0.606378	5	2	100	4	1	1	0	0	13	-0.56923	hydrophilic	-0.7826	low	possible	A	3	>95%	>70%	2,3	13.3818	13.3876	1	1	1	1	4
LTLTPWVGLR	LTLTPWVGLR(¹³C₆,¹⁵N₄)	ATRN	ATRN_HUMAN	O75882;O75882-2;O75882-3	new selection	0.614686	8	1	99.8127	5	1	1	0	1	10	0.68	hydrophobic	0.975891	low	possible	B	3	>95%	>70%	2	18.9964	18.9966	1	1	1	1	4
HVEDVPAFQALGSLNDLQFFR	HVEDVPAFQALGSLNDLQFFR(¹³C₆,¹⁵N₄)	AZGP1	C9JEV0_HUMAN;H7BZJ8_HUMAN;ZA2G_HUMAN	P25311;C9JEV0;H7BZJ8	new selection	0.824458	25	1	99.984	8	1	1	1	1	21	0.014286	hydrophobic	-1.78101	low	low	B	4	>95%	>70%	3,4	20.7962	20.7882	1	1	1	1	4
AGEVQEPELR	AGEVQEPELR(¹³C₆,¹⁵N₄)	AZGP1	ZA2G_HUMAN	P25311	new selection	0.762469	23	3	100	8	1	1	1	1	10	-1.07	hydrophilic	-2.02034	low	low	A	3	>95%	>70%	2	7.71237	7.71247	1	1	1	1	4
VNHVTLSQPK	VNHVTLSQPK(¹³C₆,¹⁵N₂)	B2M	B2MG_HUMAN;F5H6I0_HUMAN;H0YLF3_HUMAN	P61769;H0YLF3;F5H6I0	clinician suggested					7	1	1	1	0	10	-0.5	hydrophilic	1.21599	low	low	A	3	>95%	>70%	2	5.8042	5.80435	0	0	0	0	0
TINVPLR	TINVPLR(¹³C₆,¹⁵N₄)	C1QB	A0A0A0MSV6_HUMAN;C1QB_HUMAN;D6R934_HUMAN;D6RGJ1_HUMAN	P02746;D6RGJ1;A0A0A0MSV6;D6R934	new selection	0.692222	12	2	84.878	5	1	1	1	0	7	0.314286	hydrophobic	0.975891	low	low	A	3	>95%	>70%	2	10.225	10.225	1	1	1	1	4
FNAVLTNPQGDYDTSTGK	FNAVLTNPQGDYDTSTGK(¹³C₆,¹⁵N₂)	C1QC	C1QC_HUMAN	P02747	oldMRM					5	1	1	0	0	18	-0.85556	hydrophilic	-1.02347	low	low	A	3	>95%	>70%	3	11.2496	11.2498	1	1	1	1	4
FQSVFTVTR	FQSVFTVTR(¹³C₆,¹⁵N₄)	C1QC	C1QC_HUMAN	P02747	new selection	0.955526	7	1	100	8	1	1	1	1	9	0.422222	hydrophobic	0.975891	low	low	A	3	>95%	>70%	2	13.6473	13.6476	1	1	0	1	3
QTHQPPAPNSLIR	QTHQPPAPNSLIR(¹³C₆,¹⁵N₄)	C1QC	C1QC_HUMAN	P02747	new selection	0.778513	5	3	100	8	1	1	1	1	13	-1.10769	hydrophilic	1.21614	low	possible	A	3	>95%	>70%	2,3	8.25597	8.24419	1	1	1	1	4
TLDEFTIIQNLQPQYQFR	TLDEFTIIQNLQPQYQFR(¹³C₆,¹⁵N₄)	C1R	B4DPQ0_HUMAN;C1R_HUMAN;F5H2D0_HUMAN	P00736;B4DPQ0;F5H2D0	new selection	0.709619	40	1	97.1074	8	1	1	1	1	18	-0.61667	hydrophilic	-1.02285	low	low	B	4	>95%	>70%	3	19.947	19.9468	1	1	1	1	4
TNFDNDIALVR	TNFDNDIALVR(¹³C₆,¹⁵N₄)	C1S	A0A087X232_HUMAN;C1S_HUMAN;F8WCZ6_HUMAN	P09871;A0A087X232;F8WCZ6	new selection	0.774837	28	2	99.872	7	1	1	1	0	11	-0.19091	hydrophilic	-1.02252	low	low	A	3	>95%	>70%	2	13.7347	13.735	1	1	1	1	4
GFQVVVTLR	GFQVVVTLR(¹³C₆,¹⁵N₄)	C1S	C1S_HUMAN;F5H7T4_HUMAN;F8WCZ6_HUMAN;H0Y5D1_HUMAN	P09871;H0Y5D1;F5H7T4;F8WCZ6	new selection	0.75414	27	3	100	8	1	1	1	1	9	1.12222	hydrophobic	0.975891	low	low	A	3	>95%	>70%	2	15.3182	15.3067	1	0	1	1	3
LLEVPEGR	LLEVPEGR(¹³C₆,¹⁵N₄)	C1S	A0A087X232_HUMAN;C1S_HUMAN;F8WCZ6_HUMAN	P09871;A0A087X232;F8WCZ6	new selection	0.872771	29	1	100	8	1	1	1	1	8	-0.2125	hydrophilic	-1.02159	low	low	A	3	>95%	>70%	2	9.5557	9.55607	1	1	1	1	4
AVISPGFDVFAK	AVISPGFDVFAK(¹³C₆,¹⁵N₂)	C2	A0A0G2JIE7_HUMAN;A0A0G2JL69_HUMAN;B4DQI1_HUMAN;B4E1Z4_HUMAN;CO2_HUMAN;E7ETN3_HUMAN;E9PDZ0_HUMAN;H0Y3H6_HUMAN	P06681;P06681-2;P06681-3;E7ETN3;A0A0G2JIE7;H0Y3H6;B4E1Z4;A0A0G2JL69;B4DQI1;E9PDZ0	new selection	0.714516	17	1	99.6253	5	1	1	0	1	12	0.991667	hydrophobic	-0.02347	low	low	A	3	>95%	>70%	2	17.5382	17.5152	1	1	1	1	4
VEGTAFVIFGIQDGEQR	VEGTAFVIFGIQDGEQR(¹³C₆,¹⁵N₄)	C3	CO3_HUMAN	P01024	oldMRM					6	1	1	1	0	17	0.052941	hydrophobic	-2.0208	low	low	B	3	>95%	>70%	3	18.881	18.8812	0	1	1	1	3
VHQYFNVELIQPGAVK	VHQYFNVELIQPGAVK(¹³C₆,¹⁵N₂)	C3	CO3_HUMAN;M0QYC8_HUMAN	P01024;M0QYC8	oldMRM					7	1	1	1	0	16	0.06875	hydrophobic	0.216453	low	low	B	3	>95%	>70%	3,4	15.7476	15.7476	1	1	1	1	4
VLLDGVQNPR	VLLDGVQNPR(¹³C₆,¹⁵N₄)	C3	CO3_HUMAN	P01024	new selection	0.9766	289	1	100	7	1	1	1	0	10	-0.1	hydrophilic	-0.02331	low	low	A	3	>95%	>70%	2	9.85538	9.85563	0	1	1	1	3
TWYPEVPK	TWYPEVPK(¹³C₆,¹⁵N₂)	C4BPA	C4BPA_HUMAN	P04003	new selection	0.902313	58	2	100	7	1	1	1	0	8	-1.1625	hydrophilic	-0.0238	low	possible	A	3	>95%	>70%	2	12.5739	12.5623	0	0	0	0	0
ALLAFQESK	ALLAFQESK(¹³C₆,¹⁵N₂)	C4BPB	C4BPB_HUMAN	P20851;P20851-2	new selection	0.830487	10	1	99.8595	5	1	1	0	1	9	0.255556	hydrophobic	-0.02301	low	low	A	3	>95%	>70%	2	12.5616	12.5619	0	1	1	1	3
YVLSPYK	YVLSPYK(¹³C₆,¹⁵N₂)	C5	CO5_HUMAN	P01031	new selection	0.798432	99	3	98.8276	4	1	1	1	0	7	-0.12857	hydrophilic	0.974149	low	low	A	3	>95%	>70%	1,2	9.80201	9.80238	1	1	1	1	4
VFQFLEK	VFQFLEK(¹³C₆,¹⁵N₂)	C5	CO5_HUMAN	P01031	new selection	0.850525	100	2	99.8537	7	1	1	1	0	7	0.385714	hydrophobic	-0.02301	low	low	A	3	>95%	>70%	2	14.8209	14.8212	1	1	1	1	4
ALNHLPLEYNSALYSR	ALNHLPLEYNSALYSR(¹³C₆,¹⁵N₄)	C6	CO6_HUMAN	P13671	new selection	0.63204	33	2	93.7178	8	1	1	0	1	16	-0.325	hydrophilic	0.215814	low	low	B	3	>95%	>70%	3	14.2874	14.2876	1	1	1	1	4
ALQEYAAK	ALQEYAAK(¹³C₆,¹⁵N₂)	C6	CO6_HUMAN	P13671	new selection	0.611778	32	3	94.4124	5	1	1	1	1	8	-0.375	hydrophilic	-0.0238	low	low	A	3	>95%	>70%	2	6.08097	6.06939	1	1	1	1	4
LTPLYELVK	LTPLYELVK(¹³C₆,¹⁵N₂)	C7	CO7_HUMAN	P10643	new selection	0.769063	34	1	99.7961	7	1	1	1	1	9	0.511111	hydrophobic	-0.0238	low	low	B	3	>95%	>70%	2	17.3219	17.3102	1	1	1	1	4
YEFILK	YEFILK(¹³C₆,¹⁵N₂)	C8B	CO8B_HUMAN;F5GY80_HUMAN;F5H7G1_HUMAN	P07358;F5H7G1;F5GY80	new selection	0.769595	29	1	99.7439	4	1	1	1	0	6	0.4	hydrophobic	-0.0238	low	low	A	3	>95%	>70%	2	14.2415	14.2298	0	0	0	0	0
SVFLHAR	SVFLHAR(¹³C₆,¹⁵N₄)	C8B	CO8B_HUMAN;F5GY80_HUMAN;F5H7G1_HUMAN	P07358;F5H7G1;F5GY80	new selection	0.595866	27	3	90.5449	5	1	1	1	1	7	0.585714	hydrophobic	1.21614	low	low	A	3	>95%	>70%	2	7.32803	7.32829	1	1	1	1	4
SLPVSDSVLSGFEQR	SLPVSDSVLSGFEQR(¹³C₆,¹⁵N₄)	C8G	CO8G_HUMAN	P07360	new selection	0.673064	15	2	99.7018	8	1	1	1	1	15	-0.09333	hydrophilic	-1.02206	low	low	A	3	>95%	>70%	2,3	16.7801	16.7803	1	1	1	1	4
LSPIYNLVPVK	LSPIYNLVPVK(¹³C₆,¹⁵N₂)	C9	CO9_HUMAN	P02748	new selection	0.922059	30	1	100	8	1	1	1	1	11	0.709091	hydrophobic	0.974942	low	low	B	3	>95%	>70%	2	17.5144	17.5146	1	1	1	1	4
VVEESELAR	VVEESELAR(¹³C₆,¹⁵N₄)	C9	CO9_HUMAN	P02748	new selection	0.897427	29	2	100	7	1	1	1	0	9	-0.2	hydrophilic	-2.02034	low	low	A	3	>95%	>70%	2	6.83808	6.83834	1	1	1	1	4
VLDALQAIK	VLDALQAIK(¹³C₆,¹⁵N₂)	CA1	CAH1_HUMAN;E5RFE7_HUMAN;E5RH81_HUMAN;E5RHP7_HUMAN;E5RJF6_HUMAN;E5RJI8_HUMAN;H0YBE2_HUMAN	P00915;E5RJF6;E5RJI8;E5RHP7;E5RH81;E5RFE7;H0YBE2	new selection	0.648734	6	1	99.0671	7	1	1	1	0	9	1	hydrophobic	-0.02347	low	low	A	3	>95%	>70%	2	13.8682	13.8683	1	1	1	1	4
IWLDNVR	IWLDNVR(¹³C₆,¹⁵N₄)	CD5L	CD5L_HUMAN	O43866	new selection	0.879375	19	2	99.8902	7	1	1	1	1	7	0.014286	hydrophobic	-0.02331	low	possible	A	3	>95%	>70%	2	13.3599	13.3487	1	1	1	1	4
YGLVTYATYPK	YGLVTYATYPK(¹³C₆,¹⁵N₂)	CFB	A0A0G2JH38_HUMAN;B4E1Z4_HUMAN;CFAB_HUMAN;E7ETN3_HUMAN	P00751;P00751-2;E7ETN3;B4E1Z4;A0A0G2JH38	new selection	0.925718	67	1	100	4	1	1	0	0	11	-0.12727	hydrophilic	0.973355	low	low	A	3	>95%	>70%	2,3	13.1756	13.1811	1	1	1	1	4
STGSWSTLK	STGSWSTLK(¹³C₆,¹⁵N₂)	CFB	A0A0G2JH38_HUMAN;B4E1Z4_HUMAN;C9JRT3_HUMAN;CFAB_HUMAN	P00751;P00751-2;C9JRT3;B4E1Z4;A0A0G2JH38	new selection	0.903411	66	2	100	5	1	1	0	1	9	-0.57778	hydrophilic	0.975736	low	possible	A	3	>95%	>70%	2	8.90936	8.90961	0	1	1	1	3
IVIEYVDR	IVIEYVDR(¹³C₆,¹⁵N₄)	CFI	CFAI_HUMAN;E7ETH0_HUMAN;G3XAM2_HUMAN	P05156;E7ETH0;G3XAM2	new selection	0.856412	24	2	99.9547	8	1	1	1	1	8	0.575	hydrophobic	-1.02285	low	low	A	3	>95%	>70%	2	11.5251	11.5254	1	1	1	1	4
LDTLAQEVALLK	LDTLAQEVALLK(¹³C₆,¹⁵N₂)	CLEC3B	E9PHK0_HUMAN;TETN_HUMAN	P05452;E9PHK0	new selection	0.596237	9	2	89.5756	8	1	1	1	0	12	0.658333	hydrophobic	-1.02221	low	low	B	3	>95%	>70%	2,3	18.2229	18.2231	1	1	1	1	4
ASSIIDELFQDR	ASSIIDELFQDR(¹³C₆,¹⁵N₄)	CLU	CLUS_HUMAN;E7ERK6_HUMAN;H0YC35_HUMAN;H0YLK8_HUMAN	P10909;P10909-2;P10909-3;P10909-4;P10909-5;H0YC35;H0YLK8;E7ERK6	new selection	0.901577	30	2	100	5	1	1	0	1	12	-0.225	hydrophilic	-2.02126	low	low	B	3	>95%	>70%	2,3	19.6616	19.6618	1	1	1	1	4
VTTVASHTSDSDVPSGVTEVVVK	VTTVASHTSDSDVPSGVTEVVVK(¹³C₆,¹⁵N₂)	CLU	CLUS_HUMAN;H0YAS8_HUMAN;H0YC35_HUMAN	P10909;P10909-2;P10909-3;P10909-4;P10909-5;H0YC35;H0YAS8	new selection	0.916522	31	1	100	4	1	1	0	0	23	0.243478	hydrophobic	-1.78117	low	low	A	3	>95%	>70%	3,4	10.9961	10.9959	1	1	1	1	4
ELDESLQVAER	ELDESLQVAER(¹³C₆,¹⁵N₄)	CLU	CLUS_HUMAN;H0YAS8_HUMAN;H0YC35_HUMAN	P10909;P10909-2;P10909-3;P10909-4;P10909-5;H0YC35;H0YAS8	new selection	0.876764	29	3	100	5	1	1	0	1	11	-0.83636	hydrophilic	-3.01954	low	possible	A	3	>95%	>70%	2,3	9.83094	9.83107	1	1	1	1	4
GAYPLSIEPIGVR	GAYPLSIEPIGVR(¹³C₆,¹⁵N₄)	CP	CERU_HUMAN;E9PFZ2_HUMAN;H7C5R1_HUMAN	P00450;H7C5R1;E9PFZ2	new selection	0.928626	125	3	100	8	1	1	1	1	13	0.361538	hydrophobic	-0.02364	low	low	A	3	>95%	>70%	2,3	16.5516	16.5518	1	1	1	1	4
SIPQVSPVR	SIPQVSPVR(¹³C₆,¹⁵N₄)	CPN1	CBPN_HUMAN	P15169	new selection	0.629165	9	2	93.9679	8	1	1	1	1	9	0.011111	hydrophobic	0.975891	low	low	A	3	>95%	>70%	2	8.99232	8.99258	0	1	0	1	2
IVQLIQDTR	IVQLIQDTR(¹³C₆,¹⁵N₄)	CPN1	CBPN_HUMAN	P15169	new selection	0.663054	10	1	97.2694	8	1	1	1	1	9	0.144444	hydrophobic	-0.02331	low	low	A	3	>95%	>70%	2	10.9736	10.962	1	1	1	1	4
GQVVPALNEK	GQVVPALNEK(¹³C₆,¹⁵N₂)	CPN2	CPN2_HUMAN	P22792	new selection	0.773348	14	1	99.9547	8	1	1	1	1	10	-0.24	hydrophilic	-0.02301	low	low	A	3	>95%	>70%	2	8.86454	8.87658	1	1	1	1	4
ESDTSYVSLK	ESDTSYVSLK(¹³C₆,¹⁵N₂)	CRP	CRP_HUMAN;Q5VVP7_HUMAN	P02741;P02741-2;Q5VVP7	oldMRM	0.687123	8	1	83.2318	5	1	1	0	0	10	-0.73	hydrophilic	-1.02301	low	possible	A	3	>95%	>70%	2	8.78414	8.77237	1	1	1	1	4
GYSIFSYATK	GYSIFSYATK(¹³C₆,¹⁵N₂)	CRP	CRP_HUMAN	P02741	oldMRM					5	1	1	0	0	10	-0.01	hydrophilic	0.974149	low	low	A	3	>95%	>70%	2	15.1327	15.133	1	1	1	1	4
RQDNEILIFWSK	RQDNEILIFWSK(¹³C₆,¹⁵N₂)	CRP	CRP_HUMAN	P02741	new selection	0.66512	7	2	89.8595	7	1	1	0	0	12	-0.70833	hydrophilic	-0.02222	low	possible	B	3	>95%	>70%	2,3	17.9333	17.9336	1	1	1	1	4
ALDFAVGEYNK	ALDFAVGEYNK(¹³C₆,¹⁵N₂)	CST3	CYTC_HUMAN	P01034	oldMRM					4	1	1	0	0	11	-0.15455	hydrophilic	-1.02301	low	low	A	3	>95%	>70%	2	13.4388	13.4391	1	1	1	1	4
ELLALIQLER	ELLALIQLER(¹³C₆,¹⁵N₄)	ECM1	ECM1_HUMAN	Q16610;Q16610-4	new selection	0.526025	9	1	99.6021	5	1	1	0	1	10	0.65	hydrophobic	-1.02159	low	possible	B	3	>95%	>70%	2	19.139	19.1623	1	1	1	1	4
TGIVSGFGR	TGIVSGFGR(¹³C₆,¹⁵N₄)	F10	FA10_HUMAN	P00742	new selection	0.726493	10	1	99.6203	5	1	1	1	1	9	0.477778	hydrophobic	0.975891	low	low	A	3	>95%	>70%	2	10.4386	10.4389	1	1	1	1	4
VVGGLVALR	VVGGLVALR(¹³C₆,¹⁵N₄)	F12	FA12_HUMAN	P00748	new selection	0.858823	25	1	100	4	1	1	1	0	9	1.85556	hydrophobic	0.975891	low	low	A	3	>95%	>70%	2	12.8884	12.865	1	1	1	1	4
EQPPSLTR	EQPPSLTR(¹³C₆,¹⁵N₄)	F12	FA12_HUMAN	P00748	new selection	0.773301	24	2	99.7216	7	1	1	1	1	8	-1.55	hydrophilic	-0.02285	low	possible	A	3	>95%	>70%	2	6.39988	6.38823	0	0	0	0	0
ELLESYIDGR	ELLESYIDGR(¹³C₆,¹⁵N₄)	F2	E9PIT3_HUMAN;THRB_HUMAN	P00734;E9PIT3	new selection	0.949668	60	2	100	8	1	1	1	1	10	-0.54	hydrophilic	-2.02159	low	possible	A	3	>95%	>70%	2	14.2623	14.2626	0	0	0	0	0
VTGWGNLK	VTGWGNLK(¹³C₆,¹⁵N₂)	F2	E9PIT3_HUMAN;THRB_HUMAN	P00734;E9PIT3	new selection	0.921147	59	3	100	4	1	1	1	0	8	-0.225	hydrophilic	0.975736	low	possible	A	3	>95%	>70%	1,2	10.3303	10.3303	1	0	1	0	2
SALVLQYLR	SALVLQYLR(¹³C₆,¹⁵N₄)	F9	FA9_HUMAN	P00740;P00740-2	new selection	0.617608	8	1	98.8059	5	1	1	0	1	9	0.811111	hydrophobic	0.975098	low	low	A	3	>95%	>70%	2	16.8975	16.8743	1	1	1	1	4
TGYYFDGISR	TGYYFDGISR(¹³C₆,¹⁵N₄)	FBLN1	B1AHL2_HUMAN;FBLN1_HUMAN	P23142;P23142-2;P23142-3;P23142-4;B1AHL2	new selection	0.687917	14	1	99.9063	5	1	1	0	1	10	-0.56	hydrophilic	-0.0249	low	low	A	3	>95%	>70%	2	12.5897	12.59	1	1	1	1	4
LLGEVDHYQLALGK	LLGEVDHYQLALGK(¹³C₆,¹⁵N₂)	FCN3	FCN3_HUMAN	O75636;O75636-2	new selection	0.63948	11	1	97.9104	5	1	1	0	1	14	0.107143	hydrophobic	-0.78275	low	low	A	3	>95%	>70%	2,3	14.1295	14.1293	1	1	1	1	4
LVVLPFPK	LVVLPFPK(¹³C₆,¹⁵N₂)	FETUB	E9PG08_HUMAN;FETUB_HUMAN	Q9UGM5;Q9UGM5-2;E9PG08	new selection	0.743944	4	1	100	5	1	1	0	1	8	1.4625	hydrophobic	0.975736	low	low	A	3	>95%	>70%	2	17.5063	17.5066	1	1	0	1	3
GSESGIFTNTK	GSESGIFTNTK(¹³C₆,¹⁵N₂)	FGA	FIBA_HUMAN	P02671;P02671-2	new selection	0.971097	94	2	100	5	1	1	0	1	11	-0.67273	hydrophilic	-0.02301	low	low	A	3	>95%	>70%	2	8.5251	8.52536	0	1	1	0	2
YQISVNK	YQISVNK(¹³C₆,¹⁵N₂)	FGB	D6REL8_HUMAN;FIBB_HUMAN	P02675;D6REL8	new selection	0.96317	120	1	100	4	1	1	1	0	7	-0.61429	hydrophilic	0.974942	low	low	A	3	>95%	>70%	1,2	7.1871	7.18513	1	1	1	1	4
YEASILTHDSSIR	YEASILTHDSSIR(¹³C₆,¹⁵N₄)	FGG	C9JC84_HUMAN;C9JEU5_HUMAN;C9JPQ9_HUMAN;C9JU00_HUMAN;FIBG_HUMAN	P02679;P02679-2;C9JC84;C9JU00;C9JEU5;C9JPQ9	new selection	0.980923	47	1	100	4	1	1	0	0	13	-0.34615	hydrophilic	-0.7826	low	low	A	3	>95%	>70%	2,3	10.0168	10.006	1	1	1	1	4
VELEDWNGR	VELEDWNGR(¹³C₆,¹⁵N₄)	FGG	C9JC84_HUMAN;C9JEU5_HUMAN;FIBG_HUMAN	P02679;P02679-2;C9JC84;C9JEU5	new selection	0.963914	45	3	100	4	1	1	0	0	9	-1.31111	hydrophilic	-2.0208	low	possible	A	3	>95%	>70%	2	10.8686	10.8688	1	1	1	0	3
EGPYSISVLYGDEEVPRSPFK	EGPYSISVLYGDEEVPRSPFK(¹³C₆,¹⁵N₂)	FLNA	A0A087WWY3_HUMAN;FLNA_HUMAN;Q5HY54_HUMAN;Q60FE5_HUMAN	P21333;P21333-2;Q5HY54;A0A087WWY3;Q60FE5	new selection	0.644348	1	1	75.2165	4	1	1	0	0	21	-0.64286	hydrophilic	-2.02129	low	possible	B	3	>95%	>70%	only in analytical flow			0	1	0	1	2
IYLYTLNDNAR	IYLYTLNDNAR(¹³C₆,¹⁵N₄)	FN1	FINC_HUMAN;H0Y7Z1_HUMAN	P02751;P02751-3;P02751-4;P02751-5;P02751-6;P02751-7;P02751-8;P02751-9;P02751-10;P02751-11;P02751-12;P02751-13;P02751-14;P02751-15;P02751-17;H0Y7Z1	new selection	0.895885	70	1	100	5	1	1	0	1	11	-0.4	hydrophilic	-0.0249	low	low	A	3	>95%	>70%	2,3	13.9725	13.9727	1	1	1	1	4
WLPSSSPVTGYR	WLPSSSPVTGYR(¹³C₆,¹⁵N₄)	FN1	FINC_HUMAN;H0Y7Z1_HUMAN	P02751;P02751-3;P02751-4;P02751-5;P02751-6;P02751-7;P02751-8;P02751-9;P02751-10;P02751-11;P02751-12;P02751-13;P02751-14;P02751-15;P02751-17;H0Y7Z1	new selection	0.851519	69	2	100	4	1	1	0	0	12	-0.45	hydrophilic	0.975098	low	possible	A	3	>95%	>70%	2	12.8057	12.7942	1	1	1	1	4
FYTFLK	FYTFLK(¹³C₆,¹⁵N₂)	GPX3	A0A087X1J7_HUMAN;GPX3_HUMAN;H0YBE4_HUMAN	P22352;A0A087X1J7;H0YBE4	new selection	0.676453	6	2	93.6865	5	1	1	1	1	6	0.583333	hydrophobic	0.974942	low	low	A	3	>95%	>70%	2	15.1251	15.1485	0	0	0	0	0
AGALNSNDAFVLK	AGALNSNDAFVLK(¹³C₆,¹⁵N₂)	GSN	A0A0A0MS51_HUMAN;A0A0A0MT01_HUMAN;GELS_HUMAN	P06396;P06396-2;P06396-3;P06396-4;A0A0A0MT01;A0A0A0MS51	new selection	0.833742	29	1	100	5	1	1	0	1	13	0.338462	hydrophobic	-0.02347	low	low	A	3	>95%	>70%	2	13.4531	13.4415	1	1	1	1	4
HVVPNEVVVQR	HVVPNEVVVQR(¹³C₆,¹⁵N₄)	GSN	A0A0A0MS51_HUMAN;A0A0A0MT01_HUMAN;A0A0U1RQL8_HUMAN;GELS_HUMAN;Q5T0I0_HUMAN	P06396;P06396-2;P06396-3;P06396-4;A0A0U1RQL8;A0A0A0MT01;Q5T0I0;A0A0A0MS51	new selection	0.677073	27	3	100	5	1	1	0	1	11	0.109091	hydrophobic	0.217402	low	low	A	3	>95%	>70%	2,3	7.35736	7.35748	1	1	1	1	4
VGAHAGEYGAEALER	VGAHAGEYGAEALER(¹³C₆,¹⁵N₄)	HBA1	HBA_HUMAN	P69905	new selection	0.858713	7	1	100	7	1	1	1	0	15	-0.36667	hydrophilic	-1.78088	low	low	A	3	>95%	>70%	2,3	7.83918	7.8396	1	1	1	1	4
VNVDEVGGEALGR	VNVDEVGGEALGR(¹³C₆,¹⁵N₄)	HBB	F8W6P5_HUMAN;HBB_HUMAN	P68871;F8W6P5	new selection	0.953723	17	1	100	7	1	1	1	0	13	-0.11538	hydrophilic	-2.0208	low	low	A	3	>95%	>70%	2,3	10.4146	10.4151	1	1	1	1	4
EFTPPVQAAYQK	EFTPPVQAAYQK(¹³C₆,¹⁵N₂)	HBB	HBB_HUMAN	P68871	new selection	0.856312	16	2	100	8	1	1	1	1	12	-0.75	hydrophilic	-0.0238	low	possible	A	3	>95%	>70%	2,3	10.639	10.6395	1	1	1	1	4
VNVDAVGGEALGR	VNVDAVGGEALGR(¹³C₆,¹⁵N₄)	HBD	E9PEW8_HUMAN;E9PFT6_HUMAN;HBD_HUMAN	P02042;E9PEW8;E9PFT6	new selection	0.520813	5	1	86.8728	7	1	1	1	0	13	0.292308	hydrophobic	-1.02206	low	low	A	3	>95%	>70%	2	10.2827	10.2832	1	1	1	1	4
VTSIQDWVQK	VTSIQDWVQK(¹³C₆,¹⁵N₂)	HP	A0A087WU08_HUMAN;A0A0C4DGL8_HUMAN;H0Y300_HUMAN;HPT_HUMAN;J3QLC9_HUMAN;J3QR68_HUMAN	P00738;P00738-2;J3QR68;J3QLC9;A0A087WU08;H0Y300;A0A0C4DGL8	new selection	0.989933	28	2	100	4	1	1	0	0	10	-0.39	hydrophilic	-0.02347	low	possible	A	3	>95%	>70%	2,3	12.7313	12.7266	1	1	1	1	4
VGYVSGWGR	VGYVSGWGR(¹³C₆,¹⁵N₄)	HP	A0A087WU08_HUMAN;A0A0C4DGL8_HUMAN;H0Y300_HUMAN;H3BS21_HUMAN;HPT_HUMAN;J3QLC9_HUMAN;J3QR68_HUMAN	P00738;P00738-2;J3QR68;J3QLC9;A0A087WU08;H3BS21;H0Y300;A0A0C4DGL8	new selection	0.977512	27	3	100	4	1	1	0	0	9	-0.03333	hydrophilic	0.975098	low	possible	A	3	>95%	>70%	2	10.7471	10.7239	1	1	1	1	4
GGYTLVSGYPK	GGYTLVSGYPK(¹³C₆,¹⁵N₂)	HPX	HEMO_HUMAN	P02790	new selection	0.956009	55	1	99.9707	8	1	1	1	1	11	-0.25455	hydrophilic	0.974149	low	low	A	3	>95%	>70%	2	11.1754	11.1756	0	1	0	0	1
GGEGTGYFVDFSVR	GGEGTGYFVDFSVR(¹³C₆,¹⁵N₄)	HRG	HRG_HUMAN	P04196	oldMRM					8	1	1	1	1	14	-0.13571	hydrophilic	-1.02285	low	low	A	3	>95%	>70%	2,3	16.6488	16.6487	1	1	1	1	4
IADAHLDR	IADAHLDR(¹³C₆,¹⁵N₄)	HRG	HRG_HUMAN	P04196	oldMRM					4	1	0	1	0	8	-0.35	hydrophilic	-0.78227	low	low	A	3	>95%	>70%	2	5.32764	5.33952	1	0	1	1	3
DGYLFQLLR	DGYLFQLLR(¹³C₆,¹⁵N₄)	HRG	HRG_HUMAN	P04196	new selection	0.920109	39	1	99.984	8	1	1	1	1	9	0.111111	hydrophobic	-0.02411	low	low	B	3	>95%	>70%	2	20.0792	20.0792	1	1	0	1	3
DFALQNPSAVPR	DFALQNPSAVPR(¹³C₆,¹⁵N₄)	IGFALS	ALS_HUMAN	P35858;P35858-2	oldMRM					4	1	1	0	0	12	-0.38333	hydrophilic	-0.02331	low	low	A	3	>95%	>70%	2	12.0159	12.0044	1	1	1	1	4
TPLTATLSK	TPLTATLSK(¹³C₆,¹⁵N₂)	IGHA1	A0A286YEY1_HUMAN;IGHA1_HUMAN	P01876;A0A286YEY1	new selection	0.93739	12	2	100	7	1	1	1	0	9	0.111111	hydrophobic	0.975736	low	low	A	3	>95%	>70%	2	9.19128	9.19154	1	1	1	0	3
DASGVTFTWTPSSGK	DASGVTFTWTPSSGK(¹³C₆,¹⁵N₂)	IGHA1	A0A286YEY1_HUMAN;IGHA1_HUMAN	P01876;A0A286YEY1	new selection	0.930143	11	3	100	8	1	1	1	1	15	-0.42667	hydrophilic	-0.02347	low	possible	A	3	>95%	>70%	2,3	14.1466	14.1407	1	1	1	1	4
DASGATFTWTPSSGK	DASGATFTWTPSSGK(¹³C₆,¹⁵N₂)	IGHA2	A0A0G2JMB2_HUMAN;A0A286YEY5_HUMAN;IGHA2_HUMAN	P01877;A0A286YEY5;A0A0G2JMB2	new selection	0.88144	9	1	100	5	1	1	0	1	15	-0.58667	hydrophilic	-0.02347	low	possible	A	3	>95%	>70%	2,3	12.3495	12.3382	1	1	1	1	4
QEPSQGTTTYAVTSILR	QEPSQGTTTYAVTSILR(¹³C₆,¹⁵N₄)	IGHA2	A0A286YEY5_HUMAN;IGHA2_HUMAN	P01877;A0A286YEY5	new selection	0.704636	8	2	70.5019	5	1	1	0	1	17	-0.49412	hydrophilic	-0.02364	low	possible	A	3	>95%	>70%	3	15.3825	15.3945	0	0	1	0	1
GPSVFPLAPSSK	GPSVFPLAPSSK(¹³C₆,¹⁵N₂)	IGHG1	A0A0A0MS07_HUMAN;A0A0A0MS08_HUMAN;IGHG1_HUMAN	P01857;A0A0A0MS08;A0A0A0MS07	new selection	0.973944	17	3	100	5	1	1	0	1	12	0.091667	hydrophobic	0.975736	low	low	A	3	>95%	>70%	2	14.8274	14.8279	1	1	1	1	4
FNWYVDGVEVHNAK	FNWYVDGVEVHNAK(¹³C₆,¹⁵N₂)	IGHG1	A0A0A0MS08_HUMAN;IGHG1_HUMAN	P01857;A0A0A0MS08	new selection	0.992511	18	2	100	5	1	1	0	1	14	-0.46429	hydrophilic	-0.78275	low	possible	A	3	>95%	>70%	2,3,4	14.1335	14.1373	1	1	1	1	4
GLPAPIEK	GLPAPIEK(¹³C₆,¹⁵N₂)	IGHG2	A0A286YEY4_HUMAN;IGHG2_HUMAN	P01859;A0A286YEY4	new selection	0.815415	16	3	97.2339	5	1	1	1	1	8	-0.1125	hydrophilic	-0.02301	low	low	A	3	>95%	>70%	1,2	8.77418	8.78603	1	1	1	1	4
VVSVLTVVHQDWLNGK	VVSVLTVVHQDWLNGK(¹³C₆,¹⁵N₂)	IGHG2	A0A286YEY4_HUMAN;IGHG2_HUMAN	P01859;A0A286YEY4	new selection	0.860694	17	2	99.9268	7	1	1	1	0	16	0.5125	hydrophobic	0.216783	low	possible	B	3	>95%	>70%	2,3,4	18.3104	18.3145	1	1	1	1	4
WYVDGVEVHNAK	WYVDGVEVHNAK(¹³C₆,¹⁵N₂)	IGHG3	A0A286YES1_HUMAN;IGHG3_HUMAN	P01860;A0A286YES1	new selection	0.900157	19	2	100	7	1	1	1	0	12	-0.48333	hydrophilic	-0.78275	low	possible	A	3	>95%	>70%	2,3	10.6342	10.6287	1	1	1	1	4
GLPSSIEK	GLPSSIEK(¹³C₆,¹⁵N₂)	IGHG4	A0A286YFJ8_HUMAN;IGHG4_HUMAN	P01861;A0A286YFJ8	new selection	0.857496	14	1	93.2632	5	1	1	1	1	8	-0.3375	hydrophilic	-0.02301	low	low	A	3	>95%	>70%	1,2	7.62966	7.63222	0	1	1	1	3
NVPLPVIAELPPK	NVPLPVIAELPPK(¹³C₆,¹⁵N₂)	IGHM	A0A1B0GUU9_HUMAN;IGHM_HUMAN	P01871;P01871-2;A0A1B0GUU9	new selection	0.953825	37	2	100	5	1	1	0	1	13	0.384615	hydrophobic	-0.02301	low	low	B	3	>95%	>70%	2,3	17.8536	17.8478	1	1	1	1	4
GLEWVGFIR	GLEWVGFIR(¹³C₆,¹⁵N₄)	IGHV3-49	HV349_HUMAN	A0A0A0MS15	new selection	0.913624	4	1	100	8	1	1	1	1	9	0.622222	hydrophobic	-0.02285	low	possible	B	3	>95%	>70%	2	19.2063	19.2066	1	1	1	1	4
YYVDSVK	YYVDSVK(¹³C₆,¹⁵N₂)	IGHV3-7	HV307_HUMAN	P01780	new selection	0.904126	4	1	99.5839	4	1	1	1	0	7	-0.34286	hydrophilic	-0.02506	low	low	A	3	>95%	>70%	1,2	7.21103	7.21099	1	1	1	1	4
GLEWVANIK	GLEWVANIK(¹³C₆,¹⁵N₂)	IGHV3-7	HV307_HUMAN	P01780	new selection	0.822459	3	2	99.5098	8	1	1	1	1	9	0.233333	hydrophobic	-0.02301	low	possible	A	3	>95%	>70%	2	15.6956	15.6957	0	1	1	1	3
YSPSFQGQVTISADK	YSPSFQGQVTISADK(¹³C₆,¹⁵N₂)	IGHV5-51	HV551_HUMAN	A0A0C4DH38	new selection	0.543946	5	1	96.5503	7	1	1	1	0	15	-0.5	hydrophilic	-0.02426	low	low	A	3	>95%	>70%	2,3	11.1148	11.1151	1	1	1	1	4
ITINPDTSK	ITINPDTSK(¹³C₆,¹⁵N₂)	IGHV6-1	HV601_HUMAN	A0A0B4J1U7	new selection	0.6843	2	2	96.4524	8	1	1	1	1	9	-0.63333	hydrophilic	-0.02347	low	low	A	3	>95%	>70%	2	7.0726	7.0726	1	1	0	1	3
GLEWLGR	GLEWLGR(¹³C₆,¹⁵N₄)	IGHV6-1	HV601_HUMAN	A0A0B4J1U7	new selection	0.928933	3	1	100	5	1	1	1	1	7	-0.3	hydrophilic	-0.02285	low	possible	A	3	>95%	>70%	1,2	14.4279	14.4282	1	1	1	1	4
TVAAPSVFIFPPSDEQLK	TVAAPSVFIFPPSDEQLK(¹³C₆,¹⁵N₂)	IGKC	IGKC_HUMAN	P01834	new selection	0.961429	13	2	100	7	1	1	1	0	18	0.244444	hydrophobic	-1.02221	low	low	B	3	>95%	>70%	3	18.8703	18.8585	1	1	1	1	4
DSTYSLSSTLTLSK	DSTYSLSSTLTLSK(¹³C₆,¹⁵N₂)	IGKC	IGKC_HUMAN	P01834	new selection	0.95776	12	3	100	5	1	1	0	1	14	-0.24286	hydrophilic	-0.02426	low	low	A	3	>95%	>70%	2,3	14.3754	14.3755	1	1	1	1	4
ASSLESGVPSR	ASSLESGVPSR(¹³C₆,¹⁵N₄)	IGKV1-5	KV105_HUMAN	P01602	new selection	0.893569	4	1	100	5	1	1	0	1	11	-0.30909	hydrophilic	-0.02285	low	low	A	3	>95%	>70%	2	6.62762	6.61628	1	0	1	1	3
LLIYGASSR	LLIYGASSR(¹³C₆,¹⁵N₄)	IGKV3-20	KV320_HUMAN	P01619	new selection	0.980275	5	1	100	8	1	1	1	1	9	0.677778	hydrophobic	0.975098	low	low	A	3	>95%	>70%	2	11.0299	11.0303	0	0	1	1	2
LLIYDASSR	LLIYDASSR(¹³C₆,¹⁵N₄)	IGKV3D-20	KVD20_HUMAN	A0A0C4DH25	new selection	0.888978	1	1	100	4	1	1	0	0	9	0.333333	hydrophobic	-0.02411	low	low	A	3	>95%	>70%	2	11.4907	11.491	1	1	1	1	4
LLIYWASTR	LLIYWASTR(¹³C₆,¹⁵N₄)	IGKV4-1	KV401_HUMAN	P06312	new selection	0.929255	4	1	100	8	1	1	1	1	9	0.633333	hydrophobic	0.975098	low	possible	A	3	>95%	>70%	2	17.2996	17.2998	1	1	1	1	4
VTVLGQPK	VTVLGQPK(¹³C₆,¹⁵N₂)	IGLL5	A0A0B4J231_HUMAN;IGLL5_HUMAN	B9A064;A0A0B4J231	new selection	0.615215	1	1	100	4	1	1	0	0	8	0.2625	hydrophobic	0.975736	low	low	A	3	>95%	>70%	1,2	7.62022	7.61083	1	0	0	1	2
LLIYDNNK	LLIYDNNK(¹³C₆,¹⁵N₂)	IGLV1-51	LV151_HUMAN	P01701	new selection	0.691127	4	1	89.1073	8	1	1	1	0	8	-0.45	hydrophilic	-0.02426	low	low	A	3	>95%	>70%	2	10.135	10.1471	1	1	1	1	4
FSGSSSGAER	FSGSSSGAER(¹³C₆,¹⁵N₄)	IGLV4-69	LV469_HUMAN	A0A075B6H9	new selection	0.606271	1	1	98.3648	6	1	1	1	0	10	-0.74	hydrophilic	-0.02285	low	low	A	1	>95%	>70%	2	4.36347	4.36373	1	1	1	1	4
TLIYSTNTR	TLIYSTNTR(¹³C₆,¹⁵N₄)	IGLV8-61	LV861_HUMAN	A0A075B6I0	new selection	0.560569	2	2	89.9842	8	1	1	1	1	9	-0.43333	hydrophilic	0.975098	low	low	A	3	>95%	>70%	2	8.3233	8.33532	1	1	1	1	4
FSGSILGNK	FSGSILGNK(¹³C₆,¹⁵N₂)	IGLV8-61	LV861_HUMAN	A0A075B6I0	new selection	0.834766	3	1	100	8	1	1	1	1	9	0.144444	hydrophobic	0.975736	low	low	A	3	>95%	>70%	2	10.1215	10.1333	1	1	1	1	4
GHMLENHVER	GHMLENHVER(¹³C₆,¹⁵N₄)	ITIH1	H7C0N0_HUMAN;ITIH1_HUMAN	P19827;P19827-2;P19827-3;H7C0N0	oldMRM					2	1	1	0	1	10	-1.19	hydrophilic	-0.54109	low	possible	A	3	>95%	>70%	2,3	4.93498	4.93012	1	1	1	1	4
AAISGENAGLVR	AAISGENAGLVR(¹³C₆,¹⁵N₄)	ITIH1	F8WAS2_HUMAN;ITIH1_HUMAN	P19827;F8WAS2	new selection	0.911306	45	1	100	8	1	1	1	1	12	0.4	hydrophobic	-0.02285	low	low	A	3	>95%	>70%	2	8.33738	8.33764	1	0	0	0	1
EVAFDLEIPK	EVAFDLEIPK(¹³C₆,¹⁵N₂)	ITIH1	F8WAS2_HUMAN;ITIH1_HUMAN	P19827;F8WAS2	new selection	0.903464	43	3	100	8	1	1	1	1	10	0.11	hydrophobic	-2.02096	low	possible	A	3	>95%	>70%	2	16.9944	16.9946	1	1	1	0	3
FYNQVSTPLLR	FYNQVSTPLLR(¹³C₆,¹⁵N₄)	ITIH2	ITIH2_HUMAN;Q5T985_HUMAN	P19823;Q5T985	new selection	0.94933	61	2	100	8	1	1	1	1	11	-0.11818	hydrophilic	0.975098	low	low	A	3	>95%	>70%	2,3	14.3016	14.302	1	1	1	1	4
IYLQPGR	IYLQPGR(¹³C₆,¹⁵N₄)	ITIH2	ITIH2_HUMAN;Q5T985_HUMAN;Q5T987_HUMAN	P19823;Q5T987;Q5T985	new selection	0.951171	62	1	100	5	1	1	1	1	7	-0.42857	hydrophilic	0.975098	low	low	A	3	>95%	>70%	2	8.12923	8.11771	1	1	1	1	4
IQPSGGTNINEALLR	IQPSGGTNINEALLR(¹³C₆,¹⁵N₄)	ITIH2	ITIH2_HUMAN;Q5T985_HUMAN	P19823;Q5T985	new selection	0.946322	60	3	100	8	1	1	1	1	15	-0.26667	hydrophilic	-0.02285	low	low	A	3	>95%	>70%	2,3	12.5042	12.5042	1	1	1	1	4
DYIFGNYIER	DYIFGNYIER(¹³C₆,¹⁵N₄)	ITIH3	A0A087WW43_HUMAN;ITIH3_HUMAN	Q06033;Q06033-2;A0A087WW43	new selection	0.718964	24	2	93.4426	5	1	1	0	1	10	-0.62	hydrophilic	-1.02364	low	low	A	3	>95%	>70%	2	16.4086	16.4089	1	1	1	1	4
ILDDLSPR	ILDDLSPR(¹³C₆,¹⁵N₄)	ITIH4	B7ZKJ8_HUMAN;H7C0L5_HUMAN;ITIH4_HUMAN	Q14624;Q14624-2;Q14624-3;Q14624-4;H7C0L5;B7ZKJ8	new selection	0.94944	63	1	100	5	1	1	0	1	8	-0.225	hydrophilic	-1.02252	low	low	A	3	>95%	>70%	2	10.2747	10.2868	1	1	1	1	4
NVVFVIDK	NVVFVIDK(¹³C₆,¹⁵N₂)	ITIH4	B7ZKJ8_HUMAN;H7C0L5_HUMAN;ITIH4_HUMAN	Q14624;Q14624-2;Q14624-3;Q14624-4;H7C0L5;B7ZKJ8	new selection	0.908668	61	3	100	5	1	1	0	1	8	1.125	hydrophobic	-0.02347	low	low	A	3	>95%	>70%	2	13.3608	13.361	1	1	1	1	4
LGVYELLLK	LGVYELLLK(¹³C₆,¹⁵N₂)	ITIH4	B7ZKJ8_HUMAN;H7C0L5_HUMAN;ITIH4_HUMAN	Q14624;Q14624-2;Q14624-3;Q14624-4;H7C0L5;B7ZKJ8	new selection	0.910153	62	2	100	5	1	1	0	1	9	1.14444	hydrophobic	-0.0238	low	low	B	3	>95%	>70%	2	19.017	19.0054	1	1	1	1	4
SSEDPNEDIVER	SSEDPNEDIVER(¹³C₆,¹⁵N₄)	JCHAIN	C9JA05_HUMAN;D6RD17_HUMAN;D6RHJ6_HUMAN;IGJ_HUMAN	P01591;D6RD17;D6RHJ6;C9JA05	new selection	0.871375	11	1	100	8	1	1	1	1	12	-1.66667	hydrophilic	-4.01875	low	low	A	3	>95%	>70%	2	6.98817	6.98838	1	1	1	1	4
IIVPLNNR	IIVPLNNR(¹³C₆,¹⁵N₄)	JCHAIN	C9JA05_HUMAN;D6RD17_HUMAN;D6RHJ6_HUMAN;IGJ_HUMAN	P01591;D6RD17;D6RHJ6;C9JA05	new selection	0.846576	10	2	99.678	8	1	1	1	1	8	0.4875	hydrophobic	0.975891	low	low	A	3	>95%	>70%	2	10.7461	10.7463	1	1	0	1	3
DSVTGTLPK	DSVTGTLPK(¹³C₆,¹⁵N₂)	KLKB1	C9J075_HUMAN;C9JCT1_HUMAN;E9PBC5_HUMAN;H0YAC1_HUMAN;KLKB1_HUMAN	P03952;C9J075;H0YAC1;C9JCT1;E9PBC5	oldMRM	0.73456	32	2	99.4809	8	1	1	1	1	9	-0.4	hydrophilic	-0.02347	low	low	A	3	>95%	>70%	2	7.56564	7.56564	1	0	0	1	2
IAYGTQGSSGYSLR	IAYGTQGSSGYSLR(¹³C₆,¹⁵N₄)	KLKB1	E9PBC5_HUMAN;H0YAC1_HUMAN;KLKB1_HUMAN	P03952;H0YAC1;E9PBC5	oldMRM					8	1	1	1	1	14	-0.34286	hydrophilic	0.974304	low	low	A	3	>95%	>70%	2	9.33365	9.32212	1	1	1	1	4
YFIDFVAR	YFIDFVAR(¹³C₆,¹⁵N₄)	KNG1	KNG1_HUMAN	P01042;P01042-2;P01042-3	new selection	0.956257	45	1	100	4	1	1	0	0	8	0.85	hydrophobic	-0.02411	low	low	B	3	>95%	>70%	2	17.3678	17.3678	1	1	1	1	4
TVGSDTFYSFK	TVGSDTFYSFK(¹³C₆,¹⁵N₂)	KNG1	KNG1_HUMAN	P01042;P01042-2;P01042-3	new selection	0.916836	43	3	100	4	1	1	0	0	11	-0.20909	hydrophilic	-0.02426	low	low	A	3	>95%	>70%	2	13.3454	13.3457	1	1	1	1	4
QVVAGLNFR	QVVAGLNFR(¹³C₆,¹⁵N₄)	KNG1	KNG1_HUMAN	P01042;P01042-2	new selection	0.917555	44	2	100	5	1	1	0	1	9	0.544444	hydrophobic	0.975891	low	possible	A	3	>95%	>70%	2	12.7971	12.7974	1	0	1	1	3
ITLPDFTGDLR	ITLPDFTGDLR(¹³C₆,¹⁵N₄)	LBP	LBP_HUMAN	P18428	new selection	0.764727	14	1	98.7591	8	1	1	1	1	11	-5e-17	hydrophilic	-1.02252	low	low	A	3	>95%	>70%	2	17.8447	17.845	1	1	1	1	4
GTYSTTVTGR	GTYSTTVTGR(¹³C₆,¹⁵N₄)	LPA	A0A087WWY0_HUMAN;APOA_HUMAN	P08519;A0A087WWY0	new selection	0.758731	30	1	100	8	1	1	1	1	10	-0.6	hydrophilic	0.975098	low	low	A	3	>95%	>70%	2	5.80191	5.77885	1	1	1	1	4
VAAGAFQGLR	VAAGAFQGLR(¹³C₆,¹⁵N₄)	LRG1	A2GL_HUMAN	P02750	new selection	0.937353	20	1	100	7	1	1	1	0	10	0.74	hydrophobic	0.975891	low	low	A	3	>95%	>70%	2	10.4648	10.465	0	0	1	0	1
GQTLLAVAK	GQTLLAVAK(¹³C₆,¹⁵N₂)	LRG1	A2GL_HUMAN	P02750	new selection	0.80848	18	3	99.8482	8	1	1	1	1	9	0.766667	hydrophobic	0.975736	low	low	A	3	>95%	>70%	1,2	10.2248	10.2155	1	1	1	1	4
DLLLPQPDLR	DLLLPQPDLR(¹³C₆,¹⁵N₄)	LRG1	A2GL_HUMAN	P02750	new selection	0.910253	19	2	100	8	1	1	1	1	10	-0.3	hydrophilic	-1.02252	low	low	A	3	>95%	>70%	2	16.4882	16.4884	1	1	1	1	4
ILGPLSYSK	ILGPLSYSK(¹³C₆,¹⁵N₂)	LUM	LUM_HUMAN	P51884	new selection	0.824144	15	2	99.9817	7	1	0	1	1	9	0.366667	hydrophobic	0.974942	low	low	A	3	>95%	>70%	2	12.2546	12.2548	1	1	1	1	4
STDYGIFQINSR	STDYGIFQINSR(¹³C₆,¹⁵N₄)	LYZ	A0A0B4J259_HUMAN;F8VV32_HUMAN;LYSC_HUMAN	P61626;F8VV32;A0A0B4J259	oldMRM					3	1	0	0	0	12	-0.6	hydrophilic	-0.02411	low	low	A	3	>95%	>70%	2	15.045	15.0217	1	1	1	1	4
YVGGQEHFAHLLILR	YVGGQEHFAHLLILR(¹³C₆,¹⁵N₄)	ORM1	A1AG1_HUMAN	P02763	new selection	0.932727	17	2	100	7	1	1	1	0	15	0.313333	hydrophobic	0.456861	low	low	B	3	>95%	>70%	2,3,4	14.9571	14.9569	1	1	1	1	4
SDVVYTDWK	SDVVYTDWK(¹³C₆,¹⁵N₂)	ORM1	A1AG1_HUMAN	P02763	new selection	0.959895	18	1	100	8	1	1	1	1	9	-0.68889	hydrophilic	-1.02347	low	possible	A	3	>95%	>70%	2	11.2333	11.2336	0	0	0	0	0
SDVMYTDWK	SDVMYTDWK(¹³C₆,¹⁵N₂)	ORM2	A1AG2_HUMAN	P19652	oldMRM					8	1	1	1	1	9	-0.94444	hydrophilic	-1.02347	low	possible	A	3	>95%	>70%	2	11.8938	11.8941	1	0	0	1	2
ICLDLQAPLYK	ICLDLQAPLYK(¹³C₆,¹⁵N₂)	PF4	PLF4_HUMAN	P02776	clinician suggested					4	1	0	1	0	11	0.581818	hydrophobic	-0.05492	low	low			>95%	>70%	2	16.7162	16.716	1	1	1	1	4
TFTLLDPK	TFTLLDPK(¹³C₆,¹⁵N₂)	PGLYRP2	PGRP2_HUMAN	Q96PD5;Q96PD5-2	oldMRM	0.73717	12	3	100	5	1	1	0	1	8	-5.6e-17	hydrophilic	-0.02347	low	low	A	3	>95%	>70%	2	14.7272	14.7275	1	1	1	1	4
PSLSHLLSQYYGAGVAR	PSLSHLLSQYYGAGVAR(¹³C₆,¹⁵N₄)	PGLYRP2	PGRP2_HUMAN	Q96PD5;Q96PD5-2	new selection	0.745285	13	2	98.1265	5	1	1	0	1	17	0.035294	hydrophobic	1.21456	low	low	B	3	>95%	>70%	3	16.6425	16.6423	1	1	1	1	4
EAQLPVIENK	EAQLPVIENK(¹³C₆,¹⁵N₂)	PLG	PLMN_HUMAN	P00747	oldMRM					8	1	1	1	1	10	-0.52	hydrophilic	-1.02175	low	possible	A	3	>95%	>70%	2	10.398	10.3983	0	1	0	1	2
LSSPAVITDK	LSSPAVITDK(¹³C₆,¹⁵N₂)	PLG	PLMN_HUMAN	P00747	new selection	0.939308	80	2	100	8	1	1	1	1	10	0.3	hydrophobic	-0.02347	low	low	A	3	>95%	>70%	2	8.67559	8.67584	1	1	1	1	4
STVELFK	STVELFK(¹³C₆,¹⁵N₂)	PON1	PON1_HUMAN	P27169	new selection	0.776004	20	3	72.6196	4	1	0	1	1	7	0.271429	hydrophobic	-0.02301	low	low	A	3	>95%	>70%	2	10.7673	10.7673	1	1	1	1	4
IQNILTEEPK	IQNILTEEPK(¹³C₆,¹⁵N₂)	PON1	PON1_HUMAN	P27169	new selection	0.880038	22	1	99.9415	8	1	1	1	1	10	-0.74	hydrophilic	-1.02175	low	low	A	3	>95%	>70%	2	11.0821	11.0942	1	1	1	1	4
STVEIFK	STVEIFK(¹³C₆,¹⁵N₂)	PON3	C9JZ99_HUMAN;F8WD41_HUMAN;PON3_HUMAN	Q15166;F8WD41;C9JZ99	new selection	0.691054	2	1	60.5924	5	1	1	0	0	7	0.371429	hydrophobic	-0.02301	low	low	A	3	>95%	>70%	2	10.7906	10.7906					0
GKEESLDSDLYAELR	GKEESLDSDLYAELR(¹³C₆,¹⁵N₄)	PPBP	CXCL7_HUMAN	P02775	new selection	0.670474	10	1	93.977	8	1	1	1	0	15	-1.06667	hydrophilic	-3.0197	low	low	A	3	>95%	>70%	2,3	13.973	13.9676	1	1	1	1	4
NIQSLEVIGK	NIQSLEVIGK(¹³C₆,¹⁵N₂)	PPBP	CXCL7_HUMAN	P02775	new selection	0.53394	8	3	82.9814	8	1	1	1	0	10	0.14	hydrophobic	-0.02301	low	low	A	3	>95%	>70%	2	12.3403	12.3406	0	1	0	1	2
GLPNVVTSAISLPNIR	GLPNVVTSAISLPNIR(¹³C₆,¹⁵N₄)	PRG4	A0A0U1RR20_HUMAN;PRG4_HUMAN	Q92954;Q92954-2;Q92954-3;Q92954-4;Q92954-5;Q92954-6;A0A0U1RR20	oldMRM					3	1	0	0	0	16	0.5875	hydrophobic	0.975891	low	low	B	3	>95%	>70%	2,3	19.0422	19.0424	1	1	1	1	4
VYFAGFPR	VYFAGFPR(¹³C₆,¹⁵N₄)	PROS1	G5E9F8_HUMAN;PROS_HUMAN	P07225;G5E9F8	new selection	0.87533	26	1	99.8293	6	1	1	1	0	8	0.475	hydrophobic	0.975098	low	low	A	3	>95%	>70%	2	14.7864	14.7982	1	1	1	1	4
SFQTGLFTAAR	SFQTGLFTAAR(¹³C₆,¹⁵N₄)	PROS1	H7BXT0_HUMAN;PROS_HUMAN	P07225;H7BXT0	new selection	0.733014	25	2	96.5139	8	1	1	1	1	11	0.218182	hydrophobic	0.975891	low	low	A	3	>95%	>70%	2	14.4748	14.4751	1	1	1	1	4
FSAEFDFR	FSAEFDFR(¹³C₆,¹⁵N₄)	PROS1	G5E9F8_HUMAN;PROS_HUMAN	P07225;G5E9F8	new selection	0.607031	24	3	82.4666	8	1	1	1	1	8	-0.2625	hydrophilic	-1.02206	low	low	A	3	>95%	>70%	2	14.7531	14.7534	1	0	1	1	3
IQHPFTVEEFVLPK	IQHPFTVEEFVLPK(¹³C₆,¹⁵N₂)	PZP	PZP_HUMAN	P20742;P20742-2	new selection	0.794745	31	1	85.3193	4	1	1	0	1	14	0.057143	hydrophobic	-0.7815	low	low	B	3	>95%	>70%	2,3	17.3528	17.347	1	1	1	1	4
YWGVASFLQK	YWGVASFLQK(¹³C₆,¹⁵N₂)	RBP4	Q5VY30_HUMAN;RET4_HUMAN	P02753;Q5VY30	new selection	0.655586	14	3	99.433	7	1	1	1	0	10	0.18	hydrophobic	0.974942	low	possible	B	3	>95%	>70%	2	18.5501	18.5501	1	1	1	1	4
FFGHGAEDSLADQAANEWGR	FFGHGAEDSLADQAANEWGR(¹³C₆,¹⁵N₄)	SAA1	E9PQD6_HUMAN;SAA1_HUMAN	P0DJI8;E9PQD6	new selection	0.769884	6	1	85.7762	8	1	1	1	0	20	-0.75	hydrophilic	-2.77975	low	possible	B	3	>95%	>70%	3	14.5278	14.5275	0	0	0	0	0
RGPGGVWAAEAISDAR	RGPGGVWAAEAISDAR(¹³C₆,¹⁵N₄)	SAA1	SAA1_HUMAN	P0DJI8	new selection	0.628846	5	2	81.1562	8	1	1	0	0	16	-0.2875	hydrophilic	-0.02206	low	possible	A	3	>95%	>70%	2,3	12.6225	12.6226	0	0	0	0	0
RGPGGAWAAEVISNAR	RGPGGAWAAEVISNAR(¹³C₆,¹⁵N₄)	SAA2	SAA2_HUMAN	P0DJI9	new selection	0.653517	5	1	86.1492	7	1	1	0	0	16	-0.2875	hydrophilic	0.977146	low	possible	A	3	>95%	>70%	3	13.2466	13.2468	1	1	1	1	4
LPTDSELAPR	LPTDSELAPR(¹³C₆,¹⁵N₄)	SELENOP	A0A182DWH7_HUMAN;SEPP1_HUMAN	P49908;A0A182DWH7	new selection	0.523417	4	1	94.6189	8	1	1	1	1	10	-0.68	hydrophilic	-1.02206	low	low	A	3	>95%	>70%	2	8.88939	8.88964	0	0	1	0	1
LSITGTYDLK	LSITGTYDLK(¹³C₆,¹⁵N₂)	SERPINA1	A0A024R6I7_HUMAN;A0A0G2JRN3_HUMAN;A1AT_HUMAN	P01009;P01009-2;A0A0G2JRN3;A0A024R6I7	new selection	0.979322	72	2	100	5	1	1	0	1	10	0.08	hydrophobic	-0.02426	low	low	A	3	>95%	>70%	2	12.7529	12.7531	0	1	0	1	2
AVLTIDEK	AVLTIDEK(¹³C₆,¹⁵N₂)	SERPINA1	A0A024R6I7_HUMAN;A1AT_HUMAN	P01009;A0A024R6I7	new selection	0.989705	73	1	100	5	1	1	1	1	8	0.3375	hydrophobic	-1.02221	low	low	A	3	>95%	>70%	1,2	9.04483	9.05898	1	1	1	1	4
WEMPFDPQDTHQSR	WEMPFDPQDTHQSR(¹³C₆,¹⁵N₄)	SERPINA3	AACT_HUMAN;G3V595_HUMAN	P01011;G3V595	oldMRM					7	1	1	1	0	14	-1.86429	hydrophilic	-1.78101	low	possible	A	3	>95%	>70%	2,3	14.675	14.6864	1	0	1	1	3
EQLSLLDR	EQLSLLDR(¹³C₆,¹⁵N₄)	SERPINA3	AACT_HUMAN;G3V595_HUMAN	P01011;P01011-2;G3V595	oldMRM					5	1	1	0	1	8	-0.55	hydrophilic	-1.02206	low	possible	A	3	>95%	>70%	2	12.0543	12.0428	1	1	1	1	4
ADLSGITGAR	ADLSGITGAR(¹³C₆,¹⁵N₄)	SERPINA3	AACT_HUMAN;G3V3A0_HUMAN	P01011;G3V3A0	new selection	0.952756	47	2	100	8	1	1	1	1	10	0.16	hydrophobic	-0.02331	low	low	A	3	>95%	>70%	2	8.67379	8.67406	1	0	0	0	1
ITLLSALVETR	ITLLSALVETR(¹³C₆,¹⁵N₄)	SERPINA3	AACT_HUMAN;G3V3A0_HUMAN	P01011;G3V3A0	new selection	0.924204	46	3	100	8	1	1	1	1	11	1.06364	hydrophobic	-0.02285	low	low	B	3	>95%	>70%	2,3	19.5059	19.5061	0	0	0	0	0
EIGELYLPK	EIGELYLPK(¹³C₆,¹⁵N₂)	SERPINA3	AACT_HUMAN;G3V3A0_HUMAN	P01011;G3V3A0	new selection	0.971993	48	1	100	8	1	1	1	1	9	-0.23333	hydrophilic	-1.02254	low	possible	A	3	>95%	>70%	2	14.3531	14.3418	1	1	1	1	4
LGFTDLFSK	LGFTDLFSK(¹³C₆,¹⁵N₂)	SERPINA4	KAIN_HUMAN	P29622	new selection	0.684352	23	2	98.6189	8	1	1	1	1	9	0.433333	hydrophobic	-0.02347	low	low	A	3	>95%	>70%	2	18.7458	18.7458	1	1	1	1	4
HLVALSPK	HLVALSPK(¹³C₆,¹⁵N₂)	SERPINA6	CBG_HUMAN;G3V350_HUMAN;G3V4V7_HUMAN	P08185;G3V350;G3V4V7	new selection	0.595073	16	3	99.2974	5	1	1	1	1	8	0.5125	hydrophobic	1.21599	low	low	A	3	>95%	>70%	1,2	7.23025	7.23243	1	1	1	1	4
ITQDAQLK	ITQDAQLK(¹³C₆,¹⁵N₂)	SERPINA6	CBG_HUMAN	P08185	new selection	0.795349	17	2	100	8	1	1	1	1	8	-0.625	hydrophilic	-0.02347	low	low	A	3	>95%	>70%	2	5.55144	5.55168	1	1	1	1	4
NALALFVLPK	NALALFVLPK(¹³C₆,¹⁵N₂)	SERPINA7	THBG_HUMAN	P05543	new selection	0.723067	15	1	99.8747	8	1	1	1	1	10	1.3	hydrophobic	0.975736	low	low	B	3	>95%	>70%	2	19.6306	19.6309	1	1	1	1	4
GWVDLFVPK	GWVDLFVPK(¹³C₆,¹⁵N₂)	SERPINA7	THBG_HUMAN	P05543	new selection	0.572488	13	3	95.4699	8	1	1	1	1	9	0.522222	hydrophobic	-0.02347	low	possible	B	3	>95%	>70%	2	19.8419	19.8189	1	1	1	1	4
ANRPFLVFIR	ANRPFLVFIR(¹³C₆,¹⁵N₄)	SERPINC1	ANT3_HUMAN;Q8TCE1_HUMAN	P01008;Q8TCE1	oldMRM					5	1	1	1	1	10	0.58	hydrophobic	1.97589	possible	low	B	3	>95%	>70%	2,3	16.7973	16.7976	1	1	1	1	4
LQPLDFK	LQPLDFK(¹³C₆,¹⁵N₂)	SERPINC1	ANT3_HUMAN	P01008	new selection	0.911422	67	3	99.4666	5	1	1	1	1	7	-0.3	hydrophilic	-0.02347	low	low	A	3	>95%	>70%	1,2	12.7326	12.7328	1	1	1	1	4
NYNLVESLK	NYNLVESLK(¹³C₆,¹⁵N₂)	SERPIND1	HEP2_HUMAN	P05546	new selection	0.866239	30	3	99.952	8	1	1	1	1	9	-0.52222	hydrophilic	-0.0238	low	low	A	3	>95%	>70%	2	13.1878	13.1764	0	1	1	1	3
NFGYTLR	NFGYTLR(¹³C₆,¹⁵N₄)	SERPIND1	HEP2_HUMAN	P05546	new selection	0.874174	31	2	99.4592	5	1	1	1	1	7	-0.54286	hydrophilic	0.975098	low	low	A	3	>95%	>70%	2	10.8269	10.8153	1	1	1	1	4
TVQAVLTVPK	TVQAVLTVPK(¹³C₆,¹⁵N₂)	SERPINF1	I3L4N7_HUMAN;PEDF_HUMAN	P36955;I3L4N7	new selection	0.796872	22	1	99.9451	7	1	1	1	0	10	0.78	hydrophobic	0.975736	low	low	A	3	>95%	>70%	2	11.5028	11.5031	0	1	0	0	1
LGNQEPGGQTALK	LGNQEPGGQTALK(¹³C₆,¹⁵N₂)	SERPINF2	A0A0J9YWQ3_HUMAN;A0A0J9YY65_HUMAN;A2AP_HUMAN;C9JMH6_HUMAN;C9JPV4_HUMAN	P08697;A0A0J9YY65;C9JMH6;A0A0J9YWQ3;C9JPV4	new selection	0.799912	21	2	99.984	8	1	1	1	1	13	-0.92308	hydrophilic	-0.02301	low	low	A	3	>95%	>70%	2	6.36252	6.37441	1	1	1	1	4
WFLLEQPEIQVAHFPFK	WFLLEQPEIQVAHFPFK(¹³C₆,¹⁵N₂)	SERPINF2	A0A0G2JPA8_HUMAN;A0A0J9YWQ3_HUMAN;A2AP_HUMAN;C9JPV4_HUMAN	P08697;P08697-2;A0A0G2JPA8;A0A0J9YWQ3;C9JPV4	new selection	0.76868	20	3	100	4	1	1	0	0	17	0.076471	hydrophobic	-0.7815	low	possible	B	4	>95%	>70%	3	20.6279	20.6277	1	1	1	1	4
LLDSLPSDTR	LLDSLPSDTR(¹³C₆,¹⁵N₄)	SERPING1	E9PGN7_HUMAN;H9KV48_HUMAN;IC1_HUMAN	P05155;P05155-2;P05155-3;E9PGN7;H9KV48	oldMRM	0.915545	24	1	100	5	1	1	0	1	10	-0.4	hydrophilic	-1.02252	low	low	A	3	>95%	>70%	2	10.4443	10.4445	1	1	1	1	4
TLYSSSPR	TLYSSSPR(¹³C₆,¹⁵N₄)	SERPING1	E9PGN7_HUMAN;H9KV48_HUMAN;IC1_HUMAN	P05155;P05155-2;P05155-3;E9PGN7;H9KV48	new selection	0.912732	23	2	100	4	1	1	0	0	8	-0.8375	hydrophilic	0.975098	low	low	A	3	>95%	>70%	2	5.96364	5.98735	0	0	0	1	1
IALGGLLFPASNLR	IALGGLLFPASNLR(¹³C₆,¹⁵N₄)	SHBG	A0A0C4DGN2_HUMAN;B4DYU0_HUMAN;I3L145_HUMAN;I3L1J1_HUMAN;SHBG_HUMAN	P04278;P04278-2;P04278-3;P04278-4;P04278-5;I3L1J1;A0A0C4DGN2;I3L145;B4DYU0	new selection	0.625879	11	1	99.8127	5	1	1	0	1	14	1.06429	hydrophobic	0.975891	low	low	B	3	>95%	>70%	2	20.3929	20.4051	1	1	1	1	4
DGAGDVAFVK	DGAGDVAFVK(¹³C₆,¹⁵N₂)	TF	C9JVG0_HUMAN;TRFE_HUMAN	P02787;C9JVG0	new selection	0.963211	180	2	100	8	1	1	1	1	10	0.31	hydrophobic	-1.02268	low	low	A	3	>95%	>70%	2	10.1701	10.1817	1	1	1	0	3
ILNIFGVIK	ILNIFGVIK(¹³C₆,¹⁵N₂)	TFRC	G3V0E5_HUMAN;TFR1_HUMAN	P02786;G3V0E5	oldMRM					4	1	1	0	0	9	1.83333	hydrophobic	0.975736	low	low	B	3	>95%	>70%	2	20.0287	20.0296	1	1	0	1	3
GSPAINVAVHVFR	GSPAINVAVHVFR(¹³C₆,¹⁵N₄)	TTR	A0A087WT59_HUMAN;A0A087WV45_HUMAN;TTHY_HUMAN	P02766;A0A087WT59;A0A087WV45	oldMRM	0.696772	18	1	100	8	1	1	1	1	13	0.730769	hydrophobic	1.21614	low	low	A	3	>95%	>70%	2,3	14.2728	14.2729	1	1	1	1	4
AADDTWEPFASGK	AADDTWEPFASGK(¹³C₆,¹⁵N₂)	TTR	A0A087WT59_HUMAN;A0A087WV45_HUMAN;TTHY_HUMAN	P02766;A0A087WT59;A0A087WV45	oldMRM	0.644933	16	3	99.2565	8	1	1	1	1	13	-0.81538	hydrophilic	-2.02142	low	possible	A	3	>95%	>70%	2,3	13.7845	13.7845	1	1	1	1	4

## Sheet: Peptide quantities in differnt 
peptide quantificaiton for a 24 healthy cohort in different matrix
Precursor	Protein.Names	ratio	Patient	Matrix	sex	age
AADDTWEPFASGK_2	TTHY_HUMAN	0.433439	Patient 9	Heparin	m	28
AADDTWEPFASGK_2	TTHY_HUMAN	0.259604	Patient 8	EDTA	f	64
AADDTWEPFASGK_2	TTHY_HUMAN	0.416005	Patient 21	Heparin	f	58
AADDTWEPFASGK_2	TTHY_HUMAN	0.228299	Patient 18	Heparin	m	32
AADDTWEPFASGK_2	TTHY_HUMAN	0.355753	Patient 2	EDTA	f	36
AADDTWEPFASGK_2	TTHY_HUMAN	0.346541	Patient 7	EDTA	f	35
AADDTWEPFASGK_2	TTHY_HUMAN	0.398785	Patient 10	Serum	f	33
AADDTWEPFASGK_2	TTHY_HUMAN	0.131374	Patient 14	EDTA	f	64
AADDTWEPFASGK_2	TTHY_HUMAN	0.377289	Patient 18	Serum	m	32
AADDTWEPFASGK_2	TTHY_HUMAN	0.346688	Patient 4	Citrat	f	57
AADDTWEPFASGK_2	TTHY_HUMAN	0.269685	Patient 8	Serum	f	64
AADDTWEPFASGK_2	TTHY_HUMAN	0.319578	Patient 3	Heparin	f	37
AADDTWEPFASGK_2	TTHY_HUMAN	0.340742	Patient 16	Serum	f	46
AADDTWEPFASGK_2	TTHY_HUMAN	0.209778	Patient 17	Serum	f	49
AADDTWEPFASGK_2	TTHY_HUMAN	0.173181	Patient 14	Citrat	f	64
AADDTWEPFASGK_2	TTHY_HUMAN	0.274905	Patient 19	Heparin	f	52
AADDTWEPFASGK_2	TTHY_HUMAN	0.424503	Patient 22	EDTA	f	27
AADDTWEPFASGK_2	TTHY_HUMAN	0.384698	Patient 16	EDTA	f	46
AADDTWEPFASGK_2	TTHY_HUMAN	0.22451	Patient 4	EDTA	f	57
AADDTWEPFASGK_2	TTHY_HUMAN	0.329519	Patient 17	Citrat	f	49
AADDTWEPFASGK_2	TTHY_HUMAN	0.299905	Patient 14	Heparin	f	64
AADDTWEPFASGK_2	TTHY_HUMAN	0.362615	Patient 12	Heparin	f	43
AADDTWEPFASGK_2	TTHY_HUMAN	0.274555	Patient 12	EDTA	f	43
AADDTWEPFASGK_2	TTHY_HUMAN	0.750248	Patient 8	Heparin	f	64
AADDTWEPFASGK_2	TTHY_HUMAN	0.0568808	Patient 10	Citrat	f	33
AADDTWEPFASGK_2	TTHY_HUMAN	0.127262	Patient 11	Citrat	f	38
AADDTWEPFASGK_2	TTHY_HUMAN	0.410868	Patient 20	Serum	f	51
AADDTWEPFASGK_2	TTHY_HUMAN	0.37971	Patient 13	Serum	f	54
AADDTWEPFASGK_2	TTHY_HUMAN	0.180447	Patient 19	Serum	f	52
AADDTWEPFASGK_2	TTHY_HUMAN	0.138535	Patient 19	Citrat	f	52
AADDTWEPFASGK_2	TTHY_HUMAN	0.278173	Patient 23	EDTA	f	63
AADDTWEPFASGK_2	TTHY_HUMAN	0.244074	Patient 5	Serum	f	50
AADDTWEPFASGK_2	TTHY_HUMAN	0.444238	Patient 20	Heparin	f	51
AADDTWEPFASGK_2	TTHY_HUMAN	1.87653	Patient 22	Heparin	f	27
AADDTWEPFASGK_2	TTHY_HUMAN	0.325341	Patient 16	Heparin	f	46
AADDTWEPFASGK_2	TTHY_HUMAN	0.248426	Patient 13	Citrat	f	54
AADDTWEPFASGK_2	TTHY_HUMAN	0.98574	Patient 10	EDTA	f	33
AADDTWEPFASGK_2	TTHY_HUMAN	0.196339	Patient 3	Citrat	f	37
AADDTWEPFASGK_2	TTHY_HUMAN	0.353012	Patient 24	Heparin	m	67
AADDTWEPFASGK_2	TTHY_HUMAN	0.395268	Patient 15	EDTA	m	41
AADDTWEPFASGK_2	TTHY_HUMAN	0.347882	Patient 9	Serum	m	28
AADDTWEPFASGK_2	TTHY_HUMAN	0.342732	Patient 23	Citrat	f	63
AADDTWEPFASGK_2	TTHY_HUMAN	0.190396	Patient 7	Citrat	f	35
AADDTWEPFASGK_2	TTHY_HUMAN	0.405826	Patient 11	EDTA	f	38
AADDTWEPFASGK_2	TTHY_HUMAN	0.248409	Patient 7	Serum	f	35
AADDTWEPFASGK_2	TTHY_HUMAN	0.350732	Patient 3	EDTA	f	37
AADDTWEPFASGK_2	TTHY_HUMAN	0.16747	Patient 19	EDTA	f	52
AADDTWEPFASGK_2	TTHY_HUMAN	0.22529	Patient 2	Serum	f	36
AADDTWEPFASGK_2	TTHY_HUMAN	0.31912	Patient 15	Serum	m	41
AADDTWEPFASGK_2	TTHY_HUMAN	0.179652	Patient 23	Serum	f	63
AADDTWEPFASGK_2	TTHY_HUMAN	0.29707	Patient 21	Serum	f	58
AADDTWEPFASGK_2	TTHY_HUMAN	0.451442	Patient 20	EDTA	f	51
AADDTWEPFASGK_2	TTHY_HUMAN	0.199384	Patient 5	Heparin	f	50
AADDTWEPFASGK_2	TTHY_HUMAN	0.123214	Patient 13	EDTA	f	54
AADDTWEPFASGK_2	TTHY_HUMAN	0.52875	Patient 22	Serum	f	27
AADDTWEPFASGK_2	TTHY_HUMAN	0.431399	Patient 18	EDTA	m	32
AADDTWEPFASGK_2	TTHY_HUMAN	0.21817	Patient 12	Serum	f	43
AADDTWEPFASGK_2	TTHY_HUMAN	0.278135	Patient 5	EDTA	f	50
AADDTWEPFASGK_2	TTHY_HUMAN	0.216193	Patient 2	Citrat	f	36
AADDTWEPFASGK_2	TTHY_HUMAN	0.153994	Patient 4	Serum	f	57
AADDTWEPFASGK_2	TTHY_HUMAN	0.301036	Patient 9	Citrat	m	28
AADDTWEPFASGK_2	TTHY_HUMAN	0.616542	Patient 17	Heparin	f	49
AADDTWEPFASGK_2	TTHY_HUMAN	0.27778	Patient 18	Citrat	m	32
AADDTWEPFASGK_2	TTHY_HUMAN	0.337998	Patient 1	Serum	f	28
AADDTWEPFASGK_2	TTHY_HUMAN	0.016813	Patient 7	Heparin	f	35
AADDTWEPFASGK_2	TTHY_HUMAN	0.400511	Patient 21	EDTA	f	58
AADDTWEPFASGK_2	TTHY_HUMAN	0.539326	Patient 11	Heparin	f	38
AADDTWEPFASGK_2	TTHY_HUMAN	0.346473	Patient 24	EDTA	m	67
AADDTWEPFASGK_2	TTHY_HUMAN	0.546105	Patient 15	Heparin	m	41
AADDTWEPFASGK_2	TTHY_HUMAN	0.18989	Patient 23	Heparin	f	63
AADDTWEPFASGK_2	TTHY_HUMAN	0.166146	Patient 24	Citrat	m	67
AADDTWEPFASGK_2	TTHY_HUMAN	0.216098	Patient 20	Citrat	f	51
AADDTWEPFASGK_2	TTHY_HUMAN	0.294965	Patient 21	Citrat	f	58
AADDTWEPFASGK_2	TTHY_HUMAN	0.101146	Patient 12	Citrat	f	43
AADDTWEPFASGK_2	TTHY_HUMAN	0.296604	Patient 1	EDTA	f	28
AADDTWEPFASGK_2	TTHY_HUMAN	0.188752	Patient 22	Citrat	f	27
AADDTWEPFASGK_2	TTHY_HUMAN	0.211146	Patient 1	Citrat	f	28
AADDTWEPFASGK_2	TTHY_HUMAN	0.45469	Patient 6	Heparin	f	60
AADDTWEPFASGK_2	TTHY_HUMAN	0.556676	Patient 13	Heparin	f	54
AADDTWEPFASGK_2	TTHY_HUMAN	0.329286	Patient 15	Citrat	m	41
AADDTWEPFASGK_2	TTHY_HUMAN	0.320772	Patient 3	Serum	f	37
AADDTWEPFASGK_2	TTHY_HUMAN	0.381596	Patient 6	EDTA	f	60
AADDTWEPFASGK_2	TTHY_HUMAN	0.477876	Patient 2	Heparin	f	36
AADDTWEPFASGK_2	TTHY_HUMAN	0.222609	Patient 8	Citrat	f	64
AADDTWEPFASGK_2	TTHY_HUMAN	0.396058	Patient 6	Citrat	f	60
AADDTWEPFASGK_2	TTHY_HUMAN	0.219169	Patient 4	Heparin	f	57
AADDTWEPFASGK_2	TTHY_HUMAN	0.392742	Patient 1	Heparin	f	28
AADDTWEPFASGK_2	TTHY_HUMAN	0.300815	Patient 5	Citrat	f	50
AADDTWEPFASGK_2	TTHY_HUMAN	0.388551	Patient 6	Serum	f	60
AADDTWEPFASGK_2	TTHY_HUMAN	0.138395	Patient 24	Serum	m	67
AADDTWEPFASGK_2	TTHY_HUMAN	0.280846	Patient 9	EDTA	m	28
AADDTWEPFASGK_2	TTHY_HUMAN	0.930435	Patient 10	Heparin	f	33
AADDTWEPFASGK_2	TTHY_HUMAN	0.316398	Patient 16	Citrat	f	46
AADDTWEPFASGK_2	TTHY_HUMAN	0.21581	Patient 11	Serum	f	38
AADDTWEPFASGK_2	TTHY_HUMAN	0.387171	Patient 17	EDTA	f	49
AADDTWEPFASGK_2	TTHY_HUMAN	0.16667	Patient 14	Serum	f	64
AAISGENAGLVR_2	ITIH1_HUMAN	0.442671	Patient 9	Heparin	m	28
AAISGENAGLVR_2	ITIH1_HUMAN	0.457984	Patient 21	Heparin	f	58
AAISGENAGLVR_2	ITIH1_HUMAN	0.362352	Patient 18	Heparin	m	32
AAISGENAGLVR_2	ITIH1_HUMAN	0.619398	Patient 3	Heparin	f	37
AAISGENAGLVR_2	ITIH1_HUMAN	0.721381	Patient 19	Heparin	f	52
AAISGENAGLVR_2	ITIH1_HUMAN	0.490247	Patient 14	Heparin	f	64
AAISGENAGLVR_2	ITIH1_HUMAN	0.475563	Patient 12	Heparin	f	43
AAISGENAGLVR_2	ITIH1_HUMAN	0.480831	Patient 8	Heparin	f	64
AAISGENAGLVR_2	ITIH1_HUMAN	0.531855	Patient 20	Heparin	f	51
AAISGENAGLVR_2	ITIH1_HUMAN	0.399422	Patient 22	Heparin	f	27
AAISGENAGLVR_2	ITIH1_HUMAN	0.391218	Patient 16	Heparin	f	46
AAISGENAGLVR_2	ITIH1_HUMAN	0.415381	Patient 24	Heparin	m	67
AAISGENAGLVR_2	ITIH1_HUMAN	0.422455	Patient 5	Heparin	f	50
AAISGENAGLVR_2	ITIH1_HUMAN	0.53903	Patient 17	Heparin	f	49
AAISGENAGLVR_2	ITIH1_HUMAN	0.00593938	Patient 7	Heparin	f	35
AAISGENAGLVR_2	ITIH1_HUMAN	0.671988	Patient 11	Heparin	f	38
AAISGENAGLVR_2	ITIH1_HUMAN	0.426245	Patient 15	Heparin	m	41
AAISGENAGLVR_2	ITIH1_HUMAN	0.464901	Patient 23	Heparin	f	63
AAISGENAGLVR_2	ITIH1_HUMAN	0.547456	Patient 6	Heparin	f	60
AAISGENAGLVR_2	ITIH1_HUMAN	0.607447	Patient 13	Heparin	f	54
AAISGENAGLVR_2	ITIH1_HUMAN	0.415101	Patient 2	Heparin	f	36
AAISGENAGLVR_2	ITIH1_HUMAN	0.657329	Patient 4	Heparin	f	57
AAISGENAGLVR_2	ITIH1_HUMAN	0.447304	Patient 1	Heparin	f	28
AAISGENAGLVR_2	ITIH1_HUMAN	0.547369	Patient 10	Heparin	f	33
ADLSGITGAR_2	AACT_HUMAN	0.8888	Patient 9	Heparin	m	28
ADLSGITGAR_2	AACT_HUMAN	0.60626	Patient 21	Heparin	f	58
ADLSGITGAR_2	AACT_HUMAN	0.628504	Patient 18	Heparin	m	32
ADLSGITGAR_2	AACT_HUMAN	1.4283	Patient 3	Heparin	f	37
ADLSGITGAR_2	AACT_HUMAN	1.42633	Patient 19	Heparin	f	52
ADLSGITGAR_2	AACT_HUMAN	0.793446	Patient 14	Heparin	f	64
ADLSGITGAR_2	AACT_HUMAN	0.750389	Patient 12	Heparin	f	43
ADLSGITGAR_2	AACT_HUMAN	1.22646	Patient 8	Heparin	f	64
ADLSGITGAR_2	AACT_HUMAN	0.91057	Patient 20	Heparin	f	51
ADLSGITGAR_2	AACT_HUMAN	0.772469	Patient 22	Heparin	f	27
ADLSGITGAR_2	AACT_HUMAN	1.0008	Patient 16	Heparin	f	46
ADLSGITGAR_2	AACT_HUMAN	1.08519	Patient 24	Heparin	m	67
ADLSGITGAR_2	AACT_HUMAN	0.913529	Patient 5	Heparin	f	50
ADLSGITGAR_2	AACT_HUMAN	1.00554	Patient 17	Heparin	f	49
ADLSGITGAR_2	AACT_HUMAN	0.0211512	Patient 7	Heparin	f	35
ADLSGITGAR_2	AACT_HUMAN	0.936339	Patient 11	Heparin	f	38
ADLSGITGAR_2	AACT_HUMAN	0.737692	Patient 15	Heparin	m	41
ADLSGITGAR_2	AACT_HUMAN	0.88264	Patient 23	Heparin	f	63
ADLSGITGAR_2	AACT_HUMAN	1.18412	Patient 6	Heparin	f	60
ADLSGITGAR_2	AACT_HUMAN	1.10653	Patient 13	Heparin	f	54
ADLSGITGAR_2	AACT_HUMAN	0.917403	Patient 2	Heparin	f	36
ADLSGITGAR_2	AACT_HUMAN	0.819143	Patient 4	Heparin	f	57
ADLSGITGAR_2	AACT_HUMAN	0.702275	Patient 1	Heparin	f	28
ADLSGITGAR_2	AACT_HUMAN	0.55116	Patient 10	Heparin	f	33
AGALNSNDAFVLK_2	GELS_HUMAN	0.265515	Patient 9	Heparin	m	28
AGALNSNDAFVLK_2	GELS_HUMAN	0.222714	Patient 8	EDTA	f	64
AGALNSNDAFVLK_2	GELS_HUMAN	0.256364	Patient 21	Heparin	f	58
AGALNSNDAFVLK_2	GELS_HUMAN	0.190441	Patient 18	Heparin	m	32
AGALNSNDAFVLK_2	GELS_HUMAN	0.259777	Patient 2	EDTA	f	36
AGALNSNDAFVLK_2	GELS_HUMAN	0.29519	Patient 7	EDTA	f	35
AGALNSNDAFVLK_2	GELS_HUMAN	0.1765	Patient 10	Serum	f	33
AGALNSNDAFVLK_2	GELS_HUMAN	0.201789	Patient 14	EDTA	f	64
AGALNSNDAFVLK_2	GELS_HUMAN	0.21348	Patient 18	Serum	m	32
AGALNSNDAFVLK_2	GELS_HUMAN	0.27148	Patient 4	Citrat	f	57
AGALNSNDAFVLK_2	GELS_HUMAN	0.229083	Patient 8	Serum	f	64
AGALNSNDAFVLK_2	GELS_HUMAN	0.228562	Patient 3	Heparin	f	37
AGALNSNDAFVLK_2	GELS_HUMAN	0.222038	Patient 16	Serum	f	46
AGALNSNDAFVLK_2	GELS_HUMAN	0.150474	Patient 17	Serum	f	49
AGALNSNDAFVLK_2	GELS_HUMAN	0.267216	Patient 14	Citrat	f	64
AGALNSNDAFVLK_2	GELS_HUMAN	0.313651	Patient 19	Heparin	f	52
AGALNSNDAFVLK_2	GELS_HUMAN	0.302347	Patient 22	EDTA	f	27
AGALNSNDAFVLK_2	GELS_HUMAN	0.273636	Patient 16	EDTA	f	46
AGALNSNDAFVLK_2	GELS_HUMAN	0.285753	Patient 4	EDTA	f	57
AGALNSNDAFVLK_2	GELS_HUMAN	0.221548	Patient 17	Citrat	f	49
AGALNSNDAFVLK_2	GELS_HUMAN	0.249529	Patient 14	Heparin	f	64
AGALNSNDAFVLK_2	GELS_HUMAN	0.205413	Patient 12	Heparin	f	43
AGALNSNDAFVLK_2	GELS_HUMAN	0.273386	Patient 12	EDTA	f	43
AGALNSNDAFVLK_2	GELS_HUMAN	0.256429	Patient 8	Heparin	f	64
AGALNSNDAFVLK_2	GELS_HUMAN	0.0392479	Patient 10	Citrat	f	33
AGALNSNDAFVLK_2	GELS_HUMAN	0.136491	Patient 11	Citrat	f	38
AGALNSNDAFVLK_2	GELS_HUMAN	0.241255	Patient 20	Serum	f	51
AGALNSNDAFVLK_2	GELS_HUMAN	0.240426	Patient 13	Serum	f	54
AGALNSNDAFVLK_2	GELS_HUMAN	0.211241	Patient 19	Serum	f	52
AGALNSNDAFVLK_2	GELS_HUMAN	0.131421	Patient 19	Citrat	f	52
AGALNSNDAFVLK_2	GELS_HUMAN	0.252477	Patient 23	EDTA	f	63
AGALNSNDAFVLK_2	GELS_HUMAN	0.205084	Patient 5	Serum	f	50
AGALNSNDAFVLK_2	GELS_HUMAN	0.294253	Patient 20	Heparin	f	51
AGALNSNDAFVLK_2	GELS_HUMAN	0.35335	Patient 22	Heparin	f	27
AGALNSNDAFVLK_2	GELS_HUMAN	0.209929	Patient 16	Heparin	f	46
AGALNSNDAFVLK_2	GELS_HUMAN	0.186211	Patient 13	Citrat	f	54
AGALNSNDAFVLK_2	GELS_HUMAN	0.174433	Patient 10	EDTA	f	33
AGALNSNDAFVLK_2	GELS_HUMAN	0.174561	Patient 3	Citrat	f	37
AGALNSNDAFVLK_2	GELS_HUMAN	0.244258	Patient 24	Heparin	m	67
AGALNSNDAFVLK_2	GELS_HUMAN	0.195495	Patient 15	EDTA	m	41
AGALNSNDAFVLK_2	GELS_HUMAN	0.26866	Patient 9	Serum	m	28
AGALNSNDAFVLK_2	GELS_HUMAN	0.257784	Patient 23	Citrat	f	63
AGALNSNDAFVLK_2	GELS_HUMAN	0.18232	Patient 7	Citrat	f	35
AGALNSNDAFVLK_2	GELS_HUMAN	0.235574	Patient 11	EDTA	f	38
AGALNSNDAFVLK_2	GELS_HUMAN	0.175982	Patient 7	Serum	f	35
AGALNSNDAFVLK_2	GELS_HUMAN	0.316085	Patient 3	EDTA	f	37
AGALNSNDAFVLK_2	GELS_HUMAN	0.2208	Patient 19	EDTA	f	52
AGALNSNDAFVLK_2	GELS_HUMAN	0.286687	Patient 2	Serum	f	36
AGALNSNDAFVLK_2	GELS_HUMAN	0.201705	Patient 15	Serum	m	41
AGALNSNDAFVLK_2	GELS_HUMAN	0.379263	Patient 23	Serum	f	63
AGALNSNDAFVLK_2	GELS_HUMAN	0.214706	Patient 21	Serum	f	58
AGALNSNDAFVLK_2	GELS_HUMAN	0.263581	Patient 20	EDTA	f	51
AGALNSNDAFVLK_2	GELS_HUMAN	0.265423	Patient 5	Heparin	f	50
AGALNSNDAFVLK_2	GELS_HUMAN	0.0521255	Patient 13	EDTA	f	54
AGALNSNDAFVLK_2	GELS_HUMAN	0.326528	Patient 22	Serum	f	27
AGALNSNDAFVLK_2	GELS_HUMAN	0.227938	Patient 18	EDTA	m	32
AGALNSNDAFVLK_2	GELS_HUMAN	0.311031	Patient 12	Serum	f	43
AGALNSNDAFVLK_2	GELS_HUMAN	0.248694	Patient 5	EDTA	f	50
AGALNSNDAFVLK_2	GELS_HUMAN	0.211812	Patient 2	Citrat	f	36
AGALNSNDAFVLK_2	GELS_HUMAN	0.269562	Patient 4	Serum	f	57
AGALNSNDAFVLK_2	GELS_HUMAN	0.17158	Patient 9	Citrat	m	28
AGALNSNDAFVLK_2	GELS_HUMAN	0.198924	Patient 17	Heparin	f	49
AGALNSNDAFVLK_2	GELS_HUMAN	0.205172	Patient 18	Citrat	m	32
AGALNSNDAFVLK_2	GELS_HUMAN	0.183741	Patient 1	Serum	f	28
AGALNSNDAFVLK_2	GELS_HUMAN	0.0021242	Patient 7	Heparin	f	35
AGALNSNDAFVLK_2	GELS_HUMAN	0.335691	Patient 21	EDTA	f	58
AGALNSNDAFVLK_2	GELS_HUMAN	0.233378	Patient 11	Heparin	f	38
AGALNSNDAFVLK_2	GELS_HUMAN	0.325123	Patient 24	EDTA	m	67
AGALNSNDAFVLK_2	GELS_HUMAN	0.225387	Patient 15	Heparin	m	41
AGALNSNDAFVLK_2	GELS_HUMAN	0.257117	Patient 23	Heparin	f	63
AGALNSNDAFVLK_2	GELS_HUMAN	0.262145	Patient 24	Citrat	m	67
AGALNSNDAFVLK_2	GELS_HUMAN	0.18251	Patient 20	Citrat	f	51
AGALNSNDAFVLK_2	GELS_HUMAN	0.230608	Patient 21	Citrat	f	58
AGALNSNDAFVLK_2	GELS_HUMAN	0.152777	Patient 12	Citrat	f	43
AGALNSNDAFVLK_2	GELS_HUMAN	0.310162	Patient 1	EDTA	f	28
AGALNSNDAFVLK_2	GELS_HUMAN	0.225678	Patient 22	Citrat	f	27
AGALNSNDAFVLK_2	GELS_HUMAN	0.19615	Patient 1	Citrat	f	28
AGALNSNDAFVLK_2	GELS_HUMAN	0.293867	Patient 6	Heparin	f	60
AGALNSNDAFVLK_2	GELS_HUMAN	0.184619	Patient 13	Heparin	f	54
AGALNSNDAFVLK_2	GELS_HUMAN	0.219696	Patient 15	Citrat	m	41
AGALNSNDAFVLK_2	GELS_HUMAN	0.239887	Patient 3	Serum	f	37
AGALNSNDAFVLK_2	GELS_HUMAN	0.248257	Patient 6	EDTA	f	60
AGALNSNDAFVLK_2	GELS_HUMAN	0.273083	Patient 2	Heparin	f	36
AGALNSNDAFVLK_2	GELS_HUMAN	0.173007	Patient 8	Citrat	f	64
AGALNSNDAFVLK_2	GELS_HUMAN	0.225845	Patient 6	Citrat	f	60
AGALNSNDAFVLK_2	GELS_HUMAN	0.36004	Patient 4	Heparin	f	57
AGALNSNDAFVLK_2	GELS_HUMAN	0.262287	Patient 1	Heparin	f	28
AGALNSNDAFVLK_2	GELS_HUMAN	0.332636	Patient 5	Citrat	f	50
AGALNSNDAFVLK_2	GELS_HUMAN	0.246498	Patient 6	Serum	f	60
AGALNSNDAFVLK_2	GELS_HUMAN	0.335094	Patient 24	Serum	m	67
AGALNSNDAFVLK_2	GELS_HUMAN	0.30772	Patient 9	EDTA	m	28
AGALNSNDAFVLK_2	GELS_HUMAN	0.161395	Patient 10	Heparin	f	33
AGALNSNDAFVLK_2	GELS_HUMAN	0.244018	Patient 16	Citrat	f	46
AGALNSNDAFVLK_2	GELS_HUMAN	0.208061	Patient 11	Serum	f	38
AGALNSNDAFVLK_2	GELS_HUMAN	0.262289	Patient 17	EDTA	f	49
AGALNSNDAFVLK_2	GELS_HUMAN	0.214557	Patient 14	Serum	f	64
AGEVQEPELR_2	ZA2G_HUMAN	0.175652	Patient 9	Heparin	m	28
AGEVQEPELR_2	ZA2G_HUMAN	0.103129	Patient 8	EDTA	f	64
AGEVQEPELR_2	ZA2G_HUMAN	0.139655	Patient 21	Heparin	f	58
AGEVQEPELR_2	ZA2G_HUMAN	0.110647	Patient 18	Heparin	m	32
AGEVQEPELR_2	ZA2G_HUMAN	0.13412	Patient 2	EDTA	f	36
AGEVQEPELR_2	ZA2G_HUMAN	0.139662	Patient 7	EDTA	f	35
AGEVQEPELR_2	ZA2G_HUMAN	0.0916788	Patient 10	Serum	f	33
AGEVQEPELR_2	ZA2G_HUMAN	0.0992966	Patient 14	EDTA	f	64
AGEVQEPELR_2	ZA2G_HUMAN	0.152054	Patient 18	Serum	m	32
AGEVQEPELR_2	ZA2G_HUMAN	0.143435	Patient 4	Citrat	f	57
AGEVQEPELR_2	ZA2G_HUMAN	0.136675	Patient 8	Serum	f	64
AGEVQEPELR_2	ZA2G_HUMAN	0.173262	Patient 3	Heparin	f	37
AGEVQEPELR_2	ZA2G_HUMAN	0.181237	Patient 16	Serum	f	46
AGEVQEPELR_2	ZA2G_HUMAN	0.10238	Patient 17	Serum	f	49
AGEVQEPELR_2	ZA2G_HUMAN	0.13666	Patient 14	Citrat	f	64
AGEVQEPELR_2	ZA2G_HUMAN	0.205073	Patient 19	Heparin	f	52
AGEVQEPELR_2	ZA2G_HUMAN	0.188181	Patient 22	EDTA	f	27
AGEVQEPELR_2	ZA2G_HUMAN	0.1317	Patient 16	EDTA	f	46
AGEVQEPELR_2	ZA2G_HUMAN	0.144368	Patient 4	EDTA	f	57
AGEVQEPELR_2	ZA2G_HUMAN	0.11039	Patient 17	Citrat	f	49
AGEVQEPELR_2	ZA2G_HUMAN	0.127131	Patient 14	Heparin	f	64
AGEVQEPELR_2	ZA2G_HUMAN	0.170986	Patient 12	Heparin	f	43
AGEVQEPELR_2	ZA2G_HUMAN	0.190297	Patient 12	EDTA	f	43
AGEVQEPELR_2	ZA2G_HUMAN	0.110072	Patient 8	Heparin	f	64
AGEVQEPELR_2	ZA2G_HUMAN	0.0567441	Patient 10	Citrat	f	33
AGEVQEPELR_2	ZA2G_HUMAN	0.0707453	Patient 11	Citrat	f	38
AGEVQEPELR_2	ZA2G_HUMAN	0.199574	Patient 20	Serum	f	51
AGEVQEPELR_2	ZA2G_HUMAN	0.179192	Patient 13	Serum	f	54
AGEVQEPELR_2	ZA2G_HUMAN	0.20558	Patient 19	Serum	f	52
AGEVQEPELR_2	ZA2G_HUMAN	0.119105	Patient 19	Citrat	f	52
AGEVQEPELR_2	ZA2G_HUMAN	0.167447	Patient 23	EDTA	f	63
AGEVQEPELR_2	ZA2G_HUMAN	0.122549	Patient 5	Serum	f	50
AGEVQEPELR_2	ZA2G_HUMAN	0.158485	Patient 20	Heparin	f	51
AGEVQEPELR_2	ZA2G_HUMAN	0.228878	Patient 22	Heparin	f	27
AGEVQEPELR_2	ZA2G_HUMAN	0.117511	Patient 16	Heparin	f	46
AGEVQEPELR_2	ZA2G_HUMAN	0.113149	Patient 13	Citrat	f	54
AGEVQEPELR_2	ZA2G_HUMAN	0.121194	Patient 10	EDTA	f	33
AGEVQEPELR_2	ZA2G_HUMAN	0.138244	Patient 3	Citrat	f	37
AGEVQEPELR_2	ZA2G_HUMAN	0.179024	Patient 24	Heparin	m	67
AGEVQEPELR_2	ZA2G_HUMAN	0.169181	Patient 15	EDTA	m	41
AGEVQEPELR_2	ZA2G_HUMAN	0.167971	Patient 9	Serum	m	28
AGEVQEPELR_2	ZA2G_HUMAN	0.137852	Patient 23	Citrat	f	63
AGEVQEPELR_2	ZA2G_HUMAN	0.105026	Patient 7	Citrat	f	35
AGEVQEPELR_2	ZA2G_HUMAN	0.120762	Patient 11	EDTA	f	38
AGEVQEPELR_2	ZA2G_HUMAN	0.123416	Patient 7	Serum	f	35
AGEVQEPELR_2	ZA2G_HUMAN	0.173373	Patient 3	EDTA	f	37
AGEVQEPELR_2	ZA2G_HUMAN	0.163374	Patient 19	EDTA	f	52
AGEVQEPELR_2	ZA2G_HUMAN	0.117992	Patient 2	Serum	f	36
AGEVQEPELR_2	ZA2G_HUMAN	0.165313	Patient 15	Serum	m	41
AGEVQEPELR_2	ZA2G_HUMAN	0.213979	Patient 23	Serum	f	63
AGEVQEPELR_2	ZA2G_HUMAN	0.155652	Patient 21	Serum	f	58
AGEVQEPELR_2	ZA2G_HUMAN	0.151146	Patient 20	EDTA	f	51
AGEVQEPELR_2	ZA2G_HUMAN	0.141406	Patient 5	Heparin	f	50
AGEVQEPELR_2	ZA2G_HUMAN	0.0419396	Patient 13	EDTA	f	54
AGEVQEPELR_2	ZA2G_HUMAN	0.213073	Patient 22	Serum	f	27
AGEVQEPELR_2	ZA2G_HUMAN	0.17914	Patient 18	EDTA	m	32
AGEVQEPELR_2	ZA2G_HUMAN	0.205127	Patient 12	Serum	f	43
AGEVQEPELR_2	ZA2G_HUMAN	0.100808	Patient 5	EDTA	f	50
AGEVQEPELR_2	ZA2G_HUMAN	0.122517	Patient 2	Citrat	f	36
AGEVQEPELR_2	ZA2G_HUMAN	0.162369	Patient 4	Serum	f	57
AGEVQEPELR_2	ZA2G_HUMAN	0.13567	Patient 9	Citrat	m	28
AGEVQEPELR_2	ZA2G_HUMAN	0.118784	Patient 17	Heparin	f	49
AGEVQEPELR_2	ZA2G_HUMAN	0.112681	Patient 18	Citrat	m	32
AGEVQEPELR_2	ZA2G_HUMAN	0.164859	Patient 1	Serum	f	28
AGEVQEPELR_2	ZA2G_HUMAN	0.00207624	Patient 7	Heparin	f	35
AGEVQEPELR_2	ZA2G_HUMAN	0.160624	Patient 21	EDTA	f	58
AGEVQEPELR_2	ZA2G_HUMAN	0.140184	Patient 11	Heparin	f	38
AGEVQEPELR_2	ZA2G_HUMAN	0.178921	Patient 24	EDTA	m	67
AGEVQEPELR_2	ZA2G_HUMAN	0.160728	Patient 15	Heparin	m	41
AGEVQEPELR_2	ZA2G_HUMAN	0.148874	Patient 23	Heparin	f	63
AGEVQEPELR_2	ZA2G_HUMAN	0.119736	Patient 24	Citrat	m	67
AGEVQEPELR_2	ZA2G_HUMAN	0.110201	Patient 20	Citrat	f	51
AGEVQEPELR_2	ZA2G_HUMAN	0.150147	Patient 21	Citrat	f	58
AGEVQEPELR_2	ZA2G_HUMAN	0.102024	Patient 12	Citrat	f	43
AGEVQEPELR_2	ZA2G_HUMAN	0.166807	Patient 1	EDTA	f	28
AGEVQEPELR_2	ZA2G_HUMAN	0.133011	Patient 22	Citrat	f	27
AGEVQEPELR_2	ZA2G_HUMAN	0.147281	Patient 1	Citrat	f	28
AGEVQEPELR_2	ZA2G_HUMAN	0.177879	Patient 6	Heparin	f	60
AGEVQEPELR_2	ZA2G_HUMAN	0.184399	Patient 13	Heparin	f	54
AGEVQEPELR_2	ZA2G_HUMAN	0.159556	Patient 15	Citrat	m	41
AGEVQEPELR_2	ZA2G_HUMAN	0.180348	Patient 3	Serum	f	37
AGEVQEPELR_2	ZA2G_HUMAN	0.149265	Patient 6	EDTA	f	60
AGEVQEPELR_2	ZA2G_HUMAN	0.164516	Patient 2	Heparin	f	36
AGEVQEPELR_2	ZA2G_HUMAN	0.110844	Patient 8	Citrat	f	64
AGEVQEPELR_2	ZA2G_HUMAN	0.125699	Patient 6	Citrat	f	60
AGEVQEPELR_2	ZA2G_HUMAN	0.190054	Patient 4	Heparin	f	57
AGEVQEPELR_2	ZA2G_HUMAN	0.152669	Patient 1	Heparin	f	28
AGEVQEPELR_2	ZA2G_HUMAN	0.156658	Patient 5	Citrat	f	50
AGEVQEPELR_2	ZA2G_HUMAN	0.197784	Patient 6	Serum	f	60
AGEVQEPELR_2	ZA2G_HUMAN	0.164779	Patient 24	Serum	m	67
AGEVQEPELR_2	ZA2G_HUMAN	0.149679	Patient 9	EDTA	m	28
AGEVQEPELR_2	ZA2G_HUMAN	0.101261	Patient 10	Heparin	f	33
AGEVQEPELR_2	ZA2G_HUMAN	0.110611	Patient 16	Citrat	f	46
AGEVQEPELR_2	ZA2G_HUMAN	0.106546	Patient 11	Serum	f	38
AGEVQEPELR_2	ZA2G_HUMAN	0.146782	Patient 17	EDTA	f	49
AGEVQEPELR_2	ZA2G_HUMAN	0.106018	Patient 14	Serum	f	64
AIGYLNTGYQR_2	A2MG_HUMAN	3.94526	Patient 9	Heparin	m	28
AIGYLNTGYQR_2	A2MG_HUMAN	6.56745	Patient 8	EDTA	f	64
AIGYLNTGYQR_2	A2MG_HUMAN	3.03319	Patient 21	Heparin	f	58
AIGYLNTGYQR_2	A2MG_HUMAN	2.69466	Patient 18	Heparin	m	32
AIGYLNTGYQR_2	A2MG_HUMAN	4.84299	Patient 2	EDTA	f	36
AIGYLNTGYQR_2	A2MG_HUMAN	6.95883	Patient 7	EDTA	f	35
AIGYLNTGYQR_2	A2MG_HUMAN	3.60001	Patient 10	Serum	f	33
AIGYLNTGYQR_2	A2MG_HUMAN	3.79337	Patient 14	EDTA	f	64
AIGYLNTGYQR_2	A2MG_HUMAN	4.31308	Patient 18	Serum	m	32
AIGYLNTGYQR_2	A2MG_HUMAN	3.94017	Patient 4	Citrat	f	57
AIGYLNTGYQR_2	A2MG_HUMAN	6.98814	Patient 8	Serum	f	64
AIGYLNTGYQR_2	A2MG_HUMAN	5.00452	Patient 3	Heparin	f	37
AIGYLNTGYQR_2	A2MG_HUMAN	4.07885	Patient 16	Serum	f	46
AIGYLNTGYQR_2	A2MG_HUMAN	2.97031	Patient 17	Serum	f	49
AIGYLNTGYQR_2	A2MG_HUMAN	4.06833	Patient 14	Citrat	f	64
AIGYLNTGYQR_2	A2MG_HUMAN	4.17962	Patient 19	Heparin	f	52
AIGYLNTGYQR_2	A2MG_HUMAN	5.83937	Patient 22	EDTA	f	27
AIGYLNTGYQR_2	A2MG_HUMAN	4.42574	Patient 16	EDTA	f	46
AIGYLNTGYQR_2	A2MG_HUMAN	4.12484	Patient 4	EDTA	f	57
AIGYLNTGYQR_2	A2MG_HUMAN	4.26658	Patient 17	Citrat	f	49
AIGYLNTGYQR_2	A2MG_HUMAN	4.79256	Patient 14	Heparin	f	64
AIGYLNTGYQR_2	A2MG_HUMAN	3.99212	Patient 12	Heparin	f	43
AIGYLNTGYQR_2	A2MG_HUMAN	6.32717	Patient 12	EDTA	f	43
AIGYLNTGYQR_2	A2MG_HUMAN	6.42507	Patient 8	Heparin	f	64
AIGYLNTGYQR_2	A2MG_HUMAN	0.959981	Patient 10	Citrat	f	33
AIGYLNTGYQR_2	A2MG_HUMAN	1.5495	Patient 11	Citrat	f	38
AIGYLNTGYQR_2	A2MG_HUMAN	4.15179	Patient 20	Serum	f	51
AIGYLNTGYQR_2	A2MG_HUMAN	4.50259	Patient 13	Serum	f	54
AIGYLNTGYQR_2	A2MG_HUMAN	2.99911	Patient 19	Serum	f	52
AIGYLNTGYQR_2	A2MG_HUMAN	2.24617	Patient 19	Citrat	f	52
AIGYLNTGYQR_2	A2MG_HUMAN	4.74274	Patient 23	EDTA	f	63
AIGYLNTGYQR_2	A2MG_HUMAN	3.56388	Patient 5	Serum	f	50
AIGYLNTGYQR_2	A2MG_HUMAN	3.82486	Patient 20	Heparin	f	51
AIGYLNTGYQR_2	A2MG_HUMAN	5.95021	Patient 22	Heparin	f	27
AIGYLNTGYQR_2	A2MG_HUMAN	3.80688	Patient 16	Heparin	f	46
AIGYLNTGYQR_2	A2MG_HUMAN	2.94938	Patient 13	Citrat	f	54
AIGYLNTGYQR_2	A2MG_HUMAN	4.79129	Patient 10	EDTA	f	33
AIGYLNTGYQR_2	A2MG_HUMAN	3.89926	Patient 3	Citrat	f	37
AIGYLNTGYQR_2	A2MG_HUMAN	4.1957	Patient 24	Heparin	m	67
AIGYLNTGYQR_2	A2MG_HUMAN	3.19942	Patient 15	EDTA	m	41
AIGYLNTGYQR_2	A2MG_HUMAN	3.89315	Patient 9	Serum	m	28
AIGYLNTGYQR_2	A2MG_HUMAN	5.30385	Patient 23	Citrat	f	63
AIGYLNTGYQR_2	A2MG_HUMAN	5.59266	Patient 7	Citrat	f	35
AIGYLNTGYQR_2	A2MG_HUMAN	3.63729	Patient 11	EDTA	f	38
AIGYLNTGYQR_2	A2MG_HUMAN	5.2512	Patient 7	Serum	f	35
AIGYLNTGYQR_2	A2MG_HUMAN	6.19599	Patient 3	EDTA	f	37
AIGYLNTGYQR_2	A2MG_HUMAN	3.09957	Patient 19	EDTA	f	52
AIGYLNTGYQR_2	A2MG_HUMAN	3.97639	Patient 2	Serum	f	36
AIGYLNTGYQR_2	A2MG_HUMAN	3.11707	Patient 15	Serum	m	41
AIGYLNTGYQR_2	A2MG_HUMAN	5.38951	Patient 23	Serum	f	63
AIGYLNTGYQR_2	A2MG_HUMAN	3.41962	Patient 21	Serum	f	58
AIGYLNTGYQR_2	A2MG_HUMAN	4.26558	Patient 20	EDTA	f	51
AIGYLNTGYQR_2	A2MG_HUMAN	3.6882	Patient 5	Heparin	f	50
AIGYLNTGYQR_2	A2MG_HUMAN	1.23908	Patient 13	EDTA	f	54
AIGYLNTGYQR_2	A2MG_HUMAN	5.01762	Patient 22	Serum	f	27
AIGYLNTGYQR_2	A2MG_HUMAN	5.10668	Patient 18	EDTA	m	32
AIGYLNTGYQR_2	A2MG_HUMAN	5.41327	Patient 12	Serum	f	43
AIGYLNTGYQR_2	A2MG_HUMAN	3.52437	Patient 5	EDTA	f	50
AIGYLNTGYQR_2	A2MG_HUMAN	3.90565	Patient 2	Citrat	f	36
AIGYLNTGYQR_2	A2MG_HUMAN	5.02451	Patient 4	Serum	f	57
AIGYLNTGYQR_2	A2MG_HUMAN	3.38043	Patient 9	Citrat	m	28
AIGYLNTGYQR_2	A2MG_HUMAN	5.48325	Patient 17	Heparin	f	49
AIGYLNTGYQR_2	A2MG_HUMAN	2.68718	Patient 18	Citrat	m	32
AIGYLNTGYQR_2	A2MG_HUMAN	3.75943	Patient 1	Serum	f	28
AIGYLNTGYQR_2	A2MG_HUMAN	0.0909638	Patient 7	Heparin	f	35
AIGYLNTGYQR_2	A2MG_HUMAN	4.00111	Patient 21	EDTA	f	58
AIGYLNTGYQR_2	A2MG_HUMAN	3.06109	Patient 11	Heparin	f	38
AIGYLNTGYQR_2	A2MG_HUMAN	5.50351	Patient 24	EDTA	m	67
AIGYLNTGYQR_2	A2MG_HUMAN	3.34738	Patient 15	Heparin	m	41
AIGYLNTGYQR_2	A2MG_HUMAN	4.66199	Patient 23	Heparin	f	63
AIGYLNTGYQR_2	A2MG_HUMAN	3.95447	Patient 24	Citrat	m	67
AIGYLNTGYQR_2	A2MG_HUMAN	2.94466	Patient 20	Citrat	f	51
AIGYLNTGYQR_2	A2MG_HUMAN	3.43952	Patient 21	Citrat	f	58
AIGYLNTGYQR_2	A2MG_HUMAN	2.63691	Patient 12	Citrat	f	43
AIGYLNTGYQR_2	A2MG_HUMAN	3.95334	Patient 1	EDTA	f	28
AIGYLNTGYQR_2	A2MG_HUMAN	3.31391	Patient 22	Citrat	f	27
AIGYLNTGYQR_2	A2MG_HUMAN	2.8382	Patient 1	Citrat	f	28
AIGYLNTGYQR_2	A2MG_HUMAN	10.4362	Patient 6	Heparin	f	60
AIGYLNTGYQR_2	A2MG_HUMAN	4.04023	Patient 13	Heparin	f	54
AIGYLNTGYQR_2	A2MG_HUMAN	2.22873	Patient 15	Citrat	m	41
AIGYLNTGYQR_2	A2MG_HUMAN	4.19737	Patient 3	Serum	f	37
AIGYLNTGYQR_2	A2MG_HUMAN	9.10504	Patient 6	EDTA	f	60
AIGYLNTGYQR_2	A2MG_HUMAN	5.97159	Patient 2	Heparin	f	36
AIGYLNTGYQR_2	A2MG_HUMAN	5.36407	Patient 8	Citrat	f	64
AIGYLNTGYQR_2	A2MG_HUMAN	7.26313	Patient 6	Citrat	f	60
AIGYLNTGYQR_2	A2MG_HUMAN	6.26625	Patient 4	Heparin	f	57
AIGYLNTGYQR_2	A2MG_HUMAN	3.11876	Patient 1	Heparin	f	28
AIGYLNTGYQR_2	A2MG_HUMAN	3.79379	Patient 5	Citrat	f	50
AIGYLNTGYQR_2	A2MG_HUMAN	10.7513	Patient 6	Serum	f	60
AIGYLNTGYQR_2	A2MG_HUMAN	4.18417	Patient 24	Serum	m	67
AIGYLNTGYQR_2	A2MG_HUMAN	4.15817	Patient 9	EDTA	m	28
AIGYLNTGYQR_2	A2MG_HUMAN	3.59444	Patient 10	Heparin	f	33
AIGYLNTGYQR_2	A2MG_HUMAN	2.99337	Patient 16	Citrat	f	46
AIGYLNTGYQR_2	A2MG_HUMAN	2.62724	Patient 11	Serum	f	38
AIGYLNTGYQR_2	A2MG_HUMAN	4.98944	Patient 17	EDTA	f	49
AIGYLNTGYQR_2	A2MG_HUMAN	3.96716	Patient 14	Serum	f	64
ALDFAVGEYNK_2	CYTC_HUMAN	0.0315277	Patient 9	Heparin	m	28
ALDFAVGEYNK_2	CYTC_HUMAN	0.0344035	Patient 8	EDTA	f	64
ALDFAVGEYNK_2	CYTC_HUMAN	0.0187501	Patient 21	Heparin	f	58
ALDFAVGEYNK_2	CYTC_HUMAN	0.0246959	Patient 18	Heparin	m	32
ALDFAVGEYNK_2	CYTC_HUMAN	0.035985	Patient 2	EDTA	f	36
ALDFAVGEYNK_2	CYTC_HUMAN	0.0362246	Patient 7	EDTA	f	35
ALDFAVGEYNK_2	CYTC_HUMAN	0.0363781	Patient 10	Serum	f	33
ALDFAVGEYNK_2	CYTC_HUMAN	0.0292185	Patient 14	EDTA	f	64
ALDFAVGEYNK_2	CYTC_HUMAN	0.0375143	Patient 18	Serum	m	32
ALDFAVGEYNK_2	CYTC_HUMAN	0.0441537	Patient 4	Citrat	f	57
ALDFAVGEYNK_2	CYTC_HUMAN	0.0446401	Patient 8	Serum	f	64
ALDFAVGEYNK_2	CYTC_HUMAN	0.0436013	Patient 3	Heparin	f	37
ALDFAVGEYNK_2	CYTC_HUMAN	0.026513	Patient 16	Serum	f	46
ALDFAVGEYNK_2	CYTC_HUMAN	0.0238168	Patient 17	Serum	f	49
ALDFAVGEYNK_2	CYTC_HUMAN	0.0261271	Patient 14	Citrat	f	64
ALDFAVGEYNK_2	CYTC_HUMAN	0.0423593	Patient 19	Heparin	f	52
ALDFAVGEYNK_2	CYTC_HUMAN	0.027568	Patient 22	EDTA	f	27
ALDFAVGEYNK_2	CYTC_HUMAN	0.0232771	Patient 16	EDTA	f	46
ALDFAVGEYNK_2	CYTC_HUMAN	0.0266498	Patient 4	EDTA	f	57
ALDFAVGEYNK_2	CYTC_HUMAN	0.0175445	Patient 17	Citrat	f	49
ALDFAVGEYNK_2	CYTC_HUMAN	0.0290584	Patient 14	Heparin	f	64
ALDFAVGEYNK_2	CYTC_HUMAN	0.0224788	Patient 12	Heparin	f	43
ALDFAVGEYNK_2	CYTC_HUMAN	0.03323	Patient 12	EDTA	f	43
ALDFAVGEYNK_2	CYTC_HUMAN	0.0424771	Patient 8	Heparin	f	64
ALDFAVGEYNK_2	CYTC_HUMAN	0.00770458	Patient 10	Citrat	f	33
ALDFAVGEYNK_2	CYTC_HUMAN	0.0165787	Patient 11	Citrat	f	38
ALDFAVGEYNK_2	CYTC_HUMAN	0.0360923	Patient 20	Serum	f	51
ALDFAVGEYNK_2	CYTC_HUMAN	0.0375989	Patient 13	Serum	f	54
ALDFAVGEYNK_2	CYTC_HUMAN	0.0331834	Patient 19	Serum	f	52
ALDFAVGEYNK_2	CYTC_HUMAN	0.0235336	Patient 19	Citrat	f	52
ALDFAVGEYNK_2	CYTC_HUMAN	0.0500012	Patient 23	EDTA	f	63
ALDFAVGEYNK_2	CYTC_HUMAN	0.0249419	Patient 5	Serum	f	50
ALDFAVGEYNK_2	CYTC_HUMAN	0.0380057	Patient 20	Heparin	f	51
ALDFAVGEYNK_2	CYTC_HUMAN	0.0511495	Patient 22	Heparin	f	27
ALDFAVGEYNK_2	CYTC_HUMAN	0.0186506	Patient 16	Heparin	f	46
ALDFAVGEYNK_2	CYTC_HUMAN	0.0347878	Patient 13	Citrat	f	54
ALDFAVGEYNK_2	CYTC_HUMAN	0.025679	Patient 10	EDTA	f	33
ALDFAVGEYNK_2	CYTC_HUMAN	0.0297292	Patient 3	Citrat	f	37
ALDFAVGEYNK_2	CYTC_HUMAN	0.0375744	Patient 24	Heparin	m	67
ALDFAVGEYNK_2	CYTC_HUMAN	0.0436124	Patient 15	EDTA	m	41
ALDFAVGEYNK_2	CYTC_HUMAN	0.0479574	Patient 9	Serum	m	28
ALDFAVGEYNK_2	CYTC_HUMAN	0.022699	Patient 23	Citrat	f	63
ALDFAVGEYNK_2	CYTC_HUMAN	0.0164609	Patient 7	Citrat	f	35
ALDFAVGEYNK_2	CYTC_HUMAN	0.0301454	Patient 11	EDTA	f	38
ALDFAVGEYNK_2	CYTC_HUMAN	0.0175437	Patient 7	Serum	f	35
ALDFAVGEYNK_2	CYTC_HUMAN	0.0511725	Patient 3	EDTA	f	37
ALDFAVGEYNK_2	CYTC_HUMAN	0.0208646	Patient 19	EDTA	f	52
ALDFAVGEYNK_2	CYTC_HUMAN	0.0338397	Patient 2	Serum	f	36
ALDFAVGEYNK_2	CYTC_HUMAN	0.0216637	Patient 15	Serum	m	41
ALDFAVGEYNK_2	CYTC_HUMAN	0.0661213	Patient 23	Serum	f	63
ALDFAVGEYNK_2	CYTC_HUMAN	0.0314869	Patient 21	Serum	f	58
ALDFAVGEYNK_2	CYTC_HUMAN	0.0266597	Patient 20	EDTA	f	51
ALDFAVGEYNK_2	CYTC_HUMAN	0.0257718	Patient 5	Heparin	f	50
ALDFAVGEYNK_2	CYTC_HUMAN	0.00803526	Patient 13	EDTA	f	54
ALDFAVGEYNK_2	CYTC_HUMAN	0.0309869	Patient 22	Serum	f	27
ALDFAVGEYNK_2	CYTC_HUMAN	0.049959	Patient 18	EDTA	m	32
ALDFAVGEYNK_2	CYTC_HUMAN	0.0299432	Patient 12	Serum	f	43
ALDFAVGEYNK_2	CYTC_HUMAN	0.0442129	Patient 5	EDTA	f	50
ALDFAVGEYNK_2	CYTC_HUMAN	0.0333721	Patient 2	Citrat	f	36
ALDFAVGEYNK_2	CYTC_HUMAN	0.0499042	Patient 4	Serum	f	57
ALDFAVGEYNK_2	CYTC_HUMAN	0.028052	Patient 9	Citrat	m	28
ALDFAVGEYNK_2	CYTC_HUMAN	0.0345231	Patient 17	Heparin	f	49
ALDFAVGEYNK_2	CYTC_HUMAN	0.0253651	Patient 18	Citrat	m	32
ALDFAVGEYNK_2	CYTC_HUMAN	0.033553	Patient 1	Serum	f	28
ALDFAVGEYNK_2	CYTC_HUMAN	0.00406672	Patient 7	Heparin	f	35
ALDFAVGEYNK_2	CYTC_HUMAN	0.0264249	Patient 21	EDTA	f	58
ALDFAVGEYNK_2	CYTC_HUMAN	0.040431	Patient 11	Heparin	f	38
ALDFAVGEYNK_2	CYTC_HUMAN	0.043593	Patient 24	EDTA	m	67
ALDFAVGEYNK_2	CYTC_HUMAN	0.0533912	Patient 15	Heparin	m	41
ALDFAVGEYNK_2	CYTC_HUMAN	0.0263989	Patient 23	Heparin	f	63
ALDFAVGEYNK_2	CYTC_HUMAN	0.0256728	Patient 24	Citrat	m	67
ALDFAVGEYNK_2	CYTC_HUMAN	0.0316348	Patient 20	Citrat	f	51
ALDFAVGEYNK_2	CYTC_HUMAN	0.0212951	Patient 21	Citrat	f	58
ALDFAVGEYNK_2	CYTC_HUMAN	0.0181048	Patient 12	Citrat	f	43
ALDFAVGEYNK_2	CYTC_HUMAN	0.0239782	Patient 1	EDTA	f	28
ALDFAVGEYNK_2	CYTC_HUMAN	0.0269196	Patient 22	Citrat	f	27
ALDFAVGEYNK_2	CYTC_HUMAN	0.0255841	Patient 1	Citrat	f	28
ALDFAVGEYNK_2	CYTC_HUMAN	0.0654618	Patient 6	Heparin	f	60
ALDFAVGEYNK_2	CYTC_HUMAN	0.0291383	Patient 13	Heparin	f	54
ALDFAVGEYNK_2	CYTC_HUMAN	0.0144171	Patient 15	Citrat	m	41
ALDFAVGEYNK_2	CYTC_HUMAN	0.0291537	Patient 3	Serum	f	37
ALDFAVGEYNK_2	CYTC_HUMAN	0.0498325	Patient 6	EDTA	f	60
ALDFAVGEYNK_2	CYTC_HUMAN	0.0274633	Patient 2	Heparin	f	36
ALDFAVGEYNK_2	CYTC_HUMAN	0.0263278	Patient 8	Citrat	f	64
ALDFAVGEYNK_2	CYTC_HUMAN	0.0326184	Patient 6	Citrat	f	60
ALDFAVGEYNK_2	CYTC_HUMAN	0.0456857	Patient 4	Heparin	f	57
ALDFAVGEYNK_2	CYTC_HUMAN	0.032433	Patient 1	Heparin	f	28
ALDFAVGEYNK_2	CYTC_HUMAN	0.0445895	Patient 5	Citrat	f	50
ALDFAVGEYNK_2	CYTC_HUMAN	0.0347642	Patient 6	Serum	f	60
ALDFAVGEYNK_2	CYTC_HUMAN	0.0214768	Patient 24	Serum	m	67
ALDFAVGEYNK_2	CYTC_HUMAN	0.027446	Patient 9	EDTA	m	28
ALDFAVGEYNK_2	CYTC_HUMAN	0.0387285	Patient 10	Heparin	f	33
ALDFAVGEYNK_2	CYTC_HUMAN	0.027465	Patient 16	Citrat	f	46
ALDFAVGEYNK_2	CYTC_HUMAN	0.0167724	Patient 11	Serum	f	38
ALDFAVGEYNK_2	CYTC_HUMAN	0.0301309	Patient 17	EDTA	f	49
ALDFAVGEYNK_2	CYTC_HUMAN	0.027977	Patient 14	Serum	f	64
ALLAFQESK_2	C4BPB_HUMAN	0.0558479	Patient 8	EDTA	f	64
ALLAFQESK_2	C4BPB_HUMAN	0.0654337	Patient 2	EDTA	f	36
ALLAFQESK_2	C4BPB_HUMAN	0.0871352	Patient 7	EDTA	f	35
ALLAFQESK_2	C4BPB_HUMAN	0.030039	Patient 10	Serum	f	33
ALLAFQESK_2	C4BPB_HUMAN	0.0599829	Patient 14	EDTA	f	64
ALLAFQESK_2	C4BPB_HUMAN	0.0922868	Patient 18	Serum	m	32
ALLAFQESK_2	C4BPB_HUMAN	0.0987953	Patient 4	Citrat	f	57
ALLAFQESK_2	C4BPB_HUMAN	0.0849354	Patient 8	Serum	f	64
ALLAFQESK_2	C4BPB_HUMAN	0.0795193	Patient 16	Serum	f	46
ALLAFQESK_2	C4BPB_HUMAN	0.043088	Patient 17	Serum	f	49
ALLAFQESK_2	C4BPB_HUMAN	0.087083	Patient 14	Citrat	f	64
ALLAFQESK_2	C4BPB_HUMAN	0.0686133	Patient 22	EDTA	f	27
ALLAFQESK_2	C4BPB_HUMAN	0.0570718	Patient 16	EDTA	f	46
ALLAFQESK_2	C4BPB_HUMAN	0.105681	Patient 4	EDTA	f	57
ALLAFQESK_2	C4BPB_HUMAN	0.085898	Patient 17	Citrat	f	49
ALLAFQESK_2	C4BPB_HUMAN	0.120905	Patient 12	EDTA	f	43
ALLAFQESK_2	C4BPB_HUMAN	0.00538929	Patient 10	Citrat	f	33
ALLAFQESK_2	C4BPB_HUMAN	0.0324655	Patient 11	Citrat	f	38
ALLAFQESK_2	C4BPB_HUMAN	0.065913	Patient 20	Serum	f	51
ALLAFQESK_2	C4BPB_HUMAN	0.0930315	Patient 13	Serum	f	54
ALLAFQESK_2	C4BPB_HUMAN	0.0711395	Patient 19	Serum	f	52
ALLAFQESK_2	C4BPB_HUMAN	0.0485165	Patient 19	Citrat	f	52
ALLAFQESK_2	C4BPB_HUMAN	0.0767396	Patient 23	EDTA	f	63
ALLAFQESK_2	C4BPB_HUMAN	0.076637	Patient 5	Serum	f	50
ALLAFQESK_2	C4BPB_HUMAN	0.0651543	Patient 13	Citrat	f	54
ALLAFQESK_2	C4BPB_HUMAN	0.048632	Patient 10	EDTA	f	33
ALLAFQESK_2	C4BPB_HUMAN	0.0848964	Patient 3	Citrat	f	37
ALLAFQESK_2	C4BPB_HUMAN	0.0641171	Patient 15	EDTA	m	41
ALLAFQESK_2	C4BPB_HUMAN	0.0811446	Patient 9	Serum	m	28
ALLAFQESK_2	C4BPB_HUMAN	0.0693239	Patient 23	Citrat	f	63
ALLAFQESK_2	C4BPB_HUMAN	0.0485072	Patient 7	Citrat	f	35
ALLAFQESK_2	C4BPB_HUMAN	0.11555	Patient 11	EDTA	f	38
ALLAFQESK_2	C4BPB_HUMAN	0.0491511	Patient 7	Serum	f	35
ALLAFQESK_2	C4BPB_HUMAN	0.108231	Patient 3	EDTA	f	37
ALLAFQESK_2	C4BPB_HUMAN	0.0668962	Patient 19	EDTA	f	52
ALLAFQESK_2	C4BPB_HUMAN	0.0536149	Patient 2	Serum	f	36
ALLAFQESK_2	C4BPB_HUMAN	0.0785969	Patient 15	Serum	m	41
ALLAFQESK_2	C4BPB_HUMAN	0.105639	Patient 23	Serum	f	63
ALLAFQESK_2	C4BPB_HUMAN	0.0697267	Patient 21	Serum	f	58
ALLAFQESK_2	C4BPB_HUMAN	0.0730197	Patient 20	EDTA	f	51
ALLAFQESK_2	C4BPB_HUMAN	0.0183595	Patient 13	EDTA	f	54
ALLAFQESK_2	C4BPB_HUMAN	0.0753068	Patient 22	Serum	f	27
ALLAFQESK_2	C4BPB_HUMAN	0.0713962	Patient 18	EDTA	m	32
ALLAFQESK_2	C4BPB_HUMAN	0.099259	Patient 12	Serum	f	43
ALLAFQESK_2	C4BPB_HUMAN	0.0608647	Patient 5	EDTA	f	50
ALLAFQESK_2	C4BPB_HUMAN	0.0634936	Patient 2	Citrat	f	36
ALLAFQESK_2	C4BPB_HUMAN	0.0905166	Patient 4	Serum	f	57
ALLAFQESK_2	C4BPB_HUMAN	0.0475687	Patient 9	Citrat	m	28
ALLAFQESK_2	C4BPB_HUMAN	0.0573885	Patient 18	Citrat	m	32
ALLAFQESK_2	C4BPB_HUMAN	0.0619395	Patient 1	Serum	f	28
ALLAFQESK_2	C4BPB_HUMAN	0.0703567	Patient 21	EDTA	f	58
ALLAFQESK_2	C4BPB_HUMAN	0.0759293	Patient 24	EDTA	m	67
ALLAFQESK_2	C4BPB_HUMAN	0.0528622	Patient 24	Citrat	m	67
ALLAFQESK_2	C4BPB_HUMAN	0.0428826	Patient 20	Citrat	f	51
ALLAFQESK_2	C4BPB_HUMAN	0.0554079	Patient 21	Citrat	f	58
ALLAFQESK_2	C4BPB_HUMAN	0.035782	Patient 12	Citrat	f	43
ALLAFQESK_2	C4BPB_HUMAN	0.0964731	Patient 1	EDTA	f	28
ALLAFQESK_2	C4BPB_HUMAN	0.044842	Patient 22	Citrat	f	27
ALLAFQESK_2	C4BPB_HUMAN	0.0505796	Patient 1	Citrat	f	28
ALLAFQESK_2	C4BPB_HUMAN	0.0788047	Patient 15	Citrat	m	41
ALLAFQESK_2	C4BPB_HUMAN	0.100119	Patient 3	Serum	f	37
ALLAFQESK_2	C4BPB_HUMAN	0.11029	Patient 6	EDTA	f	60
ALLAFQESK_2	C4BPB_HUMAN	0.0742499	Patient 8	Citrat	f	64
ALLAFQESK_2	C4BPB_HUMAN	0.0793332	Patient 6	Citrat	f	60
ALLAFQESK_2	C4BPB_HUMAN	0.0782251	Patient 5	Citrat	f	50
ALLAFQESK_2	C4BPB_HUMAN	0.103604	Patient 6	Serum	f	60
ALLAFQESK_2	C4BPB_HUMAN	0.0910638	Patient 24	Serum	m	67
ALLAFQESK_2	C4BPB_HUMAN	0.0638355	Patient 9	EDTA	m	28
ALLAFQESK_2	C4BPB_HUMAN	0.0643755	Patient 16	Citrat	f	46
ALLAFQESK_2	C4BPB_HUMAN	0.0651726	Patient 11	Serum	f	38
ALLAFQESK_2	C4BPB_HUMAN	0.0883743	Patient 17	EDTA	f	49
ALLAFQESK_2	C4BPB_HUMAN	0.0633852	Patient 14	Serum	f	64
ALNHLPLEYNSALYSR_3	CO6_HUMAN	0.226532	Patient 9	Heparin	m	28
ALNHLPLEYNSALYSR_3	CO6_HUMAN	0.230215	Patient 8	EDTA	f	64
ALNHLPLEYNSALYSR_3	CO6_HUMAN	0.214422	Patient 21	Heparin	f	58
ALNHLPLEYNSALYSR_3	CO6_HUMAN	0.153757	Patient 18	Heparin	m	32
ALNHLPLEYNSALYSR_3	CO6_HUMAN	0.27445	Patient 2	EDTA	f	36
ALNHLPLEYNSALYSR_3	CO6_HUMAN	0.233022	Patient 7	EDTA	f	35
ALNHLPLEYNSALYSR_3	CO6_HUMAN	0.233614	Patient 10	Serum	f	33
ALNHLPLEYNSALYSR_3	CO6_HUMAN	0.155091	Patient 14	EDTA	f	64
ALNHLPLEYNSALYSR_3	CO6_HUMAN	0.231734	Patient 18	Serum	m	32
ALNHLPLEYNSALYSR_3	CO6_HUMAN	0.216688	Patient 4	Citrat	f	57
ALNHLPLEYNSALYSR_3	CO6_HUMAN	0.244522	Patient 8	Serum	f	64
ALNHLPLEYNSALYSR_3	CO6_HUMAN	0.245727	Patient 3	Heparin	f	37
ALNHLPLEYNSALYSR_3	CO6_HUMAN	0.206446	Patient 16	Serum	f	46
ALNHLPLEYNSALYSR_3	CO6_HUMAN	0.209989	Patient 17	Serum	f	49
ALNHLPLEYNSALYSR_3	CO6_HUMAN	0.343699	Patient 14	Citrat	f	64
ALNHLPLEYNSALYSR_3	CO6_HUMAN	0.209935	Patient 19	Heparin	f	52
ALNHLPLEYNSALYSR_3	CO6_HUMAN	0.131545	Patient 22	EDTA	f	27
ALNHLPLEYNSALYSR_3	CO6_HUMAN	0.172544	Patient 16	EDTA	f	46
ALNHLPLEYNSALYSR_3	CO6_HUMAN	0.194913	Patient 4	EDTA	f	57
ALNHLPLEYNSALYSR_3	CO6_HUMAN	0.168961	Patient 17	Citrat	f	49
ALNHLPLEYNSALYSR_3	CO6_HUMAN	0.222448	Patient 14	Heparin	f	64
ALNHLPLEYNSALYSR_3	CO6_HUMAN	0.299782	Patient 12	Heparin	f	43
ALNHLPLEYNSALYSR_3	CO6_HUMAN	0.310278	Patient 12	EDTA	f	43
ALNHLPLEYNSALYSR_3	CO6_HUMAN	0.223875	Patient 8	Heparin	f	64
ALNHLPLEYNSALYSR_3	CO6_HUMAN	0.07897	Patient 10	Citrat	f	33
ALNHLPLEYNSALYSR_3	CO6_HUMAN	0.105114	Patient 11	Citrat	f	38
ALNHLPLEYNSALYSR_3	CO6_HUMAN	0.201033	Patient 13	Serum	f	54
ALNHLPLEYNSALYSR_3	CO6_HUMAN	0.21186	Patient 19	Serum	f	52
ALNHLPLEYNSALYSR_3	CO6_HUMAN	0.134966	Patient 19	Citrat	f	52
ALNHLPLEYNSALYSR_3	CO6_HUMAN	0.273198	Patient 23	EDTA	f	63
ALNHLPLEYNSALYSR_3	CO6_HUMAN	0.196701	Patient 5	Serum	f	50
ALNHLPLEYNSALYSR_3	CO6_HUMAN	0.191139	Patient 20	Heparin	f	51
ALNHLPLEYNSALYSR_3	CO6_HUMAN	0.170473	Patient 22	Heparin	f	27
ALNHLPLEYNSALYSR_3	CO6_HUMAN	0.2696	Patient 16	Heparin	f	46
ALNHLPLEYNSALYSR_3	CO6_HUMAN	0.181243	Patient 13	Citrat	f	54
ALNHLPLEYNSALYSR_3	CO6_HUMAN	0.235454	Patient 10	EDTA	f	33
ALNHLPLEYNSALYSR_3	CO6_HUMAN	0.189231	Patient 3	Citrat	f	37
ALNHLPLEYNSALYSR_3	CO6_HUMAN	0.210002	Patient 24	Heparin	m	67
ALNHLPLEYNSALYSR_3	CO6_HUMAN	0.200881	Patient 15	EDTA	m	41
ALNHLPLEYNSALYSR_3	CO6_HUMAN	0.193582	Patient 9	Serum	m	28
ALNHLPLEYNSALYSR_3	CO6_HUMAN	0.171937	Patient 23	Citrat	f	63
ALNHLPLEYNSALYSR_3	CO6_HUMAN	0.164371	Patient 7	Citrat	f	35
ALNHLPLEYNSALYSR_3	CO6_HUMAN	0.160163	Patient 11	EDTA	f	38
ALNHLPLEYNSALYSR_3	CO6_HUMAN	0.207627	Patient 7	Serum	f	35
ALNHLPLEYNSALYSR_3	CO6_HUMAN	0.288924	Patient 3	EDTA	f	37
ALNHLPLEYNSALYSR_3	CO6_HUMAN	0.205641	Patient 19	EDTA	f	52
ALNHLPLEYNSALYSR_3	CO6_HUMAN	0.153724	Patient 2	Serum	f	36
ALNHLPLEYNSALYSR_3	CO6_HUMAN	0.228163	Patient 15	Serum	m	41
ALNHLPLEYNSALYSR_3	CO6_HUMAN	0.271521	Patient 23	Serum	f	63
ALNHLPLEYNSALYSR_3	CO6_HUMAN	0.186413	Patient 21	Serum	f	58
ALNHLPLEYNSALYSR_3	CO6_HUMAN	0.202987	Patient 20	EDTA	f	51
ALNHLPLEYNSALYSR_3	CO6_HUMAN	0.217964	Patient 5	Heparin	f	50
ALNHLPLEYNSALYSR_3	CO6_HUMAN	0.0721967	Patient 13	EDTA	f	54
ALNHLPLEYNSALYSR_3	CO6_HUMAN	0.178368	Patient 22	Serum	f	27
ALNHLPLEYNSALYSR_3	CO6_HUMAN	0.210068	Patient 18	EDTA	m	32
ALNHLPLEYNSALYSR_3	CO6_HUMAN	0.249416	Patient 12	Serum	f	43
ALNHLPLEYNSALYSR_3	CO6_HUMAN	0.0742253	Patient 5	EDTA	f	50
ALNHLPLEYNSALYSR_3	CO6_HUMAN	0.145867	Patient 2	Citrat	f	36
ALNHLPLEYNSALYSR_3	CO6_HUMAN	0.214096	Patient 4	Serum	f	57
ALNHLPLEYNSALYSR_3	CO6_HUMAN	0.148408	Patient 9	Citrat	m	28
ALNHLPLEYNSALYSR_3	CO6_HUMAN	0.171759	Patient 17	Heparin	f	49
ALNHLPLEYNSALYSR_3	CO6_HUMAN	0.18778	Patient 18	Citrat	m	32
ALNHLPLEYNSALYSR_3	CO6_HUMAN	0.215077	Patient 1	Serum	f	28
ALNHLPLEYNSALYSR_3	CO6_HUMAN	0.00324689	Patient 7	Heparin	f	35
ALNHLPLEYNSALYSR_3	CO6_HUMAN	0.258257	Patient 21	EDTA	f	58
ALNHLPLEYNSALYSR_3	CO6_HUMAN	0.197315	Patient 11	Heparin	f	38
ALNHLPLEYNSALYSR_3	CO6_HUMAN	0.235119	Patient 24	EDTA	m	67
ALNHLPLEYNSALYSR_3	CO6_HUMAN	0.157336	Patient 15	Heparin	m	41
ALNHLPLEYNSALYSR_3	CO6_HUMAN	0.243943	Patient 23	Heparin	f	63
ALNHLPLEYNSALYSR_3	CO6_HUMAN	0.145588	Patient 24	Citrat	m	67
ALNHLPLEYNSALYSR_3	CO6_HUMAN	0.138849	Patient 20	Citrat	f	51
ALNHLPLEYNSALYSR_3	CO6_HUMAN	0.23102	Patient 21	Citrat	f	58
ALNHLPLEYNSALYSR_3	CO6_HUMAN	0.144792	Patient 12	Citrat	f	43
ALNHLPLEYNSALYSR_3	CO6_HUMAN	0.218546	Patient 1	EDTA	f	28
ALNHLPLEYNSALYSR_3	CO6_HUMAN	0.109562	Patient 22	Citrat	f	27
ALNHLPLEYNSALYSR_3	CO6_HUMAN	0.222975	Patient 1	Citrat	f	28
ALNHLPLEYNSALYSR_3	CO6_HUMAN	0.236831	Patient 6	Heparin	f	60
ALNHLPLEYNSALYSR_3	CO6_HUMAN	0.300032	Patient 13	Heparin	f	54
ALNHLPLEYNSALYSR_3	CO6_HUMAN	0.119461	Patient 15	Citrat	m	41
ALNHLPLEYNSALYSR_3	CO6_HUMAN	0.226315	Patient 3	Serum	f	37
ALNHLPLEYNSALYSR_3	CO6_HUMAN	0.214303	Patient 6	EDTA	f	60
ALNHLPLEYNSALYSR_3	CO6_HUMAN	0.189618	Patient 2	Heparin	f	36
ALNHLPLEYNSALYSR_3	CO6_HUMAN	0.145318	Patient 8	Citrat	f	64
ALNHLPLEYNSALYSR_3	CO6_HUMAN	0.184808	Patient 6	Citrat	f	60
ALNHLPLEYNSALYSR_3	CO6_HUMAN	0.227111	Patient 4	Heparin	f	57
ALNHLPLEYNSALYSR_3	CO6_HUMAN	0.185289	Patient 1	Heparin	f	28
ALNHLPLEYNSALYSR_3	CO6_HUMAN	0.272529	Patient 5	Citrat	f	50
ALNHLPLEYNSALYSR_3	CO6_HUMAN	0.244192	Patient 6	Serum	f	60
ALNHLPLEYNSALYSR_3	CO6_HUMAN	0.156851	Patient 24	Serum	m	67
ALNHLPLEYNSALYSR_3	CO6_HUMAN	0.232026	Patient 9	EDTA	m	28
ALNHLPLEYNSALYSR_3	CO6_HUMAN	0.159399	Patient 10	Heparin	f	33
ALNHLPLEYNSALYSR_3	CO6_HUMAN	0.152228	Patient 16	Citrat	f	46
ALNHLPLEYNSALYSR_3	CO6_HUMAN	0.172881	Patient 11	Serum	f	38
ALNHLPLEYNSALYSR_3	CO6_HUMAN	0.206714	Patient 17	EDTA	f	49
ALNHLPLEYNSALYSR_3	CO6_HUMAN	0.214785	Patient 14	Serum	f	64
ALQEYAAK_2	CO6_HUMAN	0.0656039	Patient 9	Heparin	m	28
ALQEYAAK_2	CO6_HUMAN	0.0714198	Patient 8	EDTA	f	64
ALQEYAAK_2	CO6_HUMAN	0.0468504	Patient 21	Heparin	f	58
ALQEYAAK_2	CO6_HUMAN	0.0460113	Patient 18	Heparin	m	32
ALQEYAAK_2	CO6_HUMAN	0.0566931	Patient 2	EDTA	f	36
ALQEYAAK_2	CO6_HUMAN	0.06547	Patient 7	EDTA	f	35
ALQEYAAK_2	CO6_HUMAN	0.0375203	Patient 10	Serum	f	33
ALQEYAAK_2	CO6_HUMAN	0.0420599	Patient 14	EDTA	f	64
ALQEYAAK_2	CO6_HUMAN	0.0508869	Patient 18	Serum	m	32
ALQEYAAK_2	CO6_HUMAN	0.0584416	Patient 4	Citrat	f	57
ALQEYAAK_2	CO6_HUMAN	0.0377508	Patient 8	Serum	f	64
ALQEYAAK_2	CO6_HUMAN	0.0902473	Patient 3	Heparin	f	37
ALQEYAAK_2	CO6_HUMAN	0.032762	Patient 16	Serum	f	46
ALQEYAAK_2	CO6_HUMAN	0.0443642	Patient 17	Serum	f	49
ALQEYAAK_2	CO6_HUMAN	0.0499245	Patient 14	Citrat	f	64
ALQEYAAK_2	CO6_HUMAN	0.0635995	Patient 19	Heparin	f	52
ALQEYAAK_2	CO6_HUMAN	0.0671164	Patient 22	EDTA	f	27
ALQEYAAK_2	CO6_HUMAN	0.0594667	Patient 16	EDTA	f	46
ALQEYAAK_2	CO6_HUMAN	0.0497262	Patient 4	EDTA	f	57
ALQEYAAK_2	CO6_HUMAN	0.0665845	Patient 17	Citrat	f	49
ALQEYAAK_2	CO6_HUMAN	0.0568288	Patient 14	Heparin	f	64
ALQEYAAK_2	CO6_HUMAN	0.0847764	Patient 12	Heparin	f	43
ALQEYAAK_2	CO6_HUMAN	0.0666399	Patient 12	EDTA	f	43
ALQEYAAK_2	CO6_HUMAN	0.0450973	Patient 8	Heparin	f	64
ALQEYAAK_2	CO6_HUMAN	0.0215446	Patient 10	Citrat	f	33
ALQEYAAK_2	CO6_HUMAN	0.01413	Patient 11	Citrat	f	38
ALQEYAAK_2	CO6_HUMAN	0.0674435	Patient 20	Serum	f	51
ALQEYAAK_2	CO6_HUMAN	0.078922	Patient 13	Serum	f	54
ALQEYAAK_2	CO6_HUMAN	0.0821604	Patient 19	Serum	f	52
ALQEYAAK_2	CO6_HUMAN	0.0325777	Patient 19	Citrat	f	52
ALQEYAAK_2	CO6_HUMAN	0.0536319	Patient 23	EDTA	f	63
ALQEYAAK_2	CO6_HUMAN	0.043413	Patient 5	Serum	f	50
ALQEYAAK_2	CO6_HUMAN	0.0767768	Patient 20	Heparin	f	51
ALQEYAAK_2	CO6_HUMAN	0.0392248	Patient 22	Heparin	f	27
ALQEYAAK_2	CO6_HUMAN	0.0561419	Patient 16	Heparin	f	46
ALQEYAAK_2	CO6_HUMAN	0.0386155	Patient 13	Citrat	f	54
ALQEYAAK_2	CO6_HUMAN	0.0299502	Patient 10	EDTA	f	33
ALQEYAAK_2	CO6_HUMAN	0.0401494	Patient 3	Citrat	f	37
ALQEYAAK_2	CO6_HUMAN	0.0742637	Patient 24	Heparin	m	67
ALQEYAAK_2	CO6_HUMAN	0.0493027	Patient 15	EDTA	m	41
ALQEYAAK_2	CO6_HUMAN	0.0503749	Patient 9	Serum	m	28
ALQEYAAK_2	CO6_HUMAN	0.0765182	Patient 23	Citrat	f	63
ALQEYAAK_2	CO6_HUMAN	0.0525438	Patient 7	Citrat	f	35
ALQEYAAK_2	CO6_HUMAN	0.0478382	Patient 11	EDTA	f	38
ALQEYAAK_2	CO6_HUMAN	0.0384582	Patient 7	Serum	f	35
ALQEYAAK_2	CO6_HUMAN	0.0699552	Patient 3	EDTA	f	37
ALQEYAAK_2	CO6_HUMAN	0.0389321	Patient 19	EDTA	f	52
ALQEYAAK_2	CO6_HUMAN	0.0326898	Patient 2	Serum	f	36
ALQEYAAK_2	CO6_HUMAN	0.0425092	Patient 15	Serum	m	41
ALQEYAAK_2	CO6_HUMAN	0.0847064	Patient 23	Serum	f	63
ALQEYAAK_2	CO6_HUMAN	0.059027	Patient 21	Serum	f	58
ALQEYAAK_2	CO6_HUMAN	0.0607786	Patient 20	EDTA	f	51
ALQEYAAK_2	CO6_HUMAN	0.0729351	Patient 5	Heparin	f	50
ALQEYAAK_2	CO6_HUMAN	0.02731	Patient 13	EDTA	f	54
ALQEYAAK_2	CO6_HUMAN	0.0650796	Patient 22	Serum	f	27
ALQEYAAK_2	CO6_HUMAN	0.0480122	Patient 18	EDTA	m	32
ALQEYAAK_2	CO6_HUMAN	0.0736033	Patient 12	Serum	f	43
ALQEYAAK_2	CO6_HUMAN	0.0487412	Patient 5	EDTA	f	50
ALQEYAAK_2	CO6_HUMAN	0.0316158	Patient 2	Citrat	f	36
ALQEYAAK_2	CO6_HUMAN	0.0741046	Patient 4	Serum	f	57
ALQEYAAK_2	CO6_HUMAN	0.0385161	Patient 9	Citrat	m	28
ALQEYAAK_2	CO6_HUMAN	0.0640679	Patient 17	Heparin	f	49
ALQEYAAK_2	CO6_HUMAN	0.0409066	Patient 18	Citrat	m	32
ALQEYAAK_2	CO6_HUMAN	0.0629123	Patient 1	Serum	f	28
ALQEYAAK_2	CO6_HUMAN	0.0513648	Patient 21	EDTA	f	58
ALQEYAAK_2	CO6_HUMAN	0.0411295	Patient 11	Heparin	f	38
ALQEYAAK_2	CO6_HUMAN	0.0649963	Patient 24	EDTA	m	67
ALQEYAAK_2	CO6_HUMAN	0.0357239	Patient 15	Heparin	m	41
ALQEYAAK_2	CO6_HUMAN	0.0996697	Patient 23	Heparin	f	63
ALQEYAAK_2	CO6_HUMAN	0.0357348	Patient 24	Citrat	m	67
ALQEYAAK_2	CO6_HUMAN	0.0523446	Patient 20	Citrat	f	51
ALQEYAAK_2	CO6_HUMAN	0.0472101	Patient 21	Citrat	f	58
ALQEYAAK_2	CO6_HUMAN	0.02789	Patient 12	Citrat	f	43
ALQEYAAK_2	CO6_HUMAN	0.0621628	Patient 1	EDTA	f	28
ALQEYAAK_2	CO6_HUMAN	0.0309732	Patient 22	Citrat	f	27
ALQEYAAK_2	CO6_HUMAN	0.0375553	Patient 1	Citrat	f	28
ALQEYAAK_2	CO6_HUMAN	0.125929	Patient 6	Heparin	f	60
ALQEYAAK_2	CO6_HUMAN	0.0670293	Patient 13	Heparin	f	54
ALQEYAAK_2	CO6_HUMAN	0.032341	Patient 15	Citrat	m	41
ALQEYAAK_2	CO6_HUMAN	0.0571905	Patient 3	Serum	f	37
ALQEYAAK_2	CO6_HUMAN	0.0690569	Patient 6	EDTA	f	60
ALQEYAAK_2	CO6_HUMAN	0.0318209	Patient 2	Heparin	f	36
ALQEYAAK_2	CO6_HUMAN	0.0539326	Patient 8	Citrat	f	64
ALQEYAAK_2	CO6_HUMAN	0.0553485	Patient 6	Citrat	f	60
ALQEYAAK_2	CO6_HUMAN	0.0665742	Patient 4	Heparin	f	57
ALQEYAAK_2	CO6_HUMAN	0.0489576	Patient 1	Heparin	f	28
ALQEYAAK_2	CO6_HUMAN	0.0549416	Patient 5	Citrat	f	50
ALQEYAAK_2	CO6_HUMAN	0.0891545	Patient 6	Serum	f	60
ALQEYAAK_2	CO6_HUMAN	0.0677925	Patient 24	Serum	m	67
ALQEYAAK_2	CO6_HUMAN	0.0518851	Patient 9	EDTA	m	28
ALQEYAAK_2	CO6_HUMAN	0.0404651	Patient 10	Heparin	f	33
ALQEYAAK_2	CO6_HUMAN	0.115758	Patient 16	Citrat	f	46
ALQEYAAK_2	CO6_HUMAN	0.0366223	Patient 11	Serum	f	38
ALQEYAAK_2	CO6_HUMAN	0.0606619	Patient 17	EDTA	f	49
ALQEYAAK_2	CO6_HUMAN	0.0661571	Patient 14	Serum	f	64
ANRPFLVFIR_3	ANT3_HUMAN	0.758502	Patient 9	Heparin	m	28
ANRPFLVFIR_3	ANT3_HUMAN	0.954745	Patient 8	EDTA	f	64
ANRPFLVFIR_3	ANT3_HUMAN	0.507734	Patient 21	Heparin	f	58
ANRPFLVFIR_3	ANT3_HUMAN	0.568018	Patient 18	Heparin	m	32
ANRPFLVFIR_3	ANT3_HUMAN	0.888554	Patient 2	EDTA	f	36
ANRPFLVFIR_3	ANT3_HUMAN	0.990004	Patient 7	EDTA	f	35
ANRPFLVFIR_3	ANT3_HUMAN	0.20919	Patient 10	Serum	f	33
ANRPFLVFIR_3	ANT3_HUMAN	0.545745	Patient 14	EDTA	f	64
ANRPFLVFIR_3	ANT3_HUMAN	0.31672	Patient 18	Serum	m	32
ANRPFLVFIR_3	ANT3_HUMAN	0.621219	Patient 4	Citrat	f	57
ANRPFLVFIR_3	ANT3_HUMAN	0.422729	Patient 8	Serum	f	64
ANRPFLVFIR_3	ANT3_HUMAN	0.778846	Patient 3	Heparin	f	37
ANRPFLVFIR_3	ANT3_HUMAN	0.378096	Patient 16	Serum	f	46
ANRPFLVFIR_3	ANT3_HUMAN	0.284557	Patient 17	Serum	f	49
ANRPFLVFIR_3	ANT3_HUMAN	0.60034	Patient 14	Citrat	f	64
ANRPFLVFIR_3	ANT3_HUMAN	0.713385	Patient 19	Heparin	f	52
ANRPFLVFIR_3	ANT3_HUMAN	0.787449	Patient 22	EDTA	f	27
ANRPFLVFIR_3	ANT3_HUMAN	0.741898	Patient 16	EDTA	f	46
ANRPFLVFIR_3	ANT3_HUMAN	0.842158	Patient 4	EDTA	f	57
ANRPFLVFIR_3	ANT3_HUMAN	0.614331	Patient 17	Citrat	f	49
ANRPFLVFIR_3	ANT3_HUMAN	0.5759	Patient 14	Heparin	f	64
ANRPFLVFIR_3	ANT3_HUMAN	0.689259	Patient 12	Heparin	f	43
ANRPFLVFIR_3	ANT3_HUMAN	1.18611	Patient 12	EDTA	f	43
ANRPFLVFIR_3	ANT3_HUMAN	0.653992	Patient 8	Heparin	f	64
ANRPFLVFIR_3	ANT3_HUMAN	0.0980167	Patient 10	Citrat	f	33
ANRPFLVFIR_3	ANT3_HUMAN	0.341573	Patient 11	Citrat	f	38
ANRPFLVFIR_3	ANT3_HUMAN	0.36821	Patient 20	Serum	f	51
ANRPFLVFIR_3	ANT3_HUMAN	0.44616	Patient 13	Serum	f	54
ANRPFLVFIR_3	ANT3_HUMAN	0.283672	Patient 19	Serum	f	52
ANRPFLVFIR_3	ANT3_HUMAN	0.417574	Patient 19	Citrat	f	52
ANRPFLVFIR_3	ANT3_HUMAN	0.990293	Patient 23	EDTA	f	63
ANRPFLVFIR_3	ANT3_HUMAN	0.237391	Patient 5	Serum	f	50
ANRPFLVFIR_3	ANT3_HUMAN	0.652271	Patient 20	Heparin	f	51
ANRPFLVFIR_3	ANT3_HUMAN	0.727167	Patient 22	Heparin	f	27
ANRPFLVFIR_3	ANT3_HUMAN	0.563198	Patient 16	Heparin	f	46
ANRPFLVFIR_3	ANT3_HUMAN	0.556707	Patient 13	Citrat	f	54
ANRPFLVFIR_3	ANT3_HUMAN	0.744914	Patient 10	EDTA	f	33
ANRPFLVFIR_3	ANT3_HUMAN	0.740982	Patient 3	Citrat	f	37
ANRPFLVFIR_3	ANT3_HUMAN	0.498733	Patient 24	Heparin	m	67
ANRPFLVFIR_3	ANT3_HUMAN	0.830383	Patient 15	EDTA	m	41
ANRPFLVFIR_3	ANT3_HUMAN	0.308593	Patient 9	Serum	m	28
ANRPFLVFIR_3	ANT3_HUMAN	0.693267	Patient 23	Citrat	f	63
ANRPFLVFIR_3	ANT3_HUMAN	0.495969	Patient 7	Citrat	f	35
ANRPFLVFIR_3	ANT3_HUMAN	0.962323	Patient 11	EDTA	f	38
ANRPFLVFIR_3	ANT3_HUMAN	0.254697	Patient 7	Serum	f	35
ANRPFLVFIR_3	ANT3_HUMAN	1.19255	Patient 3	EDTA	f	37
ANRPFLVFIR_3	ANT3_HUMAN	0.594334	Patient 19	EDTA	f	52
ANRPFLVFIR_3	ANT3_HUMAN	0.325108	Patient 2	Serum	f	36
ANRPFLVFIR_3	ANT3_HUMAN	0.323389	Patient 15	Serum	m	41
ANRPFLVFIR_3	ANT3_HUMAN	0.30287	Patient 23	Serum	f	63
ANRPFLVFIR_3	ANT3_HUMAN	0.327489	Patient 21	Serum	f	58
ANRPFLVFIR_3	ANT3_HUMAN	1.04672	Patient 20	EDTA	f	51
ANRPFLVFIR_3	ANT3_HUMAN	0.629944	Patient 5	Heparin	f	50
ANRPFLVFIR_3	ANT3_HUMAN	0.268304	Patient 13	EDTA	f	54
ANRPFLVFIR_3	ANT3_HUMAN	0.371133	Patient 22	Serum	f	27
ANRPFLVFIR_3	ANT3_HUMAN	1.05827	Patient 18	EDTA	m	32
ANRPFLVFIR_3	ANT3_HUMAN	0.474884	Patient 12	Serum	f	43
ANRPFLVFIR_3	ANT3_HUMAN	0.684407	Patient 5	EDTA	f	50
ANRPFLVFIR_3	ANT3_HUMAN	0.619395	Patient 2	Citrat	f	36
ANRPFLVFIR_3	ANT3_HUMAN	0.268056	Patient 4	Serum	f	57
ANRPFLVFIR_3	ANT3_HUMAN	0.559301	Patient 9	Citrat	m	28
ANRPFLVFIR_3	ANT3_HUMAN	0.593231	Patient 17	Heparin	f	49
ANRPFLVFIR_3	ANT3_HUMAN	0.482095	Patient 18	Citrat	m	32
ANRPFLVFIR_3	ANT3_HUMAN	0.357249	Patient 1	Serum	f	28
ANRPFLVFIR_3	ANT3_HUMAN	0.00371478	Patient 7	Heparin	f	35
ANRPFLVFIR_3	ANT3_HUMAN	1.14484	Patient 21	EDTA	f	58
ANRPFLVFIR_3	ANT3_HUMAN	0.742393	Patient 11	Heparin	f	38
ANRPFLVFIR_3	ANT3_HUMAN	0.92461	Patient 24	EDTA	m	67
ANRPFLVFIR_3	ANT3_HUMAN	0.595221	Patient 15	Heparin	m	41
ANRPFLVFIR_3	ANT3_HUMAN	0.553556	Patient 23	Heparin	f	63
ANRPFLVFIR_3	ANT3_HUMAN	0.504507	Patient 24	Citrat	m	67
ANRPFLVFIR_3	ANT3_HUMAN	0.57272	Patient 20	Citrat	f	51
ANRPFLVFIR_3	ANT3_HUMAN	0.608203	Patient 21	Citrat	f	58
ANRPFLVFIR_3	ANT3_HUMAN	0.505923	Patient 12	Citrat	f	43
ANRPFLVFIR_3	ANT3_HUMAN	1.02811	Patient 1	EDTA	f	28
ANRPFLVFIR_3	ANT3_HUMAN	0.536749	Patient 22	Citrat	f	27
ANRPFLVFIR_3	ANT3_HUMAN	0.678072	Patient 1	Citrat	f	28
ANRPFLVFIR_3	ANT3_HUMAN	0.715459	Patient 6	Heparin	f	60
ANRPFLVFIR_3	ANT3_HUMAN	0.844319	Patient 13	Heparin	f	54
ANRPFLVFIR_3	ANT3_HUMAN	0.599034	Patient 15	Citrat	m	41
ANRPFLVFIR_3	ANT3_HUMAN	0.299235	Patient 3	Serum	f	37
ANRPFLVFIR_3	ANT3_HUMAN	0.69259	Patient 6	EDTA	f	60
ANRPFLVFIR_3	ANT3_HUMAN	0.728312	Patient 2	Heparin	f	36
ANRPFLVFIR_3	ANT3_HUMAN	0.547723	Patient 8	Citrat	f	64
ANRPFLVFIR_3	ANT3_HUMAN	0.614921	Patient 6	Citrat	f	60
ANRPFLVFIR_3	ANT3_HUMAN	0.743797	Patient 4	Heparin	f	57
ANRPFLVFIR_3	ANT3_HUMAN	0.64236	Patient 1	Heparin	f	28
ANRPFLVFIR_3	ANT3_HUMAN	0.723436	Patient 5	Citrat	f	50
ANRPFLVFIR_3	ANT3_HUMAN	0.302305	Patient 6	Serum	f	60
ANRPFLVFIR_3	ANT3_HUMAN	0.212643	Patient 24	Serum	m	67
ANRPFLVFIR_3	ANT3_HUMAN	0.946733	Patient 9	EDTA	m	28
ANRPFLVFIR_3	ANT3_HUMAN	0.452357	Patient 10	Heparin	f	33
ANRPFLVFIR_3	ANT3_HUMAN	0.477432	Patient 16	Citrat	f	46
ANRPFLVFIR_3	ANT3_HUMAN	0.268382	Patient 11	Serum	f	38
ANRPFLVFIR_3	ANT3_HUMAN	0.922577	Patient 17	EDTA	f	49
ANRPFLVFIR_3	ANT3_HUMAN	0.239479	Patient 14	Serum	f	64
ASSIIDELFQDR_2	CLUS_HUMAN	0.972911	Patient 9	Heparin	m	28
ASSIIDELFQDR_2	CLUS_HUMAN	1.28587	Patient 8	EDTA	f	64
ASSIIDELFQDR_2	CLUS_HUMAN	0.89936	Patient 21	Heparin	f	58
ASSIIDELFQDR_2	CLUS_HUMAN	0.719322	Patient 18	Heparin	m	32
ASSIIDELFQDR_2	CLUS_HUMAN	1.02362	Patient 2	EDTA	f	36
ASSIIDELFQDR_2	CLUS_HUMAN	1.45521	Patient 7	EDTA	f	35
ASSIIDELFQDR_2	CLUS_HUMAN	1.52856	Patient 10	Serum	f	33
ASSIIDELFQDR_2	CLUS_HUMAN	0.760634	Patient 14	EDTA	f	64
ASSIIDELFQDR_2	CLUS_HUMAN	1.13703	Patient 18	Serum	m	32
ASSIIDELFQDR_2	CLUS_HUMAN	1.11884	Patient 4	Citrat	f	57
ASSIIDELFQDR_2	CLUS_HUMAN	1.33632	Patient 8	Serum	f	64
ASSIIDELFQDR_2	CLUS_HUMAN	1.53072	Patient 3	Heparin	f	37
ASSIIDELFQDR_2	CLUS_HUMAN	1.29462	Patient 16	Serum	f	46
ASSIIDELFQDR_2	CLUS_HUMAN	0.811053	Patient 17	Serum	f	49
ASSIIDELFQDR_2	CLUS_HUMAN	0.843646	Patient 14	Citrat	f	64
ASSIIDELFQDR_2	CLUS_HUMAN	1.36123	Patient 19	Heparin	f	52
ASSIIDELFQDR_2	CLUS_HUMAN	0.914488	Patient 22	EDTA	f	27
ASSIIDELFQDR_2	CLUS_HUMAN	0.988091	Patient 16	EDTA	f	46
ASSIIDELFQDR_2	CLUS_HUMAN	0.959157	Patient 4	EDTA	f	57
ASSIIDELFQDR_2	CLUS_HUMAN	0.901453	Patient 17	Citrat	f	49
ASSIIDELFQDR_2	CLUS_HUMAN	1.09094	Patient 14	Heparin	f	64
ASSIIDELFQDR_2	CLUS_HUMAN	1.40491	Patient 12	Heparin	f	43
ASSIIDELFQDR_2	CLUS_HUMAN	1.46271	Patient 12	EDTA	f	43
ASSIIDELFQDR_2	CLUS_HUMAN	1.05124	Patient 8	Heparin	f	64
ASSIIDELFQDR_2	CLUS_HUMAN	0.207078	Patient 10	Citrat	f	33
ASSIIDELFQDR_2	CLUS_HUMAN	0.432192	Patient 11	Citrat	f	38
ASSIIDELFQDR_2	CLUS_HUMAN	0.876466	Patient 20	Serum	f	51
ASSIIDELFQDR_2	CLUS_HUMAN	1.59833	Patient 13	Serum	f	54
ASSIIDELFQDR_2	CLUS_HUMAN	1.01699	Patient 19	Serum	f	52
ASSIIDELFQDR_2	CLUS_HUMAN	0.584643	Patient 19	Citrat	f	52
ASSIIDELFQDR_2	CLUS_HUMAN	1.38187	Patient 23	EDTA	f	63
ASSIIDELFQDR_2	CLUS_HUMAN	1.08954	Patient 5	Serum	f	50
ASSIIDELFQDR_2	CLUS_HUMAN	1.30319	Patient 20	Heparin	f	51
ASSIIDELFQDR_2	CLUS_HUMAN	1.1596	Patient 22	Heparin	f	27
ASSIIDELFQDR_2	CLUS_HUMAN	0.868638	Patient 16	Heparin	f	46
ASSIIDELFQDR_2	CLUS_HUMAN	0.767374	Patient 13	Citrat	f	54
ASSIIDELFQDR_2	CLUS_HUMAN	1.43328	Patient 10	EDTA	f	33
ASSIIDELFQDR_2	CLUS_HUMAN	1.48904	Patient 3	Citrat	f	37
ASSIIDELFQDR_2	CLUS_HUMAN	1.02686	Patient 24	Heparin	m	67
ASSIIDELFQDR_2	CLUS_HUMAN	1.00319	Patient 15	EDTA	m	41
ASSIIDELFQDR_2	CLUS_HUMAN	1.54233	Patient 9	Serum	m	28
ASSIIDELFQDR_2	CLUS_HUMAN	1.41939	Patient 23	Citrat	f	63
ASSIIDELFQDR_2	CLUS_HUMAN	0.673621	Patient 7	Citrat	f	35
ASSIIDELFQDR_2	CLUS_HUMAN	1.29097	Patient 11	EDTA	f	38
ASSIIDELFQDR_2	CLUS_HUMAN	1.26995	Patient 7	Serum	f	35
ASSIIDELFQDR_2	CLUS_HUMAN	2.07672	Patient 3	EDTA	f	37
ASSIIDELFQDR_2	CLUS_HUMAN	0.649601	Patient 19	EDTA	f	52
ASSIIDELFQDR_2	CLUS_HUMAN	0.829262	Patient 2	Serum	f	36
ASSIIDELFQDR_2	CLUS_HUMAN	1.30796	Patient 15	Serum	m	41
ASSIIDELFQDR_2	CLUS_HUMAN	1.6104	Patient 23	Serum	f	63
ASSIIDELFQDR_2	CLUS_HUMAN	0.964285	Patient 21	Serum	f	58
ASSIIDELFQDR_2	CLUS_HUMAN	1.23327	Patient 20	EDTA	f	51
ASSIIDELFQDR_2	CLUS_HUMAN	0.734666	Patient 5	Heparin	f	50
ASSIIDELFQDR_2	CLUS_HUMAN	0.339415	Patient 13	EDTA	f	54
ASSIIDELFQDR_2	CLUS_HUMAN	1.13928	Patient 22	Serum	f	27
ASSIIDELFQDR_2	CLUS_HUMAN	1.3205	Patient 18	EDTA	m	32
ASSIIDELFQDR_2	CLUS_HUMAN	1.68415	Patient 12	Serum	f	43
ASSIIDELFQDR_2	CLUS_HUMAN	0.777306	Patient 5	EDTA	f	50
ASSIIDELFQDR_2	CLUS_HUMAN	0.812131	Patient 2	Citrat	f	36
ASSIIDELFQDR_2	CLUS_HUMAN	1.11499	Patient 4	Serum	f	57
ASSIIDELFQDR_2	CLUS_HUMAN	0.893027	Patient 9	Citrat	m	28
ASSIIDELFQDR_2	CLUS_HUMAN	0.962111	Patient 17	Heparin	f	49
ASSIIDELFQDR_2	CLUS_HUMAN	0.754129	Patient 18	Citrat	m	32
ASSIIDELFQDR_2	CLUS_HUMAN	1.12972	Patient 1	Serum	f	28
ASSIIDELFQDR_2	CLUS_HUMAN	0.975734	Patient 21	EDTA	f	58
ASSIIDELFQDR_2	CLUS_HUMAN	1.15074	Patient 11	Heparin	f	38
ASSIIDELFQDR_2	CLUS_HUMAN	1.47533	Patient 24	EDTA	m	67
ASSIIDELFQDR_2	CLUS_HUMAN	1.16884	Patient 15	Heparin	m	41
ASSIIDELFQDR_2	CLUS_HUMAN	0.894095	Patient 23	Heparin	f	63
ASSIIDELFQDR_2	CLUS_HUMAN	1.02307	Patient 24	Citrat	m	67
ASSIIDELFQDR_2	CLUS_HUMAN	0.461347	Patient 20	Citrat	f	51
ASSIIDELFQDR_2	CLUS_HUMAN	0.96188	Patient 21	Citrat	f	58
ASSIIDELFQDR_2	CLUS_HUMAN	0.608789	Patient 12	Citrat	f	43
ASSIIDELFQDR_2	CLUS_HUMAN	1.21217	Patient 1	EDTA	f	28
ASSIIDELFQDR_2	CLUS_HUMAN	0.601668	Patient 22	Citrat	f	27
ASSIIDELFQDR_2	CLUS_HUMAN	0.805971	Patient 1	Citrat	f	28
ASSIIDELFQDR_2	CLUS_HUMAN	1.38466	Patient 6	Heparin	f	60
ASSIIDELFQDR_2	CLUS_HUMAN	1.92162	Patient 13	Heparin	f	54
ASSIIDELFQDR_2	CLUS_HUMAN	0.810711	Patient 15	Citrat	m	41
ASSIIDELFQDR_2	CLUS_HUMAN	2.38428	Patient 3	Serum	f	37
ASSIIDELFQDR_2	CLUS_HUMAN	1.2513	Patient 6	EDTA	f	60
ASSIIDELFQDR_2	CLUS_HUMAN	0.914487	Patient 2	Heparin	f	36
ASSIIDELFQDR_2	CLUS_HUMAN	0.565206	Patient 8	Citrat	f	64
ASSIIDELFQDR_2	CLUS_HUMAN	1.14876	Patient 6	Citrat	f	60
ASSIIDELFQDR_2	CLUS_HUMAN	1.4672	Patient 4	Heparin	f	57
ASSIIDELFQDR_2	CLUS_HUMAN	1.07001	Patient 1	Heparin	f	28
ASSIIDELFQDR_2	CLUS_HUMAN	1.17015	Patient 5	Citrat	f	50
ASSIIDELFQDR_2	CLUS_HUMAN	1.73738	Patient 6	Serum	f	60
ASSIIDELFQDR_2	CLUS_HUMAN	0.676824	Patient 24	Serum	m	67
ASSIIDELFQDR_2	CLUS_HUMAN	1.17323	Patient 9	EDTA	m	28
ASSIIDELFQDR_2	CLUS_HUMAN	1.35065	Patient 10	Heparin	f	33
ASSIIDELFQDR_2	CLUS_HUMAN	0.617776	Patient 16	Citrat	f	46
ASSIIDELFQDR_2	CLUS_HUMAN	0.875825	Patient 11	Serum	f	38
ASSIIDELFQDR_2	CLUS_HUMAN	1.04078	Patient 17	EDTA	f	49
ASSIIDELFQDR_2	CLUS_HUMAN	1.19391	Patient 14	Serum	f	64
ASSLESGVPSR_2	KV105_HUMAN	0.134029	Patient 9	Heparin	m	28
ASSLESGVPSR_2	KV105_HUMAN	0.151198	Patient 21	Heparin	f	58
ASSLESGVPSR_2	KV105_HUMAN	0.189031	Patient 18	Heparin	m	32
ASSLESGVPSR_2	KV105_HUMAN	0.256029	Patient 18	Serum	m	32
ASSLESGVPSR_2	KV105_HUMAN	0.132954	Patient 4	Citrat	f	57
ASSLESGVPSR_2	KV105_HUMAN	0.276232	Patient 8	Serum	f	64
ASSLESGVPSR_2	KV105_HUMAN	0.165683	Patient 3	Heparin	f	37
ASSLESGVPSR_2	KV105_HUMAN	0.170172	Patient 16	Serum	f	46
ASSLESGVPSR_2	KV105_HUMAN	0.11221	Patient 17	Serum	f	49
ASSLESGVPSR_2	KV105_HUMAN	0.238549	Patient 14	Citrat	f	64
ASSLESGVPSR_2	KV105_HUMAN	0.241293	Patient 19	Heparin	f	52
ASSLESGVPSR_2	KV105_HUMAN	0.155184	Patient 17	Citrat	f	49
ASSLESGVPSR_2	KV105_HUMAN	0.262346	Patient 14	Heparin	f	64
ASSLESGVPSR_2	KV105_HUMAN	0.128147	Patient 12	Heparin	f	43
ASSLESGVPSR_2	KV105_HUMAN	0.230809	Patient 8	Heparin	f	64
ASSLESGVPSR_2	KV105_HUMAN	0.00170701	Patient 10	Citrat	f	33
ASSLESGVPSR_2	KV105_HUMAN	0.12077	Patient 11	Citrat	f	38
ASSLESGVPSR_2	KV105_HUMAN	0.00248633	Patient 20	Serum	f	51
ASSLESGVPSR_2	KV105_HUMAN	0.266544	Patient 13	Serum	f	54
ASSLESGVPSR_2	KV105_HUMAN	0.177576	Patient 19	Serum	f	52
ASSLESGVPSR_2	KV105_HUMAN	0.154549	Patient 19	Citrat	f	52
ASSLESGVPSR_2	KV105_HUMAN	0.388869	Patient 5	Serum	f	50
ASSLESGVPSR_2	KV105_HUMAN	0.0032573	Patient 20	Heparin	f	51
ASSLESGVPSR_2	KV105_HUMAN	0.287393	Patient 22	Heparin	f	27
ASSLESGVPSR_2	KV105_HUMAN	0.166506	Patient 16	Heparin	f	46
ASSLESGVPSR_2	KV105_HUMAN	0.203116	Patient 13	Citrat	f	54
ASSLESGVPSR_2	KV105_HUMAN	0.0910625	Patient 3	Citrat	f	37
ASSLESGVPSR_2	KV105_HUMAN	0.123328	Patient 24	Heparin	m	67
ASSLESGVPSR_2	KV105_HUMAN	0.132707	Patient 9	Serum	m	28
ASSLESGVPSR_2	KV105_HUMAN	0.191765	Patient 23	Citrat	f	63
ASSLESGVPSR_2	KV105_HUMAN	0.286389	Patient 7	Citrat	f	35
ASSLESGVPSR_2	KV105_HUMAN	0.343459	Patient 7	Serum	f	35
ASSLESGVPSR_2	KV105_HUMAN	0.288503	Patient 2	Serum	f	36
ASSLESGVPSR_2	KV105_HUMAN	0.202011	Patient 15	Serum	m	41
ASSLESGVPSR_2	KV105_HUMAN	0.219297	Patient 23	Serum	f	63
ASSLESGVPSR_2	KV105_HUMAN	0.178967	Patient 21	Serum	f	58
ASSLESGVPSR_2	KV105_HUMAN	0.401878	Patient 5	Heparin	f	50
ASSLESGVPSR_2	KV105_HUMAN	0.256336	Patient 22	Serum	f	27
ASSLESGVPSR_2	KV105_HUMAN	0.158529	Patient 12	Serum	f	43
ASSLESGVPSR_2	KV105_HUMAN	0.253413	Patient 2	Citrat	f	36
ASSLESGVPSR_2	KV105_HUMAN	0.182657	Patient 4	Serum	f	57
ASSLESGVPSR_2	KV105_HUMAN	0.0920161	Patient 9	Citrat	m	28
ASSLESGVPSR_2	KV105_HUMAN	0.173232	Patient 17	Heparin	f	49
ASSLESGVPSR_2	KV105_HUMAN	0.199093	Patient 18	Citrat	m	32
ASSLESGVPSR_2	KV105_HUMAN	0.288963	Patient 1	Serum	f	28
ASSLESGVPSR_2	KV105_HUMAN	0.00358643	Patient 7	Heparin	f	35
ASSLESGVPSR_2	KV105_HUMAN	0.254543	Patient 11	Heparin	f	38
ASSLESGVPSR_2	KV105_HUMAN	0.254924	Patient 15	Heparin	m	41
ASSLESGVPSR_2	KV105_HUMAN	0.149436	Patient 23	Heparin	f	63
ASSLESGVPSR_2	KV105_HUMAN	0.0987601	Patient 24	Citrat	m	67
ASSLESGVPSR_2	KV105_HUMAN	0.00512714	Patient 20	Citrat	f	51
ASSLESGVPSR_2	KV105_HUMAN	0.163163	Patient 21	Citrat	f	58
ASSLESGVPSR_2	KV105_HUMAN	0.088622	Patient 12	Citrat	f	43
ASSLESGVPSR_2	KV105_HUMAN	0.150906	Patient 22	Citrat	f	27
ASSLESGVPSR_2	KV105_HUMAN	0.265883	Patient 1	Citrat	f	28
ASSLESGVPSR_2	KV105_HUMAN	0.228621	Patient 6	Heparin	f	60
ASSLESGVPSR_2	KV105_HUMAN	0.269975	Patient 13	Heparin	f	54
ASSLESGVPSR_2	KV105_HUMAN	0.186481	Patient 15	Citrat	m	41
ASSLESGVPSR_2	KV105_HUMAN	0.127644	Patient 3	Serum	f	37
ASSLESGVPSR_2	KV105_HUMAN	0.379906	Patient 2	Heparin	f	36
ASSLESGVPSR_2	KV105_HUMAN	0.254167	Patient 8	Citrat	f	64
ASSLESGVPSR_2	KV105_HUMAN	0.191353	Patient 6	Citrat	f	60
ASSLESGVPSR_2	KV105_HUMAN	0.184623	Patient 4	Heparin	f	57
ASSLESGVPSR_2	KV105_HUMAN	0.272771	Patient 1	Heparin	f	28
ASSLESGVPSR_2	KV105_HUMAN	0.340026	Patient 5	Citrat	f	50
ASSLESGVPSR_2	KV105_HUMAN	0.270818	Patient 6	Serum	f	60
ASSLESGVPSR_2	KV105_HUMAN	0.128455	Patient 24	Serum	m	67
ASSLESGVPSR_2	KV105_HUMAN	0.00111345	Patient 10	Heparin	f	33
ASSLESGVPSR_2	KV105_HUMAN	0.165454	Patient 16	Citrat	f	46
ASSLESGVPSR_2	KV105_HUMAN	0.218554	Patient 11	Serum	f	38
ASSLESGVPSR_2	KV105_HUMAN	0.195612	Patient 14	Serum	f	64
ATEHLSTLSEK_3	APOA1_HUMAN	14.7004	Patient 9	Heparin	m	28
ATEHLSTLSEK_3	APOA1_HUMAN	23.7601	Patient 8	EDTA	f	64
ATEHLSTLSEK_3	APOA1_HUMAN	17.2875	Patient 21	Heparin	f	58
ATEHLSTLSEK_3	APOA1_HUMAN	15.8258	Patient 18	Heparin	m	32
ATEHLSTLSEK_3	APOA1_HUMAN	14.373	Patient 2	EDTA	f	36
ATEHLSTLSEK_3	APOA1_HUMAN	19.8216	Patient 7	EDTA	f	35
ATEHLSTLSEK_3	APOA1_HUMAN	18.5854	Patient 10	Serum	f	33
ATEHLSTLSEK_3	APOA1_HUMAN	16.3057	Patient 14	EDTA	f	64
ATEHLSTLSEK_3	APOA1_HUMAN	18.9701	Patient 18	Serum	m	32
ATEHLSTLSEK_3	APOA1_HUMAN	13.1869	Patient 4	Citrat	f	57
ATEHLSTLSEK_3	APOA1_HUMAN	27.0188	Patient 8	Serum	f	64
ATEHLSTLSEK_3	APOA1_HUMAN	24.2676	Patient 3	Heparin	f	37
ATEHLSTLSEK_3	APOA1_HUMAN	16.344	Patient 16	Serum	f	46
ATEHLSTLSEK_3	APOA1_HUMAN	15.8673	Patient 17	Serum	f	49
ATEHLSTLSEK_3	APOA1_HUMAN	16.4068	Patient 14	Citrat	f	64
ATEHLSTLSEK_3	APOA1_HUMAN	16.2579	Patient 19	Heparin	f	52
ATEHLSTLSEK_3	APOA1_HUMAN	18.4013	Patient 22	EDTA	f	27
ATEHLSTLSEK_3	APOA1_HUMAN	14.591	Patient 16	EDTA	f	46
ATEHLSTLSEK_3	APOA1_HUMAN	13.5703	Patient 4	EDTA	f	57
ATEHLSTLSEK_3	APOA1_HUMAN	18.9875	Patient 17	Citrat	f	49
ATEHLSTLSEK_3	APOA1_HUMAN	18.147	Patient 14	Heparin	f	64
ATEHLSTLSEK_3	APOA1_HUMAN	18.4449	Patient 12	Heparin	f	43
ATEHLSTLSEK_3	APOA1_HUMAN	19.789	Patient 12	EDTA	f	43
ATEHLSTLSEK_3	APOA1_HUMAN	23.8948	Patient 8	Heparin	f	64
ATEHLSTLSEK_3	APOA1_HUMAN	14.9702	Patient 10	Citrat	f	33
ATEHLSTLSEK_3	APOA1_HUMAN	8.19543	Patient 11	Citrat	f	38
ATEHLSTLSEK_3	APOA1_HUMAN	18.7928	Patient 20	Serum	f	51
ATEHLSTLSEK_3	APOA1_HUMAN	22.1344	Patient 13	Serum	f	54
ATEHLSTLSEK_3	APOA1_HUMAN	14.9215	Patient 19	Serum	f	52
ATEHLSTLSEK_3	APOA1_HUMAN	12.14	Patient 19	Citrat	f	52
ATEHLSTLSEK_3	APOA1_HUMAN	29.4657	Patient 23	EDTA	f	63
ATEHLSTLSEK_3	APOA1_HUMAN	11.4356	Patient 5	Serum	f	50
ATEHLSTLSEK_3	APOA1_HUMAN	16.0092	Patient 20	Heparin	f	51
ATEHLSTLSEK_3	APOA1_HUMAN	17.5	Patient 22	Heparin	f	27
ATEHLSTLSEK_3	APOA1_HUMAN	9.73638	Patient 16	Heparin	f	46
ATEHLSTLSEK_3	APOA1_HUMAN	18.4105	Patient 13	Citrat	f	54
ATEHLSTLSEK_3	APOA1_HUMAN	24.959	Patient 10	EDTA	f	33
ATEHLSTLSEK_3	APOA1_HUMAN	14.1022	Patient 3	Citrat	f	37
ATEHLSTLSEK_3	APOA1_HUMAN	15.9436	Patient 24	Heparin	m	67
ATEHLSTLSEK_3	APOA1_HUMAN	17.2249	Patient 15	EDTA	m	41
ATEHLSTLSEK_3	APOA1_HUMAN	15.113	Patient 9	Serum	m	28
ATEHLSTLSEK_3	APOA1_HUMAN	22.0947	Patient 23	Citrat	f	63
ATEHLSTLSEK_3	APOA1_HUMAN	11.6147	Patient 7	Citrat	f	35
ATEHLSTLSEK_3	APOA1_HUMAN	13.2824	Patient 11	EDTA	f	38
ATEHLSTLSEK_3	APOA1_HUMAN	16.3623	Patient 7	Serum	f	35
ATEHLSTLSEK_3	APOA1_HUMAN	21.3892	Patient 3	EDTA	f	37
ATEHLSTLSEK_3	APOA1_HUMAN	11.7437	Patient 19	EDTA	f	52
ATEHLSTLSEK_3	APOA1_HUMAN	13.3509	Patient 2	Serum	f	36
ATEHLSTLSEK_3	APOA1_HUMAN	16.3843	Patient 15	Serum	m	41
ATEHLSTLSEK_3	APOA1_HUMAN	29.6627	Patient 23	Serum	f	63
ATEHLSTLSEK_3	APOA1_HUMAN	18.8541	Patient 21	Serum	f	58
ATEHLSTLSEK_3	APOA1_HUMAN	19.937	Patient 20	EDTA	f	51
ATEHLSTLSEK_3	APOA1_HUMAN	17.3485	Patient 5	Heparin	f	50
ATEHLSTLSEK_3	APOA1_HUMAN	6.10132	Patient 13	EDTA	f	54
ATEHLSTLSEK_3	APOA1_HUMAN	19.2081	Patient 22	Serum	f	27
ATEHLSTLSEK_3	APOA1_HUMAN	16.3125	Patient 18	EDTA	m	32
ATEHLSTLSEK_3	APOA1_HUMAN	18.78	Patient 12	Serum	f	43
ATEHLSTLSEK_3	APOA1_HUMAN	11.3103	Patient 5	EDTA	f	50
ATEHLSTLSEK_3	APOA1_HUMAN	13.0364	Patient 2	Citrat	f	36
ATEHLSTLSEK_3	APOA1_HUMAN	17.9409	Patient 4	Serum	f	57
ATEHLSTLSEK_3	APOA1_HUMAN	13.4866	Patient 9	Citrat	m	28
ATEHLSTLSEK_3	APOA1_HUMAN	25.0065	Patient 17	Heparin	f	49
ATEHLSTLSEK_3	APOA1_HUMAN	14.7918	Patient 18	Citrat	m	32
ATEHLSTLSEK_3	APOA1_HUMAN	20.5965	Patient 1	Serum	f	28
ATEHLSTLSEK_3	APOA1_HUMAN	1.06599	Patient 7	Heparin	f	35
ATEHLSTLSEK_3	APOA1_HUMAN	16.8035	Patient 21	EDTA	f	58
ATEHLSTLSEK_3	APOA1_HUMAN	16.9677	Patient 11	Heparin	f	38
ATEHLSTLSEK_3	APOA1_HUMAN	18.579	Patient 24	EDTA	m	67
ATEHLSTLSEK_3	APOA1_HUMAN	19.0186	Patient 15	Heparin	m	41
ATEHLSTLSEK_3	APOA1_HUMAN	22.3291	Patient 23	Heparin	f	63
ATEHLSTLSEK_3	APOA1_HUMAN	11.7887	Patient 24	Citrat	m	67
ATEHLSTLSEK_3	APOA1_HUMAN	12.695	Patient 20	Citrat	f	51
ATEHLSTLSEK_3	APOA1_HUMAN	15.6223	Patient 21	Citrat	f	58
ATEHLSTLSEK_3	APOA1_HUMAN	10.3255	Patient 12	Citrat	f	43
ATEHLSTLSEK_3	APOA1_HUMAN	15.8361	Patient 1	EDTA	f	28
ATEHLSTLSEK_3	APOA1_HUMAN	9.85941	Patient 22	Citrat	f	27
ATEHLSTLSEK_3	APOA1_HUMAN	13.1782	Patient 1	Citrat	f	28
ATEHLSTLSEK_3	APOA1_HUMAN	23.3802	Patient 6	Heparin	f	60
ATEHLSTLSEK_3	APOA1_HUMAN	18.2931	Patient 13	Heparin	f	54
ATEHLSTLSEK_3	APOA1_HUMAN	19.1292	Patient 15	Citrat	m	41
ATEHLSTLSEK_3	APOA1_HUMAN	18.4373	Patient 3	Serum	f	37
ATEHLSTLSEK_3	APOA1_HUMAN	19.7643	Patient 6	EDTA	f	60
ATEHLSTLSEK_3	APOA1_HUMAN	17.4839	Patient 2	Heparin	f	36
ATEHLSTLSEK_3	APOA1_HUMAN	17.1458	Patient 8	Citrat	f	64
ATEHLSTLSEK_3	APOA1_HUMAN	14.0791	Patient 6	Citrat	f	60
ATEHLSTLSEK_3	APOA1_HUMAN	19.6665	Patient 4	Heparin	f	57
ATEHLSTLSEK_3	APOA1_HUMAN	16.7155	Patient 1	Heparin	f	28
ATEHLSTLSEK_3	APOA1_HUMAN	17.3829	Patient 5	Citrat	f	50
ATEHLSTLSEK_3	APOA1_HUMAN	19.975	Patient 6	Serum	f	60
ATEHLSTLSEK_3	APOA1_HUMAN	16.1656	Patient 24	Serum	m	67
ATEHLSTLSEK_3	APOA1_HUMAN	15.3913	Patient 9	EDTA	m	28
ATEHLSTLSEK_3	APOA1_HUMAN	18.1454	Patient 10	Heparin	f	33
ATEHLSTLSEK_3	APOA1_HUMAN	11.8895	Patient 16	Citrat	f	46
ATEHLSTLSEK_3	APOA1_HUMAN	15.2607	Patient 11	Serum	f	38
ATEHLSTLSEK_3	APOA1_HUMAN	23.7081	Patient 17	EDTA	f	49
ATEHLSTLSEK_3	APOA1_HUMAN	15.9518	Patient 14	Serum	f	64
ATVVYQGER_2	APOH_HUMAN	0.840934	Patient 9	Heparin	m	28
ATVVYQGER_2	APOH_HUMAN	0.344742	Patient 8	EDTA	f	64
ATVVYQGER_2	APOH_HUMAN	0.68967	Patient 21	Heparin	f	58
ATVVYQGER_2	APOH_HUMAN	0.558106	Patient 18	Heparin	m	32
ATVVYQGER_2	APOH_HUMAN	0.750039	Patient 2	EDTA	f	36
ATVVYQGER_2	APOH_HUMAN	0.899508	Patient 7	EDTA	f	35
ATVVYQGER_2	APOH_HUMAN	0.303583	Patient 10	Serum	f	33
ATVVYQGER_2	APOH_HUMAN	0.523799	Patient 14	EDTA	f	64
ATVVYQGER_2	APOH_HUMAN	0.758555	Patient 18	Serum	m	32
ATVVYQGER_2	APOH_HUMAN	0.742415	Patient 4	Citrat	f	57
ATVVYQGER_2	APOH_HUMAN	0.419375	Patient 8	Serum	f	64
ATVVYQGER_2	APOH_HUMAN	1.01794	Patient 3	Heparin	f	37
ATVVYQGER_2	APOH_HUMAN	0.789036	Patient 16	Serum	f	46
ATVVYQGER_2	APOH_HUMAN	0.490015	Patient 17	Serum	f	49
ATVVYQGER_2	APOH_HUMAN	0.832196	Patient 14	Citrat	f	64
ATVVYQGER_2	APOH_HUMAN	1.08896	Patient 19	Heparin	f	52
ATVVYQGER_2	APOH_HUMAN	0.823366	Patient 22	EDTA	f	27
ATVVYQGER_2	APOH_HUMAN	0.623064	Patient 16	EDTA	f	46
ATVVYQGER_2	APOH_HUMAN	0.71706	Patient 4	EDTA	f	57
ATVVYQGER_2	APOH_HUMAN	0.769592	Patient 17	Citrat	f	49
ATVVYQGER_2	APOH_HUMAN	0.792426	Patient 14	Heparin	f	64
ATVVYQGER_2	APOH_HUMAN	0.696066	Patient 12	Heparin	f	43
ATVVYQGER_2	APOH_HUMAN	1.03504	Patient 12	EDTA	f	43
ATVVYQGER_2	APOH_HUMAN	0.329979	Patient 8	Heparin	f	64
ATVVYQGER_2	APOH_HUMAN	0.184645	Patient 10	Citrat	f	33
ATVVYQGER_2	APOH_HUMAN	0.4561	Patient 11	Citrat	f	38
ATVVYQGER_2	APOH_HUMAN	0.881045	Patient 20	Serum	f	51
ATVVYQGER_2	APOH_HUMAN	1.16417	Patient 13	Serum	f	54
ATVVYQGER_2	APOH_HUMAN	1.0703	Patient 19	Serum	f	52
ATVVYQGER_2	APOH_HUMAN	0.750434	Patient 19	Citrat	f	52
ATVVYQGER_2	APOH_HUMAN	1.1554	Patient 23	EDTA	f	63
ATVVYQGER_2	APOH_HUMAN	0.608265	Patient 5	Serum	f	50
ATVVYQGER_2	APOH_HUMAN	0.834583	Patient 20	Heparin	f	51
ATVVYQGER_2	APOH_HUMAN	0.861418	Patient 22	Heparin	f	27
ATVVYQGER_2	APOH_HUMAN	0.587773	Patient 16	Heparin	f	46
ATVVYQGER_2	APOH_HUMAN	0.963758	Patient 13	Citrat	f	54
ATVVYQGER_2	APOH_HUMAN	0.375257	Patient 10	EDTA	f	33
ATVVYQGER_2	APOH_HUMAN	0.819079	Patient 3	Citrat	f	37
ATVVYQGER_2	APOH_HUMAN	0.765939	Patient 24	Heparin	m	67
ATVVYQGER_2	APOH_HUMAN	0.815651	Patient 15	EDTA	m	41
ATVVYQGER_2	APOH_HUMAN	0.906344	Patient 9	Serum	m	28
ATVVYQGER_2	APOH_HUMAN	0.834569	Patient 23	Citrat	f	63
ATVVYQGER_2	APOH_HUMAN	0.714092	Patient 7	Citrat	f	35
ATVVYQGER_2	APOH_HUMAN	0.882572	Patient 11	EDTA	f	38
ATVVYQGER_2	APOH_HUMAN	0.728992	Patient 7	Serum	f	35
ATVVYQGER_2	APOH_HUMAN	1.39677	Patient 3	EDTA	f	37
ATVVYQGER_2	APOH_HUMAN	0.973247	Patient 19	EDTA	f	52
ATVVYQGER_2	APOH_HUMAN	0.672672	Patient 2	Serum	f	36
ATVVYQGER_2	APOH_HUMAN	0.769649	Patient 15	Serum	m	41
ATVVYQGER_2	APOH_HUMAN	1.27255	Patient 23	Serum	f	63
ATVVYQGER_2	APOH_HUMAN	0.812303	Patient 21	Serum	f	58
ATVVYQGER_2	APOH_HUMAN	0.992422	Patient 20	EDTA	f	51
ATVVYQGER_2	APOH_HUMAN	0.646815	Patient 5	Heparin	f	50
ATVVYQGER_2	APOH_HUMAN	0.260964	Patient 13	EDTA	f	54
ATVVYQGER_2	APOH_HUMAN	0.671275	Patient 22	Serum	f	27
ATVVYQGER_2	APOH_HUMAN	0.930492	Patient 18	EDTA	m	32
ATVVYQGER_2	APOH_HUMAN	0.848947	Patient 12	Serum	f	43
ATVVYQGER_2	APOH_HUMAN	0.543943	Patient 5	EDTA	f	50
ATVVYQGER_2	APOH_HUMAN	0.635003	Patient 2	Citrat	f	36
ATVVYQGER_2	APOH_HUMAN	0.775244	Patient 4	Serum	f	57
ATVVYQGER_2	APOH_HUMAN	0.731887	Patient 9	Citrat	m	28
ATVVYQGER_2	APOH_HUMAN	0.802501	Patient 17	Heparin	f	49
ATVVYQGER_2	APOH_HUMAN	0.629292	Patient 18	Citrat	m	32
ATVVYQGER_2	APOH_HUMAN	0.886454	Patient 1	Serum	f	28
ATVVYQGER_2	APOH_HUMAN	0.0176251	Patient 7	Heparin	f	35
ATVVYQGER_2	APOH_HUMAN	1.02245	Patient 21	EDTA	f	58
ATVVYQGER_2	APOH_HUMAN	1.02877	Patient 11	Heparin	f	38
ATVVYQGER_2	APOH_HUMAN	1.16226	Patient 24	EDTA	m	67
ATVVYQGER_2	APOH_HUMAN	0.757454	Patient 15	Heparin	m	41
ATVVYQGER_2	APOH_HUMAN	0.859113	Patient 23	Heparin	f	63
ATVVYQGER_2	APOH_HUMAN	0.700831	Patient 24	Citrat	m	67
ATVVYQGER_2	APOH_HUMAN	0.59272	Patient 20	Citrat	f	51
ATVVYQGER_2	APOH_HUMAN	0.709477	Patient 21	Citrat	f	58
ATVVYQGER_2	APOH_HUMAN	0.465111	Patient 12	Citrat	f	43
ATVVYQGER_2	APOH_HUMAN	1.11318	Patient 1	EDTA	f	28
ATVVYQGER_2	APOH_HUMAN	0.439582	Patient 22	Citrat	f	27
ATVVYQGER_2	APOH_HUMAN	0.777283	Patient 1	Citrat	f	28
ATVVYQGER_2	APOH_HUMAN	1.47755	Patient 6	Heparin	f	60
ATVVYQGER_2	APOH_HUMAN	0.988125	Patient 13	Heparin	f	54
ATVVYQGER_2	APOH_HUMAN	0.620498	Patient 15	Citrat	m	41
ATVVYQGER_2	APOH_HUMAN	0.990878	Patient 3	Serum	f	37
ATVVYQGER_2	APOH_HUMAN	0.968735	Patient 6	EDTA	f	60
ATVVYQGER_2	APOH_HUMAN	0.847154	Patient 2	Heparin	f	36
ATVVYQGER_2	APOH_HUMAN	0.279309	Patient 8	Citrat	f	64
ATVVYQGER_2	APOH_HUMAN	0.934689	Patient 6	Citrat	f	60
ATVVYQGER_2	APOH_HUMAN	1.07309	Patient 4	Heparin	f	57
ATVVYQGER_2	APOH_HUMAN	0.816323	Patient 1	Heparin	f	28
ATVVYQGER_2	APOH_HUMAN	0.700357	Patient 5	Citrat	f	50
ATVVYQGER_2	APOH_HUMAN	1.41398	Patient 6	Serum	f	60
ATVVYQGER_2	APOH_HUMAN	0.938399	Patient 24	Serum	m	67
ATVVYQGER_2	APOH_HUMAN	0.785089	Patient 9	EDTA	m	28
ATVVYQGER_2	APOH_HUMAN	0.20431	Patient 10	Heparin	f	33
ATVVYQGER_2	APOH_HUMAN	0.583967	Patient 16	Citrat	f	46
ATVVYQGER_2	APOH_HUMAN	0.789546	Patient 11	Serum	f	38
ATVVYQGER_2	APOH_HUMAN	0.841839	Patient 17	EDTA	f	49
ATVVYQGER_2	APOH_HUMAN	0.823332	Patient 14	Serum	f	64
ATWSGAVLAGR_2	A1BG_HUMAN	1.73672	Patient 8	EDTA	f	64
ATWSGAVLAGR_2	A1BG_HUMAN	1.3609	Patient 2	EDTA	f	36
ATWSGAVLAGR_2	A1BG_HUMAN	2.33859	Patient 7	EDTA	f	35
ATWSGAVLAGR_2	A1BG_HUMAN	1.95909	Patient 14	EDTA	f	64
ATWSGAVLAGR_2	A1BG_HUMAN	1.93646	Patient 4	Citrat	f	57
ATWSGAVLAGR_2	A1BG_HUMAN	1.68597	Patient 14	Citrat	f	64
ATWSGAVLAGR_2	A1BG_HUMAN	1.86342	Patient 22	EDTA	f	27
ATWSGAVLAGR_2	A1BG_HUMAN	1.7639	Patient 16	EDTA	f	46
ATWSGAVLAGR_2	A1BG_HUMAN	1.84124	Patient 4	EDTA	f	57
ATWSGAVLAGR_2	A1BG_HUMAN	1.28315	Patient 17	Citrat	f	49
ATWSGAVLAGR_2	A1BG_HUMAN	2.38909	Patient 12	EDTA	f	43
ATWSGAVLAGR_2	A1BG_HUMAN	0.222593	Patient 10	Citrat	f	33
ATWSGAVLAGR_2	A1BG_HUMAN	1.07349	Patient 11	Citrat	f	38
ATWSGAVLAGR_2	A1BG_HUMAN	1.57804	Patient 19	Citrat	f	52
ATWSGAVLAGR_2	A1BG_HUMAN	2.58445	Patient 23	EDTA	f	63
ATWSGAVLAGR_2	A1BG_HUMAN	1.5883	Patient 13	Citrat	f	54
ATWSGAVLAGR_2	A1BG_HUMAN	1.20495	Patient 10	EDTA	f	33
ATWSGAVLAGR_2	A1BG_HUMAN	1.61374	Patient 3	Citrat	f	37
ATWSGAVLAGR_2	A1BG_HUMAN	1.44587	Patient 15	EDTA	m	41
ATWSGAVLAGR_2	A1BG_HUMAN	1.68578	Patient 23	Citrat	f	63
ATWSGAVLAGR_2	A1BG_HUMAN	1.72031	Patient 7	Citrat	f	35
ATWSGAVLAGR_2	A1BG_HUMAN	1.81444	Patient 11	EDTA	f	38
ATWSGAVLAGR_2	A1BG_HUMAN	3.68426	Patient 3	EDTA	f	37
ATWSGAVLAGR_2	A1BG_HUMAN	2.4375	Patient 19	EDTA	f	52
ATWSGAVLAGR_2	A1BG_HUMAN	2.48491	Patient 20	EDTA	f	51
ATWSGAVLAGR_2	A1BG_HUMAN	0.634817	Patient 13	EDTA	f	54
ATWSGAVLAGR_2	A1BG_HUMAN	2.58422	Patient 18	EDTA	m	32
ATWSGAVLAGR_2	A1BG_HUMAN	1.65974	Patient 5	EDTA	f	50
ATWSGAVLAGR_2	A1BG_HUMAN	1.37475	Patient 2	Citrat	f	36
ATWSGAVLAGR_2	A1BG_HUMAN	0.514241	Patient 9	Citrat	m	28
ATWSGAVLAGR_2	A1BG_HUMAN	1.09659	Patient 18	Citrat	m	32
ATWSGAVLAGR_2	A1BG_HUMAN	1.3687	Patient 21	EDTA	f	58
ATWSGAVLAGR_2	A1BG_HUMAN	2.38676	Patient 24	EDTA	m	67
ATWSGAVLAGR_2	A1BG_HUMAN	1.33018	Patient 24	Citrat	m	67
ATWSGAVLAGR_2	A1BG_HUMAN	1.59296	Patient 20	Citrat	f	51
ATWSGAVLAGR_2	A1BG_HUMAN	1.24191	Patient 21	Citrat	f	58
ATWSGAVLAGR_2	A1BG_HUMAN	1.13643	Patient 12	Citrat	f	43
ATWSGAVLAGR_2	A1BG_HUMAN	1.78868	Patient 1	EDTA	f	28
ATWSGAVLAGR_2	A1BG_HUMAN	1.16037	Patient 22	Citrat	f	27
ATWSGAVLAGR_2	A1BG_HUMAN	1.37331	Patient 1	Citrat	f	28
ATWSGAVLAGR_2	A1BG_HUMAN	1.40637	Patient 15	Citrat	m	41
ATWSGAVLAGR_2	A1BG_HUMAN	2.03239	Patient 6	EDTA	f	60
ATWSGAVLAGR_2	A1BG_HUMAN	1.41906	Patient 8	Citrat	f	64
ATWSGAVLAGR_2	A1BG_HUMAN	1.65447	Patient 6	Citrat	f	60
ATWSGAVLAGR_2	A1BG_HUMAN	2.00472	Patient 5	Citrat	f	50
ATWSGAVLAGR_2	A1BG_HUMAN	0.819691	Patient 9	EDTA	m	28
ATWSGAVLAGR_2	A1BG_HUMAN	1.36206	Patient 16	Citrat	f	46
ATWSGAVLAGR_2	A1BG_HUMAN	1.51985	Patient 17	EDTA	f	49
AVISPGFDVFAK_2	CO2_HUMAN	0.0731381	Patient 9	Heparin	m	28
AVISPGFDVFAK_2	CO2_HUMAN	0.073265	Patient 8	EDTA	f	64
AVISPGFDVFAK_2	CO2_HUMAN	0.0418335	Patient 21	Heparin	f	58
AVISPGFDVFAK_2	CO2_HUMAN	0.0467886	Patient 18	Heparin	m	32
AVISPGFDVFAK_2	CO2_HUMAN	0.0444794	Patient 2	EDTA	f	36
AVISPGFDVFAK_2	CO2_HUMAN	0.0741516	Patient 7	EDTA	f	35
AVISPGFDVFAK_2	CO2_HUMAN	0.0489313	Patient 10	Serum	f	33
AVISPGFDVFAK_2	CO2_HUMAN	0.0483378	Patient 14	EDTA	f	64
AVISPGFDVFAK_2	CO2_HUMAN	0.052983	Patient 18	Serum	m	32
AVISPGFDVFAK_2	CO2_HUMAN	0.0558123	Patient 4	Citrat	f	57
AVISPGFDVFAK_2	CO2_HUMAN	0.0703305	Patient 8	Serum	f	64
AVISPGFDVFAK_2	CO2_HUMAN	0.108549	Patient 3	Heparin	f	37
AVISPGFDVFAK_2	CO2_HUMAN	0.0753664	Patient 16	Serum	f	46
AVISPGFDVFAK_2	CO2_HUMAN	0.0335504	Patient 17	Serum	f	49
AVISPGFDVFAK_2	CO2_HUMAN	0.0697238	Patient 14	Citrat	f	64
AVISPGFDVFAK_2	CO2_HUMAN	0.0697711	Patient 19	Heparin	f	52
AVISPGFDVFAK_2	CO2_HUMAN	0.0348046	Patient 22	EDTA	f	27
AVISPGFDVFAK_2	CO2_HUMAN	0.0671855	Patient 16	EDTA	f	46
AVISPGFDVFAK_2	CO2_HUMAN	0.0622982	Patient 4	EDTA	f	57
AVISPGFDVFAK_2	CO2_HUMAN	0.0489846	Patient 17	Citrat	f	49
AVISPGFDVFAK_2	CO2_HUMAN	0.0677525	Patient 14	Heparin	f	64
AVISPGFDVFAK_2	CO2_HUMAN	0.0763915	Patient 12	Heparin	f	43
AVISPGFDVFAK_2	CO2_HUMAN	0.0871583	Patient 12	EDTA	f	43
AVISPGFDVFAK_2	CO2_HUMAN	0.0635499	Patient 8	Heparin	f	64
AVISPGFDVFAK_2	CO2_HUMAN	0.00936675	Patient 10	Citrat	f	33
AVISPGFDVFAK_2	CO2_HUMAN	0.0226618	Patient 11	Citrat	f	38
AVISPGFDVFAK_2	CO2_HUMAN	0.0797852	Patient 20	Serum	f	51
AVISPGFDVFAK_2	CO2_HUMAN	0.0759752	Patient 13	Serum	f	54
AVISPGFDVFAK_2	CO2_HUMAN	0.0511411	Patient 19	Serum	f	52
AVISPGFDVFAK_2	CO2_HUMAN	0.0367302	Patient 19	Citrat	f	52
AVISPGFDVFAK_2	CO2_HUMAN	0.083109	Patient 23	EDTA	f	63
AVISPGFDVFAK_2	CO2_HUMAN	0.0562506	Patient 5	Serum	f	50
AVISPGFDVFAK_2	CO2_HUMAN	0.0739491	Patient 20	Heparin	f	51
AVISPGFDVFAK_2	CO2_HUMAN	0.0573772	Patient 22	Heparin	f	27
AVISPGFDVFAK_2	CO2_HUMAN	0.0554076	Patient 16	Heparin	f	46
AVISPGFDVFAK_2	CO2_HUMAN	0.0556958	Patient 13	Citrat	f	54
AVISPGFDVFAK_2	CO2_HUMAN	0.047867	Patient 10	EDTA	f	33
AVISPGFDVFAK_2	CO2_HUMAN	0.0643418	Patient 3	Citrat	f	37
AVISPGFDVFAK_2	CO2_HUMAN	0.0645916	Patient 24	Heparin	m	67
AVISPGFDVFAK_2	CO2_HUMAN	0.0704909	Patient 15	EDTA	m	41
AVISPGFDVFAK_2	CO2_HUMAN	0.0659601	Patient 9	Serum	m	28
AVISPGFDVFAK_2	CO2_HUMAN	0.0872012	Patient 23	Citrat	f	63
AVISPGFDVFAK_2	CO2_HUMAN	0.0664042	Patient 7	Citrat	f	35
AVISPGFDVFAK_2	CO2_HUMAN	0.0648311	Patient 11	EDTA	f	38
AVISPGFDVFAK_2	CO2_HUMAN	0.0692523	Patient 7	Serum	f	35
AVISPGFDVFAK_2	CO2_HUMAN	0.0879868	Patient 3	EDTA	f	37
AVISPGFDVFAK_2	CO2_HUMAN	0.0468325	Patient 19	EDTA	f	52
AVISPGFDVFAK_2	CO2_HUMAN	0.0300441	Patient 2	Serum	f	36
AVISPGFDVFAK_2	CO2_HUMAN	0.0655404	Patient 15	Serum	m	41
AVISPGFDVFAK_2	CO2_HUMAN	0.0882223	Patient 23	Serum	f	63
AVISPGFDVFAK_2	CO2_HUMAN	0.047247	Patient 21	Serum	f	58
AVISPGFDVFAK_2	CO2_HUMAN	0.0933595	Patient 20	EDTA	f	51
AVISPGFDVFAK_2	CO2_HUMAN	0.0484857	Patient 5	Heparin	f	50
AVISPGFDVFAK_2	CO2_HUMAN	0.0188044	Patient 13	EDTA	f	54
AVISPGFDVFAK_2	CO2_HUMAN	0.0518123	Patient 22	Serum	f	27
AVISPGFDVFAK_2	CO2_HUMAN	0.0742812	Patient 18	EDTA	m	32
AVISPGFDVFAK_2	CO2_HUMAN	0.0806784	Patient 12	Serum	f	43
AVISPGFDVFAK_2	CO2_HUMAN	0.0524698	Patient 5	EDTA	f	50
AVISPGFDVFAK_2	CO2_HUMAN	0.0354061	Patient 2	Citrat	f	36
AVISPGFDVFAK_2	CO2_HUMAN	0.0628181	Patient 4	Serum	f	57
AVISPGFDVFAK_2	CO2_HUMAN	0.0505251	Patient 9	Citrat	m	28
AVISPGFDVFAK_2	CO2_HUMAN	0.0589412	Patient 17	Heparin	f	49
AVISPGFDVFAK_2	CO2_HUMAN	0.0407451	Patient 18	Citrat	m	32
AVISPGFDVFAK_2	CO2_HUMAN	0.0472202	Patient 1	Serum	f	28
AVISPGFDVFAK_2	CO2_HUMAN	0.00205212	Patient 7	Heparin	f	35
AVISPGFDVFAK_2	CO2_HUMAN	0.0521531	Patient 21	EDTA	f	58
AVISPGFDVFAK_2	CO2_HUMAN	0.0738552	Patient 11	Heparin	f	38
AVISPGFDVFAK_2	CO2_HUMAN	0.0550035	Patient 24	EDTA	m	67
AVISPGFDVFAK_2	CO2_HUMAN	0.0612439	Patient 15	Heparin	m	41
AVISPGFDVFAK_2	CO2_HUMAN	0.0519318	Patient 23	Heparin	f	63
AVISPGFDVFAK_2	CO2_HUMAN	0.0384219	Patient 24	Citrat	m	67
AVISPGFDVFAK_2	CO2_HUMAN	0.0458795	Patient 20	Citrat	f	51
AVISPGFDVFAK_2	CO2_HUMAN	0.0604393	Patient 21	Citrat	f	58
AVISPGFDVFAK_2	CO2_HUMAN	0.0392761	Patient 12	Citrat	f	43
AVISPGFDVFAK_2	CO2_HUMAN	0.0574052	Patient 1	EDTA	f	28
AVISPGFDVFAK_2	CO2_HUMAN	0.0357357	Patient 22	Citrat	f	27
AVISPGFDVFAK_2	CO2_HUMAN	0.0509431	Patient 1	Citrat	f	28
AVISPGFDVFAK_2	CO2_HUMAN	0.0969772	Patient 6	Heparin	f	60
AVISPGFDVFAK_2	CO2_HUMAN	0.0864169	Patient 13	Heparin	f	54
AVISPGFDVFAK_2	CO2_HUMAN	0.0603026	Patient 15	Citrat	m	41
AVISPGFDVFAK_2	CO2_HUMAN	0.0736632	Patient 3	Serum	f	37
AVISPGFDVFAK_2	CO2_HUMAN	0.0663895	Patient 6	EDTA	f	60
AVISPGFDVFAK_2	CO2_HUMAN	0.0422478	Patient 2	Heparin	f	36
AVISPGFDVFAK_2	CO2_HUMAN	0.0503382	Patient 8	Citrat	f	64
AVISPGFDVFAK_2	CO2_HUMAN	0.0690104	Patient 6	Citrat	f	60
AVISPGFDVFAK_2	CO2_HUMAN	0.0715431	Patient 4	Heparin	f	57
AVISPGFDVFAK_2	CO2_HUMAN	0.0497473	Patient 1	Heparin	f	28
AVISPGFDVFAK_2	CO2_HUMAN	0.0644779	Patient 5	Citrat	f	50
AVISPGFDVFAK_2	CO2_HUMAN	0.0823938	Patient 6	Serum	f	60
AVISPGFDVFAK_2	CO2_HUMAN	0.0503741	Patient 24	Serum	m	67
AVISPGFDVFAK_2	CO2_HUMAN	0.0632895	Patient 9	EDTA	m	28
AVISPGFDVFAK_2	CO2_HUMAN	0.0491678	Patient 10	Heparin	f	33
AVISPGFDVFAK_2	CO2_HUMAN	0.0453805	Patient 16	Citrat	f	46
AVISPGFDVFAK_2	CO2_HUMAN	0.0428053	Patient 11	Serum	f	38
AVISPGFDVFAK_2	CO2_HUMAN	0.0615709	Patient 17	EDTA	f	49
AVISPGFDVFAK_2	CO2_HUMAN	0.0609749	Patient 14	Serum	f	64
AVLTIDEK_2	A1AT_HUMAN	7.39402	Patient 9	Heparin	m	28
AVLTIDEK_2	A1AT_HUMAN	6.15586	Patient 8	EDTA	f	64
AVLTIDEK_2	A1AT_HUMAN	4.43324	Patient 21	Heparin	f	58
AVLTIDEK_2	A1AT_HUMAN	4.93153	Patient 18	Heparin	m	32
AVLTIDEK_2	A1AT_HUMAN	5.68768	Patient 2	EDTA	f	36
AVLTIDEK_2	A1AT_HUMAN	7.90333	Patient 7	EDTA	f	35
AVLTIDEK_2	A1AT_HUMAN	9.07213	Patient 10	Serum	f	33
AVLTIDEK_2	A1AT_HUMAN	5.0443	Patient 14	EDTA	f	64
AVLTIDEK_2	A1AT_HUMAN	6.19822	Patient 18	Serum	m	32
AVLTIDEK_2	A1AT_HUMAN	5.40444	Patient 4	Citrat	f	57
AVLTIDEK_2	A1AT_HUMAN	7.90559	Patient 8	Serum	f	64
AVLTIDEK_2	A1AT_HUMAN	7.46059	Patient 3	Heparin	f	37
AVLTIDEK_2	A1AT_HUMAN	8.37484	Patient 16	Serum	f	46
AVLTIDEK_2	A1AT_HUMAN	4.64992	Patient 17	Serum	f	49
AVLTIDEK_2	A1AT_HUMAN	5.3231	Patient 14	Citrat	f	64
AVLTIDEK_2	A1AT_HUMAN	7.84736	Patient 19	Heparin	f	52
AVLTIDEK_2	A1AT_HUMAN	6.36127	Patient 22	EDTA	f	27
AVLTIDEK_2	A1AT_HUMAN	7.92006	Patient 16	EDTA	f	46
AVLTIDEK_2	A1AT_HUMAN	5.03019	Patient 4	EDTA	f	57
AVLTIDEK_2	A1AT_HUMAN	6.56994	Patient 17	Citrat	f	49
AVLTIDEK_2	A1AT_HUMAN	5.511	Patient 14	Heparin	f	64
AVLTIDEK_2	A1AT_HUMAN	4.54284	Patient 12	Heparin	f	43
AVLTIDEK_2	A1AT_HUMAN	6.02103	Patient 12	EDTA	f	43
AVLTIDEK_2	A1AT_HUMAN	6.70079	Patient 8	Heparin	f	64
AVLTIDEK_2	A1AT_HUMAN	3.35969	Patient 10	Citrat	f	33
AVLTIDEK_2	A1AT_HUMAN	3.3102	Patient 11	Citrat	f	38
AVLTIDEK_2	A1AT_HUMAN	6.34529	Patient 20	Serum	f	51
AVLTIDEK_2	A1AT_HUMAN	6.87806	Patient 13	Serum	f	54
AVLTIDEK_2	A1AT_HUMAN	7.10984	Patient 19	Serum	f	52
AVLTIDEK_2	A1AT_HUMAN	5.01189	Patient 19	Citrat	f	52
AVLTIDEK_2	A1AT_HUMAN	8.7001	Patient 23	EDTA	f	63
AVLTIDEK_2	A1AT_HUMAN	4.44996	Patient 5	Serum	f	50
AVLTIDEK_2	A1AT_HUMAN	5.56791	Patient 20	Heparin	f	51
AVLTIDEK_2	A1AT_HUMAN	8.3374	Patient 22	Heparin	f	27
AVLTIDEK_2	A1AT_HUMAN	5.91246	Patient 16	Heparin	f	46
AVLTIDEK_2	A1AT_HUMAN	4.96727	Patient 13	Citrat	f	54
AVLTIDEK_2	A1AT_HUMAN	12.5589	Patient 10	EDTA	f	33
AVLTIDEK_2	A1AT_HUMAN	5.69466	Patient 3	Citrat	f	37
AVLTIDEK_2	A1AT_HUMAN	7.06334	Patient 24	Heparin	m	67
AVLTIDEK_2	A1AT_HUMAN	5.49903	Patient 15	EDTA	m	41
AVLTIDEK_2	A1AT_HUMAN	9.41424	Patient 9	Serum	m	28
AVLTIDEK_2	A1AT_HUMAN	6.89197	Patient 23	Citrat	f	63
AVLTIDEK_2	A1AT_HUMAN	6.30259	Patient 7	Citrat	f	35
AVLTIDEK_2	A1AT_HUMAN	6.61022	Patient 11	EDTA	f	38
AVLTIDEK_2	A1AT_HUMAN	5.72208	Patient 7	Serum	f	35
AVLTIDEK_2	A1AT_HUMAN	9.36265	Patient 3	EDTA	f	37
AVLTIDEK_2	A1AT_HUMAN	6.41056	Patient 19	EDTA	f	52
AVLTIDEK_2	A1AT_HUMAN	5.50587	Patient 2	Serum	f	36
AVLTIDEK_2	A1AT_HUMAN	5.56936	Patient 15	Serum	m	41
AVLTIDEK_2	A1AT_HUMAN	8.98007	Patient 23	Serum	f	63
AVLTIDEK_2	A1AT_HUMAN	5.37727	Patient 21	Serum	f	58
AVLTIDEK_2	A1AT_HUMAN	6.76627	Patient 20	EDTA	f	51
AVLTIDEK_2	A1AT_HUMAN	4.99944	Patient 5	Heparin	f	50
AVLTIDEK_2	A1AT_HUMAN	1.86442	Patient 13	EDTA	f	54
AVLTIDEK_2	A1AT_HUMAN	6.50473	Patient 22	Serum	f	27
AVLTIDEK_2	A1AT_HUMAN	8.93914	Patient 18	EDTA	m	32
AVLTIDEK_2	A1AT_HUMAN	6.58151	Patient 12	Serum	f	43
AVLTIDEK_2	A1AT_HUMAN	4.78946	Patient 5	EDTA	f	50
AVLTIDEK_2	A1AT_HUMAN	4.96662	Patient 2	Citrat	f	36
AVLTIDEK_2	A1AT_HUMAN	5.76274	Patient 4	Serum	f	57
AVLTIDEK_2	A1AT_HUMAN	6.29432	Patient 9	Citrat	m	28
AVLTIDEK_2	A1AT_HUMAN	6.43303	Patient 17	Heparin	f	49
AVLTIDEK_2	A1AT_HUMAN	5.3466	Patient 18	Citrat	m	32
AVLTIDEK_2	A1AT_HUMAN	6.18528	Patient 1	Serum	f	28
AVLTIDEK_2	A1AT_HUMAN	0.0326182	Patient 7	Heparin	f	35
AVLTIDEK_2	A1AT_HUMAN	6.07169	Patient 21	EDTA	f	58
AVLTIDEK_2	A1AT_HUMAN	7.19237	Patient 11	Heparin	f	38
AVLTIDEK_2	A1AT_HUMAN	8.35598	Patient 24	EDTA	m	67
AVLTIDEK_2	A1AT_HUMAN	5.02983	Patient 15	Heparin	m	41
AVLTIDEK_2	A1AT_HUMAN	6.95136	Patient 23	Heparin	f	63
AVLTIDEK_2	A1AT_HUMAN	5.67059	Patient 24	Citrat	m	67
AVLTIDEK_2	A1AT_HUMAN	4.82131	Patient 20	Citrat	f	51
AVLTIDEK_2	A1AT_HUMAN	4.93741	Patient 21	Citrat	f	58
AVLTIDEK_2	A1AT_HUMAN	2.98145	Patient 12	Citrat	f	43
AVLTIDEK_2	A1AT_HUMAN	7.6531	Patient 1	EDTA	f	28
AVLTIDEK_2	A1AT_HUMAN	5.71126	Patient 22	Citrat	f	27
AVLTIDEK_2	A1AT_HUMAN	4.96046	Patient 1	Citrat	f	28
AVLTIDEK_2	A1AT_HUMAN	13.8915	Patient 6	Heparin	f	60
AVLTIDEK_2	A1AT_HUMAN	7.4741	Patient 13	Heparin	f	54
AVLTIDEK_2	A1AT_HUMAN	4.50121	Patient 15	Citrat	m	41
AVLTIDEK_2	A1AT_HUMAN	6.60568	Patient 3	Serum	f	37
AVLTIDEK_2	A1AT_HUMAN	8.89694	Patient 6	EDTA	f	60
AVLTIDEK_2	A1AT_HUMAN	6.80377	Patient 2	Heparin	f	36
AVLTIDEK_2	A1AT_HUMAN	4.3094	Patient 8	Citrat	f	64
AVLTIDEK_2	A1AT_HUMAN	7.85219	Patient 6	Citrat	f	60
AVLTIDEK_2	A1AT_HUMAN	7.93632	Patient 4	Heparin	f	57
AVLTIDEK_2	A1AT_HUMAN	5.83598	Patient 1	Heparin	f	28
AVLTIDEK_2	A1AT_HUMAN	7.56356	Patient 5	Citrat	f	50
AVLTIDEK_2	A1AT_HUMAN	10.3723	Patient 6	Serum	f	60
AVLTIDEK_2	A1AT_HUMAN	8.10868	Patient 24	Serum	m	67
AVLTIDEK_2	A1AT_HUMAN	7.98761	Patient 9	EDTA	m	28
AVLTIDEK_2	A1AT_HUMAN	8.4666	Patient 10	Heparin	f	33
AVLTIDEK_2	A1AT_HUMAN	6.52871	Patient 16	Citrat	f	46
AVLTIDEK_2	A1AT_HUMAN	5.41311	Patient 11	Serum	f	38
AVLTIDEK_2	A1AT_HUMAN	7.02125	Patient 17	EDTA	f	49
AVLTIDEK_2	A1AT_HUMAN	4.61827	Patient 14	Serum	f	64
DADPDTFFAK_2	AFAM_HUMAN	0.22614	Patient 9	Heparin	m	28
DADPDTFFAK_2	AFAM_HUMAN	0.107172	Patient 8	EDTA	f	64
DADPDTFFAK_2	AFAM_HUMAN	0.108198	Patient 21	Heparin	f	58
DADPDTFFAK_2	AFAM_HUMAN	0.119441	Patient 18	Heparin	m	32
DADPDTFFAK_2	AFAM_HUMAN	0.141256	Patient 2	EDTA	f	36
DADPDTFFAK_2	AFAM_HUMAN	0.158139	Patient 7	EDTA	f	35
DADPDTFFAK_2	AFAM_HUMAN	0.181927	Patient 10	Serum	f	33
DADPDTFFAK_2	AFAM_HUMAN	0.112017	Patient 14	EDTA	f	64
DADPDTFFAK_2	AFAM_HUMAN	0.167037	Patient 18	Serum	m	32
DADPDTFFAK_2	AFAM_HUMAN	0.165422	Patient 4	Citrat	f	57
DADPDTFFAK_2	AFAM_HUMAN	0.217257	Patient 8	Serum	f	64
DADPDTFFAK_2	AFAM_HUMAN	0.268931	Patient 3	Heparin	f	37
DADPDTFFAK_2	AFAM_HUMAN	0.166123	Patient 16	Serum	f	46
DADPDTFFAK_2	AFAM_HUMAN	0.133308	Patient 17	Serum	f	49
DADPDTFFAK_2	AFAM_HUMAN	0.164439	Patient 14	Citrat	f	64
DADPDTFFAK_2	AFAM_HUMAN	0.232655	Patient 19	Heparin	f	52
DADPDTFFAK_2	AFAM_HUMAN	0.129324	Patient 22	EDTA	f	27
DADPDTFFAK_2	AFAM_HUMAN	0.205671	Patient 16	EDTA	f	46
DADPDTFFAK_2	AFAM_HUMAN	0.142463	Patient 4	EDTA	f	57
DADPDTFFAK_2	AFAM_HUMAN	0.203922	Patient 17	Citrat	f	49
DADPDTFFAK_2	AFAM_HUMAN	0.213092	Patient 14	Heparin	f	64
DADPDTFFAK_2	AFAM_HUMAN	0.172309	Patient 12	Heparin	f	43
DADPDTFFAK_2	AFAM_HUMAN	0.154491	Patient 12	EDTA	f	43
DADPDTFFAK_2	AFAM_HUMAN	0.162473	Patient 8	Heparin	f	64
DADPDTFFAK_2	AFAM_HUMAN	0.0358651	Patient 10	Citrat	f	33
DADPDTFFAK_2	AFAM_HUMAN	0.0837814	Patient 11	Citrat	f	38
DADPDTFFAK_2	AFAM_HUMAN	0.185091	Patient 20	Serum	f	51
DADPDTFFAK_2	AFAM_HUMAN	0.200953	Patient 13	Serum	f	54
DADPDTFFAK_2	AFAM_HUMAN	0.169759	Patient 19	Serum	f	52
DADPDTFFAK_2	AFAM_HUMAN	0.153416	Patient 19	Citrat	f	52
DADPDTFFAK_2	AFAM_HUMAN	0.21221	Patient 23	EDTA	f	63
DADPDTFFAK_2	AFAM_HUMAN	0.125623	Patient 5	Serum	f	50
DADPDTFFAK_2	AFAM_HUMAN	0.207418	Patient 20	Heparin	f	51
DADPDTFFAK_2	AFAM_HUMAN	0.149396	Patient 22	Heparin	f	27
DADPDTFFAK_2	AFAM_HUMAN	0.157069	Patient 16	Heparin	f	46
DADPDTFFAK_2	AFAM_HUMAN	0.119292	Patient 13	Citrat	f	54
DADPDTFFAK_2	AFAM_HUMAN	0.237033	Patient 10	EDTA	f	33
DADPDTFFAK_2	AFAM_HUMAN	0.17113	Patient 3	Citrat	f	37
DADPDTFFAK_2	AFAM_HUMAN	0.195455	Patient 24	Heparin	m	67
DADPDTFFAK_2	AFAM_HUMAN	0.202458	Patient 15	EDTA	m	41
DADPDTFFAK_2	AFAM_HUMAN	0.172251	Patient 9	Serum	m	28
DADPDTFFAK_2	AFAM_HUMAN	0.212218	Patient 23	Citrat	f	63
DADPDTFFAK_2	AFAM_HUMAN	0.157553	Patient 7	Citrat	f	35
DADPDTFFAK_2	AFAM_HUMAN	0.181185	Patient 11	EDTA	f	38
DADPDTFFAK_2	AFAM_HUMAN	0.113618	Patient 7	Serum	f	35
DADPDTFFAK_2	AFAM_HUMAN	0.230124	Patient 3	EDTA	f	37
DADPDTFFAK_2	AFAM_HUMAN	0.160563	Patient 19	EDTA	f	52
DADPDTFFAK_2	AFAM_HUMAN	0.0902444	Patient 2	Serum	f	36
DADPDTFFAK_2	AFAM_HUMAN	0.176785	Patient 15	Serum	m	41
DADPDTFFAK_2	AFAM_HUMAN	0.251533	Patient 23	Serum	f	63
DADPDTFFAK_2	AFAM_HUMAN	0.226689	Patient 21	Serum	f	58
DADPDTFFAK_2	AFAM_HUMAN	0.175405	Patient 20	EDTA	f	51
DADPDTFFAK_2	AFAM_HUMAN	0.119797	Patient 5	Heparin	f	50
DADPDTFFAK_2	AFAM_HUMAN	0.0606228	Patient 13	EDTA	f	54
DADPDTFFAK_2	AFAM_HUMAN	0.123266	Patient 22	Serum	f	27
DADPDTFFAK_2	AFAM_HUMAN	0.173831	Patient 18	EDTA	m	32
DADPDTFFAK_2	AFAM_HUMAN	0.196335	Patient 12	Serum	f	43
DADPDTFFAK_2	AFAM_HUMAN	0.143093	Patient 5	EDTA	f	50
DADPDTFFAK_2	AFAM_HUMAN	0.12572	Patient 2	Citrat	f	36
DADPDTFFAK_2	AFAM_HUMAN	0.143095	Patient 4	Serum	f	57
DADPDTFFAK_2	AFAM_HUMAN	0.165764	Patient 9	Citrat	m	28
DADPDTFFAK_2	AFAM_HUMAN	0.172508	Patient 17	Heparin	f	49
DADPDTFFAK_2	AFAM_HUMAN	0.0998886	Patient 18	Citrat	m	32
DADPDTFFAK_2	AFAM_HUMAN	0.235314	Patient 1	Serum	f	28
DADPDTFFAK_2	AFAM_HUMAN	0.00739365	Patient 7	Heparin	f	35
DADPDTFFAK_2	AFAM_HUMAN	0.178533	Patient 21	EDTA	f	58
DADPDTFFAK_2	AFAM_HUMAN	0.168613	Patient 11	Heparin	f	38
DADPDTFFAK_2	AFAM_HUMAN	0.248339	Patient 24	EDTA	m	67
DADPDTFFAK_2	AFAM_HUMAN	0.159065	Patient 15	Heparin	m	41
DADPDTFFAK_2	AFAM_HUMAN	0.199523	Patient 23	Heparin	f	63
DADPDTFFAK_2	AFAM_HUMAN	0.138127	Patient 24	Citrat	m	67
DADPDTFFAK_2	AFAM_HUMAN	0.146712	Patient 20	Citrat	f	51
DADPDTFFAK_2	AFAM_HUMAN	0.147881	Patient 21	Citrat	f	58
DADPDTFFAK_2	AFAM_HUMAN	0.0729741	Patient 12	Citrat	f	43
DADPDTFFAK_2	AFAM_HUMAN	0.156242	Patient 1	EDTA	f	28
DADPDTFFAK_2	AFAM_HUMAN	0.102628	Patient 22	Citrat	f	27
DADPDTFFAK_2	AFAM_HUMAN	0.122817	Patient 1	Citrat	f	28
DADPDTFFAK_2	AFAM_HUMAN	0.222865	Patient 6	Heparin	f	60
DADPDTFFAK_2	AFAM_HUMAN	0.218972	Patient 13	Heparin	f	54
DADPDTFFAK_2	AFAM_HUMAN	0.135499	Patient 15	Citrat	m	41
DADPDTFFAK_2	AFAM_HUMAN	0.308748	Patient 3	Serum	f	37
DADPDTFFAK_2	AFAM_HUMAN	0.150303	Patient 6	EDTA	f	60
DADPDTFFAK_2	AFAM_HUMAN	0.165816	Patient 2	Heparin	f	36
DADPDTFFAK_2	AFAM_HUMAN	0.131395	Patient 8	Citrat	f	64
DADPDTFFAK_2	AFAM_HUMAN	0.206565	Patient 6	Citrat	f	60
DADPDTFFAK_2	AFAM_HUMAN	0.194098	Patient 4	Heparin	f	57
DADPDTFFAK_2	AFAM_HUMAN	0.178092	Patient 1	Heparin	f	28
DADPDTFFAK_2	AFAM_HUMAN	0.188194	Patient 5	Citrat	f	50
DADPDTFFAK_2	AFAM_HUMAN	0.340762	Patient 6	Serum	f	60
DADPDTFFAK_2	AFAM_HUMAN	0.211769	Patient 24	Serum	m	67
DADPDTFFAK_2	AFAM_HUMAN	0.176808	Patient 9	EDTA	m	28
DADPDTFFAK_2	AFAM_HUMAN	0.171819	Patient 10	Heparin	f	33
DADPDTFFAK_2	AFAM_HUMAN	0.127262	Patient 16	Citrat	f	46
DADPDTFFAK_2	AFAM_HUMAN	0.158762	Patient 11	Serum	f	38
DADPDTFFAK_2	AFAM_HUMAN	0.194226	Patient 17	EDTA	f	49
DADPDTFFAK_2	AFAM_HUMAN	0.154056	Patient 14	Serum	f	64
DALSSVQESQVAQQAR_3	APOC3_HUMAN	4.65599	Patient 9	Heparin	m	28
DALSSVQESQVAQQAR_3	APOC3_HUMAN	5.20391	Patient 8	EDTA	f	64
DALSSVQESQVAQQAR_3	APOC3_HUMAN	4.37237	Patient 21	Heparin	f	58
DALSSVQESQVAQQAR_3	APOC3_HUMAN	5.24448	Patient 18	Heparin	m	32
DALSSVQESQVAQQAR_3	APOC3_HUMAN	3.14223	Patient 2	EDTA	f	36
DALSSVQESQVAQQAR_3	APOC3_HUMAN	6.01052	Patient 7	EDTA	f	35
DALSSVQESQVAQQAR_3	APOC3_HUMAN	4.91873	Patient 10	Serum	f	33
DALSSVQESQVAQQAR_3	APOC3_HUMAN	3.83972	Patient 14	EDTA	f	64
DALSSVQESQVAQQAR_3	APOC3_HUMAN	5.34443	Patient 18	Serum	m	32
DALSSVQESQVAQQAR_3	APOC3_HUMAN	6.21359	Patient 4	Citrat	f	57
DALSSVQESQVAQQAR_3	APOC3_HUMAN	7.8016	Patient 8	Serum	f	64
DALSSVQESQVAQQAR_3	APOC3_HUMAN	9.40495	Patient 3	Heparin	f	37
DALSSVQESQVAQQAR_3	APOC3_HUMAN	4.77915	Patient 16	Serum	f	46
DALSSVQESQVAQQAR_3	APOC3_HUMAN	2.20096	Patient 17	Serum	f	49
DALSSVQESQVAQQAR_3	APOC3_HUMAN	4.55558	Patient 14	Citrat	f	64
DALSSVQESQVAQQAR_3	APOC3_HUMAN	3.2796	Patient 19	Heparin	f	52
DALSSVQESQVAQQAR_3	APOC3_HUMAN	2.94024	Patient 22	EDTA	f	27
DALSSVQESQVAQQAR_3	APOC3_HUMAN	4.53034	Patient 16	EDTA	f	46
DALSSVQESQVAQQAR_3	APOC3_HUMAN	4.63224	Patient 4	EDTA	f	57
DALSSVQESQVAQQAR_3	APOC3_HUMAN	5.43591	Patient 17	Citrat	f	49
DALSSVQESQVAQQAR_3	APOC3_HUMAN	6.55779	Patient 14	Heparin	f	64
DALSSVQESQVAQQAR_3	APOC3_HUMAN	4.35424	Patient 12	Heparin	f	43
DALSSVQESQVAQQAR_3	APOC3_HUMAN	5.95116	Patient 12	EDTA	f	43
DALSSVQESQVAQQAR_3	APOC3_HUMAN	4.88207	Patient 8	Heparin	f	64
DALSSVQESQVAQQAR_3	APOC3_HUMAN	1.06825	Patient 10	Citrat	f	33
DALSSVQESQVAQQAR_3	APOC3_HUMAN	2.02223	Patient 11	Citrat	f	38
DALSSVQESQVAQQAR_3	APOC3_HUMAN	4.80799	Patient 20	Serum	f	51
DALSSVQESQVAQQAR_3	APOC3_HUMAN	4.89152	Patient 13	Serum	f	54
DALSSVQESQVAQQAR_3	APOC3_HUMAN	3.19961	Patient 19	Serum	f	52
DALSSVQESQVAQQAR_3	APOC3_HUMAN	2.18896	Patient 19	Citrat	f	52
DALSSVQESQVAQQAR_3	APOC3_HUMAN	5.66917	Patient 23	EDTA	f	63
DALSSVQESQVAQQAR_3	APOC3_HUMAN	3.96016	Patient 5	Serum	f	50
DALSSVQESQVAQQAR_3	APOC3_HUMAN	3.28514	Patient 20	Heparin	f	51
DALSSVQESQVAQQAR_3	APOC3_HUMAN	4.81772	Patient 22	Heparin	f	27
DALSSVQESQVAQQAR_3	APOC3_HUMAN	2.58472	Patient 16	Heparin	f	46
DALSSVQESQVAQQAR_3	APOC3_HUMAN	3.3953	Patient 13	Citrat	f	54
DALSSVQESQVAQQAR_3	APOC3_HUMAN	6.3143	Patient 10	EDTA	f	33
DALSSVQESQVAQQAR_3	APOC3_HUMAN	7.77265	Patient 3	Citrat	f	37
DALSSVQESQVAQQAR_3	APOC3_HUMAN	3.75986	Patient 24	Heparin	m	67
DALSSVQESQVAQQAR_3	APOC3_HUMAN	5.8428	Patient 15	EDTA	m	41
DALSSVQESQVAQQAR_3	APOC3_HUMAN	6.08628	Patient 9	Serum	m	28
DALSSVQESQVAQQAR_3	APOC3_HUMAN	5.33458	Patient 23	Citrat	f	63
DALSSVQESQVAQQAR_3	APOC3_HUMAN	4.01713	Patient 7	Citrat	f	35
DALSSVQESQVAQQAR_3	APOC3_HUMAN	4.39957	Patient 11	EDTA	f	38
DALSSVQESQVAQQAR_3	APOC3_HUMAN	4.10995	Patient 7	Serum	f	35
DALSSVQESQVAQQAR_3	APOC3_HUMAN	8.45818	Patient 3	EDTA	f	37
DALSSVQESQVAQQAR_3	APOC3_HUMAN	2.65923	Patient 19	EDTA	f	52
DALSSVQESQVAQQAR_3	APOC3_HUMAN	3.03392	Patient 2	Serum	f	36
DALSSVQESQVAQQAR_3	APOC3_HUMAN	5.31005	Patient 15	Serum	m	41
DALSSVQESQVAQQAR_3	APOC3_HUMAN	8.05137	Patient 23	Serum	f	63
DALSSVQESQVAQQAR_3	APOC3_HUMAN	4.58313	Patient 21	Serum	f	58
DALSSVQESQVAQQAR_3	APOC3_HUMAN	3.38806	Patient 20	EDTA	f	51
DALSSVQESQVAQQAR_3	APOC3_HUMAN	4.71234	Patient 5	Heparin	f	50
DALSSVQESQVAQQAR_3	APOC3_HUMAN	1.45341	Patient 13	EDTA	f	54
DALSSVQESQVAQQAR_3	APOC3_HUMAN	5.12339	Patient 22	Serum	f	27
DALSSVQESQVAQQAR_3	APOC3_HUMAN	7.16002	Patient 18	EDTA	m	32
DALSSVQESQVAQQAR_3	APOC3_HUMAN	3.10631	Patient 12	Serum	f	43
DALSSVQESQVAQQAR_3	APOC3_HUMAN	3.419	Patient 5	EDTA	f	50
DALSSVQESQVAQQAR_3	APOC3_HUMAN	2.30211	Patient 2	Citrat	f	36
DALSSVQESQVAQQAR_3	APOC3_HUMAN	5.24649	Patient 4	Serum	f	57
DALSSVQESQVAQQAR_3	APOC3_HUMAN	2.67744	Patient 9	Citrat	m	28
DALSSVQESQVAQQAR_3	APOC3_HUMAN	5.71577	Patient 17	Heparin	f	49
DALSSVQESQVAQQAR_3	APOC3_HUMAN	3.89012	Patient 18	Citrat	m	32
DALSSVQESQVAQQAR_3	APOC3_HUMAN	5.65445	Patient 1	Serum	f	28
DALSSVQESQVAQQAR_3	APOC3_HUMAN	0.0360885	Patient 7	Heparin	f	35
DALSSVQESQVAQQAR_3	APOC3_HUMAN	4.23412	Patient 21	EDTA	f	58
DALSSVQESQVAQQAR_3	APOC3_HUMAN	5.48136	Patient 11	Heparin	f	38
DALSSVQESQVAQQAR_3	APOC3_HUMAN	6.05385	Patient 24	EDTA	m	67
DALSSVQESQVAQQAR_3	APOC3_HUMAN	5.58931	Patient 15	Heparin	m	41
DALSSVQESQVAQQAR_3	APOC3_HUMAN	4.89084	Patient 23	Heparin	f	63
DALSSVQESQVAQQAR_3	APOC3_HUMAN	3.67833	Patient 24	Citrat	m	67
DALSSVQESQVAQQAR_3	APOC3_HUMAN	2.55367	Patient 20	Citrat	f	51
DALSSVQESQVAQQAR_3	APOC3_HUMAN	4.53057	Patient 21	Citrat	f	58
DALSSVQESQVAQQAR_3	APOC3_HUMAN	1.46778	Patient 12	Citrat	f	43
DALSSVQESQVAQQAR_3	APOC3_HUMAN	5.0474	Patient 1	EDTA	f	28
DALSSVQESQVAQQAR_3	APOC3_HUMAN	2.33551	Patient 22	Citrat	f	27
DALSSVQESQVAQQAR_3	APOC3_HUMAN	3.61028	Patient 1	Citrat	f	28
DALSSVQESQVAQQAR_3	APOC3_HUMAN	6.56925	Patient 6	Heparin	f	60
DALSSVQESQVAQQAR_3	APOC3_HUMAN	6.54086	Patient 13	Heparin	f	54
DALSSVQESQVAQQAR_3	APOC3_HUMAN	4.98178	Patient 15	Citrat	m	41
DALSSVQESQVAQQAR_3	APOC3_HUMAN	7.83061	Patient 3	Serum	f	37
DALSSVQESQVAQQAR_3	APOC3_HUMAN	5.86553	Patient 6	EDTA	f	60
DALSSVQESQVAQQAR_3	APOC3_HUMAN	3.85335	Patient 2	Heparin	f	36
DALSSVQESQVAQQAR_3	APOC3_HUMAN	4.0366	Patient 8	Citrat	f	64
DALSSVQESQVAQQAR_3	APOC3_HUMAN	6.21887	Patient 6	Citrat	f	60
DALSSVQESQVAQQAR_3	APOC3_HUMAN	7.61035	Patient 4	Heparin	f	57
DALSSVQESQVAQQAR_3	APOC3_HUMAN	4.12899	Patient 1	Heparin	f	28
DALSSVQESQVAQQAR_3	APOC3_HUMAN	6.07674	Patient 5	Citrat	f	50
DALSSVQESQVAQQAR_3	APOC3_HUMAN	9.05231	Patient 6	Serum	f	60
DALSSVQESQVAQQAR_3	APOC3_HUMAN	5.49265	Patient 24	Serum	m	67
DALSSVQESQVAQQAR_3	APOC3_HUMAN	3.63184	Patient 9	EDTA	m	28
DALSSVQESQVAQQAR_3	APOC3_HUMAN	3.54063	Patient 10	Heparin	f	33
DALSSVQESQVAQQAR_3	APOC3_HUMAN	3.70115	Patient 16	Citrat	f	46
DALSSVQESQVAQQAR_3	APOC3_HUMAN	4.81431	Patient 11	Serum	f	38
DALSSVQESQVAQQAR_3	APOC3_HUMAN	4.25264	Patient 17	EDTA	f	49
DALSSVQESQVAQQAR_3	APOC3_HUMAN	5.62379	Patient 14	Serum	f	64
DASGATFTWTPSSGK_2	IGHA2_HUMAN	1.19193	Patient 9	Heparin	m	28
DASGATFTWTPSSGK_2	IGHA2_HUMAN	1.53732	Patient 8	EDTA	f	64
DASGATFTWTPSSGK_2	IGHA2_HUMAN	0.964983	Patient 21	Heparin	f	58
DASGATFTWTPSSGK_2	IGHA2_HUMAN	0.809264	Patient 18	Heparin	m	32
DASGATFTWTPSSGK_2	IGHA2_HUMAN	0.606842	Patient 2	EDTA	f	36
DASGATFTWTPSSGK_2	IGHA2_HUMAN	0.933842	Patient 7	EDTA	f	35
DASGATFTWTPSSGK_2	IGHA2_HUMAN	1.38271	Patient 10	Serum	f	33
DASGATFTWTPSSGK_2	IGHA2_HUMAN	0.784698	Patient 14	EDTA	f	64
DASGATFTWTPSSGK_2	IGHA2_HUMAN	0.856456	Patient 18	Serum	m	32
DASGATFTWTPSSGK_2	IGHA2_HUMAN	0.707121	Patient 4	Citrat	f	57
DASGATFTWTPSSGK_2	IGHA2_HUMAN	1.51458	Patient 8	Serum	f	64
DASGATFTWTPSSGK_2	IGHA2_HUMAN	0.359675	Patient 3	Heparin	f	37
DASGATFTWTPSSGK_2	IGHA2_HUMAN	0.884423	Patient 16	Serum	f	46
DASGATFTWTPSSGK_2	IGHA2_HUMAN	0.58929	Patient 17	Serum	f	49
DASGATFTWTPSSGK_2	IGHA2_HUMAN	1.08215	Patient 14	Citrat	f	64
DASGATFTWTPSSGK_2	IGHA2_HUMAN	0.719082	Patient 19	Heparin	f	52
DASGATFTWTPSSGK_2	IGHA2_HUMAN	0.73863	Patient 22	EDTA	f	27
DASGATFTWTPSSGK_2	IGHA2_HUMAN	0.823393	Patient 16	EDTA	f	46
DASGATFTWTPSSGK_2	IGHA2_HUMAN	0.627014	Patient 4	EDTA	f	57
DASGATFTWTPSSGK_2	IGHA2_HUMAN	0.894684	Patient 17	Citrat	f	49
DASGATFTWTPSSGK_2	IGHA2_HUMAN	0.834611	Patient 14	Heparin	f	64
DASGATFTWTPSSGK_2	IGHA2_HUMAN	0.241012	Patient 12	Heparin	f	43
DASGATFTWTPSSGK_2	IGHA2_HUMAN	0.397419	Patient 12	EDTA	f	43
DASGATFTWTPSSGK_2	IGHA2_HUMAN	1.63827	Patient 8	Heparin	f	64
DASGATFTWTPSSGK_2	IGHA2_HUMAN	0.266568	Patient 10	Citrat	f	33
DASGATFTWTPSSGK_2	IGHA2_HUMAN	0.348428	Patient 11	Citrat	f	38
DASGATFTWTPSSGK_2	IGHA2_HUMAN	0.788114	Patient 20	Serum	f	51
DASGATFTWTPSSGK_2	IGHA2_HUMAN	0.35025	Patient 13	Serum	f	54
DASGATFTWTPSSGK_2	IGHA2_HUMAN	0.507252	Patient 19	Serum	f	52
DASGATFTWTPSSGK_2	IGHA2_HUMAN	0.30078	Patient 19	Citrat	f	52
DASGATFTWTPSSGK_2	IGHA2_HUMAN	0.823997	Patient 23	EDTA	f	63
DASGATFTWTPSSGK_2	IGHA2_HUMAN	0.674981	Patient 5	Serum	f	50
DASGATFTWTPSSGK_2	IGHA2_HUMAN	0.817437	Patient 20	Heparin	f	51
DASGATFTWTPSSGK_2	IGHA2_HUMAN	0.688059	Patient 22	Heparin	f	27
DASGATFTWTPSSGK_2	IGHA2_HUMAN	0.982933	Patient 16	Heparin	f	46
DASGATFTWTPSSGK_2	IGHA2_HUMAN	0.326482	Patient 13	Citrat	f	54
DASGATFTWTPSSGK_2	IGHA2_HUMAN	1.57971	Patient 10	EDTA	f	33
DASGATFTWTPSSGK_2	IGHA2_HUMAN	0.36229	Patient 3	Citrat	f	37
DASGATFTWTPSSGK_2	IGHA2_HUMAN	2.13769	Patient 24	Heparin	m	67
DASGATFTWTPSSGK_2	IGHA2_HUMAN	0.637548	Patient 15	EDTA	m	41
DASGATFTWTPSSGK_2	IGHA2_HUMAN	0.874509	Patient 9	Serum	m	28
DASGATFTWTPSSGK_2	IGHA2_HUMAN	0.746429	Patient 23	Citrat	f	63
DASGATFTWTPSSGK_2	IGHA2_HUMAN	0.65252	Patient 7	Citrat	f	35
DASGATFTWTPSSGK_2	IGHA2_HUMAN	0.593887	Patient 11	EDTA	f	38
DASGATFTWTPSSGK_2	IGHA2_HUMAN	0.724794	Patient 7	Serum	f	35
DASGATFTWTPSSGK_2	IGHA2_HUMAN	0.591085	Patient 3	EDTA	f	37
DASGATFTWTPSSGK_2	IGHA2_HUMAN	0.58208	Patient 19	EDTA	f	52
DASGATFTWTPSSGK_2	IGHA2_HUMAN	0.434742	Patient 2	Serum	f	36
DASGATFTWTPSSGK_2	IGHA2_HUMAN	0.517204	Patient 15	Serum	m	41
DASGATFTWTPSSGK_2	IGHA2_HUMAN	0.918167	Patient 23	Serum	f	63
DASGATFTWTPSSGK_2	IGHA2_HUMAN	0.980964	Patient 21	Serum	f	58
DASGATFTWTPSSGK_2	IGHA2_HUMAN	0.805824	Patient 20	EDTA	f	51
DASGATFTWTPSSGK_2	IGHA2_HUMAN	0.714155	Patient 5	Heparin	f	50
DASGATFTWTPSSGK_2	IGHA2_HUMAN	0.0499759	Patient 13	EDTA	f	54
DASGATFTWTPSSGK_2	IGHA2_HUMAN	0.686906	Patient 22	Serum	f	27
DASGATFTWTPSSGK_2	IGHA2_HUMAN	0.969573	Patient 18	EDTA	m	32
DASGATFTWTPSSGK_2	IGHA2_HUMAN	0.431182	Patient 12	Serum	f	43
DASGATFTWTPSSGK_2	IGHA2_HUMAN	0.516144	Patient 5	EDTA	f	50
DASGATFTWTPSSGK_2	IGHA2_HUMAN	0.398622	Patient 2	Citrat	f	36
DASGATFTWTPSSGK_2	IGHA2_HUMAN	0.802029	Patient 4	Serum	f	57
DASGATFTWTPSSGK_2	IGHA2_HUMAN	0.856775	Patient 9	Citrat	m	28
DASGATFTWTPSSGK_2	IGHA2_HUMAN	0.7818	Patient 17	Heparin	f	49
DASGATFTWTPSSGK_2	IGHA2_HUMAN	0.828459	Patient 18	Citrat	m	32
DASGATFTWTPSSGK_2	IGHA2_HUMAN	1.45228	Patient 1	Serum	f	28
DASGATFTWTPSSGK_2	IGHA2_HUMAN	0.00554894	Patient 7	Heparin	f	35
DASGATFTWTPSSGK_2	IGHA2_HUMAN	1.0941	Patient 21	EDTA	f	58
DASGATFTWTPSSGK_2	IGHA2_HUMAN	0.687482	Patient 11	Heparin	f	38
DASGATFTWTPSSGK_2	IGHA2_HUMAN	3.05132	Patient 24	EDTA	m	67
DASGATFTWTPSSGK_2	IGHA2_HUMAN	0.647977	Patient 15	Heparin	m	41
DASGATFTWTPSSGK_2	IGHA2_HUMAN	0.754899	Patient 23	Heparin	f	63
DASGATFTWTPSSGK_2	IGHA2_HUMAN	2.12484	Patient 24	Citrat	m	67
DASGATFTWTPSSGK_2	IGHA2_HUMAN	0.566492	Patient 20	Citrat	f	51
DASGATFTWTPSSGK_2	IGHA2_HUMAN	1.08076	Patient 21	Citrat	f	58
DASGATFTWTPSSGK_2	IGHA2_HUMAN	0.216631	Patient 12	Citrat	f	43
DASGATFTWTPSSGK_2	IGHA2_HUMAN	1.88147	Patient 1	EDTA	f	28
DASGATFTWTPSSGK_2	IGHA2_HUMAN	0.475012	Patient 22	Citrat	f	27
DASGATFTWTPSSGK_2	IGHA2_HUMAN	1.05622	Patient 1	Citrat	f	28
DASGATFTWTPSSGK_2	IGHA2_HUMAN	0.617738	Patient 6	Heparin	f	60
DASGATFTWTPSSGK_2	IGHA2_HUMAN	0.494887	Patient 13	Heparin	f	54
DASGATFTWTPSSGK_2	IGHA2_HUMAN	0.450841	Patient 15	Citrat	m	41
DASGATFTWTPSSGK_2	IGHA2_HUMAN	0.396703	Patient 3	Serum	f	37
DASGATFTWTPSSGK_2	IGHA2_HUMAN	0.377954	Patient 6	EDTA	f	60
DASGATFTWTPSSGK_2	IGHA2_HUMAN	0.529978	Patient 2	Heparin	f	36
DASGATFTWTPSSGK_2	IGHA2_HUMAN	1.2875	Patient 8	Citrat	f	64
DASGATFTWTPSSGK_2	IGHA2_HUMAN	0.402851	Patient 6	Citrat	f	60
DASGATFTWTPSSGK_2	IGHA2_HUMAN	0.999921	Patient 4	Heparin	f	57
DASGATFTWTPSSGK_2	IGHA2_HUMAN	1.41136	Patient 1	Heparin	f	28
DASGATFTWTPSSGK_2	IGHA2_HUMAN	0.569968	Patient 5	Citrat	f	50
DASGATFTWTPSSGK_2	IGHA2_HUMAN	0.563845	Patient 6	Serum	f	60
DASGATFTWTPSSGK_2	IGHA2_HUMAN	1.79253	Patient 24	Serum	m	67
DASGATFTWTPSSGK_2	IGHA2_HUMAN	1.13165	Patient 9	EDTA	m	28
DASGATFTWTPSSGK_2	IGHA2_HUMAN	1.29322	Patient 10	Heparin	f	33
DASGATFTWTPSSGK_2	IGHA2_HUMAN	0.812498	Patient 16	Citrat	f	46
DASGATFTWTPSSGK_2	IGHA2_HUMAN	0.536035	Patient 11	Serum	f	38
DASGATFTWTPSSGK_2	IGHA2_HUMAN	1.09698	Patient 17	EDTA	f	49
DASGATFTWTPSSGK_2	IGHA2_HUMAN	0.927916	Patient 14	Serum	f	64
DASGVTFTWTPSSGK_2	IGHA1_HUMAN	18.3323	Patient 9	Heparin	m	28
DASGVTFTWTPSSGK_2	IGHA1_HUMAN	46.2184	Patient 8	EDTA	f	64
DASGVTFTWTPSSGK_2	IGHA1_HUMAN	17.7118	Patient 21	Heparin	f	58
DASGVTFTWTPSSGK_2	IGHA1_HUMAN	23.3309	Patient 18	Heparin	m	32
DASGVTFTWTPSSGK_2	IGHA1_HUMAN	24.0542	Patient 2	EDTA	f	36
DASGVTFTWTPSSGK_2	IGHA1_HUMAN	23.582	Patient 7	EDTA	f	35
DASGVTFTWTPSSGK_2	IGHA1_HUMAN	21.068	Patient 10	Serum	f	33
DASGVTFTWTPSSGK_2	IGHA1_HUMAN	12.0164	Patient 14	EDTA	f	64
DASGVTFTWTPSSGK_2	IGHA1_HUMAN	31.1063	Patient 18	Serum	m	32
DASGVTFTWTPSSGK_2	IGHA1_HUMAN	18.4892	Patient 4	Citrat	f	57
DASGVTFTWTPSSGK_2	IGHA1_HUMAN	55.5317	Patient 8	Serum	f	64
DASGVTFTWTPSSGK_2	IGHA1_HUMAN	8.1008	Patient 3	Heparin	f	37
DASGVTFTWTPSSGK_2	IGHA1_HUMAN	20.7044	Patient 16	Serum	f	46
DASGVTFTWTPSSGK_2	IGHA1_HUMAN	10.6166	Patient 17	Serum	f	49
DASGVTFTWTPSSGK_2	IGHA1_HUMAN	14.2206	Patient 14	Citrat	f	64
DASGVTFTWTPSSGK_2	IGHA1_HUMAN	15.7952	Patient 19	Heparin	f	52
DASGVTFTWTPSSGK_2	IGHA1_HUMAN	18.4428	Patient 22	EDTA	f	27
DASGVTFTWTPSSGK_2	IGHA1_HUMAN	16.3528	Patient 16	EDTA	f	46
DASGVTFTWTPSSGK_2	IGHA1_HUMAN	18.0889	Patient 4	EDTA	f	57
DASGVTFTWTPSSGK_2	IGHA1_HUMAN	13.1024	Patient 17	Citrat	f	49
DASGVTFTWTPSSGK_2	IGHA1_HUMAN	18.4769	Patient 14	Heparin	f	64
DASGVTFTWTPSSGK_2	IGHA1_HUMAN	7.3825	Patient 12	Heparin	f	43
DASGVTFTWTPSSGK_2	IGHA1_HUMAN	10.7316	Patient 12	EDTA	f	43
DASGVTFTWTPSSGK_2	IGHA1_HUMAN	77.3082	Patient 8	Heparin	f	64
DASGVTFTWTPSSGK_2	IGHA1_HUMAN	4.11858	Patient 10	Citrat	f	33
DASGVTFTWTPSSGK_2	IGHA1_HUMAN	9.72013	Patient 11	Citrat	f	38
DASGVTFTWTPSSGK_2	IGHA1_HUMAN	14.3644	Patient 20	Serum	f	51
DASGVTFTWTPSSGK_2	IGHA1_HUMAN	22.4824	Patient 13	Serum	f	54
DASGVTFTWTPSSGK_2	IGHA1_HUMAN	11.4421	Patient 19	Serum	f	52
DASGVTFTWTPSSGK_2	IGHA1_HUMAN	9.59555	Patient 19	Citrat	f	52
DASGVTFTWTPSSGK_2	IGHA1_HUMAN	31.4083	Patient 23	EDTA	f	63
DASGVTFTWTPSSGK_2	IGHA1_HUMAN	53.5843	Patient 5	Serum	f	50
DASGVTFTWTPSSGK_2	IGHA1_HUMAN	13.0167	Patient 20	Heparin	f	51
DASGVTFTWTPSSGK_2	IGHA1_HUMAN	18.5533	Patient 22	Heparin	f	27
DASGVTFTWTPSSGK_2	IGHA1_HUMAN	14.7138	Patient 16	Heparin	f	46
DASGVTFTWTPSSGK_2	IGHA1_HUMAN	13.1425	Patient 13	Citrat	f	54
DASGVTFTWTPSSGK_2	IGHA1_HUMAN	21.1414	Patient 10	EDTA	f	33
DASGVTFTWTPSSGK_2	IGHA1_HUMAN	7.73055	Patient 3	Citrat	f	37
DASGVTFTWTPSSGK_2	IGHA1_HUMAN	42.0455	Patient 24	Heparin	m	67
DASGVTFTWTPSSGK_2	IGHA1_HUMAN	17.3744	Patient 15	EDTA	m	41
DASGVTFTWTPSSGK_2	IGHA1_HUMAN	31.6159	Patient 9	Serum	m	28
DASGVTFTWTPSSGK_2	IGHA1_HUMAN	42.0079	Patient 23	Citrat	f	63
DASGVTFTWTPSSGK_2	IGHA1_HUMAN	25.7579	Patient 7	Citrat	f	35
DASGVTFTWTPSSGK_2	IGHA1_HUMAN	23.059	Patient 11	EDTA	f	38
DASGVTFTWTPSSGK_2	IGHA1_HUMAN	22.2969	Patient 7	Serum	f	35
DASGVTFTWTPSSGK_2	IGHA1_HUMAN	11.7614	Patient 3	EDTA	f	37
DASGVTFTWTPSSGK_2	IGHA1_HUMAN	11.188	Patient 19	EDTA	f	52
DASGVTFTWTPSSGK_2	IGHA1_HUMAN	14.7208	Patient 2	Serum	f	36
DASGVTFTWTPSSGK_2	IGHA1_HUMAN	19.1873	Patient 15	Serum	m	41
DASGVTFTWTPSSGK_2	IGHA1_HUMAN	48.4536	Patient 23	Serum	f	63
DASGVTFTWTPSSGK_2	IGHA1_HUMAN	21.4973	Patient 21	Serum	f	58
DASGVTFTWTPSSGK_2	IGHA1_HUMAN	12.8788	Patient 20	EDTA	f	51
DASGVTFTWTPSSGK_2	IGHA1_HUMAN	45.9795	Patient 5	Heparin	f	50
DASGVTFTWTPSSGK_2	IGHA1_HUMAN	5.90332	Patient 13	EDTA	f	54
DASGVTFTWTPSSGK_2	IGHA1_HUMAN	19.8443	Patient 22	Serum	f	27
DASGVTFTWTPSSGK_2	IGHA1_HUMAN	34.9594	Patient 18	EDTA	m	32
DASGVTFTWTPSSGK_2	IGHA1_HUMAN	11.3402	Patient 12	Serum	f	43
DASGVTFTWTPSSGK_2	IGHA1_HUMAN	44.406	Patient 5	EDTA	f	50
DASGVTFTWTPSSGK_2	IGHA1_HUMAN	16.335	Patient 2	Citrat	f	36
DASGVTFTWTPSSGK_2	IGHA1_HUMAN	17.8604	Patient 4	Serum	f	57
DASGVTFTWTPSSGK_2	IGHA1_HUMAN	18.1595	Patient 9	Citrat	m	28
DASGVTFTWTPSSGK_2	IGHA1_HUMAN	15.878	Patient 17	Heparin	f	49
DASGVTFTWTPSSGK_2	IGHA1_HUMAN	24.4475	Patient 18	Citrat	m	32
DASGVTFTWTPSSGK_2	IGHA1_HUMAN	16.3432	Patient 1	Serum	f	28
DASGVTFTWTPSSGK_2	IGHA1_HUMAN	0.0818143	Patient 7	Heparin	f	35
DASGVTFTWTPSSGK_2	IGHA1_HUMAN	27.0539	Patient 21	EDTA	f	58
DASGVTFTWTPSSGK_2	IGHA1_HUMAN	65.618	Patient 11	Heparin	f	38
DASGVTFTWTPSSGK_2	IGHA1_HUMAN	91.5952	Patient 24	EDTA	m	67
DASGVTFTWTPSSGK_2	IGHA1_HUMAN	18.4786	Patient 15	Heparin	m	41
DASGVTFTWTPSSGK_2	IGHA1_HUMAN	42.6136	Patient 23	Heparin	f	63
DASGVTFTWTPSSGK_2	IGHA1_HUMAN	58.3816	Patient 24	Citrat	m	67
DASGVTFTWTPSSGK_2	IGHA1_HUMAN	11.6498	Patient 20	Citrat	f	51
DASGVTFTWTPSSGK_2	IGHA1_HUMAN	19.9815	Patient 21	Citrat	f	58
DASGVTFTWTPSSGK_2	IGHA1_HUMAN	5.19843	Patient 12	Citrat	f	43
DASGVTFTWTPSSGK_2	IGHA1_HUMAN	38.7066	Patient 1	EDTA	f	28
DASGVTFTWTPSSGK_2	IGHA1_HUMAN	13.4	Patient 22	Citrat	f	27
DASGVTFTWTPSSGK_2	IGHA1_HUMAN	14.8771	Patient 1	Citrat	f	28
DASGVTFTWTPSSGK_2	IGHA1_HUMAN	41.4278	Patient 6	Heparin	f	60
DASGVTFTWTPSSGK_2	IGHA1_HUMAN	21.6119	Patient 13	Heparin	f	54
DASGVTFTWTPSSGK_2	IGHA1_HUMAN	17.7945	Patient 15	Citrat	m	41
DASGVTFTWTPSSGK_2	IGHA1_HUMAN	7.98098	Patient 3	Serum	f	37
DASGVTFTWTPSSGK_2	IGHA1_HUMAN	23.8189	Patient 6	EDTA	f	60
DASGVTFTWTPSSGK_2	IGHA1_HUMAN	18.5344	Patient 2	Heparin	f	36
DASGVTFTWTPSSGK_2	IGHA1_HUMAN	38.174	Patient 8	Citrat	f	64
DASGVTFTWTPSSGK_2	IGHA1_HUMAN	16.221	Patient 6	Citrat	f	60
DASGVTFTWTPSSGK_2	IGHA1_HUMAN	22.5909	Patient 4	Heparin	f	57
DASGVTFTWTPSSGK_2	IGHA1_HUMAN	16.2887	Patient 1	Heparin	f	28
DASGVTFTWTPSSGK_2	IGHA1_HUMAN	27.0507	Patient 5	Citrat	f	50
DASGVTFTWTPSSGK_2	IGHA1_HUMAN	20.4224	Patient 6	Serum	f	60
DASGVTFTWTPSSGK_2	IGHA1_HUMAN	47.4878	Patient 24	Serum	m	67
DASGVTFTWTPSSGK_2	IGHA1_HUMAN	31.7491	Patient 9	EDTA	m	28
DASGVTFTWTPSSGK_2	IGHA1_HUMAN	20.8737	Patient 10	Heparin	f	33
DASGVTFTWTPSSGK_2	IGHA1_HUMAN	18.2341	Patient 16	Citrat	f	46
DASGVTFTWTPSSGK_2	IGHA1_HUMAN	17.6931	Patient 11	Serum	f	38
DASGVTFTWTPSSGK_2	IGHA1_HUMAN	15.125	Patient 17	EDTA	f	49
DASGVTFTWTPSSGK_2	IGHA1_HUMAN	14.8508	Patient 14	Serum	f	64
DFALQNPSAVPR_2	ALS_HUMAN	0.0603137	Patient 9	Heparin	m	28
DFALQNPSAVPR_2	ALS_HUMAN	0.0367147	Patient 8	EDTA	f	64
DFALQNPSAVPR_2	ALS_HUMAN	0.0357081	Patient 21	Heparin	f	58
DFALQNPSAVPR_2	ALS_HUMAN	0.0488433	Patient 18	Heparin	m	32
DFALQNPSAVPR_2	ALS_HUMAN	0.040238	Patient 2	EDTA	f	36
DFALQNPSAVPR_2	ALS_HUMAN	0.0531159	Patient 7	EDTA	f	35
DFALQNPSAVPR_2	ALS_HUMAN	0.0604926	Patient 10	Serum	f	33
DFALQNPSAVPR_2	ALS_HUMAN	0.0263325	Patient 14	EDTA	f	64
DFALQNPSAVPR_2	ALS_HUMAN	0.0571439	Patient 18	Serum	m	32
DFALQNPSAVPR_2	ALS_HUMAN	0.0425438	Patient 4	Citrat	f	57
DFALQNPSAVPR_2	ALS_HUMAN	0.0513596	Patient 8	Serum	f	64
DFALQNPSAVPR_2	ALS_HUMAN	0.0642415	Patient 3	Heparin	f	37
DFALQNPSAVPR_2	ALS_HUMAN	0.0671761	Patient 16	Serum	f	46
DFALQNPSAVPR_2	ALS_HUMAN	0.0364812	Patient 17	Serum	f	49
DFALQNPSAVPR_2	ALS_HUMAN	0.0430183	Patient 14	Citrat	f	64
DFALQNPSAVPR_2	ALS_HUMAN	0.0663226	Patient 19	Heparin	f	52
DFALQNPSAVPR_2	ALS_HUMAN	0.0520315	Patient 22	EDTA	f	27
DFALQNPSAVPR_2	ALS_HUMAN	0.0494172	Patient 16	EDTA	f	46
DFALQNPSAVPR_2	ALS_HUMAN	0.0474646	Patient 4	EDTA	f	57
DFALQNPSAVPR_2	ALS_HUMAN	0.05179	Patient 17	Citrat	f	49
DFALQNPSAVPR_2	ALS_HUMAN	0.0339527	Patient 14	Heparin	f	64
DFALQNPSAVPR_2	ALS_HUMAN	0.0375166	Patient 12	Heparin	f	43
DFALQNPSAVPR_2	ALS_HUMAN	0.0524075	Patient 12	EDTA	f	43
DFALQNPSAVPR_2	ALS_HUMAN	0.0513431	Patient 8	Heparin	f	64
DFALQNPSAVPR_2	ALS_HUMAN	0.0155035	Patient 10	Citrat	f	33
DFALQNPSAVPR_2	ALS_HUMAN	0.0239074	Patient 11	Citrat	f	38
DFALQNPSAVPR_2	ALS_HUMAN	0.0508697	Patient 20	Serum	f	51
DFALQNPSAVPR_2	ALS_HUMAN	0.0539011	Patient 13	Serum	f	54
DFALQNPSAVPR_2	ALS_HUMAN	0.0524893	Patient 19	Serum	f	52
DFALQNPSAVPR_2	ALS_HUMAN	0.0268547	Patient 19	Citrat	f	52
DFALQNPSAVPR_2	ALS_HUMAN	0.0581654	Patient 23	EDTA	f	63
DFALQNPSAVPR_2	ALS_HUMAN	0.0343426	Patient 5	Serum	f	50
DFALQNPSAVPR_2	ALS_HUMAN	0.0463623	Patient 20	Heparin	f	51
DFALQNPSAVPR_2	ALS_HUMAN	0.055904	Patient 22	Heparin	f	27
DFALQNPSAVPR_2	ALS_HUMAN	0.0471736	Patient 16	Heparin	f	46
DFALQNPSAVPR_2	ALS_HUMAN	0.0360318	Patient 13	Citrat	f	54
DFALQNPSAVPR_2	ALS_HUMAN	0.0627194	Patient 10	EDTA	f	33
DFALQNPSAVPR_2	ALS_HUMAN	0.0426072	Patient 3	Citrat	f	37
DFALQNPSAVPR_2	ALS_HUMAN	0.0500316	Patient 24	Heparin	m	67
DFALQNPSAVPR_2	ALS_HUMAN	0.0451802	Patient 15	EDTA	m	41
DFALQNPSAVPR_2	ALS_HUMAN	0.0531486	Patient 9	Serum	m	28
DFALQNPSAVPR_2	ALS_HUMAN	0.0376241	Patient 23	Citrat	f	63
DFALQNPSAVPR_2	ALS_HUMAN	0.0435738	Patient 7	Citrat	f	35
DFALQNPSAVPR_2	ALS_HUMAN	0.0452593	Patient 11	EDTA	f	38
DFALQNPSAVPR_2	ALS_HUMAN	0.0548654	Patient 7	Serum	f	35
DFALQNPSAVPR_2	ALS_HUMAN	0.0645273	Patient 3	EDTA	f	37
DFALQNPSAVPR_2	ALS_HUMAN	0.0268218	Patient 19	EDTA	f	52
DFALQNPSAVPR_2	ALS_HUMAN	0.0410281	Patient 2	Serum	f	36
DFALQNPSAVPR_2	ALS_HUMAN	0.0473597	Patient 15	Serum	m	41
DFALQNPSAVPR_2	ALS_HUMAN	0.0740788	Patient 23	Serum	f	63
DFALQNPSAVPR_2	ALS_HUMAN	0.0364118	Patient 21	Serum	f	58
DFALQNPSAVPR_2	ALS_HUMAN	0.0453478	Patient 20	EDTA	f	51
DFALQNPSAVPR_2	ALS_HUMAN	0.0445833	Patient 5	Heparin	f	50
DFALQNPSAVPR_2	ALS_HUMAN	0.0131572	Patient 13	EDTA	f	54
DFALQNPSAVPR_2	ALS_HUMAN	0.0560787	Patient 22	Serum	f	27
DFALQNPSAVPR_2	ALS_HUMAN	0.0500211	Patient 18	EDTA	m	32
DFALQNPSAVPR_2	ALS_HUMAN	0.0619634	Patient 12	Serum	f	43
DFALQNPSAVPR_2	ALS_HUMAN	0.0364754	Patient 5	EDTA	f	50
DFALQNPSAVPR_2	ALS_HUMAN	0.0420625	Patient 2	Citrat	f	36
DFALQNPSAVPR_2	ALS_HUMAN	0.0411439	Patient 4	Serum	f	57
DFALQNPSAVPR_2	ALS_HUMAN	0.0389963	Patient 9	Citrat	m	28
DFALQNPSAVPR_2	ALS_HUMAN	0.0455527	Patient 17	Heparin	f	49
DFALQNPSAVPR_2	ALS_HUMAN	0.0416543	Patient 18	Citrat	m	32
DFALQNPSAVPR_2	ALS_HUMAN	0.0615178	Patient 1	Serum	f	28
DFALQNPSAVPR_2	ALS_HUMAN	0.00099715	Patient 7	Heparin	f	35
DFALQNPSAVPR_2	ALS_HUMAN	0.0415303	Patient 21	EDTA	f	58
DFALQNPSAVPR_2	ALS_HUMAN	0.0526159	Patient 11	Heparin	f	38
DFALQNPSAVPR_2	ALS_HUMAN	0.0702649	Patient 24	EDTA	m	67
DFALQNPSAVPR_2	ALS_HUMAN	0.0585265	Patient 15	Heparin	m	41
DFALQNPSAVPR_2	ALS_HUMAN	0.0431265	Patient 23	Heparin	f	63
DFALQNPSAVPR_2	ALS_HUMAN	0.0437016	Patient 24	Citrat	m	67
DFALQNPSAVPR_2	ALS_HUMAN	0.0353601	Patient 20	Citrat	f	51
DFALQNPSAVPR_2	ALS_HUMAN	0.0391457	Patient 21	Citrat	f	58
DFALQNPSAVPR_2	ALS_HUMAN	0.0331692	Patient 12	Citrat	f	43
DFALQNPSAVPR_2	ALS_HUMAN	0.0534862	Patient 1	EDTA	f	28
DFALQNPSAVPR_2	ALS_HUMAN	0.042194	Patient 22	Citrat	f	27
DFALQNPSAVPR_2	ALS_HUMAN	0.0425189	Patient 1	Citrat	f	28
DFALQNPSAVPR_2	ALS_HUMAN	0.0481429	Patient 6	Heparin	f	60
DFALQNPSAVPR_2	ALS_HUMAN	0.0505611	Patient 13	Heparin	f	54
DFALQNPSAVPR_2	ALS_HUMAN	0.0421314	Patient 15	Citrat	m	41
DFALQNPSAVPR_2	ALS_HUMAN	0.0620891	Patient 3	Serum	f	37
DFALQNPSAVPR_2	ALS_HUMAN	0.032789	Patient 6	EDTA	f	60
DFALQNPSAVPR_2	ALS_HUMAN	0.0497349	Patient 2	Heparin	f	36
DFALQNPSAVPR_2	ALS_HUMAN	0.0385558	Patient 8	Citrat	f	64
DFALQNPSAVPR_2	ALS_HUMAN	0.0402213	Patient 6	Citrat	f	60
DFALQNPSAVPR_2	ALS_HUMAN	0.0567621	Patient 4	Heparin	f	57
DFALQNPSAVPR_2	ALS_HUMAN	0.0666486	Patient 1	Heparin	f	28
DFALQNPSAVPR_2	ALS_HUMAN	0.0400133	Patient 5	Citrat	f	50
DFALQNPSAVPR_2	ALS_HUMAN	0.0496345	Patient 6	Serum	f	60
DFALQNPSAVPR_2	ALS_HUMAN	0.058399	Patient 24	Serum	m	67
DFALQNPSAVPR_2	ALS_HUMAN	0.0461092	Patient 9	EDTA	m	28
DFALQNPSAVPR_2	ALS_HUMAN	0.0577626	Patient 10	Heparin	f	33
DFALQNPSAVPR_2	ALS_HUMAN	0.0364336	Patient 16	Citrat	f	46
DFALQNPSAVPR_2	ALS_HUMAN	0.0498547	Patient 11	Serum	f	38
DFALQNPSAVPR_2	ALS_HUMAN	0.042003	Patient 17	EDTA	f	49
DFALQNPSAVPR_2	ALS_HUMAN	0.044881	Patient 14	Serum	f	64
DGAGDVAFVK_2	TRFE_HUMAN	7.31913	Patient 9	Heparin	m	28
DGAGDVAFVK_2	TRFE_HUMAN	7.31076	Patient 8	EDTA	f	64
DGAGDVAFVK_2	TRFE_HUMAN	6.21353	Patient 21	Heparin	f	58
DGAGDVAFVK_2	TRFE_HUMAN	5.82349	Patient 18	Heparin	m	32
DGAGDVAFVK_2	TRFE_HUMAN	7.65877	Patient 2	EDTA	f	36
DGAGDVAFVK_2	TRFE_HUMAN	10.7038	Patient 7	EDTA	f	35
DGAGDVAFVK_2	TRFE_HUMAN	9.33984	Patient 10	Serum	f	33
DGAGDVAFVK_2	TRFE_HUMAN	5.20571	Patient 14	EDTA	f	64
DGAGDVAFVK_2	TRFE_HUMAN	7.08767	Patient 18	Serum	m	32
DGAGDVAFVK_2	TRFE_HUMAN	14.3642	Patient 8	Serum	f	64
DGAGDVAFVK_2	TRFE_HUMAN	11.7356	Patient 3	Heparin	f	37
DGAGDVAFVK_2	TRFE_HUMAN	7.3128	Patient 16	Serum	f	46
DGAGDVAFVK_2	TRFE_HUMAN	7.09225	Patient 17	Serum	f	49
DGAGDVAFVK_2	TRFE_HUMAN	9.47809	Patient 19	Heparin	f	52
DGAGDVAFVK_2	TRFE_HUMAN	7.27849	Patient 22	EDTA	f	27
DGAGDVAFVK_2	TRFE_HUMAN	5.90676	Patient 16	EDTA	f	46
DGAGDVAFVK_2	TRFE_HUMAN	5.79717	Patient 4	EDTA	f	57
DGAGDVAFVK_2	TRFE_HUMAN	8.56711	Patient 14	Heparin	f	64
DGAGDVAFVK_2	TRFE_HUMAN	9.92413	Patient 12	Heparin	f	43
DGAGDVAFVK_2	TRFE_HUMAN	8.96014	Patient 12	EDTA	f	43
DGAGDVAFVK_2	TRFE_HUMAN	10.5139	Patient 8	Heparin	f	64
DGAGDVAFVK_2	TRFE_HUMAN	9.61715	Patient 20	Serum	f	51
DGAGDVAFVK_2	TRFE_HUMAN	9.96321	Patient 13	Serum	f	54
DGAGDVAFVK_2	TRFE_HUMAN	8.75946	Patient 19	Serum	f	52
DGAGDVAFVK_2	TRFE_HUMAN	8.12996	Patient 23	EDTA	f	63
DGAGDVAFVK_2	TRFE_HUMAN	7.15286	Patient 5	Serum	f	50
DGAGDVAFVK_2	TRFE_HUMAN	9.48651	Patient 20	Heparin	f	51
DGAGDVAFVK_2	TRFE_HUMAN	11.2432	Patient 22	Heparin	f	27
DGAGDVAFVK_2	TRFE_HUMAN	5.82734	Patient 16	Heparin	f	46
DGAGDVAFVK_2	TRFE_HUMAN	9.71579	Patient 10	EDTA	f	33
DGAGDVAFVK_2	TRFE_HUMAN	8.47695	Patient 24	Heparin	m	67
DGAGDVAFVK_2	TRFE_HUMAN	6.37118	Patient 15	EDTA	m	41
DGAGDVAFVK_2	TRFE_HUMAN	9.23139	Patient 9	Serum	m	28
DGAGDVAFVK_2	TRFE_HUMAN	9.32368	Patient 11	EDTA	f	38
[truncated: 14,792 more rows]

## Sheet: pairwise Wilcoxon signed-rank t
pairwise Wilcoxon signed-rank tests for each peptide in every two blood matrices
Stripped.Sequence	Heparin_vs_EDTA	Heparin_vs_Serum	Heparin_vs_Citrate	EDTA_vs_Serum	EDTA_vs_Citrate	Serum_vs_Citrate			Matrix_Comparison	total_peptides	significant_count
AADDTWEPFASGK	0.721325	0.0577978	0.00564968	0.0213073	0.00087535	0.0167979			EDTA_vs_Citrate	192	109
AAISGENAGLVR	7.4602e-07	8.3005e-07	9.5367e-07	NA	NA	NA			EDTA_vs_Serum	191	81
ADLSGITGAR	7.4602e-07	8.3005e-07	9.5367e-07	NA	NA	NA			Heparin_vs_Citrate	192	127
AGALNSNDAFVLK	0.261445	0.558273	0.0355825	0.721279	0.192751	0.139927			Heparin_vs_EDTA	194	73
AGEVQEPELR	0.0436013	0.955476	0.00061243	0.0247157	0.0826294	8.3986e-05			Heparin_vs_Serum	188	40
AIGYLNTGYQR	0.981627	0.577866	0.00990868	0.293054	0.0202037	0.00036739			Serum_vs_Citrate	194	143
ALDFAVGEYNK	0.376426	0.679318	0.292293	0.777627	0.719668	0.6995
ALLAFQESK	7.4602e-07	8.3005e-07	9.5367e-07	0.852311	0.959093	0.622299
ALNHLPLEYNSALYSR	0.763056	1	0.00374631	0.869805	0.0172811	0.00458859
ALQEYAAK	0.811277	1	0.0272512	0.528374	0.00474548	0.00378854
ANRPFLVFIR	0.00046407	2.5503e-05	0.300819	8.1318e-07	5.1683e-05	1.8751e-06
ASSIIDELFQDR	0.966654	0.679318	0.00459532	0.637704	0.00427171	0.00417247
ASSLESGVPSR	7.4602e-07	0.703238	0.00409817	0.00011261	9.1553e-07	0.00023127
ATEHLSTLSEK	0.022934	0.584734	0.00220791	0.0534149	0.122894	0.00058712
ATVVYQGER	0.0577769	0.913585	0.00161813	0.0458446	0.00143143	0.00042028
ATWSGAVLAGR	7.4602e-07	NA	9.5367e-07	8.1318e-07	0.00401124	6.8019e-07
AVISPGFDVFAK	0.950933	0.539805	0.0272512	0.80591	0.00985427	0.00016674
AVLTIDEK	0.863765	0.819173	0.523518	0.623274	0.441442	0.841914
DADPDTFFAK	0.815488	0.689575	0.0114994	0.370498	0.036959	0.00047382
DALSSVQESQVAQQAR	0.444876	0.57136	0.0391296	0.0458446	0.454265	0.00378854
DASGATFTWTPSSGK	0.966654	0.831516	0.0156777	0.852311	0.00302987	0.00032871
DASGVTFTWTPSSGK	0.428104	0.431548	0.0369996	0.105836	0.0474323	0.00067241
DFALQNPSAVPR	0.0784895	0.854801	0.00296926	0.00393167	0.0225621	0.00026302
DGAGDVAFVK	0.00040982	0.272017	9.5367e-07	2.009e-06	9.1553e-07	6.8019e-07
DGYLFQLLR	0.867686	8.3005e-07	0.539686	0.00011261	0.192751	6.8019e-07
DLLLPQPDLR	0.863765	0.689575	0.00607311	0.210635	0.00099862	0.0108114
DPTFIPAPIQAK	0.00339541	0.501448	0.354614	8.1871e-05	0.00126305	0.0299172
DSTYSLSSTLTLSK	0.887199	0.689575	0.418326	0.370498	0.141538	0.85997
DSVTGTLPK	7.4602e-07	8.3005e-07	0.00183516	NA	9.1553e-07	6.8019e-07
DYIFGNYIER	0.981627	0.728582	0.00459532	0.647829	0.00198128	0.00058712
EAQLPVIENK	7.4602e-07	NA	9.5367e-07	8.1318e-07	0.81051	6.8019e-07
EFGNTLEDK	0.00738444	0.57136	0.0369996	0.191683	0.00018991	0.00047382
EFTPPVQAAYQK	0.00040982	0.689575	0.00037893	1.3799e-06	9.1553e-07	0.00036739
EGPYSISVLYGDEEVPRSPFK	0.00021959	NA	0.00061243	0.0001467	0.365986	0.000273
EIGELYLPK	0.51546	0.719158	0.00183516	0.623274	0.00427171	0.00036739
EITALAPSTMK	0.00015147	0.133741	0.00271225	0.0001467	9.1553e-07	4.0703e-05
ELDESLQVAER	0.52934	0.942586	0.00220791	0.681195	4.1962e-05	0.00156358
ELLALIQLER	0.75286	0.391989	0.307499	0.210635	0.130785	0.00765171
EQHLFLPFSYK	0.792017	0.905424	0.126795	0.777627	0.0108095	0.0461057
EQLSLLDR	0.237726	0.98062	0.172327	0.171352	0.00068392	0.161303
ESDTSYVSLK	0.0615577	0.703238	0.00247661	0.0300127	0.0411491	0.00085974
ETLLQDFR	0.479484	0.689575	0.91871	0.80591	0.369087	0.301662
EVAFDLEIPK	0.792017	0.584734	9.5367e-07	0.711312	9.1553e-07	6.8019e-07
FEVQVTVPK	7.4602e-07	8.3005e-07	0.65733	NA	9.1553e-07	6.8019e-07
FNAVLTNPQGDYDTSTGK	0.00537633	0.942586	0.00830643	0.00013189	0.645244	0.00305517
FNWYVDGVEVHNAK	0.906678	0.689575	0.418326	0.556247	0.454265	0.0935671
FQSVFTVTR	0.867686	8.3005e-07	0.396505	8.1318e-07	0.719668	6.8019e-07
FSAEFDFR	7.4602e-07	0.0850021	0.0339351	8.1318e-07	9.1553e-07	0.00042028
FSGSILGNK	0.863765	0.322138	0.0167324	0.125699	0.128901	2.2601e-05
FSGSSSGAER	0.0211314	0.138896	0.126795	0.0001482	0.717926	8.3019e-06
FSVVYAK	0.190532	0.115055	0.139307	0.691259	0.00401124	0.00028607
FYNQVSTPLLR	0.249394	0.831516	0.0167324	0.218332	0.00198128	0.00625393
GAYPLSIEPIGVR	0.00669276	0.968157	0.00830643	0.00097726	0.81051	0.00305517
GFQVVVTLR	0.00031893	0.819173	0.0391296	0.00030462	0.00021733	0.209262
GGEGTGYFVDFSVR	0.0161579	0.269111	0.0355825	0.109974	0.467221	0.478385
GGYTLVSGYPK	2.2426e-05	NA	NA	1.8682e-05	2.6158e-05	NA
GHMLENHVER	0.721325	0.391989	0.513265	0.696919	0.966447	0.478385
GKEESLDSDLYAELR	0.0539297	8.3005e-07	0.0627532	1.3799e-06	0.00427171	6.8019e-07
GLEWLGR	0.863765	0.684484	0.00355427	0.86113	0.0390039	0.0647474
GLEWVANIK	7.4602e-07	8.3005e-07	9.5367e-07	0.0847303	0.00126305	0.5514
GLEWVGFIR	0.792017	0.831516	0.00459532	0.696919	0.141538	0.00566525
GLPAPIEK	0.966654	0.681688	0.821678	0.542252	0.717926	0.588111
GLPNVVTSAISLPNIR	0.974238	0.471271	0.163875	0.528374	0.155018	0.435103
GLPSSIEK	7.4602e-07	8.3005e-07	9.5367e-07	0.00166774	0.00652901	1.4454e-05
GPSVFPLAPSSK	0.706109	0.382049	0.0899469	0.0572162	0.299272	0.00047382
GQTLLAVAK	0.93222	0.272017	0.396505	0.607505	0.526717	0.968604
GQVVPALNEK	0.497305	0.877638	0.523518	0.696919	0.509997	0.988813
GSESGIFTNTK	7.4602e-07	8.3005e-07	NA	8.1318e-07	9.1553e-07	6.8019e-07
GSPAINVAVHVFR	0.706109	0.728582	0.00296926	0.852311	0.0134803	4.8922e-05
GTYSTTVTGR	0.0344414	0.913585	0.0167324	0.455541	0.631136	0.00995373
GWVDLFVPK	0.581396	1	0.0145294	0.0646986	0.148172	0.00305517
GWVTDGFSSLK	0.00040982	0.591928	0.0475943	1.1384e-05	0.0214628	0.00096898
GYSIFSYATK	0.845181	0.684484	0.300819	0.923752	0.416235	0.622299
HFQNLGK	0.811277	0.166416	0.300819	0.270418	0.260871	0.023577
HLVALSPK	0.988813	0.229322	0.931512	0.0702804	0.75594	0.0322378
HVEDVPAFQALGSLNDLQFFR	0.966654	0.929498	0.247691	0.84336	0.155018	0.301662
HVVPNEVVVQR	0.36124	5.6028e-06	0.00409817	4.4273e-06	0.0264562	6.8019e-07
IADAHLDR	0.00015147	0.545413	0.0899469	8.1318e-07	9.1553e-07	0.478385
IAELSATAQEIIK	0.00046407	0.684484	0.0178499	2.9123e-05	0.078308	0.00417247
IALGGLLFPASNLR	0.825052	0.73135	0.979201	0.869805	0.966447	0.801341
IAYGTQGSSGYSLR	0.988813	0.905424	0.0475943	1	0.0826294	0.0781523
ICLDLQAPLYK	0.00188096	8.3005e-07	0.0391296	8.1318e-07	1.6954e-06	6.8019e-07
IIVPLNNR	3.7411e-05	8.3005e-07	0.00167269	8.1318e-07	0.00018991	6.8019e-07
ILDDLSPR	0.93222	0.854801	0.00324966	0.623274	0.0158655	0.0007533
ILGPLSYSK	0.0890632	0.619837	0.126795	0.607505	0.00275395	0.132689
ILNIFGVIK	0.815488	0.00015974	0.674772	8.1318e-07	0.467221	6.8019e-07
IQHPFTVEEFVLPK	0.859892	0.681688	0.450714	0.711312	0.719668	0.895879
IQNILTEEPK	0.324248	0.656405	0.0899469	0.86113	0.148172	0.161303
IQPSGGTNINEALLR	0.335225	0.703238	0.00773679	0.121059	0.0244457	0.00028607
ITINPDTSK	0.134745	0.00015974	0.0369996	8.1318e-07	0.966447	6.8019e-07
ITLPDFTGDLR	0.792017	1	0.0355825	0.681195	0.0225621	0.0167979
ITQDAQLK	0.479484	0.804415	0.00459532	0.691259	0.0147187	0.00028607
IVIEYVDR	0.988813	0.831516	0.02944	0.347332	0.0158655	4.2602e-06
IVLGQEQDSYGGK	0.974238	0.577866	0.00459532	0.293054	0.00076571	3.3038e-05
IVQLIQDTR	0.792017	0.471271	0.00374631	0.647829	0.0225621	0.105035
IWLDNVR	0.031916	0.501448	0.326065	0.0368408	0.012481	0.0433151
IYLQPGR	0.93222	0.854801	0.418326	0.647829	0.272638	0.652789
IYLYTLNDNAR	0.063707	0.0409595	0.132949	0.333233	0.00017032	0.00016674
LAPLAEDVR	7.4602e-07	0.789608	0.0475943	8.1318e-07	9.1553e-07	0.14744
LAVYQAGAR	7.4602e-07	8.3005e-07	NA	0.094835	9.1553e-07	6.8019e-07
LDTLAQEVALLK	0.346623	1	0.497317	0.0891806	0.613305	0.314048
LGFTDLFSK	0.792017	0.670982	0.257177	0.109974	0.719668	0.0568476
LGNQEPGGQTALK	0.784147	3.2123e-05	0.00447922	1.3799e-06	0.00427171	1.8171e-05
LGPLVEQGR	7.4602e-07	8.3005e-07	9.5367e-07	NA	NA	NA
LGVYELLLK	0.666132	0.681688	0.00324966	0.0646986	0.0411491	0.00023127
LLDNWDSVTSTFSK	1.3731e-05	8.3005e-07	8.0566e-05	8.1318e-07	0.70373	6.8019e-07
LLDSLPSDTR	0.150626	0.577866	0.855656	0.0228017	0.00012088	0.42024
LLEVPEGR	0.974238	0.689575	0.0475943	0.370498	0.00897095	0.00096898
LLGEVDHYQLALGK	0.0211314	0.831516	0.00607311	0.00767998	0.905711	0.00036739
LLIYDASSR	0.706109	0.612312	0.0178499	1	0.00401124	0.00222379
LLIYDNNK	0.00188096	0.955476	0.988813	0.00214822	0.00198128	0.877964
LLIYGASSR	NA	0.00158834	0.00061243	0.00097726	0.00044812	0.301662
LLIYWASTR	7.4602e-07	0.166416	0.146849	1.8784e-05	9.1553e-07	0.00827285
LPTDSELAPR	NA	8.3005e-07	NA	8.1318e-07	NA	6.8019e-07
LQPLDFK	0.391986	0.00054696	0.268577	8.1871e-05	0.905711	5.8673e-05
LSITGTYDLK	7.4602e-07	NA	9.5367e-07	8.1318e-07	0.00215109	6.8019e-07
LSPIYNLVPVK	0.867686	0.929498	0.0107402	0.869805	0.0202037	0.00032871
LSSPAVITDK	0.811277	0.638549	0.384588	0.7965	0.480304	0.242636
LTLTPWVGLR	0.335225	1	0.0145294	0.10076	0.428763	0.00107947
LTPLYELVK	0.313507	0.929498	0.0549738	0.0891806	0.122894	0.00281147
LTPYADEFK	7.4602e-07	NA	9.5367e-07	8.1318e-07	0.0225621	6.8019e-07
LVVLPFPK	0.811277	0.00015974	0.0107402	8.1318e-07	0.00383377	6.8019e-07
NALALFVLPK	0.815488	0.877638	0.292293	0.613183	0.496647	0.11826
NFGYTLR	0.0735835	0.218467	0.0587634	0.00029407	0.959093	8.3986e-05
NILTSNNIDVK	0.0111448	0.545413	0.00644196	6.9319e-05	0.923623	4.8922e-05
NIQSLEVIGK	7.4602e-07	NA	9.5367e-07	8.1318e-07	0.00186157	6.8019e-07
NVPLPVIAELPPK	0.792017	0.689575	0.0178499	0.361779	0.0188005	2.2601e-05
NVVFVIDK	0.93222	0.679318	0.132949	0.76336	0.111492	0.0129059
NYNLVESLK	7.4602e-07	8.3005e-07	9.5367e-07	0.613183	0.00302987	0.0118198
PSLSHLLSQYYGAGVAR	0.68122	0.689575	0.00607311	0.105836	0.012481	1.2848e-06
QEPSQGTTTYAVTSILR		4.6269e-05	NA	3.3119e-05	NA	3.2176e-05
QTHQPPAPNSLIR	0.0539297	0.366419	0.00644196	0.116582	0.00026233	0.00028607
QVVAGLNFR	7.4602e-07	1	0.0134526	8.1318e-07	9.1553e-07	0.00026302
RGPGGAWAAEVISNAR	0.859892	0.877638	0.797367	0.542252	0.480304	0.783263
RQDNEILIFWSK	0.00271716	0.638549	0.00355427	0.0001467	0.435578	0.00058712
SALVLQYLR	0.815488	0.501448	0.0899469	0.121059	0.23658	0.00138471
SDVMYTDWK	7.4602e-07	8.3005e-07	0.00701835	NA	9.1553e-07	6.8019e-07
SFQTGLFTAAR	0.562236	0.804415	0.481569	0.696919	0.719668	0.953942
SIPQVSPVR	7.4602e-07	NA	9.5367e-07	8.1318e-07	0.00590672	6.8019e-07
SLDFTELDVAAEK	0.00072431	0.681688	0.0114994	0.00011295	0.0871296	0.00305517
SLHTLFGDK	0.825052	0.86904	0.00990868	0.125699	0.0390039	0.00058712
SLPVSDSVLSGFEQR	0.52934	0.670982	0.0339351	0.0646986	0.135115	0.00053351
SPELQAEAK	7.4602e-07	NA	9.5367e-07	8.1318e-07	1.6954e-06	6.8019e-07
SSEDPNEDIVER	0.867686	0.0616787	0.0713617	0.125699	0.0871296	0.0007533
STDYGIFQINSR	0.0509695	0.584734	0.00459532	0.691259	0.685419	0.161303
STGSWSTLK	7.4602e-07	8.3005e-07	9.5367e-07	0.419617	0.0214628	1.8171e-05
STVELFK	0.92069	0.98062	0.00167269	0.905864	0.0411491	0.00122391
SVFLHAR	0.286701	0.689575	0.0193991	0.556247	0.111492	0.0108114
SVSLPSLDPASAK	0.811277	0.272017	0.00206337	0.121059	0.00076571	1.2848e-06
TFTLLDPK	0.92069	0.905424	0.0134526	0.941527	0.0587851	0.00058712
TGISPLALIK	0.600839	0.638549	0.00701835	0.80591	0.00401124	2.8266e-05
TGIVSGFGR	0.706109	0.240576	0.0156777	0.607505	0.0390039	0.161303
TGYYFDGISR	0.548017	0.638549	0.418326	0.201543	0.128901	0.936288
TINVPLR	9.0524e-05	0.689575	0.0872331	0.00046844	0.00018991	0.105035
TLDEFTIIQNLQPQYQFR	0.825052	0.929498	0.00167269	0.419617	0.00215109	0.00010088
TLIYSTNTR	0.311341	0.831516	0.0899469	0.459967	0.509997	0.0840912
TLYSSSPR	NA	NA	9.5367e-07	NA	9.1553e-07	6.8019e-07
TNFDNDIALVR	0.68122	0.471271	0.00644196	0.218332	0.0118417	0.00012034
TPLTATLSK	0.324248	0.188235	9.5367e-07	0.86113	9.1553e-07	6.8019e-07
TVAAPSVFIFPPSDEQLK	0.0890632	0.929498	0.00374631	0.0228017	0.118068	8.3986e-05
TVGSDTFYSFK	0.666132	0.591928	0.466032	0.613183	0.34107	0.0568476
TVQAVLTVPK	7.4602e-07	NA	NA	8.1318e-07	9.1553e-07	NA
VAAGAFQGLR		8.3005e-07	NA	8.1318e-07	NA	6.8019e-07
VAQELEEK	0.0436013	0.466709	0.0954498	0.293054	0.595629	0.0881956
VEGTAFVIFGIQDGEQR	7.4602e-07	8.3005e-07	9.5367e-07	0.00437263	0.416235	0.0734682
VELEDWNGR	0.027319	8.3005e-07	9.5367e-07	8.1318e-07	9.1553e-07	6.8019e-07
VFQFLEK	0.701902	0.00034321	0.0369996	8.6153e-06	0.0214628	0.00028607
VGAHAGEYGAEALER	0.00040982	0.854801	0.00447922	1.3799e-06	9.1553e-07	0.00198111
VGYVSGWGR	0.0295437	0.366419	0.0420335	2.3311e-05	0.543651	5.8673e-05
VHQYFNVELIQPGAVK	0.00173739	0.520426	0.00271225	0.00011295	0.312088	0.00053351
VLDALQAIK	0.00304029	0.466709	0.00644196	0.00021042	0.00036621	0.0461057
VLLDGVQNPR	7.4602e-07	8.3005e-07	9.5367e-07	0.613183	0.0991624	0.0403676
VLNQELR	0.811277	0.968157	9.5367e-07	0.999276	9.1553e-07	6.8019e-07
VNVDAVGGEALGR	0.00211742	0.218467	0.00374631	1.3799e-06	9.1553e-07	0.00107947
VNVDEVGGEALGR	0.00053593	0.218467	0.00220791	4.4273e-06	9.1553e-07	0.00995373
VSFLSALEEYTK	0.213182	0.689575	0.931512	0.0289418	0.23658	0.405625
VTGWGNLK	7.4602e-07	0.591928	9.5367e-07	8.1318e-07	NA	6.8019e-07
VTSIQDWVQK	0.00188096	0.558273	0.0114994	0.00311493	0.737783	0.0217815
VTTVASHTSDSDVPSGVTEVVVK	0.981627	0.854801	0.126795	0.637704	0.012481	0.0277334
VTVLGQPK	7.4602e-07	8.3005e-07	0.00161813	NA	9.1553e-07	6.8019e-07
VVEESELAR	0.150626	0.728582	0.00509962	0.0737632	0.0587851	0.00053351
VVGGLVALR	0.0610574	0.684484	0.0134526	0.00013189	0.81051	0.00458859
VVSVLTVVHQDWLNGK	0.792017	0.63403	0.122569	0.824641	0.122894	0.0403676
VYFAGFPR	0.93222	0.86904	0.0669504	0.721279	0.044202	0.00176177
WELALGR	0.96418	0.905424	0.00830643	0.607505	0.00215109	3.3038e-05
WEMPFDPQDTHQSR	7.4602e-07	0.689575	0.0369996	8.1318e-07	9.1553e-07	0.209262
WFLLEQPEIQVAHFPFK	0.00537633	0.00039842	0.0134526	0.109974	0.578119	0.0647474
WIYHLTEGSTDLR	0.0133492	0.789608	0.139307	2.3311e-05	0.0134803	0.0690021
WLPSSSPVTGYR	0.063707	0.0346548	0.0317694	0.32119	0.00017032	3.3038e-05
WYVDGVEVHNAK	0.93222	0.913585	0.0003266	0.905864	0.00126305	0.00107947
YEASILTHDSSIR	0.36124	8.3005e-07	0.257177	8.1318e-07	0.905711	6.8019e-07
YFIDFVAR	0.0133492	0.619837	0.00990868	0.0432054	4.1962e-05	0.0007533
YGLVTYATYPK	0.93222	0.831516	0.523518	0.721279	0.851447	0.266244
YQISVNK	0.0610574	8.3005e-07	0.797367	8.1318e-07	0.012481	6.8019e-07
YSPSFQGQVTISADK	0.0111448	0.619837	0.0355825	0.00166774	0.578119	0.00689343
YVGGQEHFAHLLILR	0.190532	0.545413	0.00078706	0.981869	0.00401124	0.00026302
YVLSPYK	0.272862	0.929498	0.404098	0.32119	0.428763	0.462272
YWGVASFLQK	0.562236	0.357078	0.213233	0.0289418	0.645244	0.00827285
YYVDSVK	0.96418	0.63403	0.00167269	0.681195	0.00198128	0.00016674

## Sheet: CV_compare with PQ500_peptide
coefficient of variation in percentage (sd/mean) of each peptide (Precursor.Normalised) calculated from triplicate measurements of pooled plasma on micro-flow attached ZenoTOF
Peptide	Precursor	Genes	type	CV (%)					type	median_cv	mean_cv
AADDTWEPFASGK	AADDTWEPFASGK_2	TTR	OSPPPQshare	2.28928					OSPPPQshare	5.45241	7.70181
AAISGENAGLVR	AAISGENAGLVR_2	ITIH1	OSPPPQshare	5.16261					OSPP-specific_proteinshared	6.11564	12.0148
ADLSGITGAR	ADLSGITGAR_2	SERPINA3	OSPPPQshare	4.33407					PQ500	7.96216	12.0551
AGALNSNDAFVLK	AGALNSNDAFVLK_2	GSN	OSPPPQshare	2.91192					additionalOSPP	7.66089	18.9017
AGEVQEPELR	AGEVQEPELR_2	AZGP1	OSPP-specific_proteinshared	3.19017					additionalPQ500	8.46973	13.3562
AHVDALR	AHVDALR_1	APOA1	OSPP-specific_proteinshared	31.8368					allOSPP	6.1096	10.926
AIGYLNTGYQR	AIGYLNTGYQR_2	A2M	OSPPPQshare	5.45241					PQ500-specific_proteinshared	7.31718	12.5563
ALDFAVGEYNK	ALDFAVGEYNK_2	CST3	OSPPPQshare	4.10396
ALLAFQESK	ALLAFQESK_2	C4BPB	OSPPPQshare	1.43891
ALNHLPLEYNSALYSR	ALNHLPLEYNSALYSR_3	C6	OSPP-specific_proteinshared	4.84631
ALQEYAAK	ALQEYAAK_2	C6	OSPP-specific_proteinshared	9.84052
ANRPFLVFIR	ANRPFLVFIR_2	SERPINC1	OSPP-specific_proteinshared	15.3641
ASSIIDELFQDR	ASSIIDELFQDR_2	CLU	OSPPPQshare	1.72603
ASSLESGVPSR	ASSLESGVPSR_2	IGKV1-5	additionalOSPP	3.63943
ATEHLSTLSEK	ATEHLSTLSEK_3	APOA1	OSPP-specific_proteinshared	13.7665
ATVVYQGER	ATVVYQGER_2	APOH	OSPP-specific_proteinshared	6.6629
ATWSGAVLAGR	ATWSGAVLAGR_2	A1BG	OSPP-specific_proteinshared	1.53174
AVISPGFDVFAK	AVISPGFDVFAK_2	C2	OSPPPQshare	4.27627
AVLTIDEK	AVLTIDEK_1	SERPINA1	OSPP-specific_proteinshared	16.098
DADPDTFFAK	DADPDTFFAK_2	AFM	OSPP-specific_proteinshared	6.45877
DALSSVQESQVAQQAR	DALSSVQESQVAQQAR_2	APOC3	OSPPPQshare	8.18141
DASGATFTWTPSSGK	DASGATFTWTPSSGK_3	IGHA2	OSPPPQshare	1.62821
DASGVTFTWTPSSGK	DASGVTFTWTPSSGK_2	IGHA1	OSPP-specific_proteinshared	15.5534
DFALQNPSAVPR	DFALQNPSAVPR_2	IGFALS	OSPP-specific_proteinshared	7.03583
DGAGDVAFVK	DGAGDVAFVK_2	TF	OSPPPQshare	2.11816
DGYLFQLLR	DGYLFQLLR_2	HRG	OSPP-specific_proteinshared	5.70105
DLLLPQPDLR	DLLLPQPDLR_2	LRG1	OSPP-specific_proteinshared	10.1198
DPTFIPAPIQAK	DPTFIPAPIQAK_2	AGT	OSPP-specific_proteinshared	6.04808
DSTYSLSSTLTLSK	DSTYSLSSTLTLSK_2	IGKC	OSPP-specific_proteinshared	11.8644
DSVTGTLPK	DSVTGTLPK_2	KLKB1	OSPP-specific_proteinshared	5.60672
DYIFGNYIER	DYIFGNYIER_2	ITIH3	OSPPPQshare	13.2359
EAQLPVIENK	EAQLPVIENK_2	PLG	OSPP-specific_proteinshared	1.06638
EFGNTLEDK	EFGNTLEDK_2	APOC1	OSPPPQshare	1.08471
EFTPPVQAAYQK	EFTPPVQAAYQK_3	HBB	OSPP-specific_proteinshared	2.53396
EIGELYLPK	EIGELYLPK_2	SERPINA3	OSPPPQshare	4.43242
EITALAPSTMK	EITALAPSTMK_2	ACTB;ACTG1	additionalOSPP	105.878
ELDESLQVAER	ELDESLQVAER_2	CLU	OSPP-specific_proteinshared	4.28034
ELLALIQLER	ELLALIQLER_2	ECM1	OSPPPQshare	63.5057
ELLESYIDGR	ELLESYIDGR_2	F2	OSPP-specific_proteinshared	2.6355
EQHLFLPFSYK	EQHLFLPFSYK_2	APOB	OSPP-specific_proteinshared	15.3911
EQLSLLDR	EQLSLLDR_2	SERPINA3	OSPP-specific_proteinshared	7.65387
EQPPSLTR	EQPPSLTR_2	F12	OSPPPQshare	6.1096
ESDTSYVSLK	ESDTSYVSLK_2	CRP	OSPPPQshare	3.49594
ETLLQDFR	ETLLQDFR_2	AMBP	OSPPPQshare	1.73059
EVAFDLEIPK	EVAFDLEIPK_2	ITIH1	OSPP-specific_proteinshared	3.11188
FEVQVTVPK	FEVQVTVPK_2	A2M	OSPP-specific_proteinshared	5.94029
FFGHGAEDSLADQAANEWGR	FFGHGAEDSLADQAANEWGR_3	SAA1	OSPP-specific_proteinshared	8.25319
FNAVLTNPQGDYDTSTGK	FNAVLTNPQGDYDTSTGK_3	C1QC	OSPP-specific_proteinshared	5.8022
FNWYVDGVEVHNAK	FNWYVDGVEVHNAK_3	IGHG1	additionalOSPP	23.8776
FQSVFTVTR	FQSVFTVTR_2	C1QC	OSPPPQshare	2.23397
FSAEFDFR	FSAEFDFR_2	PROS1	OSPP-specific_proteinshared	8.6318
FSGSILGNK	FSGSILGNK_2	IGLV8-61	additionalOSPP	7.61811
FSGSSSGAER	FSGSSSGAER_2	IGLV4-69	additionalOSPP	16.9569
FSVVYAK	FSVVYAK_1	AHSG	OSPPPQshare	14.2708
FYNQVSTPLLR	FYNQVSTPLLR_3	ITIH2	OSPPPQshare	6.97613
FYTFLK	FYTFLK_2	GPX3	OSPP-specific_proteinshared	6.01294
GAYPLSIEPIGVR	GAYPLSIEPIGVR_2	CP	OSPP-specific_proteinshared	7.92744
GFQVVVTLR	GFQVVVTLR_2	C1S	OSPPPQshare	4.0931
GGEGTGYFVDFSVR	GGEGTGYFVDFSVR_2	HRG	OSPPPQshare	7.82001
GGYTLVSGYPK	GGYTLVSGYPK_2	HPX	OSPPPQshare	4.24318
GHMLENHVER	GHMLENHVER_2	ITIH1	OSPP-specific_proteinshared	71.541
GKEESLDSDLYAELR	GKEESLDSDLYAELR_2	PPBP	OSPPPQshare	12.4051
GLEWLGR	GLEWLGR_1	IGHV6-1	additionalOSPP	61.589
GLEWVANIK	GLEWVANIK_2	IGHV3-7	additionalOSPP	4.51448
GLEWVGFIR	GLEWVGFIR_2	IGHV3-49	additionalOSPP	5.21419
GLPAPIEK	GLPAPIEK_2	IGHG2	OSPPPQshare	13.8875
GLPNVVTSAISLPNIR	GLPNVVTSAISLPNIR_3	PRG4	OSPPPQshare	19.3839
GLPSSIEK	GLPSSIEK_1	IGHG4	OSPPPQshare	8.14016
GPSVFPLAPSSK	GPSVFPLAPSSK_2	IGHG1	OSPPPQshare	3.56367
GQTLLAVAK	GQTLLAVAK_1	LRG1	OSPPPQshare	25.9683
GQVVPALNEK	GQVVPALNEK_2	CPN2	OSPP-specific_proteinshared	5.87898
GSESGIFTNTK	GSESGIFTNTK_2	FGA	OSPPPQshare	3.56456
GSPAINVAVHVFR	GSPAINVAVHVFR_2	TTR	OSPP-specific_proteinshared	19.3516
GTYSTTVTGR	GTYSTTVTGR_2	LPA	OSPPPQshare	5.07004
GWVDLFVPK	GWVDLFVPK_2	SERPINA7	OSPP-specific_proteinshared	1.80027
GWVTDGFSSLK	GWVTDGFSSLK_2	APOC3	OSPPPQshare	11.9022
GYSIFSYATK	GYSIFSYATK_2	CRP	OSPPPQshare	4.98718
HFQNLGK	HFQNLGK_2	AFM	OSPP-specific_proteinshared	17.5166
HLVALSPK	HLVALSPK_1	SERPINA6	OSPPPQshare	17.8389
HVEDVPAFQALGSLNDLQFFR	HVEDVPAFQALGSLNDLQFFR_4	AZGP1	OSPP-specific_proteinshared	13.1611
HVVPNEVVVQR	HVVPNEVVVQR_2	GSN	OSPP-specific_proteinshared	7.03556
IADAHLDR	IADAHLDR_2	HRG	OSPP-specific_proteinshared	43.4107
IAELSATAQEIIK	IAELSATAQEIIK_3	APOB	OSPP-specific_proteinshared	10.4344
IALGGLLFPASNLR	IALGGLLFPASNLR_2	SHBG	OSPPPQshare	7.6659
IAYGTQGSSGYSLR	IAYGTQGSSGYSLR_2	KLKB1	OSPPPQshare	5.73959
ICLDLQAPLYK	ICLDLQAPLYK_2	PF4	OSPPPQshare	8.35153
IIVPLNNR	IIVPLNNR_2	JCHAIN	OSPP-specific_proteinshared	3.54385
ILDDLSPR	ILDDLSPR_2	ITIH4	OSPPPQshare	2.63385
ILGPLSYSK	ILGPLSYSK_2	LUM	OSPPPQshare	6.28941
ILNIFGVIK	ILNIFGVIK_2	TFRC	OSPP-specific_proteinshared	7.96919
IQHPFTVEEFVLPK	IQHPFTVEEFVLPK_2	PZP	OSPP-specific_proteinshared	31.0801
IQNILTEEPK	IQNILTEEPK_2	PON1	OSPP-specific_proteinshared	1.54995
IQPSGGTNINEALLR	IQPSGGTNINEALLR_2	ITIH2	OSPP-specific_proteinshared	3.30743
ITINPDTSK	ITINPDTSK_2	IGHV6-1	additionalOSPP	7.38643
ITLLSALVETR	ITLLSALVETR_3	SERPINA3	OSPP-specific_proteinshared	3.73292
ITLPDFTGDLR	ITLPDFTGDLR_2	LBP	OSPP-specific_proteinshared	3.70202
ITQDAQLK	ITQDAQLK_2	SERPINA6	OSPP-specific_proteinshared	2.09282
IVIEYVDR	IVIEYVDR_2	CFI	OSPPPQshare	20.8062
IVLGQEQDSYGGK	IVLGQEQDSYGGK_2	APCS	OSPP-specific_proteinshared	2.60042
IVQLIQDTR	IVQLIQDTR_2	CPN1	OSPP-specific_proteinshared	0.778312
IWLDNVR	IWLDNVR_2	CD5L	OSPPPQshare	8.78495
IYLQPGR	IYLQPGR_2	ITIH2	OSPP-specific_proteinshared	3.48476
IYLYTLNDNAR	IYLYTLNDNAR_3	FN1	OSPP-specific_proteinshared	5.99103
LAPLAEDVR	LAPLAEDVR_2	APOA4	OSPPPQshare	1.54379
LAVYQAGAR	LAVYQAGAR_2	APOE	OSPP-specific_proteinshared	1.75731
LDTLAQEVALLK	LDTLAQEVALLK_3	CLEC3B	OSPPPQshare	9.3891
LGFTDLFSK	LGFTDLFSK_2	SERPINA4	OSPPPQshare	2.66822
LGNQEPGGQTALK	LGNQEPGGQTALK_2	SERPINF2	OSPP-specific_proteinshared	10.7674
LGPLVEQGR	LGPLVEQGR_2	APOE	OSPP-specific_proteinshared	4.20422
LGVYELLLK	LGVYELLLK_2	ITIH4	OSPP-specific_proteinshared	8.07779
LLDNWDSVTSTFSK	LLDNWDSVTSTFSK_3	APOA1	OSPP-specific_proteinshared	169.992
LLDSLPSDTR	LLDSLPSDTR_2	SERPING1	OSPPPQshare	1.66203
LLEVPEGR	LLEVPEGR_2	C1S	OSPP-specific_proteinshared	3.41864
LLGEVDHYQLALGK	LLGEVDHYQLALGK_2	FCN3	OSPP-specific_proteinshared	27.4508
LLIYDASSR	LLIYDASSR_2	IGKV3D-20	additionalOSPP	20.7017
LLIYDNNK	LLIYDNNK_2	IGLV1-51	additionalOSPP	3.85783
LLIYGASSR	LLIYGASSR_2	IGKV3-20	additionalOSPP	7.70368
LLIYWASTR	LLIYWASTR_2	IGKV4-1	additionalOSPP	6.7453
LPTDSELAPR	LPTDSELAPR_2	SELENOP	OSPPPQshare	9.51158
LQPLDFK	LQPLDFK_1	SERPINC1	OSPP-specific_proteinshared	19.5276
LSITGTYDLK	LSITGTYDLK_2	SERPINA1	OSPP-specific_proteinshared	18.7219
LSPIYNLVPVK	LSPIYNLVPVK_2	C9	OSPPPQshare	3.53278
LSSPAVITDK	LSSPAVITDK_2	PLG	OSPPPQshare	2.22457
LTLTPWVGLR	LTLTPWVGLR_2	ATRN	OSPP-specific_proteinshared	2.228
LTPLYELVK	LTPLYELVK_2	C7	OSPP-specific_proteinshared	5.08978
LTPYADEFK	LTPYADEFK_2	APOA4	OSPP-specific_proteinshared	5.89657
LVVLPFPK	LVVLPFPK_2	FETUB	OSPPPQshare	2.54176
NALALFVLPK	NALALFVLPK_2	SERPINA7	OSPPPQshare	3.21786
NFGYTLR	NFGYTLR_2	SERPIND1	OSPP-specific_proteinshared	5.85506
NILTSNNIDVK	NILTSNNIDVK_2	APOD	OSPPPQshare	4.44222
NIQSLEVIGK	NIQSLEVIGK_2	PPBP	OSPPPQshare	4.27521
NVPLPVIAELPPK	NVPLPVIAELPPK_3	IGHM	OSPP-specific_proteinshared	4.79118
NVVFVIDK	NVVFVIDK_2	ITIH4	OSPP-specific_proteinshared	6.34883
NYNLVESLK	NYNLVESLK_2	SERPIND1	OSPP-specific_proteinshared	1.91768
PSLSHLLSQYYGAGVAR	PSLSHLLSQYYGAGVAR_3	PGLYRP2	OSPP-specific_proteinshared	7.24222
QEPSQGTTTYAVTSILR	QEPSQGTTTYAVTSILR_3	IGHA2	additionalOSPP	3.79154
QTHQPPAPNSLIR	QTHQPPAPNSLIR_3	C1QC	OSPP-specific_proteinshared	6.31567
QVVAGLNFR	QVVAGLNFR_2	KNG1	OSPP-specific_proteinshared	1.57577
RGPGGAWAAEVISNAR	RGPGGAWAAEVISNAR_3	SAA2	OSPP-specific_proteinshared	2.2001
RGPGGVWAAEAISDAR	RGPGGVWAAEAISDAR_2	SAA1	OSPP-specific_proteinshared	64.3686
RQDNEILIFWSK	RQDNEILIFWSK_2	CRP	OSPP-specific_proteinshared	26.0305
SALVLQYLR	SALVLQYLR_2	F9	OSPPPQshare	21.5285
SDVMYTDWK	SDVMYTDWK_2	ORM2	OSPP-specific_proteinshared	108.212
SDVVYTDWK	SDVVYTDWK_2	ORM1	OSPPPQshare	11.9511
SFQTGLFTAAR	SFQTGLFTAAR_2	PROS1	OSPP-specific_proteinshared	6.91441
SIPQVSPVR	SIPQVSPVR_2	CPN1	OSPPPQshare	7.11102
SLDFTELDVAAEK	SLDFTELDVAAEK_3	AGT	OSPPPQshare	12.6221
SLPVSDSVLSGFEQR	SLPVSDSVLSGFEQR_3	C8G	OSPPPQshare	11.0641
SPELQAEAK	SPELQAEAK_2	APOA2	OSPPPQshare	10.1388
SSEDPNEDIVER	SSEDPNEDIVER_2	JCHAIN	OSPPPQshare	3.13602
STDYGIFQINSR	STDYGIFQINSR_2	LYZ	OSPP-specific_proteinshared	2.81424
STGSWSTLK	STGSWSTLK_2	CFB	OSPP-specific_proteinshared	2.99907
SVFLHAR	SVFLHAR_2	C8B	OSPP-specific_proteinshared	22.9219
SVSLPSLDPASAK	SVSLPSLDPASAK_2	APOB	OSPP-specific_proteinshared	2.7004
TFTLLDPK	TFTLLDPK_2	PGLYRP2	OSPP-specific_proteinshared	1.6508
TGISPLALIK	TGISPLALIK_2	APOB	OSPP-specific_proteinshared	5.84197
TGIVSGFGR	TGIVSGFGR_2	F10	OSPPPQshare	1.96298
TGYYFDGISR	TGYYFDGISR_2	FBLN1	OSPPPQshare	2.94592
TINVPLR	TINVPLR_2	C1QB	OSPP-specific_proteinshared	1.90507
TLDEFTIIQNLQPQYQFR	TLDEFTIIQNLQPQYQFR_3	C1R	OSPP-specific_proteinshared	8.04514
TLIYSTNTR	TLIYSTNTR_2	IGLV8-61	additionalOSPP	2.95906
TLYSSSPR	TLYSSSPR_2	SERPING1	OSPPPQshare	7.70939
TNFDNDIALVR	TNFDNDIALVR_2	C1S	OSPPPQshare	0.625547
TPLTATLSK	TPLTATLSK_2	IGHA1	OSPPPQshare	9.35219
TVAAPSVFIFPPSDEQLK	TVAAPSVFIFPPSDEQLK_3	IGKC	OSPP-specific_proteinshared	6.75221
TVGSDTFYSFK	TVGSDTFYSFK_2	KNG1	OSPPPQshare	4.03242
TVQAVLTVPK	TVQAVLTVPK_2	SERPINF1	OSPP-specific_proteinshared	18.1785
TWYPEVPK	TWYPEVPK_2	C4BPA	OSPP-specific_proteinshared	5.19544
VAAGAFQGLR	VAAGAFQGLR_2	LRG1	OSPPPQshare	0.769592
VAQELEEK	VAQELEEK_2	APOL1	OSPP-specific_proteinshared	10.3622
VEGTAFVIFGIQDGEQR	VEGTAFVIFGIQDGEQR_3	C3	OSPP-specific_proteinshared	5.51471
VELEDWNGR	VELEDWNGR_2	FGG	OSPP-specific_proteinshared	2.79001
VFQFLEK	VFQFLEK_2	C5	OSPP-specific_proteinshared	1.80152
VGAHAGEYGAEALER	VGAHAGEYGAEALER_3	HBA1	OSPPPQshare	7.69929
VGYVSGWGR	VGYVSGWGR_2	HP	OSPP-specific_proteinshared	13.776
VHQYFNVELIQPGAVK	VHQYFNVELIQPGAVK_3	C3	OSPP-specific_proteinshared	5.89243
VLDALQAIK	VLDALQAIK_2	CA1	OSPP-specific_proteinshared	10.6572
VLLDGVQNPR	VLLDGVQNPR_2	C3	OSPP-specific_proteinshared	2.87845
VLNQELR	VLNQELR_2	APOD	OSPPPQshare	19.7684
VNHVTLSQPK	VNHVTLSQPK_2	B2M	OSPPPQshare	10.5334
VNVDAVGGEALGR	VNVDAVGGEALGR_2	HBD	OSPP-specific_proteinshared	1.90906
VNVDEVGGEALGR	VNVDEVGGEALGR_3	HBB	OSPPPQshare	3.69482
VSFLSALEEYTK	VSFLSALEEYTK_3	APOA1	OSPPPQshare	9.50366
VTGWGNLK	VTGWGNLK_1	F2	OSPP-specific_proteinshared	26.3746
VTSIQDWVQK	VTSIQDWVQK_2	HP	OSPPPQshare	8.11488
VTTVASHTSDSDVPSGVTEVVVK	VTTVASHTSDSDVPSGVTEVVVK_3	CLU	OSPP-specific_proteinshared	1.14814
VTVLGQPK	VTVLGQPK_2	IGLL5	additionalOSPP	10.9335
VVEESELAR	VVEESELAR_2	C9	OSPP-specific_proteinshared	6.18321
VVGGLVALR	VVGGLVALR_2	F12	OSPP-specific_proteinshared	7.72234
VVSVLTVVHQDWLNGK	VVSVLTVVHQDWLNGK_3	IGHG2	OSPPPQshare	9.32133
VYFAGFPR	VYFAGFPR_2	PROS1	OSPPPQshare	2.76374
WELALGR	WELALGR_2	APOE	OSPP-specific_proteinshared	1.88278
WEMPFDPQDTHQSR	WEMPFDPQDTHQSR_2	SERPINA3	OSPP-specific_proteinshared	6.01851
WFLLEQPEIQVAHFPFK	WFLLEQPEIQVAHFPFK_3	SERPINF2	OSPP-specific_proteinshared	11.2138
WIYHLTEGSTDLR	WIYHLTEGSTDLR_2	APOM	OSPPPQshare	13.1866
WLPSSSPVTGYR	WLPSSSPVTGYR_2	FN1	OSPP-specific_proteinshared	6.40783
WYVDGVEVHNAK	WYVDGVEVHNAK_2	IGHG3	OSPPPQshare	6.0257
YEASILTHDSSIR	YEASILTHDSSIR_2	FGG	OSPP-specific_proteinshared	9.29698
YEFILK	YEFILK_2	C8B	OSPP-specific_proteinshared	1.80481
YFIDFVAR	YFIDFVAR_2	KNG1	OSPPPQshare	6.6213
YGLVTYATYPK	YGLVTYATYPK_2	CFB	OSPPPQshare	9.70355
YQISVNK	YQISVNK_1	FGB	OSPP-specific_proteinshared	9.33003
YSPSFQGQVTISADK	YSPSFQGQVTISADK_3	IGHV5-51	additionalOSPP	11.7685
YVGGQEHFAHLLILR	YVGGQEHFAHLLILR_2	ORM1	OSPP-specific_proteinshared	10.9446
YVLSPYK	YVLSPYK_1	C5	OSPP-specific_proteinshared	35.0555
YWGVASFLQK	YWGVASFLQK_2	RBP4	OSPPPQshare	3.11326
YYVDSVK	YYVDSVK_1	IGHV3-7	additionalOSPP	35.0947
AADDTWEPFASGK	AADDTWEPFASGK_2	TTR	allOSPP	2.28928
AAISGENAGLVR	AAISGENAGLVR_2	ITIH1	allOSPP	5.16261
ADLSGITGAR	ADLSGITGAR_2	SERPINA3	allOSPP	4.33407
AGALNSNDAFVLK	AGALNSNDAFVLK_2	GSN	allOSPP	2.91192
AGEVQEPELR	AGEVQEPELR_2	AZGP1	allOSPP	3.19017
AHVDALR	AHVDALR_1	APOA1	allOSPP	31.8368
AIGYLNTGYQR	AIGYLNTGYQR_2	A2M	allOSPP	5.45241
ALDFAVGEYNK	ALDFAVGEYNK_2	CST3	allOSPP	4.10396
ALLAFQESK	ALLAFQESK_2	C4BPB	allOSPP	1.43891
ALNHLPLEYNSALYSR	ALNHLPLEYNSALYSR_3	C6	allOSPP	4.84631
ALQEYAAK	ALQEYAAK_2	C6	allOSPP	9.84052
ANRPFLVFIR	ANRPFLVFIR_2	SERPINC1	allOSPP	15.3641
ASSIIDELFQDR	ASSIIDELFQDR_2	CLU	allOSPP	1.72603
ASSLESGVPSR	ASSLESGVPSR_2	IGKV1-5	allOSPP	3.63943
ATEHLSTLSEK	ATEHLSTLSEK_3	APOA1	allOSPP	13.7665
ATVVYQGER	ATVVYQGER_2	APOH	allOSPP	6.6629
ATWSGAVLAGR	ATWSGAVLAGR_2	A1BG	allOSPP	1.53174
AVISPGFDVFAK	AVISPGFDVFAK_2	C2	allOSPP	4.27627
AVLTIDEK	AVLTIDEK_1	SERPINA1	allOSPP	16.098
DADPDTFFAK	DADPDTFFAK_2	AFM	allOSPP	6.45877
DALSSVQESQVAQQAR	DALSSVQESQVAQQAR_2	APOC3	allOSPP	8.18141
DASGATFTWTPSSGK	DASGATFTWTPSSGK_3	IGHA2	allOSPP	1.62821
DASGVTFTWTPSSGK	DASGVTFTWTPSSGK_2	IGHA1	allOSPP	15.5534
DFALQNPSAVPR	DFALQNPSAVPR_2	IGFALS	allOSPP	7.03583
DGAGDVAFVK	DGAGDVAFVK_2	TF	allOSPP	2.11816
DGYLFQLLR	DGYLFQLLR_2	HRG	allOSPP	5.70105
DLLLPQPDLR	DLLLPQPDLR_2	LRG1	allOSPP	10.1198
DPTFIPAPIQAK	DPTFIPAPIQAK_2	AGT	allOSPP	6.04808
DSTYSLSSTLTLSK	DSTYSLSSTLTLSK_2	IGKC	allOSPP	11.8644
DSVTGTLPK	DSVTGTLPK_2	KLKB1	allOSPP	5.60672
DYIFGNYIER	DYIFGNYIER_2	ITIH3	allOSPP	13.2359
EAQLPVIENK	EAQLPVIENK_2	PLG	allOSPP	1.06638
EFGNTLEDK	EFGNTLEDK_2	APOC1	allOSPP	1.08471
EFTPPVQAAYQK	EFTPPVQAAYQK_3	HBB	allOSPP	2.53396
EIGELYLPK	EIGELYLPK_2	SERPINA3	allOSPP	4.43242
EITALAPSTMK	EITALAPSTMK_2	ACTB;ACTG1	allOSPP	105.878
ELDESLQVAER	ELDESLQVAER_2	CLU	allOSPP	4.28034
ELLALIQLER	ELLALIQLER_2	ECM1	allOSPP	63.5057
ELLESYIDGR	ELLESYIDGR_2	F2	allOSPP	2.6355
EQHLFLPFSYK	EQHLFLPFSYK_2	APOB	allOSPP	15.3911
EQLSLLDR	EQLSLLDR_2	SERPINA3	allOSPP	7.65387
EQPPSLTR	EQPPSLTR_2	F12	allOSPP	6.1096
ESDTSYVSLK	ESDTSYVSLK_2	CRP	allOSPP	3.49594
ETLLQDFR	ETLLQDFR_2	AMBP	allOSPP	1.73059
EVAFDLEIPK	EVAFDLEIPK_2	ITIH1	allOSPP	3.11188
FEVQVTVPK	FEVQVTVPK_2	A2M	allOSPP	5.94029
FFGHGAEDSLADQAANEWGR	FFGHGAEDSLADQAANEWGR_3	SAA1	allOSPP	8.25319
FNAVLTNPQGDYDTSTGK	FNAVLTNPQGDYDTSTGK_3	C1QC	allOSPP	5.8022
FNWYVDGVEVHNAK	FNWYVDGVEVHNAK_3	IGHG1	allOSPP	23.8776
FQSVFTVTR	FQSVFTVTR_2	C1QC	allOSPP	2.23397
FSAEFDFR	FSAEFDFR_2	PROS1	allOSPP	8.6318
FSGSILGNK	FSGSILGNK_2	IGLV8-61	allOSPP	7.61811
FSGSSSGAER	FSGSSSGAER_2	IGLV4-69	allOSPP	16.9569
FSVVYAK	FSVVYAK_1	AHSG	allOSPP	14.2708
FYNQVSTPLLR	FYNQVSTPLLR_3	ITIH2	allOSPP	6.97613
FYTFLK	FYTFLK_2	GPX3	allOSPP	6.01294
GAYPLSIEPIGVR	GAYPLSIEPIGVR_2	CP	allOSPP	7.92744
GFQVVVTLR	GFQVVVTLR_2	C1S	allOSPP	4.0931
GGEGTGYFVDFSVR	GGEGTGYFVDFSVR_2	HRG	allOSPP	7.82001
GGYTLVSGYPK	GGYTLVSGYPK_2	HPX	allOSPP	4.24318
GHMLENHVER	GHMLENHVER_2	ITIH1	allOSPP	71.541
GKEESLDSDLYAELR	GKEESLDSDLYAELR_2	PPBP	allOSPP	12.4051
GLEWLGR	GLEWLGR_1	IGHV6-1	allOSPP	61.589
GLEWVANIK	GLEWVANIK_2	IGHV3-7	allOSPP	4.51448
GLEWVGFIR	GLEWVGFIR_2	IGHV3-49	allOSPP	5.21419
GLPAPIEK	GLPAPIEK_2	IGHG2	allOSPP	13.8875
GLPNVVTSAISLPNIR	GLPNVVTSAISLPNIR_3	PRG4	allOSPP	19.3839
GLPSSIEK	GLPSSIEK_1	IGHG4	allOSPP	8.14016
GPSVFPLAPSSK	GPSVFPLAPSSK_2	IGHG1	allOSPP	3.56367
GQTLLAVAK	GQTLLAVAK_1	LRG1	allOSPP	25.9683
GQVVPALNEK	GQVVPALNEK_2	CPN2	allOSPP	5.87898
GSESGIFTNTK	GSESGIFTNTK_2	FGA	allOSPP	3.56456
GSPAINVAVHVFR	GSPAINVAVHVFR_2	TTR	allOSPP	19.3516
GTYSTTVTGR	GTYSTTVTGR_2	LPA	allOSPP	5.07004
GWVDLFVPK	GWVDLFVPK_2	SERPINA7	allOSPP	1.80027
GWVTDGFSSLK	GWVTDGFSSLK_2	APOC3	allOSPP	11.9022
GYSIFSYATK	GYSIFSYATK_2	CRP	allOSPP	4.98718
HFQNLGK	HFQNLGK_2	AFM	allOSPP	17.5166
HLVALSPK	HLVALSPK_1	SERPINA6	allOSPP	17.8389
HVEDVPAFQALGSLNDLQFFR	HVEDVPAFQALGSLNDLQFFR_4	AZGP1	allOSPP	13.1611
HVVPNEVVVQR	HVVPNEVVVQR_2	GSN	allOSPP	7.03556
IADAHLDR	IADAHLDR_2	HRG	allOSPP	43.4107
IAELSATAQEIIK	IAELSATAQEIIK_3	APOB	allOSPP	10.4344
IALGGLLFPASNLR	IALGGLLFPASNLR_2	SHBG	allOSPP	7.6659
IAYGTQGSSGYSLR	IAYGTQGSSGYSLR_2	KLKB1	allOSPP	5.73959
ICLDLQAPLYK	ICLDLQAPLYK_2	PF4	allOSPP	8.35153
IIVPLNNR	IIVPLNNR_2	JCHAIN	allOSPP	3.54385
ILDDLSPR	ILDDLSPR_2	ITIH4	allOSPP	2.63385
ILGPLSYSK	ILGPLSYSK_2	LUM	allOSPP	6.28941
ILNIFGVIK	ILNIFGVIK_2	TFRC	allOSPP	7.96919
IQHPFTVEEFVLPK	IQHPFTVEEFVLPK_2	PZP	allOSPP	31.0801
IQNILTEEPK	IQNILTEEPK_2	PON1	allOSPP	1.54995
IQPSGGTNINEALLR	IQPSGGTNINEALLR_2	ITIH2	allOSPP	3.30743
ITINPDTSK	ITINPDTSK_2	IGHV6-1	allOSPP	7.38643
ITLLSALVETR	ITLLSALVETR_3	SERPINA3	allOSPP	3.73292
ITLPDFTGDLR	ITLPDFTGDLR_2	LBP	allOSPP	3.70202
ITQDAQLK	ITQDAQLK_2	SERPINA6	allOSPP	2.09282
IVIEYVDR	IVIEYVDR_2	CFI	allOSPP	20.8062
IVLGQEQDSYGGK	IVLGQEQDSYGGK_2	APCS	allOSPP	2.60042
IVQLIQDTR	IVQLIQDTR_2	CPN1	allOSPP	0.778312
IWLDNVR	IWLDNVR_2	CD5L	allOSPP	8.78495
IYLQPGR	IYLQPGR_2	ITIH2	allOSPP	3.48476
IYLYTLNDNAR	IYLYTLNDNAR_3	FN1	allOSPP	5.99103
LAPLAEDVR	LAPLAEDVR_2	APOA4	allOSPP	1.54379
LAVYQAGAR	LAVYQAGAR_2	APOE	allOSPP	1.75731
LDTLAQEVALLK	LDTLAQEVALLK_3	CLEC3B	allOSPP	9.3891
LGFTDLFSK	LGFTDLFSK_2	SERPINA4	allOSPP	2.66822
LGNQEPGGQTALK	LGNQEPGGQTALK_2	SERPINF2	allOSPP	10.7674
LGPLVEQGR	LGPLVEQGR_2	APOE	allOSPP	4.20422
LGVYELLLK	LGVYELLLK_2	ITIH4	allOSPP	8.07779
LLDNWDSVTSTFSK	LLDNWDSVTSTFSK_3	APOA1	allOSPP	169.992
LLDSLPSDTR	LLDSLPSDTR_2	SERPING1	allOSPP	1.66203
LLEVPEGR	LLEVPEGR_2	C1S	allOSPP	3.41864
LLGEVDHYQLALGK	LLGEVDHYQLALGK_2	FCN3	allOSPP	27.4508
LLIYDASSR	LLIYDASSR_2	IGKV3D-20	allOSPP	20.7017
LLIYDNNK	LLIYDNNK_2	IGLV1-51	allOSPP	3.85783
LLIYGASSR	LLIYGASSR_2	IGKV3-20	allOSPP	7.70368
LLIYWASTR	LLIYWASTR_2	IGKV4-1	allOSPP	6.7453
LPTDSELAPR	LPTDSELAPR_2	SELENOP	allOSPP	9.51158
LQPLDFK	LQPLDFK_1	SERPINC1	allOSPP	19.5276
LSITGTYDLK	LSITGTYDLK_2	SERPINA1	allOSPP	18.7219
LSPIYNLVPVK	LSPIYNLVPVK_2	C9	allOSPP	3.53278
LSSPAVITDK	LSSPAVITDK_2	PLG	allOSPP	2.22457
LTLTPWVGLR	LTLTPWVGLR_2	ATRN	allOSPP	2.228
LTPLYELVK	LTPLYELVK_2	C7	allOSPP	5.08978
LTPYADEFK	LTPYADEFK_2	APOA4	allOSPP	5.89657
LVVLPFPK	LVVLPFPK_2	FETUB	allOSPP	2.54176
NALALFVLPK	NALALFVLPK_2	SERPINA7	allOSPP	3.21786
NFGYTLR	NFGYTLR_2	SERPIND1	allOSPP	5.85506
NILTSNNIDVK	NILTSNNIDVK_2	APOD	allOSPP	4.44222
NIQSLEVIGK	NIQSLEVIGK_2	PPBP	allOSPP	4.27521
NVPLPVIAELPPK	NVPLPVIAELPPK_3	IGHM	allOSPP	4.79118
NVVFVIDK	NVVFVIDK_2	ITIH4	allOSPP	6.34883
NYNLVESLK	NYNLVESLK_2	SERPIND1	allOSPP	1.91768
PSLSHLLSQYYGAGVAR	PSLSHLLSQYYGAGVAR_3	PGLYRP2	allOSPP	7.24222
QEPSQGTTTYAVTSILR	QEPSQGTTTYAVTSILR_3	IGHA2	allOSPP	3.79154
QTHQPPAPNSLIR	QTHQPPAPNSLIR_3	C1QC	allOSPP	6.31567
QVVAGLNFR	QVVAGLNFR_2	KNG1	allOSPP	1.57577
RGPGGAWAAEVISNAR	RGPGGAWAAEVISNAR_3	SAA2	allOSPP	2.2001
RGPGGVWAAEAISDAR	RGPGGVWAAEAISDAR_2	SAA1	allOSPP	64.3686
RQDNEILIFWSK	RQDNEILIFWSK_2	CRP	allOSPP	26.0305
SALVLQYLR	SALVLQYLR_2	F9	allOSPP	21.5285
SDVMYTDWK	SDVMYTDWK_2	ORM2	allOSPP	108.212
SDVVYTDWK	SDVVYTDWK_2	ORM1	allOSPP	11.9511
SFQTGLFTAAR	SFQTGLFTAAR_2	PROS1	allOSPP	6.91441
SIPQVSPVR	SIPQVSPVR_2	CPN1	allOSPP	7.11102
SLDFTELDVAAEK	SLDFTELDVAAEK_3	AGT	allOSPP	12.6221
SLPVSDSVLSGFEQR	SLPVSDSVLSGFEQR_3	C8G	allOSPP	11.0641
SPELQAEAK	SPELQAEAK_2	APOA2	allOSPP	10.1388
SSEDPNEDIVER	SSEDPNEDIVER_2	JCHAIN	allOSPP	3.13602
STDYGIFQINSR	STDYGIFQINSR_2	LYZ	allOSPP	2.81424
STGSWSTLK	STGSWSTLK_2	CFB	allOSPP	2.99907
SVFLHAR	SVFLHAR_2	C8B	allOSPP	22.9219
SVSLPSLDPASAK	SVSLPSLDPASAK_2	APOB	allOSPP	2.7004
TFTLLDPK	TFTLLDPK_2	PGLYRP2	allOSPP	1.6508
TGISPLALIK	TGISPLALIK_2	APOB	allOSPP	5.84197
TGIVSGFGR	TGIVSGFGR_2	F10	allOSPP	1.96298
TGYYFDGISR	TGYYFDGISR_2	FBLN1	allOSPP	2.94592
TINVPLR	TINVPLR_2	C1QB	allOSPP	1.90507
TLDEFTIIQNLQPQYQFR	TLDEFTIIQNLQPQYQFR_3	C1R	allOSPP	8.04514
TLIYSTNTR	TLIYSTNTR_2	IGLV8-61	allOSPP	2.95906
TLYSSSPR	TLYSSSPR_2	SERPING1	allOSPP	7.70939
TNFDNDIALVR	TNFDNDIALVR_2	C1S	allOSPP	0.625547
TPLTATLSK	TPLTATLSK_2	IGHA1	allOSPP	9.35219
TVAAPSVFIFPPSDEQLK	TVAAPSVFIFPPSDEQLK_3	IGKC	allOSPP	6.75221
TVGSDTFYSFK	TVGSDTFYSFK_2	KNG1	allOSPP	4.03242
TVQAVLTVPK	TVQAVLTVPK_2	SERPINF1	allOSPP	18.1785
TWYPEVPK	TWYPEVPK_2	C4BPA	allOSPP	5.19544
VAAGAFQGLR	VAAGAFQGLR_2	LRG1	allOSPP	0.769592
VAQELEEK	VAQELEEK_2	APOL1	allOSPP	10.3622
VEGTAFVIFGIQDGEQR	VEGTAFVIFGIQDGEQR_3	C3	allOSPP	5.51471
VELEDWNGR	VELEDWNGR_2	FGG	allOSPP	2.79001
VFQFLEK	VFQFLEK_2	C5	allOSPP	1.80152
VGAHAGEYGAEALER	VGAHAGEYGAEALER_3	HBA1	allOSPP	7.69929
VGYVSGWGR	VGYVSGWGR_2	HP	allOSPP	13.776
VHQYFNVELIQPGAVK	VHQYFNVELIQPGAVK_3	C3	allOSPP	5.89243
VLDALQAIK	VLDALQAIK_2	CA1	allOSPP	10.6572
VLLDGVQNPR	VLLDGVQNPR_2	C3	allOSPP	2.87845
VLNQELR	VLNQELR_2	APOD	allOSPP	19.7684
VNHVTLSQPK	VNHVTLSQPK_2	B2M	allOSPP	10.5334
VNVDAVGGEALGR	VNVDAVGGEALGR_2	HBD	allOSPP	1.90906
VNVDEVGGEALGR	VNVDEVGGEALGR_3	HBB	allOSPP	3.69482
VSFLSALEEYTK	VSFLSALEEYTK_3	APOA1	allOSPP	9.50366
VTGWGNLK	VTGWGNLK_1	F2	allOSPP	26.3746
VTSIQDWVQK	VTSIQDWVQK_2	HP	allOSPP	8.11488
VTTVASHTSDSDVPSGVTEVVVK	VTTVASHTSDSDVPSGVTEVVVK_3	CLU	allOSPP	1.14814
VTVLGQPK	VTVLGQPK_2	IGLL5	allOSPP	10.9335
VVEESELAR	VVEESELAR_2	C9	allOSPP	6.18321
VVGGLVALR	VVGGLVALR_2	F12	allOSPP	7.72234
VVSVLTVVHQDWLNGK	VVSVLTVVHQDWLNGK_3	IGHG2	allOSPP	9.32133
VYFAGFPR	VYFAGFPR_2	PROS1	allOSPP	2.76374
WELALGR	WELALGR_2	APOE	allOSPP	1.88278
WEMPFDPQDTHQSR	WEMPFDPQDTHQSR_2	SERPINA3	allOSPP	6.01851
WFLLEQPEIQVAHFPFK	WFLLEQPEIQVAHFPFK_3	SERPINF2	allOSPP	11.2138
WIYHLTEGSTDLR	WIYHLTEGSTDLR_2	APOM	allOSPP	13.1866
WLPSSSPVTGYR	WLPSSSPVTGYR_2	FN1	allOSPP	6.40783
WYVDGVEVHNAK	WYVDGVEVHNAK_2	IGHG3	allOSPP	6.0257
YEASILTHDSSIR	YEASILTHDSSIR_2	FGG	allOSPP	9.29698
YEFILK	YEFILK_2	C8B	allOSPP	1.80481
YFIDFVAR	YFIDFVAR_2	KNG1	allOSPP	6.6213
YGLVTYATYPK	YGLVTYATYPK_2	CFB	allOSPP	9.70355
YQISVNK	YQISVNK_1	FGB	allOSPP	9.33003
YSPSFQGQVTISADK	YSPSFQGQVTISADK_3	IGHV5-51	allOSPP	11.7685
YVGGQEHFAHLLILR	YVGGQEHFAHLLILR_2	ORM1	allOSPP	10.9446
YVLSPYK	YVLSPYK_1	C5	allOSPP	35.0555
YWGVASFLQK	YWGVASFLQK_2	RBP4	allOSPP	3.11326
YYVDSVK	YYVDSVK_1	IGHV3-7	allOSPP	35.0947
AATVGSLAGQPLQER	AATVGSLAGQPLQER_2	APOE	additionalPQ500	8.79472
AAVYHHFISDGVR	AAVYHHFISDGVR_2	C3	additionalPQ500	9.60029
ACIPTGPYPCGK	ACIPTGPYPCGK_2	F10	additionalPQ500	4.8263
AEIEYLEK	AEIEYLEK_2	SELL	additionalPQ500	6.43458
AESPEVCFNEESPK	AESPEVCFNEESPK_3	AFM	additionalPQ500	12.2941
AFQVWSDVTPLR	AFQVWSDVTPLR_2	MMP2	additionalPQ500	26.0018
AGLAASLAGPHSIVGR	AGLAASLAGPHSIVGR_3	SOD3	additionalPQ500	21.5169
AGLLRPDYALLGHR	AGLLRPDYALLGHR_3	PGLYRP2	additionalPQ500	2.09066
ALEWLAR	ALEWLAR_2	IGHV2-70D	additionalPQ500	2.86719
ALNSIIDVYHK	ALNSIIDVYHK_3	S100A8	additionalPQ500	23.895
ALPTTYEK	ALPTTYEK_2	C9	additionalPQ500	5.06544
ALQDQLVLVAAK	ALQDQLVLVAAK_3	AGT	additionalPQ500	4.30587
ALSIGFETCR	ALSIGFETCR_2	CD44	additionalPQ500	5.39474
ANLQSVPHASASR	ANLQSVPHASASR_2	APOL1	additionalPQ500	25.0529
ANVFVQLPR	ANVFVQLPR_2	IGFALS	additionalPQ500	6.6114
APEGFAVR	APEGFAVR_2	C1RL	additionalPQ500	18.0363
APLTKPLK	APLTKPLK_2	CRP	additionalPQ500	23.2024
ASSFLGEK	ASSFLGEK_1	C4B	additionalPQ500	22.7617
ATAVVDGAFK	ATAVVDGAFK_2	PRDX2	additionalPQ500	8.72331
ATYIQNYR	ATYIQNYR_2	CTBS	additionalPQ500	38.9556
AVEPQLQEEER	AVEPQLQEEER_2	PLTP	additionalPQ500	8.29472
AVGYLITGYQR	AVGYLITGYQR_2	PZP	additionalPQ500	24.248
AYLEEECPATLR	AYLEEECPATLR_3	AZGP1	additionalPQ500	4.63292
DDEEFIESNK	DDEEFIESNK_2	CP	additionalPQ500	16.3206
DFHINLFR	DFHINLFR_2	C2	additionalPQ500	20.3597
DFLGFYVVDSHR	DFLGFYVVDSHR_3	ITIH3	additionalPQ500	8.40422
DFTFDLYR	DFTFDLYR_2	SERPINA5	additionalPQ500	16.203
DGSFSVVITGLR	DGSFSVVITGLR_2	PIGR	additionalPQ500	29.4665
DIASGLIGPLIICK	DIASGLIGPLIICK_3	CP	additionalPQ500	5.90418
DLQNFLK	DLQNFLK_2	S100A9	additionalPQ500	22.0739
DNCCILDER	DNCCILDER_2	FGG	additionalPQ500	3.55348
DNENVVNEYSSELEK	DNENVVNEYSSELEK_2	FGB	additionalPQ500	4.91328
DSDLLSPSDFK	DSDLLSPSDFK_2	MASP1	additionalPQ500	25.996
DSPVLIDFFEDTER	DSPVLIDFFEDTER_3	HRG	additionalPQ500	7.09568
DVWGIEGPIDAAFTR	DVWGIEGPIDAAFTR_2	VTN	additionalPQ500	5.29234
DYVSQFEGSALGK	DYVSQFEGSALGK_2	APOA1	additionalPQ500	10.212
DYWSTVK	DYWSTVK_1	APOC3	additionalPQ500	23.0553
EAFAAVSK	EAFAAVSK_1	CPB2	additionalPQ500	33.6495
EALQGVGDMGR	EALQGVGDMGR_2	SAA4	additionalPQ500	102.358
EALVPLVADHK	EALVPLVADHK_2	HGFAC	additionalPQ500	22.5221
EDARPVPQGSCQSELHR	EDARPVPQGSCQSELHR_4	IGFBP4	additionalPQ500	27.3442
EDVYVVGTVLR	EDVYVVGTVLR_3	C4BPA	additionalPQ500	6.47785
EEAPSLR	EEAPSLR_2	FGB	additionalPQ500	8.2328
EEFHEQSFR	EEFHEQSFR_3	HABP2	additionalPQ500	18.6013
EENFYVDETTVVK	EENFYVDETTVVK_2	SERPINA6	additionalPQ500	3.34976
EGYYGYTGAFR	EGYYGYTGAFR_2	TF	additionalPQ500	8.55866
ELGCGAASGTPSGILYEPPAEK	ELGCGAASGTPSGILYEPPAEK_3	CD5L	additionalPQ500	2.52044
ELLDTVTAPQK	ELLDTVTAPQK_2	SERPINF1	additionalPQ500	3.60285
ELLETVVNR	ELLETVVNR_2	APOC4	additionalPQ500	9.2558
EPCVESLVSQYFQTVTDYGK	EPCVESLVSQYFQTVTDYGK_3	APOA2	additionalPQ500	4.44653
EQLTPLIK	EQLTPLIK_2	APOA2	additionalPQ500	10.1307
ESHVTLASPEETR	ESHVTLASPEETR_3	VASN	additionalPQ500	22.9932
ESISVSSEQLAQFR	ESISVSSEQLAQFR_2	CA1	additionalPQ500	17.7993
ESLSSYWESAK	ESLSSYWESAK_2	APOC2	additionalPQ500	6.49209
ESSSHHPGIAEFPSR	ESSSHHPGIAEFPSR_2	FGA	additionalPQ500	11.3319
EVPLNTIIFMGR	EVPLNTIIFMGR_2	SERPINC1	additionalPQ500	104.413
FAHTVVTSR	FAHTVVTSR_2	ITIH4	additionalPQ500	4.01213
FASTFDK	FASTFDK_2	SERPINA10	additionalPQ500	9.61734
FEDGVLDPDYPR	FEDGVLDPDYPR_3	VTN	additionalPQ500	7.95846
FGQTPVQER	FGQTPVQER_2	VNN1	additionalPQ500	2.93706
FGSGYVSGWGR	FGSGYVSGWGR_2	F9	additionalPQ500	7.40408
FGSSLITVR	FGSSLITVR_2	GPLD1	additionalPQ500	6.56096
FLASVSTVLTSK	FLASVSTVLTSK_3	HBA1	additionalPQ500	14.8479
FLNVLSPR	FLNVLSPR_2	IGFBP3	additionalPQ500	2.74381
FLVGPDGIPIMR	FLVGPDGIPIMR_2	GPX3	additionalPQ500	5.11551
FNALQYLR	FNALQYLR_2	LUM	additionalPQ500	8.70613
FPAIQNLALR	FPAIQNLALR_2	CD14	additionalPQ500	7.96587
FQASVATPR	FQASVATPR_2	MBL2	additionalPQ500	5.24666
FQNALLVR	FQNALLVR_2	ALB	additionalPQ500	4.59203
FRPDGLPK	FRPDGLPK_2	SAA4	additionalPQ500	2.27815
FSGTWYAMAK	FSGTWYAMAK_2	RBP4	additionalPQ500	106.76
FSISATYDLGATLLK	FSISATYDLGATLLK_2	SERPINA7	additionalPQ500	7.55791
FSLVSGWGQLLDR	FSLVSGWGQLLDR_2	F7	additionalPQ500	8.42197
FSVPAGIVIPSFQALTAR	FSVPAGIVIPSFQALTAR_3	APOB	additionalPQ500	6.49815
FTVDRPFLFLIYEHR	FTVDRPFLFLIYEHR_4	SERPIND1	additionalPQ500	3.74662
FVFGTTPEDILR	FVFGTTPEDILR_2	THBS1	additionalPQ500	8.40876
GAEDSLADQAANK	GAEDSLADQAANK_2	SAA2	additionalPQ500	28.9636
GAFFPLTER	GAFFPLTER_2	PLTP	additionalPQ500	1.03149
GDELADSALEIFK	GDELADSALEIFK_2	TGFBI	additionalPQ500	0.982679
GDIGETGVPGAEGPR	GDIGETGVPGAEGPR_2	ADIPOQ	additionalPQ500	2.63319
GDTYPAELYITGSILR	GDTYPAELYITGSILR_3	F13B	additionalPQ500	14.2986
GFLLLASLR	GFLLLASLR_2	THBS1	additionalPQ500	3.85544
GFVVAGPSR	GFVVAGPSR_2	C6	additionalPQ500	2.23172
GFYFNKPTGYGSSSR	GFYFNKPTGYGSSSR_3	IGF1	additionalPQ500	3.53194
GIISALLVPPETEEAK	GIISALLVPPETEEAK_3	APOB	additionalPQ500	5.18373
GILAADESTGSIAK	GILAADESTGSIAK_2	ALDOA	additionalPQ500	19.3969
GIVEECCFR	GIVEECCFR_2	IGF2	additionalPQ500	1.66481
GKWERPFEVK	GKWERPFEVK_3	SERPINA1	additionalPQ500	10.9911
GLETSLAECTFTK	GLETSLAECTFTK_2	CFI	additionalPQ500	7.04943
GNLCVNLMR	GNLCVNLMR_2	C1QB	additionalPQ500	106.844
GPGGAWAAEVISNAR	GPGGAWAAEVISNAR_2	SAA2	additionalPQ500	7.19276
GPGGVWAAEAISDAR	GPGGVWAAEAISDAR_3	SAA1	additionalPQ500	14.1101
GSFALSFPVESDVAPIAR	GSFALSFPVESDVAPIAR_3	PZP	additionalPQ500	4.94013
GSVQYLPDLDDK	GSVQYLPDLDDK_2	FETUB	additionalPQ500	29.368
GTFSTTVTGR	GTFSTTVTGR_2	LPA	additionalPQ500	12.6699
GTTVTVSSASPTSPK	GTTVTVSSASPTSPK_2		additionalPQ500	7.52924
GTVAAPSVFIFPPSDEQLK	GTVAAPSVFIFPPSDEQLK_3		additionalPQ500	11.7463
GTWTQPFDLASTR	GTWTQPFDLASTR_2	SERPINA6	additionalPQ500	2.81529
GVTFLLR	GVTFLLR_2	A1BG	additionalPQ500	7.07103
GYILVGQAK	GYILVGQAK_2	C4BPA	additionalPQ500	3.57885
GYTQQLAFR	GYTQQLAFR_2	C3	additionalPQ500	2.90741
HLDSVLQQLQTEVYR	HLDSVLQQLQTEVYR_3	IGFBP6	additionalPQ500	11.9111
HLEDVFSK	HLEDVFSK_2	CNDP1	additionalPQ500	39.0747
HLSLLTTLSNR	HLSLLTTLSNR_2	GC	additionalPQ500	5.99708
HLYVLEFSDHPGIHEPLEPEVK	HLYVLEFSDHPGIHEPLEPEVK_4	CPN1	additionalPQ500	8.46973
HSIFTPETNPR	HSIFTPETNPR_2	PLG	additionalPQ500	7.31718
HYEGSTVPEK	HYEGSTVPEK_2	HP	additionalPQ500	18.5485
IAQYYYTFK	IAQYYYTFK_2	F13B	additionalPQ500	2.5036
ICLDPDAPR	ICLDPDAPR_2	PPBP	additionalPQ500	2.57221
IDVHLVPDR	IDVHLVPDR_2	CFH	additionalPQ500	5.70904
IFFPGVSEFGK	IFFPGVSEFGK_2	BCHE	additionalPQ500	3.17026
IFYNQQNHYDGSTGK	IFYNQQNHYDGSTGK_2	ADIPOQ	additionalPQ500	49.1718
IGESIELTCPK	IGESIELTCPK_2	C6	additionalPQ500	10.7401
IHLISTQSAIPYALR	IHLISTQSAIPYALR_3	FGG	additionalPQ500	5.41045
ILAGPAGDSNVVK	ILAGPAGDSNVVK_2	VWF	additionalPQ500	8.42472
ILHVFHGLLPGFLVK	ILHVFHGLLPGFLVK_4	PCSK9	additionalPQ500	6.35638
ILLDEQAQWK	ILLDEQAQWK_2	ICAM2	additionalPQ500	11.3934
ILSIDGGGTR	ILSIDGGGTR_2	PNPLA8	additionalPQ500	3.7287
INENTGSVSVTR	INENTGSVSVTR_2	CDH13	additionalPQ500	34.7047
IRPHTFTGLSGLR	IRPHTFTGLSGLR_3	IGFALS	additionalPQ500	6.41376
ISASAEELR	ISASAEELR_2	APOA4	additionalPQ500	1.55733
ISVIRPSK	ISVIRPSK_2	CFB	additionalPQ500	4.53819
IYTSPTWSAFVTDSSWSAR	IYTSPTWSAFVTDSSWSAR_3	LGALS3BP	additionalPQ500	16.9618
KPDGYDYYAFSK	KPDGYDYYAFSK_3	PRG4	additionalPQ500	1.31041
LAEGFPLPLLK	LAEGFPLPLLK_2	LBP	additionalPQ500	6.65607
LASAYGAR	LASAYGAR_2	LGALS3BP	additionalPQ500	2.59654
LASLFPALFSR	LASLFPALFSR_2	MINPP1	additionalPQ500	2.99236
LCTPLLPK	LCTPLLPK_2	CFP	additionalPQ500	3.10041
LDGSVDFK	LDGSVDFK_1	FGG	additionalPQ500	16.3799
LEYLLLSR	LEYLLLSR_2	IGFALS	additionalPQ500	7.88344
LGPHAGDVEGHLSFLEK	LGPHAGDVEGHLSFLEK_2	APOA4	additionalPQ500	54.5869
LGSYEHR	LGSYEHR_2	ITIH2	additionalPQ500	9.57788
LHEAFSPVSYQHDLALLR	LHEAFSPVSYQHDLALLR_3	F12	additionalPQ500	4.66905
LIANTLCNSR	LIANTLCNSR_2	HABP2	additionalPQ500	1.39146
LLELTGPK	LLELTGPK_1	A1BG	additionalPQ500	50.844
LLGLSLAGK	LLGLSLAGK_2	LYVE1	additionalPQ500	5.32361
LLGNVLVCVLAHHFGK	LLGNVLVCVLAHHFGK_2	HBB	additionalPQ500	11.9341
LLGNVLVCVLAR	LLGNVLVCVLAR_2	HBD	additionalPQ500	27.8254
LLIGTVFHK	LLIGTVFHK_2	PON1	additionalPQ500	5.59116
LLIYDASSLESGVPSR	LLIYDASSLESGVPSR_3	IGKV1-13;IGKV1D-13	additionalPQ500	12.9382
LLLSSETPIEGK	LLLSSETPIEGK_2	APMAP	additionalPQ500	10.8102
LLPAQLPAEK	LLPAQLPAEK_2	ECM1	additionalPQ500	4.83689
LPLVPALDGCLR	LPLVPALDGCLR_2	SHBG	additionalPQ500	10.1634
LSCAASGFTFSR	LSCAASGFTFSR_3		additionalPQ500	8.04715
LSEGASYLDHTFPAEK	LSEGASYLDHTFPAEK_3	F5	additionalPQ500	10.6203
LSNNALSGLPQGVFGK	LSNNALSGLPQGVFGK_2	CPN2	additionalPQ500	16.377
LSSGLVTAALYGR	LSSGLVTAALYGR_2	BTD	additionalPQ500	4.7565
LTGISDPVTVK	LTGISDPVTVK_2	OLFM1	additionalPQ500	12.9223
LTQLNLDR	LTQLNLDR_2	GP1BA	additionalPQ500	15.3097
LTSLPLGALR	LTSLPLGALR_2	GP1BA	additionalPQ500	4.43424
LTVGAAQVPAQLLVGALR	LTVGAAQVPAQLLVGALR_3	CD14	additionalPQ500	20.8807
LVHCPIETQVLR	LVHCPIETQVLR_3	RARRES2	additionalPQ500	9.1101
LVNIAVDER	LVNIAVDER_2	CRTAC1	additionalPQ500	10.3988
LVTDLTK	LVTDLTK_1	ALB	additionalPQ500	5.94042
LYIEYGIQR	LYIEYGIQR_2	IL1RAP	additionalPQ500	20.3845
NELESYAYSLK	NELESYAYSLK_2	HSPA5	additionalPQ500	40.514
NFPSPVDAAFR	NFPSPVDAAFR_2	HPX	additionalPQ500	8.50248
NKEDCVEIYIK	NKEDCVEIYIK_3	SELL	additionalPQ500	6.42242
NLDGISHAPNAVK	NLDGISHAPNAVK_3	GGH	additionalPQ500	18.2332
NPLPSKETIEQEK	NPLPSKETIEQEK_3	TMSB4X	additionalPQ500	26.7366
NPNLPPETVDSLK	NPNLPPETVDSLK_2	APOD	additionalPQ500	5.41563
NYAEVGR	NYAEVGR_2	HPR	additionalPQ500	0.882158
PALEDLR	PALEDLR_2	APOA1	additionalPQ500	4.3581
PCFSALEVDETYVPK	PCFSALEVDETYVPK_3	ALB	additionalPQ500	8.25798
PVAFSVVPTAAAAVSLK	PVAFSVVPTAAAAVSLK_2	C4A	additionalPQ500	5.30106
PYTFHSHGITYYK	PYTFHSHGITYYK_2	CP	additionalPQ500	22.3901
QEPSQGTTTFAVTSILR	QEPSQGTTTFAVTSILR_3	IGHA1	additionalPQ500	1.18155
QGFGNVATNTDGK	QGFGNVATNTDGK_2	FGB	additionalPQ500	10.4804
QIQVSWLR	QIQVSWLR_2	IGHM	additionalPQ500	7.30573
RPASPISTIQPK	RPASPISTIQPK_2	C8G	additionalPQ500	22.0913
RPDSLQHVLLPVLDR	RPDSLQHVLLPVLDR_3	CFD	additionalPQ500	21.8837
RTVAAPSVFIFPPSDEQLK	RTVAAPSVFIFPPSDEQLK_4	IGKC	additionalPQ500	14.8777
SASDLTWDNLK	SASDLTWDNLK_2	TF	additionalPQ500	10.6591
SAVTALWGK	SAVTALWGK_2	HBB	additionalPQ500	6.86132
SCDLALLETYCATPAK	SCDLALLETYCATPAK_3	IGF2	additionalPQ500	12.1683
SDLAVPSELALLK	SDLAVPSELALLK_2	LGALS3BP	additionalPQ500	11.5322
SDVGFLPPFPTLDPEEK	SDVGFLPPFPTLDPEEK_3	AFM	additionalPQ500	4.75333
SEAACLAAGPGIR	SEAACLAAGPGIR_2	ATRN	additionalPQ500	6.17839
SELEEQLTPVAEETR	SELEEQLTPVAEETR_2	APOE	additionalPQ500	12.1518
SFYTAYLQR	SFYTAYLQR_2	QSOX1	additionalPQ500	7.23074
SGFSFGFK	SGFSFGFK_2	C8B	additionalPQ500	2.8667
SGNENGEFYLR	SGNENGEFYLR_2	EFEMP1	additionalPQ500	28.3751
SGVQQLIQYYQDQK	SGVQQLIQYYQDQK_3	APOF	additionalPQ500	6.87571
SHLIIAQVAK	SHLIIAQVAK_2	BTD	additionalPQ500	16.4224
SIDVACHPGYALPK	SIDVACHPGYALPK_3	CFH	additionalPQ500	3.8749
SIVVSPILIPENQR	SIVVSPILIPENQR_2	CDH13	additionalPQ500	21.7596
SLGFCDTTNK	SLGFCDTTNK_2	C1QA	additionalPQ500	3.92682
SLPTCLPVCGLPK	SLPTCLPVCGLPK_2	MASP1	additionalPQ500	8.99617
SLPTEDCENEK	SLPTEDCENEK_2	APOF	additionalPQ500	16.2944
SLTSCLDSK	SLTSCLDSK_2	APOM	additionalPQ500	1.11202
SLVELTPIAAVHGR	SLVELTPIAAVHGR_3	ADAMTS13	additionalPQ500	43.3971
SQVEPETR	SQVEPETR_2	CPN1	additionalPQ500	14.5207
SSDANLYR	SSDANLYR_2	CAMP	additionalPQ500	42.7694
SSGLVSNAPGVQIR	SSGLVSNAPGVQIR_2	LCAT	additionalPQ500	10.3821
SSGWHFVVK	SSGWHFVVK_2	C7	additionalPQ500	22.0198
SSNLIILEEHLK	SSNLIILEEHLK_2	CFH	additionalPQ500	6.96949
STDTSCVNPPTVQNAHILSR	STDTSCVNPPTVQNAHILSR_3	CFHR1	additionalPQ500	10.3151
STVISYECCPGYEK	STVISYECCPGYEK_2	TGFBI	additionalPQ500	19.023
STVLTIPEIIIK	STVLTIPEIIIK_2	F13A1	additionalPQ500	11.6763
SVGFHLPSR	SVGFHLPSR_2	APOB	additionalPQ500	3.07181
SVLGQLGITK	SVLGQLGITK_2	SERPINA1	additionalPQ500	12.8881
SYTITGLQPGTDYK	SYTITGLQPGTDYK_3	FN1	additionalPQ500	3.21639
TAAISGYSFK	TAAISGYSFK_2	F11	additionalPQ500	10.6383
TAAQNLYEK	TAAQNLYEK_2	APOC2	additionalPQ500	9.71273
TATSEYQTFFNPR	TATSEYQTFFNPR_2	F2	additionalPQ500	8.00556
TDAPDLPEENQAR	TDAPDLPEENQAR_2	C5	additionalPQ500	6.61986
TEGDGVYTLNNEK	TEGDGVYTLNNEK_3	HP	additionalPQ500	4.849
TEHPFTVEEFVLPK	TEHPFTVEEFVLPK_2	A2M	additionalPQ500	14.2275
TESIIHR	TESIIHR_2	SERPINF1	additionalPQ500	10.0646
TFAHYATFR	TFAHYATFR_2	FCN3	additionalPQ500	6.01207
TFHEASEDCISR	TFHEASEDCISR_2	CLEC3B	additionalPQ500	4.96048
TGAVSGHSLK	TGAVSGHSLK_2	KLKB1	additionalPQ500	13.8147
TGESAEFVCK	TGESAEFVCK_2	CFHR1	additionalPQ500	8.88887
TLAFPLTIR	TLAFPLTIR_2	PROCR	additionalPQ500	4.26492
TLEAQLTPR	TLEAQLTPR_2	SERPIND1	additionalPQ500	2.52651
TLLPVSKPEIR	TLLPVSKPEIR_3	C5	additionalPQ500	8.54873
TLYLADTFPTNFR	TLYLADTFPTNFR_2	SERPINA5	additionalPQ500	6.99125
TPDGSLLVR	TPDGSLLVR_2	FCGBP	additionalPQ500	31.2061
TPEGLTLLFK	TPEGLTLLFK_2	DBH	additionalPQ500	15.7165
TPITVVK	TPITVVK_1	GSN	additionalPQ500	30.7271
TPLGDTTHTCPR	TPLGDTTHTCPR_3	IGHG3	additionalPQ500	14.9226
TSESGELHGLTTEEEFVEGIYK	TSESGELHGLTTEEEFVEGIYK_3	TTR	additionalPQ500	6.7472
TSPVDEK	TSPVDEK_1	AGT	additionalPQ500	34.5115
TTPPVLDSDGSFFLYSR	TTPPVLDSDGSFFLYSR_3	IGHG4	additionalPQ500	1.8828
TTVILPLAPFVR	TTVILPLAPFVR_2	CHL1	additionalPQ500	30.3827
TVAACNLPIVR	TVAACNLPIVR_3	AMBP	additionalPQ500	3.79062
TYLPAVDEK	TYLPAVDEK_2	APOC2	additionalPQ500	3.62621
TYSVEYLDSSK	TYSVEYLDSSK_2	LCAT	additionalPQ500	6.3276
VCPFAGILENGAVR	VCPFAGILENGAVR_2	APOH	additionalPQ500	5.43616
VDGSVDFYR	VDGSVDFYR_2	FCN2	additionalPQ500	11.2732
VEHSDLSFSK	VEHSDLSFSK_2	B2M	additionalPQ500	28.1166
VGEYSLYIGR	VGEYSLYIGR_2	APCS	additionalPQ500	37.6731
VGLSDAFVVVHR	VGLSDAFVVVHR_3	PLXDC2	additionalPQ500	16.5264
VGVETTKPSK	VGVETTKPSK_2	IGLC7	additionalPQ500	12.475
VGYVSGWGQSDNFK	VGYVSGWGQSDNFK_2	HPR	additionalPQ500	15.5604
VIAVNEVGR	VIAVNEVGR_2	CHL1	additionalPQ500	22.1285
VIIYEVNK	VIIYEVNK_2		additionalPQ500	6.07413
VIQTAFQR	VIQTAFQR_2	CETP	additionalPQ500	9.85849
VLFYVDSEK	VLFYVDSEK_2	C7	additionalPQ500	2.00118
VLSPADK	VLSPADK_1	HBA1	additionalPQ500	19.7975
VPGTSTSATLTGLTR	VPGTSTSATLTGLTR_2	FN1	additionalPQ500	7.90204
VPTGGVEEGLLER	VPTGGVEEGLLER_2	IGHD	additionalPQ500	12.7183
VQELEASVQEGK	VQELEASVQEGK_2	CARD9	additionalPQ500	5.03008
VSAQQVQGVHAR	VSAQQVQGVHAR_3	SPP2	additionalPQ500	10.4303
VSASPLLYTLIEK	VSASPLLYTLIEK_2	TFRC	additionalPQ500	6.31595
VSLATVDK	VSLATVDK_2	SELENOP	additionalPQ500	9.78341
VTEPISAESGEQVER	VTEPISAESGEQVER_2	APOL1	additionalPQ500	4.66976
VTISVDTSR	VTISVDTSR_2		additionalPQ500	5.90463
VTVFPIGIGDR	VTVFPIGIGDR_2	VWF	additionalPQ500	8.52021
VTYDVSR	VTYDVSR_2	ITIH1	additionalPQ500	7.64758
VVVHPDYR	VVVHPDYR_2	C1RL	additionalPQ500	25.701
WDAQIPHQHR	WDAQIPHQHR_2	MST1	additionalPQ500	48.1086
WDEELAAFAK	WDEELAAFAK_2	PI16	additionalPQ500	7.34496
WTLTAPPGYR	WTLTAPPGYR_2	MASP2	additionalPQ500	10.5569
YAASSYLSLTPEQWR	YAASSYLSLTPEQWR_2	IGLL1	additionalPQ500	8.00278
YAATSQVLLPSK	YAATSQVLLPSK_3	IGHM	additionalPQ500	2.08135
YEVTVVSVR	YEVTVVSVR_2	TNXB	additionalPQ500	11.6395
YEYLEGGDR	YEYLEGGDR_2	HGFAC	additionalPQ500	9.23616
YGFIEGHVVIPR	YGFIEGHVVIPR_2	CD44	additionalPQ500	62.1658
YGFYTHVFR	YGFYTHVFR_2	F2	additionalPQ500	3.07921
YGHSLALYK	YGHSLALYK_2	ATRN	additionalPQ500	18.343
YGIDWASGR	YGIDWASGR_2	FCN3	additionalPQ500	2.62293
YLDWIHGHIR	YLDWIHGHIR_3	PROC	additionalPQ500	15.2079
YLQGSSVQLR	YLQGSSVQLR_2	VASN	additionalPQ500	6.78377
YPLYVLK	YPLYVLK_1	CPB2	additionalPQ500	28.223
YPNCAYR	YPNCAYR_2	RNASE1	additionalPQ500	12.0159
YSLTYIYTGLSK	YSLTYIYTGLSK_2	AZGP1	additionalPQ500	3.5651
YSSLAEAASK	YSSLAEAASK_2	CA1	additionalPQ500	19.212
YTFELSR	YTFELSR_2	GC	additionalPQ500	5.08004
YTFVVPEDTR	YTFVVPEDTR_2	CDH5	additionalPQ500	5.41716
YVYIAELLAHK	YVYIAELLAHK_2	PON1	additionalPQ500	6.44542
AADDTWEPFASGK	AADDTWEPFASGK_2	TTR	PQ500	2.28928
AAISGENAGLVR	AAISGENAGLVR_2	ITIH1	PQ500	5.16261
AATVGSLAGQPLQER	AATVGSLAGQPLQER_2	APOE	PQ500	8.79472
AAVYHHFISDGVR	AAVYHHFISDGVR_2	C3	PQ500	9.60029
ACIPTGPYPCGK	ACIPTGPYPCGK_2	F10	PQ500	4.8263
ADLSGITGAR	ADLSGITGAR_2	SERPINA3	PQ500	4.33407
AEIEYLEK	AEIEYLEK_2	SELL	PQ500	6.43458
AESPEVCFNEESPK	AESPEVCFNEESPK_3	AFM	PQ500	12.2941
AFQVWSDVTPLR	AFQVWSDVTPLR_2	MMP2	PQ500	26.0018
AGALNSNDAFVLK	AGALNSNDAFVLK_2	GSN	PQ500	2.91192
AGLAASLAGPHSIVGR	AGLAASLAGPHSIVGR_3	SOD3	PQ500	21.5169
AGLLRPDYALLGHR	AGLLRPDYALLGHR_3	PGLYRP2	PQ500	2.09066
AIGYLNTGYQR	AIGYLNTGYQR_2	A2M	PQ500	5.45241
ALDFAVGEYNK	ALDFAVGEYNK_2	CST3	PQ500	4.10396
ALEWLAR	ALEWLAR_2	IGHV2-70D	PQ500	2.86719
ALLAFQESK	ALLAFQESK_2	C4BPB	PQ500	1.43891
ALNSIIDVYHK	ALNSIIDVYHK_3	S100A8	PQ500	23.895
ALPTTYEK	ALPTTYEK_2	C9	PQ500	5.06544
ALQDQLVLVAAK	ALQDQLVLVAAK_3	AGT	PQ500	4.30587
ALSIGFETCR	ALSIGFETCR_2	CD44	PQ500	5.39474
ANLQSVPHASASR	ANLQSVPHASASR_2	APOL1	PQ500	25.0529
ANVFVQLPR	ANVFVQLPR_2	IGFALS	PQ500	6.6114
APEGFAVR	APEGFAVR_2	C1RL	PQ500	18.0363
APLTKPLK	APLTKPLK_2	CRP	PQ500	23.2024
ASSFLGEK	ASSFLGEK_1	C4B	PQ500	22.7617
ASSIIDELFQDR	ASSIIDELFQDR_2	CLU	PQ500	1.72603
ATAVVDGAFK	ATAVVDGAFK_2	PRDX2	PQ500	8.72331
ATYIQNYR	ATYIQNYR_2	CTBS	PQ500	38.9556
AVEPQLQEEER	AVEPQLQEEER_2	PLTP	PQ500	8.29472
AVGYLITGYQR	AVGYLITGYQR_2	PZP	PQ500	24.248
AVISPGFDVFAK	AVISPGFDVFAK_2	C2	PQ500	4.27627
AYLEEECPATLR	AYLEEECPATLR_3	AZGP1	PQ500	4.63292
DALSSVQESQVAQQAR	DALSSVQESQVAQQAR_2	APOC3	PQ500	8.18141
DASGATFTWTPSSGK	DASGATFTWTPSSGK_3	IGHA2	PQ500	1.62821
DDEEFIESNK	DDEEFIESNK_2	CP	PQ500	16.3206
DFHINLFR	DFHINLFR_2	C2	PQ500	20.3597
DFLGFYVVDSHR	DFLGFYVVDSHR_3	ITIH3	PQ500	8.40422
DFTFDLYR	DFTFDLYR_2	SERPINA5	PQ500	16.203
DGAGDVAFVK	DGAGDVAFVK_2	TF	PQ500	2.11816
DGSFSVVITGLR	DGSFSVVITGLR_2	PIGR	PQ500	29.4665
DIASGLIGPLIICK	DIASGLIGPLIICK_3	CP	PQ500	5.90418
DLQNFLK	DLQNFLK_2	S100A9	PQ500	22.0739
DNCCILDER	DNCCILDER_2	FGG	PQ500	3.55348
DNENVVNEYSSELEK	DNENVVNEYSSELEK_2	FGB	PQ500	4.91328
DSDLLSPSDFK	DSDLLSPSDFK_2	MASP1	PQ500	25.996
DSPVLIDFFEDTER	DSPVLIDFFEDTER_3	HRG	PQ500	7.09568
DVWGIEGPIDAAFTR	DVWGIEGPIDAAFTR_2	VTN	PQ500	5.29234
DYIFGNYIER	DYIFGNYIER_2	ITIH3	PQ500	13.2359
DYVSQFEGSALGK	DYVSQFEGSALGK_2	APOA1	PQ500	10.212
DYWSTVK	DYWSTVK_1	APOC3	PQ500	23.0553
EAFAAVSK	EAFAAVSK_1	CPB2	PQ500	33.6495
EALQGVGDMGR	EALQGVGDMGR_2	SAA4	PQ500	102.358
EALVPLVADHK	EALVPLVADHK_2	HGFAC	PQ500	22.5221
EDARPVPQGSCQSELHR	EDARPVPQGSCQSELHR_4	IGFBP4	PQ500	27.3442
EDVYVVGTVLR	EDVYVVGTVLR_3	C4BPA	PQ500	6.47785
EEAPSLR	EEAPSLR_2	FGB	PQ500	8.2328
EEFHEQSFR	EEFHEQSFR_3	HABP2	PQ500	18.6013
EENFYVDETTVVK	EENFYVDETTVVK_2	SERPINA6	PQ500	3.34976
EFGNTLEDK	EFGNTLEDK_2	APOC1	PQ500	1.08471
EGYYGYTGAFR	EGYYGYTGAFR_2	TF	PQ500	8.55866
EIGELYLPK	EIGELYLPK_2	SERPINA3	PQ500	4.43242
ELGCGAASGTPSGILYEPPAEK	ELGCGAASGTPSGILYEPPAEK_3	CD5L	PQ500	2.52044
ELLALIQLER	ELLALIQLER_2	ECM1	PQ500	63.5057
ELLDTVTAPQK	ELLDTVTAPQK_2	SERPINF1	PQ500	3.60285
ELLETVVNR	ELLETVVNR_2	APOC4	PQ500	9.2558
EPCVESLVSQYFQTVTDYGK	EPCVESLVSQYFQTVTDYGK_3	APOA2	PQ500	4.44653
EQLTPLIK	EQLTPLIK_2	APOA2	PQ500	10.1307
EQPPSLTR	EQPPSLTR_2	F12	PQ500	6.1096
ESDTSYVSLK	ESDTSYVSLK_2	CRP	PQ500	3.49594
ESHVTLASPEETR	ESHVTLASPEETR_3	VASN	PQ500	22.9932
ESISVSSEQLAQFR	ESISVSSEQLAQFR_2	CA1	PQ500	17.7993
ESLSSYWESAK	ESLSSYWESAK_2	APOC2	PQ500	6.49209
ESSSHHPGIAEFPSR	ESSSHHPGIAEFPSR_2	FGA	PQ500	11.3319
ETLLQDFR	ETLLQDFR_2	AMBP	PQ500	1.73059
EVPLNTIIFMGR	EVPLNTIIFMGR_2	SERPINC1	PQ500	104.413
FAHTVVTSR	FAHTVVTSR_2	ITIH4	PQ500	4.01213
FASTFDK	FASTFDK_2	SERPINA10	PQ500	9.61734
FEDGVLDPDYPR	FEDGVLDPDYPR_3	VTN	PQ500	7.95846
FGQTPVQER	FGQTPVQER_2	VNN1	PQ500	2.93706
FGSGYVSGWGR	FGSGYVSGWGR_2	F9	PQ500	7.40408
FGSSLITVR	FGSSLITVR_2	GPLD1	PQ500	6.56096
FLASVSTVLTSK	FLASVSTVLTSK_3	HBA1	PQ500	14.8479
FLNVLSPR	FLNVLSPR_2	IGFBP3	PQ500	2.74381
FLVGPDGIPIMR	FLVGPDGIPIMR_2	GPX3	PQ500	5.11551
FNALQYLR	FNALQYLR_2	LUM	PQ500	8.70613
FPAIQNLALR	FPAIQNLALR_2	CD14	PQ500	7.96587
FQASVATPR	FQASVATPR_2	MBL2	PQ500	5.24666
FQNALLVR	FQNALLVR_2	ALB	PQ500	4.59203
FQSVFTVTR	FQSVFTVTR_2	C1QC	PQ500	2.23397
FRPDGLPK	FRPDGLPK_2	SAA4	PQ500	2.27815
FSGTWYAMAK	FSGTWYAMAK_2	RBP4	PQ500	106.76
FSISATYDLGATLLK	FSISATYDLGATLLK_2	SERPINA7	PQ500	7.55791
FSLVSGWGQLLDR	FSLVSGWGQLLDR_2	F7	PQ500	8.42197
FSVPAGIVIPSFQALTAR	FSVPAGIVIPSFQALTAR_3	APOB	PQ500	6.49815
FSVVYAK	FSVVYAK_1	AHSG	PQ500	14.2708
FTVDRPFLFLIYEHR	FTVDRPFLFLIYEHR_4	SERPIND1	PQ500	3.74662
FVFGTTPEDILR	FVFGTTPEDILR_2	THBS1	PQ500	8.40876
FYNQVSTPLLR	FYNQVSTPLLR_3	ITIH2	PQ500	6.97613
GAEDSLADQAANK	GAEDSLADQAANK_2	SAA2	PQ500	28.9636
GAFFPLTER	GAFFPLTER_2	PLTP	PQ500	1.03149
GDELADSALEIFK	GDELADSALEIFK_2	TGFBI	PQ500	0.982679
GDIGETGVPGAEGPR	GDIGETGVPGAEGPR_2	ADIPOQ	PQ500	2.63319
GDTYPAELYITGSILR	GDTYPAELYITGSILR_3	F13B	PQ500	14.2986
GFLLLASLR	GFLLLASLR_2	THBS1	PQ500	3.85544
GFQVVVTLR	GFQVVVTLR_2	C1S	PQ500	4.0931
GFVVAGPSR	GFVVAGPSR_2	C6	PQ500	2.23172
GFYFNKPTGYGSSSR	GFYFNKPTGYGSSSR_3	IGF1	PQ500	3.53194
GGEGTGYFVDFSVR	GGEGTGYFVDFSVR_2	HRG	PQ500	7.82001
GGYTLVSGYPK	GGYTLVSGYPK_2	HPX	PQ500	4.24318
GIISALLVPPETEEAK	GIISALLVPPETEEAK_3	APOB	PQ500	5.18373
GILAADESTGSIAK	GILAADESTGSIAK_2	ALDOA	PQ500	19.3969
GIVEECCFR	GIVEECCFR_2	IGF2	PQ500	1.66481
GKEESLDSDLYAELR	GKEESLDSDLYAELR_2	PPBP	PQ500	12.4051
GKWERPFEVK	GKWERPFEVK_3	SERPINA1	PQ500	10.9911
GLETSLAECTFTK	GLETSLAECTFTK_2	CFI	PQ500	7.04943
GLPAPIEK	GLPAPIEK_2	IGHG2	PQ500	13.8875
GLPNVVTSAISLPNIR	GLPNVVTSAISLPNIR_3	PRG4	PQ500	19.3839
GLPSSIEK	GLPSSIEK_1	IGHG4	PQ500	8.14016
GNLCVNLMR	GNLCVNLMR_2	C1QB	PQ500	106.844
GPGGAWAAEVISNAR	GPGGAWAAEVISNAR_2	SAA2	PQ500	7.19276
GPGGVWAAEAISDAR	GPGGVWAAEAISDAR_3	SAA1	PQ500	14.1101
GPSVFPLAPSSK	GPSVFPLAPSSK_2	IGHG1	PQ500	3.56367
GQTLLAVAK	GQTLLAVAK_1	LRG1	PQ500	25.9683
GSESGIFTNTK	GSESGIFTNTK_2	FGA	PQ500	3.56456
GSFALSFPVESDVAPIAR	GSFALSFPVESDVAPIAR_3	PZP	PQ500	4.94013
GSVQYLPDLDDK	GSVQYLPDLDDK_2	FETUB	PQ500	29.368
GTFSTTVTGR	GTFSTTVTGR_2	LPA	PQ500	12.6699
GTTVTVSSASPTSPK	GTTVTVSSASPTSPK_2		PQ500	7.52924
GTVAAPSVFIFPPSDEQLK	GTVAAPSVFIFPPSDEQLK_3		PQ500	11.7463
GTWTQPFDLASTR	GTWTQPFDLASTR_2	SERPINA6	PQ500	2.81529
GTYSTTVTGR	GTYSTTVTGR_2	LPA	PQ500	5.07004
GVTFLLR	GVTFLLR_2	A1BG	PQ500	7.07103
GWVTDGFSSLK	GWVTDGFSSLK_2	APOC3	PQ500	11.9022
GYILVGQAK	GYILVGQAK_2	C4BPA	PQ500	3.57885
GYSIFSYATK	GYSIFSYATK_2	CRP	PQ500	4.98718
GYTQQLAFR	GYTQQLAFR_2	C3	PQ500	2.90741
HLDSVLQQLQTEVYR	HLDSVLQQLQTEVYR_3	IGFBP6	PQ500	11.9111
HLEDVFSK	HLEDVFSK_2	CNDP1	PQ500	39.0747
HLSLLTTLSNR	HLSLLTTLSNR_2	GC	PQ500	5.99708
HLVALSPK	HLVALSPK_1	SERPINA6	PQ500	17.8389
HLYVLEFSDHPGIHEPLEPEVK	HLYVLEFSDHPGIHEPLEPEVK_4	CPN1	PQ500	8.46973
HSIFTPETNPR	HSIFTPETNPR_2	PLG	PQ500	7.31718
HYEGSTVPEK	HYEGSTVPEK_2	HP	PQ500	18.5485
IALGGLLFPASNLR	IALGGLLFPASNLR_2	SHBG	PQ500	7.6659
IAQYYYTFK	IAQYYYTFK_2	F13B	PQ500	2.5036
IAYGTQGSSGYSLR	IAYGTQGSSGYSLR_2	KLKB1	PQ500	5.73959
ICLDLQAPLYK	ICLDLQAPLYK_2	PF4	PQ500	8.35153
ICLDPDAPR	ICLDPDAPR_2	PPBP	PQ500	2.57221
IDVHLVPDR	IDVHLVPDR_2	CFH	PQ500	5.70904
IFFPGVSEFGK	IFFPGVSEFGK_2	BCHE	PQ500	3.17026
IFYNQQNHYDGSTGK	IFYNQQNHYDGSTGK_2	ADIPOQ	PQ500	49.1718
IGESIELTCPK	IGESIELTCPK_2	C6	PQ500	10.7401
IHLISTQSAIPYALR	IHLISTQSAIPYALR_3	FGG	PQ500	5.41045
ILAGPAGDSNVVK	ILAGPAGDSNVVK_2	VWF	PQ500	8.42472
ILDDLSPR	ILDDLSPR_2	ITIH4	PQ500	2.63385
ILGPLSYSK	ILGPLSYSK_2	LUM	PQ500	6.28941
ILHVFHGLLPGFLVK	ILHVFHGLLPGFLVK_4	PCSK9	PQ500	6.35638
ILLDEQAQWK	ILLDEQAQWK_2	ICAM2	PQ500	11.3934
ILSIDGGGTR	ILSIDGGGTR_2	PNPLA8	PQ500	3.7287
INENTGSVSVTR	INENTGSVSVTR_2	CDH13	PQ500	34.7047
IRPHTFTGLSGLR	IRPHTFTGLSGLR_3	IGFALS	PQ500	6.41376
ISASAEELR	ISASAEELR_2	APOA4	PQ500	1.55733
ISVIRPSK	ISVIRPSK_2	CFB	PQ500	4.53819
IVIEYVDR	IVIEYVDR_2	CFI	PQ500	20.8062
IWLDNVR	IWLDNVR_2	CD5L	PQ500	8.78495
IYTSPTWSAFVTDSSWSAR	IYTSPTWSAFVTDSSWSAR_3	LGALS3BP	PQ500	16.9618
KPDGYDYYAFSK	KPDGYDYYAFSK_3	PRG4	PQ500	1.31041
LAEGFPLPLLK	LAEGFPLPLLK_2	LBP	PQ500	6.65607
LAPLAEDVR	LAPLAEDVR_2	APOA4	PQ500	1.54379
LASAYGAR	LASAYGAR_2	LGALS3BP	PQ500	2.59654
LASLFPALFSR	LASLFPALFSR_2	MINPP1	PQ500	2.99236
LCTPLLPK	LCTPLLPK_2	CFP	PQ500	3.10041
LDGSVDFK	LDGSVDFK_1	FGG	PQ500	16.3799
LDTLAQEVALLK	LDTLAQEVALLK_3	CLEC3B	PQ500	9.3891
LEYLLLSR	LEYLLLSR_2	IGFALS	PQ500	7.88344
LGFTDLFSK	LGFTDLFSK_2	SERPINA4	PQ500	2.66822
LGPHAGDVEGHLSFLEK	LGPHAGDVEGHLSFLEK_2	APOA4	PQ500	54.5869
LGSYEHR	LGSYEHR_2	ITIH2	PQ500	9.57788
LHEAFSPVSYQHDLALLR	LHEAFSPVSYQHDLALLR_3	F12	PQ500	4.66905
LIANTLCNSR	LIANTLCNSR_2	HABP2	PQ500	1.39146
LLDSLPSDTR	LLDSLPSDTR_2	SERPING1	PQ500	1.66203
LLELTGPK	LLELTGPK_1	A1BG	PQ500	50.844
LLGLSLAGK	LLGLSLAGK_2	LYVE1	PQ500	5.32361
LLGNVLVCVLAHHFGK	LLGNVLVCVLAHHFGK_2	HBB	PQ500	11.9341
LLGNVLVCVLAR	LLGNVLVCVLAR_2	HBD	PQ500	27.8254
LLIGTVFHK	LLIGTVFHK_2	PON1	PQ500	5.59116
LLIYDASSLESGVPSR	LLIYDASSLESGVPSR_3	IGKV1-13;IGKV1D-13	PQ500	12.9382
LLLSSETPIEGK	LLLSSETPIEGK_2	APMAP	PQ500	10.8102
LLPAQLPAEK	LLPAQLPAEK_2	ECM1	PQ500	4.83689
LPLVPALDGCLR	LPLVPALDGCLR_2	SHBG	PQ500	10.1634
LPTDSELAPR	LPTDSELAPR_2	SELENOP	PQ500	9.51158
LSCAASGFTFSR	LSCAASGFTFSR_3		PQ500	8.04715
LSEGASYLDHTFPAEK	LSEGASYLDHTFPAEK_3	F5	PQ500	10.6203
LSNNALSGLPQGVFGK	LSNNALSGLPQGVFGK_2	CPN2	PQ500	16.377
LSPIYNLVPVK	LSPIYNLVPVK_2	C9	PQ500	3.53278
LSSGLVTAALYGR	LSSGLVTAALYGR_2	BTD	PQ500	4.7565
LSSPAVITDK	LSSPAVITDK_2	PLG	PQ500	2.22457
LTGISDPVTVK	LTGISDPVTVK_2	OLFM1	PQ500	12.9223
LTQLNLDR	LTQLNLDR_2	GP1BA	PQ500	15.3097
LTSLPLGALR	LTSLPLGALR_2	GP1BA	PQ500	4.43424
LTVGAAQVPAQLLVGALR	LTVGAAQVPAQLLVGALR_3	CD14	PQ500	20.8807
LVHCPIETQVLR	LVHCPIETQVLR_3	RARRES2	PQ500	9.1101
LVNIAVDER	LVNIAVDER_2	CRTAC1	PQ500	10.3988
LVTDLTK	LVTDLTK_1	ALB	PQ500	5.94042
LVVLPFPK	LVVLPFPK_2	FETUB	PQ500	2.54176
LYIEYGIQR	LYIEYGIQR_2	IL1RAP	PQ500	20.3845
NALALFVLPK	NALALFVLPK_2	SERPINA7	PQ500	3.21786
NELESYAYSLK	NELESYAYSLK_2	HSPA5	PQ500	40.514
NFPSPVDAAFR	NFPSPVDAAFR_2	HPX	PQ500	8.50248
NILTSNNIDVK	NILTSNNIDVK_2	APOD	PQ500	4.44222
NIQSLEVIGK	NIQSLEVIGK_2	PPBP	PQ500	4.27521
NKEDCVEIYIK	NKEDCVEIYIK_3	SELL	PQ500	6.42242
NLDGISHAPNAVK	NLDGISHAPNAVK_3	GGH	PQ500	18.2332
NPLPSKETIEQEK	NPLPSKETIEQEK_3	TMSB4X	PQ500	26.7366
NPNLPPETVDSLK	NPNLPPETVDSLK_2	APOD	PQ500	5.41563
NYAEVGR	NYAEVGR_2	HPR	PQ500	0.882158
PALEDLR	PALEDLR_2	APOA1	PQ500	4.3581
PCFSALEVDETYVPK	PCFSALEVDETYVPK_3	ALB	PQ500	8.25798
PVAFSVVPTAAAAVSLK	PVAFSVVPTAAAAVSLK_2	C4A	PQ500	5.30106
PYTFHSHGITYYK	PYTFHSHGITYYK_2	CP	PQ500	22.3901
QEPSQGTTTFAVTSILR	QEPSQGTTTFAVTSILR_3	IGHA1	PQ500	1.18155
QGFGNVATNTDGK	QGFGNVATNTDGK_2	FGB	PQ500	10.4804
QIQVSWLR	QIQVSWLR_2	IGHM	PQ500	7.30573
RPASPISTIQPK	RPASPISTIQPK_2	C8G	PQ500	22.0913
RPDSLQHVLLPVLDR	RPDSLQHVLLPVLDR_3	CFD	PQ500	21.8837
RTVAAPSVFIFPPSDEQLK	RTVAAPSVFIFPPSDEQLK_4	IGKC	PQ500	14.8777
SALVLQYLR	SALVLQYLR_2	F9	PQ500	21.5285
SASDLTWDNLK	SASDLTWDNLK_2	TF	PQ500	10.6591
SAVTALWGK	SAVTALWGK_2	HBB	PQ500	6.86132
SCDLALLETYCATPAK	SCDLALLETYCATPAK_3	IGF2	PQ500	12.1683
SDLAVPSELALLK	SDLAVPSELALLK_2	LGALS3BP	PQ500	11.5322
SDVGFLPPFPTLDPEEK	SDVGFLPPFPTLDPEEK_3	AFM	PQ500	4.75333
SDVVYTDWK	SDVVYTDWK_2	ORM1	PQ500	11.9511
SEAACLAAGPGIR	SEAACLAAGPGIR_2	ATRN	PQ500	6.17839
SELEEQLTPVAEETR	SELEEQLTPVAEETR_2	APOE	PQ500	12.1518
SFYTAYLQR	SFYTAYLQR_2	QSOX1	PQ500	7.23074
SGFSFGFK	SGFSFGFK_2	C8B	PQ500	2.8667
SGNENGEFYLR	SGNENGEFYLR_2	EFEMP1	PQ500	28.3751
SGVQQLIQYYQDQK	SGVQQLIQYYQDQK_3	APOF	PQ500	6.87571
SHLIIAQVAK	SHLIIAQVAK_2	BTD	PQ500	16.4224
SIDVACHPGYALPK	SIDVACHPGYALPK_3	CFH	PQ500	3.8749
SIPQVSPVR	SIPQVSPVR_2	CPN1	PQ500	7.11102
SIVVSPILIPENQR	SIVVSPILIPENQR_2	CDH13	PQ500	21.7596
SLDFTELDVAAEK	SLDFTELDVAAEK_3	AGT	PQ500	12.6221
SLGFCDTTNK	SLGFCDTTNK_2	C1QA	PQ500	3.92682
SLPTCLPVCGLPK	SLPTCLPVCGLPK_2	MASP1	PQ500	8.99617
SLPTEDCENEK	SLPTEDCENEK_2	APOF	PQ500	16.2944
SLPVSDSVLSGFEQR	SLPVSDSVLSGFEQR_3	C8G	PQ500	11.0641
SLTSCLDSK	SLTSCLDSK_2	APOM	PQ500	1.11202
SLVELTPIAAVHGR	SLVELTPIAAVHGR_3	ADAMTS13	PQ500	43.3971
SPELQAEAK	SPELQAEAK_2	APOA2	PQ500	10.1388
SQVEPETR	SQVEPETR_2	CPN1	PQ500	14.5207
SSDANLYR	SSDANLYR_2	CAMP	PQ500	42.7694
SSEDPNEDIVER	SSEDPNEDIVER_2	JCHAIN	PQ500	3.13602
SSGLVSNAPGVQIR	SSGLVSNAPGVQIR_2	LCAT	PQ500	10.3821
SSGWHFVVK	SSGWHFVVK_2	C7	PQ500	22.0198
SSNLIILEEHLK	SSNLIILEEHLK_2	CFH	PQ500	6.96949
STDTSCVNPPTVQNAHILSR	STDTSCVNPPTVQNAHILSR_3	CFHR1	PQ500	10.3151
STVISYECCPGYEK	STVISYECCPGYEK_2	TGFBI	PQ500	19.023
STVLTIPEIIIK	STVLTIPEIIIK_2	F13A1	PQ500	11.6763
SVGFHLPSR	SVGFHLPSR_2	APOB	PQ500	3.07181
SVLGQLGITK	SVLGQLGITK_2	SERPINA1	PQ500	12.8881
SYTITGLQPGTDYK	SYTITGLQPGTDYK_3	FN1	PQ500	3.21639
TAAISGYSFK	TAAISGYSFK_2	F11	PQ500	10.6383
TAAQNLYEK	TAAQNLYEK_2	APOC2	PQ500	9.71273
TATSEYQTFFNPR	TATSEYQTFFNPR_2	F2	PQ500	8.00556
TDAPDLPEENQAR	TDAPDLPEENQAR_2	C5	PQ500	6.61986
TEGDGVYTLNNEK	TEGDGVYTLNNEK_3	HP	PQ500	4.849
TEHPFTVEEFVLPK	TEHPFTVEEFVLPK_2	A2M	PQ500	14.2275
TESIIHR	TESIIHR_2	SERPINF1	PQ500	10.0646
TFAHYATFR	TFAHYATFR_2	FCN3	PQ500	6.01207
TFHEASEDCISR	TFHEASEDCISR_2	CLEC3B	PQ500	4.96048
TGAVSGHSLK	TGAVSGHSLK_2	KLKB1	PQ500	13.8147
TGESAEFVCK	TGESAEFVCK_2	CFHR1	PQ500	8.88887
TGIVSGFGR	TGIVSGFGR_2	F10	PQ500	1.96298
TGYYFDGISR	TGYYFDGISR_2	FBLN1	PQ500	2.94592
TLAFPLTIR	TLAFPLTIR_2	PROCR	PQ500	4.26492
TLEAQLTPR	TLEAQLTPR_2	SERPIND1	PQ500	2.52651
TLLPVSKPEIR	TLLPVSKPEIR_3	C5	PQ500	8.54873
TLYLADTFPTNFR	TLYLADTFPTNFR_2	SERPINA5	PQ500	6.99125
TLYSSSPR	TLYSSSPR_2	SERPING1	PQ500	7.70939
TNFDNDIALVR	TNFDNDIALVR_2	C1S	PQ500	0.625547
TPDGSLLVR	TPDGSLLVR_2	FCGBP	PQ500	31.2061
TPEGLTLLFK	TPEGLTLLFK_2	DBH	PQ500	15.7165
TPITVVK	TPITVVK_1	GSN	PQ500	30.7271
TPLGDTTHTCPR	TPLGDTTHTCPR_3	IGHG3	PQ500	14.9226
TPLTATLSK	TPLTATLSK_2	IGHA1	PQ500	9.35219
TSESGELHGLTTEEEFVEGIYK	TSESGELHGLTTEEEFVEGIYK_3	TTR	PQ500	6.7472
TSPVDEK	TSPVDEK_1	AGT	PQ500	34.5115
TTPPVLDSDGSFFLYSR	TTPPVLDSDGSFFLYSR_3	IGHG4	PQ500	1.8828
TTVILPLAPFVR	TTVILPLAPFVR_2	CHL1	PQ500	30.3827
TVAACNLPIVR	TVAACNLPIVR_3	AMBP	PQ500	3.79062
TVGSDTFYSFK	TVGSDTFYSFK_2	KNG1	PQ500	4.03242
TYLPAVDEK	TYLPAVDEK_2	APOC2	PQ500	3.62621
TYSVEYLDSSK	TYSVEYLDSSK_2	LCAT	PQ500	6.3276
VAAGAFQGLR	VAAGAFQGLR_2	LRG1	PQ500	0.769592
VCPFAGILENGAVR	VCPFAGILENGAVR_2	APOH	PQ500	5.43616
VDGSVDFYR	VDGSVDFYR_2	FCN2	PQ500	11.2732
VEHSDLSFSK	VEHSDLSFSK_2	B2M	PQ500	28.1166
VGAHAGEYGAEALER	VGAHAGEYGAEALER_3	HBA1	PQ500	7.69929
VGEYSLYIGR	VGEYSLYIGR_2	APCS	PQ500	37.6731
VGLSDAFVVVHR	VGLSDAFVVVHR_3	PLXDC2	PQ500	16.5264
VGVETTKPSK	VGVETTKPSK_2	IGLC7	PQ500	12.475
VGYVSGWGQSDNFK	VGYVSGWGQSDNFK_2	HPR	PQ500	15.5604
VIAVNEVGR	VIAVNEVGR_2	CHL1	PQ500	22.1285
VIIYEVNK	VIIYEVNK_2		PQ500	6.07413
VIQTAFQR	VIQTAFQR_2	CETP	PQ500	9.85849
VLFYVDSEK	VLFYVDSEK_2	C7	PQ500	2.00118
VLNQELR	VLNQELR_2	APOD	PQ500	19.7684
VLSPADK	VLSPADK_1	HBA1	PQ500	19.7975
VNHVTLSQPK	VNHVTLSQPK_2	B2M	PQ500	10.5334
VNVDEVGGEALGR	VNVDEVGGEALGR_3	HBB	PQ500	3.69482
VPGTSTSATLTGLTR	VPGTSTSATLTGLTR_2	FN1	PQ500	7.90204
VPTGGVEEGLLER	VPTGGVEEGLLER_2	IGHD	PQ500	12.7183
VQELEASVQEGK	VQELEASVQEGK_2	CARD9	PQ500	5.03008
VSAQQVQGVHAR	VSAQQVQGVHAR_3	SPP2	PQ500	10.4303
VSASPLLYTLIEK	VSASPLLYTLIEK_2	TFRC	PQ500	6.31595
VSFLSALEEYTK	VSFLSALEEYTK_3	APOA1	PQ500	9.50366
VSLATVDK	VSLATVDK_2	SELENOP	PQ500	9.78341
VTEPISAESGEQVER	VTEPISAESGEQVER_2	APOL1	PQ500	4.66976
VTISVDTSR	VTISVDTSR_2		PQ500	5.90463
VTSIQDWVQK	VTSIQDWVQK_2	HP	PQ500	8.11488
VTVFPIGIGDR	VTVFPIGIGDR_2	VWF	PQ500	8.52021
VTYDVSR	VTYDVSR_2	ITIH1	PQ500	7.64758
VVSVLTVVHQDWLNGK	VVSVLTVVHQDWLNGK_3	IGHG2	PQ500	9.32133
VVVHPDYR	VVVHPDYR_2	C1RL	PQ500	25.701
VYFAGFPR	VYFAGFPR_2	PROS1	PQ500	2.76374
WDAQIPHQHR	WDAQIPHQHR_2	MST1	PQ500	48.1086
WDEELAAFAK	WDEELAAFAK_2	PI16	PQ500	7.34496
WIYHLTEGSTDLR	WIYHLTEGSTDLR_2	APOM	PQ500	13.1866
WTLTAPPGYR	WTLTAPPGYR_2	MASP2	PQ500	10.5569
WYVDGVEVHNAK	WYVDGVEVHNAK_2	IGHG3	PQ500	6.0257
YAASSYLSLTPEQWR	YAASSYLSLTPEQWR_2	IGLL1	PQ500	8.00278
YAATSQVLLPSK	YAATSQVLLPSK_3	IGHM	PQ500	2.08135
YEVTVVSVR	YEVTVVSVR_2	TNXB	PQ500	11.6395
YEYLEGGDR	YEYLEGGDR_2	HGFAC	PQ500	9.23616
YFIDFVAR	YFIDFVAR_2	KNG1	PQ500	6.6213
YGFIEGHVVIPR	YGFIEGHVVIPR_2	CD44	PQ500	62.1658
YGFYTHVFR	YGFYTHVFR_2	F2	PQ500	3.07921
YGHSLALYK	YGHSLALYK_2	ATRN	PQ500	18.343
YGIDWASGR	YGIDWASGR_2	FCN3	PQ500	2.62293
YGLVTYATYPK	YGLVTYATYPK_2	CFB	PQ500	9.70355
YLDWIHGHIR	YLDWIHGHIR_3	PROC	PQ500	15.2079
YLQGSSVQLR	YLQGSSVQLR_2	VASN	PQ500	6.78377
YPLYVLK	YPLYVLK_1	CPB2	PQ500	28.223
YPNCAYR	YPNCAYR_2	RNASE1	PQ500	12.0159
YSLTYIYTGLSK	YSLTYIYTGLSK_2	AZGP1	PQ500	3.5651
YSSLAEAASK	YSSLAEAASK_2	CA1	PQ500	19.212
YTFELSR	YTFELSR_2	GC	PQ500	5.08004
YTFVVPEDTR	YTFVVPEDTR_2	CDH5	PQ500	5.41716
YVYIAELLAHK	YVYIAELLAHK_2	PON1	PQ500	6.44542
YWGVASFLQK	YWGVASFLQK_2	RBP4	PQ500	3.11326
AATVGSLAGQPLQER	AATVGSLAGQPLQER_2	APOE	PQ500-specific_proteinshared	8.79472
AAVYHHFISDGVR	AAVYHHFISDGVR_2	C3	PQ500-specific_proteinshared	9.60029
ACIPTGPYPCGK	ACIPTGPYPCGK_2	F10	PQ500-specific_proteinshared	4.8263
AESPEVCFNEESPK	AESPEVCFNEESPK_3	AFM	PQ500-specific_proteinshared	12.2941
AGLLRPDYALLGHR	AGLLRPDYALLGHR_3	PGLYRP2	PQ500-specific_proteinshared	2.09066
ALPTTYEK	ALPTTYEK_2	C9	PQ500-specific_proteinshared	5.06544
ALQDQLVLVAAK	ALQDQLVLVAAK_3	AGT	PQ500-specific_proteinshared	4.30587
ANLQSVPHASASR	ANLQSVPHASASR_2	APOL1	PQ500-specific_proteinshared	25.0529
ANVFVQLPR	ANVFVQLPR_2	IGFALS	PQ500-specific_proteinshared	6.6114
APLTKPLK	APLTKPLK_2	CRP	PQ500-specific_proteinshared	23.2024
AVGYLITGYQR	AVGYLITGYQR_2	PZP	PQ500-specific_proteinshared	24.248
AYLEEECPATLR	AYLEEECPATLR_3	AZGP1	PQ500-specific_proteinshared	4.63292
DDEEFIESNK	DDEEFIESNK_2	CP	PQ500-specific_proteinshared	16.3206
DFHINLFR	DFHINLFR_2	C2	PQ500-specific_proteinshared	20.3597
DFLGFYVVDSHR	DFLGFYVVDSHR_3	ITIH3	PQ500-specific_proteinshared	8.40422
DIASGLIGPLIICK	DIASGLIGPLIICK_3	CP	PQ500-specific_proteinshared	5.90418
DNCCILDER	DNCCILDER_2	FGG	PQ500-specific_proteinshared	3.55348
DNENVVNEYSSELEK	DNENVVNEYSSELEK_2	FGB	PQ500-specific_proteinshared	4.91328
DSPVLIDFFEDTER	DSPVLIDFFEDTER_3	HRG	PQ500-specific_proteinshared	7.09568
DYVSQFEGSALGK	DYVSQFEGSALGK_2	APOA1	PQ500-specific_proteinshared	10.212
DYWSTVK	DYWSTVK_1	APOC3	PQ500-specific_proteinshared	23.0553
EDVYVVGTVLR	EDVYVVGTVLR_3	C4BPA	PQ500-specific_proteinshared	6.47785
EEAPSLR	EEAPSLR_2	FGB	PQ500-specific_proteinshared	8.2328
EENFYVDETTVVK	EENFYVDETTVVK_2	SERPINA6	PQ500-specific_proteinshared	3.34976
EGYYGYTGAFR	EGYYGYTGAFR_2	TF	PQ500-specific_proteinshared	8.55866
ELGCGAASGTPSGILYEPPAEK	ELGCGAASGTPSGILYEPPAEK_3	CD5L	PQ500-specific_proteinshared	2.52044
ELLDTVTAPQK	ELLDTVTAPQK_2	SERPINF1	PQ500-specific_proteinshared	3.60285
EPCVESLVSQYFQTVTDYGK	EPCVESLVSQYFQTVTDYGK_3	APOA2	PQ500-specific_proteinshared	4.44653
EQLTPLIK	EQLTPLIK_2	APOA2	PQ500-specific_proteinshared	10.1307
ESISVSSEQLAQFR	ESISVSSEQLAQFR_2	CA1	PQ500-specific_proteinshared	17.7993
ESSSHHPGIAEFPSR	ESSSHHPGIAEFPSR_2	FGA	PQ500-specific_proteinshared	11.3319
EVPLNTIIFMGR	EVPLNTIIFMGR_2	SERPINC1	PQ500-specific_proteinshared	104.413
FAHTVVTSR	FAHTVVTSR_2	ITIH4	PQ500-specific_proteinshared	4.01213
FGSGYVSGWGR	FGSGYVSGWGR_2	F9	PQ500-specific_proteinshared	7.40408
FLASVSTVLTSK	FLASVSTVLTSK_3	HBA1	PQ500-specific_proteinshared	14.8479
FLVGPDGIPIMR	FLVGPDGIPIMR_2	GPX3	PQ500-specific_proteinshared	5.11551
FNALQYLR	FNALQYLR_2	LUM	PQ500-specific_proteinshared	8.70613
FSGTWYAMAK	FSGTWYAMAK_2	RBP4	PQ500-specific_proteinshared	106.76
FSISATYDLGATLLK	FSISATYDLGATLLK_2	SERPINA7	PQ500-specific_proteinshared	7.55791
FSVPAGIVIPSFQALTAR	FSVPAGIVIPSFQALTAR_3	APOB	PQ500-specific_proteinshared	6.49815
FTVDRPFLFLIYEHR	FTVDRPFLFLIYEHR_4	SERPIND1	PQ500-specific_proteinshared	3.74662
GAEDSLADQAANK	GAEDSLADQAANK_2	SAA2	PQ500-specific_proteinshared	28.9636
GFVVAGPSR	GFVVAGPSR_2	C6	PQ500-specific_proteinshared	2.23172
GIISALLVPPETEEAK	GIISALLVPPETEEAK_3	APOB	PQ500-specific_proteinshared	5.18373
GKWERPFEVK	GKWERPFEVK_3	SERPINA1	PQ500-specific_proteinshared	10.9911
GLETSLAECTFTK	GLETSLAECTFTK_2	CFI	PQ500-specific_proteinshared	7.04943
GNLCVNLMR	GNLCVNLMR_2	C1QB	PQ500-specific_proteinshared	106.844
GPGGAWAAEVISNAR	GPGGAWAAEVISNAR_2	SAA2	PQ500-specific_proteinshared	7.19276
GPGGVWAAEAISDAR	GPGGVWAAEAISDAR_3	SAA1	PQ500-specific_proteinshared	14.1101
GSFALSFPVESDVAPIAR	GSFALSFPVESDVAPIAR_3	PZP	PQ500-specific_proteinshared	4.94013
GSVQYLPDLDDK	GSVQYLPDLDDK_2	FETUB	PQ500-specific_proteinshared	29.368
GTFSTTVTGR	GTFSTTVTGR_2	LPA	PQ500-specific_proteinshared	12.6699
GTWTQPFDLASTR	GTWTQPFDLASTR_2	SERPINA6	PQ500-specific_proteinshared	2.81529
GVTFLLR	GVTFLLR_2	A1BG	PQ500-specific_proteinshared	7.07103
GYILVGQAK	GYILVGQAK_2	C4BPA	PQ500-specific_proteinshared	3.57885
GYTQQLAFR	GYTQQLAFR_2	C3	PQ500-specific_proteinshared	2.90741
HLYVLEFSDHPGIHEPLEPEVK	HLYVLEFSDHPGIHEPLEPEVK_4	CPN1	PQ500-specific_proteinshared	8.46973
HSIFTPETNPR	HSIFTPETNPR_2	PLG	PQ500-specific_proteinshared	7.31718
HYEGSTVPEK	HYEGSTVPEK_2	HP	PQ500-specific_proteinshared	18.5485
ICLDPDAPR	ICLDPDAPR_2	PPBP	PQ500-specific_proteinshared	2.57221
IGESIELTCPK	IGESIELTCPK_2	C6	PQ500-specific_proteinshared	10.7401
IHLISTQSAIPYALR	IHLISTQSAIPYALR_3	FGG	PQ500-specific_proteinshared	5.41045
IRPHTFTGLSGLR	IRPHTFTGLSGLR_3	IGFALS	PQ500-specific_proteinshared	6.41376
ISASAEELR	ISASAEELR_2	APOA4	PQ500-specific_proteinshared	1.55733
ISVIRPSK	ISVIRPSK_2	CFB	PQ500-specific_proteinshared	4.53819
KPDGYDYYAFSK	KPDGYDYYAFSK_3	PRG4	PQ500-specific_proteinshared	1.31041
LAEGFPLPLLK	LAEGFPLPLLK_2	LBP	PQ500-specific_proteinshared	6.65607
LDGSVDFK	LDGSVDFK_1	FGG	PQ500-specific_proteinshared	16.3799
LEYLLLSR	LEYLLLSR_2	IGFALS	PQ500-specific_proteinshared	7.88344
LGPHAGDVEGHLSFLEK	LGPHAGDVEGHLSFLEK_2	APOA4	PQ500-specific_proteinshared	54.5869
LGSYEHR	LGSYEHR_2	ITIH2	PQ500-specific_proteinshared	9.57788
LHEAFSPVSYQHDLALLR	LHEAFSPVSYQHDLALLR_3	F12	PQ500-specific_proteinshared	4.66905
LLELTGPK	LLELTGPK_1	A1BG	PQ500-specific_proteinshared	50.844
LLGNVLVCVLAHHFGK	LLGNVLVCVLAHHFGK_2	HBB	PQ500-specific_proteinshared	11.9341
LLGNVLVCVLAR	LLGNVLVCVLAR_2	HBD	PQ500-specific_proteinshared	27.8254
LLIGTVFHK	LLIGTVFHK_2	PON1	PQ500-specific_proteinshared	5.59116
LLPAQLPAEK	LLPAQLPAEK_2	ECM1	PQ500-specific_proteinshared	4.83689
LPLVPALDGCLR	LPLVPALDGCLR_2	SHBG	PQ500-specific_proteinshared	10.1634
LSNNALSGLPQGVFGK	LSNNALSGLPQGVFGK_2	CPN2	PQ500-specific_proteinshared	16.377
NFPSPVDAAFR	NFPSPVDAAFR_2	HPX	PQ500-specific_proteinshared	8.50248
NPNLPPETVDSLK	NPNLPPETVDSLK_2	APOD	PQ500-specific_proteinshared	5.41563
PALEDLR	PALEDLR_2	APOA1	PQ500-specific_proteinshared	4.3581
PYTFHSHGITYYK	PYTFHSHGITYYK_2	CP	PQ500-specific_proteinshared	22.3901
QEPSQGTTTFAVTSILR	QEPSQGTTTFAVTSILR_3	IGHA1	PQ500-specific_proteinshared	1.18155
QGFGNVATNTDGK	QGFGNVATNTDGK_2	FGB	PQ500-specific_proteinshared	10.4804
QIQVSWLR	QIQVSWLR_2	IGHM	PQ500-specific_proteinshared	7.30573
RPASPISTIQPK	RPASPISTIQPK_2	C8G	PQ500-specific_proteinshared	22.0913
RTVAAPSVFIFPPSDEQLK	RTVAAPSVFIFPPSDEQLK_4	IGKC	PQ500-specific_proteinshared	14.8777
SASDLTWDNLK	SASDLTWDNLK_2	TF	PQ500-specific_proteinshared	10.6591
SAVTALWGK	SAVTALWGK_2	HBB	PQ500-specific_proteinshared	6.86132
SDVGFLPPFPTLDPEEK	SDVGFLPPFPTLDPEEK_3	AFM	PQ500-specific_proteinshared	4.75333
SEAACLAAGPGIR	SEAACLAAGPGIR_2	ATRN	PQ500-specific_proteinshared	6.17839
SELEEQLTPVAEETR	SELEEQLTPVAEETR_2	APOE	PQ500-specific_proteinshared	12.1518
SGFSFGFK	SGFSFGFK_2	C8B	PQ500-specific_proteinshared	2.8667
SLTSCLDSK	SLTSCLDSK_2	APOM	PQ500-specific_proteinshared	1.11202
SQVEPETR	SQVEPETR_2	CPN1	PQ500-specific_proteinshared	14.5207
SSGWHFVVK	SSGWHFVVK_2	C7	PQ500-specific_proteinshared	22.0198
SVGFHLPSR	SVGFHLPSR_2	APOB	PQ500-specific_proteinshared	3.07181
SVLGQLGITK	SVLGQLGITK_2	SERPINA1	PQ500-specific_proteinshared	12.8881
SYTITGLQPGTDYK	SYTITGLQPGTDYK_3	FN1	PQ500-specific_proteinshared	3.21639
TATSEYQTFFNPR	TATSEYQTFFNPR_2	F2	PQ500-specific_proteinshared	8.00556
TDAPDLPEENQAR	TDAPDLPEENQAR_2	C5	PQ500-specific_proteinshared	6.61986
TEGDGVYTLNNEK	TEGDGVYTLNNEK_3	HP	PQ500-specific_proteinshared	4.849
TEHPFTVEEFVLPK	TEHPFTVEEFVLPK_2	A2M	PQ500-specific_proteinshared	14.2275
TESIIHR	TESIIHR_2	SERPINF1	PQ500-specific_proteinshared	10.0646
TFAHYATFR	TFAHYATFR_2	FCN3	PQ500-specific_proteinshared	6.01207
TFHEASEDCISR	TFHEASEDCISR_2	CLEC3B	PQ500-specific_proteinshared	4.96048
TGAVSGHSLK	TGAVSGHSLK_2	KLKB1	PQ500-specific_proteinshared	13.8147
TLEAQLTPR	TLEAQLTPR_2	SERPIND1	PQ500-specific_proteinshared	2.52651
TLLPVSKPEIR	TLLPVSKPEIR_3	C5	PQ500-specific_proteinshared	8.54873
TPITVVK	TPITVVK_1	GSN	PQ500-specific_proteinshared	30.7271
TPLGDTTHTCPR	TPLGDTTHTCPR_3	IGHG3	PQ500-specific_proteinshared	14.9226
TSESGELHGLTTEEEFVEGIYK	TSESGELHGLTTEEEFVEGIYK_3	TTR	PQ500-specific_proteinshared	6.7472
TSPVDEK	TSPVDEK_1	AGT	PQ500-specific_proteinshared	34.5115
TTPPVLDSDGSFFLYSR	TTPPVLDSDGSFFLYSR_3	IGHG4	PQ500-specific_proteinshared	1.8828
TVAACNLPIVR	TVAACNLPIVR_3	AMBP	PQ500-specific_proteinshared	3.79062
VCPFAGILENGAVR	VCPFAGILENGAVR_2	APOH	PQ500-specific_proteinshared	5.43616
VEHSDLSFSK	VEHSDLSFSK_2	B2M	PQ500-specific_proteinshared	28.1166
VGEYSLYIGR	VGEYSLYIGR_2	APCS	PQ500-specific_proteinshared	37.6731
VLFYVDSEK	VLFYVDSEK_2	C7	PQ500-specific_proteinshared	2.00118
VLSPADK	VLSPADK_1	HBA1	PQ500-specific_proteinshared	19.7975
VPGTSTSATLTGLTR	VPGTSTSATLTGLTR_2	FN1	PQ500-specific_proteinshared	7.90204
VSASPLLYTLIEK	VSASPLLYTLIEK_2	TFRC	PQ500-specific_proteinshared	6.31595
VSLATVDK	VSLATVDK_2	SELENOP	PQ500-specific_proteinshared	9.78341
VTEPISAESGEQVER	VTEPISAESGEQVER_2	APOL1	PQ500-specific_proteinshared	4.66976
VTYDVSR	VTYDVSR_2	ITIH1	PQ500-specific_proteinshared	7.64758
YAATSQVLLPSK	YAATSQVLLPSK_3	IGHM	PQ500-specific_proteinshared	2.08135
YGFYTHVFR	YGFYTHVFR_2	F2	PQ500-specific_proteinshared	3.07921
YGHSLALYK	YGHSLALYK_2	ATRN	PQ500-specific_proteinshared	18.343
YGIDWASGR	YGIDWASGR_2	FCN3	PQ500-specific_proteinshared	2.62293
YSLTYIYTGLSK	YSLTYIYTGLSK_2	AZGP1	PQ500-specific_proteinshared	3.5651
YSSLAEAASK	YSSLAEAASK_2	CA1	PQ500-specific_proteinshared	19.212
YVYIAELLAHK	YVYIAELLAHK_2	PON1	PQ500-specific_proteinshared	6.44542

## Sheet: CV_compare with PQ500_protein
coefficient of variation in percentage (sd/mean) of each protein (MaxLFQ) calculated from triplicate measurements of pooled plasma on micro-flow attached ZenoTOF
Genes	type	cv (%)	median_cv
TTR	sharedprotein	0.870922	1.95378
ITIH1	sharedprotein	1.08721	1.95378				type	median_cv	mean_cv
APOE	sharedprotein	1.9037	1.95378				OSPPall	2.3772	3.15409
C3	sharedprotein	1.58566	1.95378				OSPPonly	3.66092	6.12154
F10	sharedprotein	2.15228	1.95378				PQ500_additional	5.01103	7.00358
SERPINA3	sharedprotein	1.90809	1.95378				PQ500all	3.20178	4.78731
SELL	PQ500_additional	3.25149	5.01103				sharedprotein	1.95378	2.48694
AFM	sharedprotein	2.12729	1.95378
MMP2	PQ500_additional	26.0018	5.01103
GSN	sharedprotein	2.88078	1.95378
AZGP1	sharedprotein	0.502816	1.95378
SOD3	PQ500_additional	2.48298	5.01103
PGLYRP2	sharedprotein	0.647874	1.95378
APOA1	sharedprotein	1.87886	1.95378
A2M	sharedprotein	0.883937	1.95378
CST3	sharedprotein	2.60542	1.95378
IGHV2-70D	PQ500_additional	1.37763	5.01103
C4BPB	sharedprotein	2.48502	1.95378
C6	sharedprotein	1.99139	1.95378
S100A8	PQ500_additional	4.91901	5.01103
C9	sharedprotein	2.17775	1.95378
AGT	sharedprotein	1.91672	1.95378
CD44	PQ500_additional	5.63444	5.01103
APOL1	sharedprotein	6.37682	1.95378
SERPINC1	sharedprotein	0.965791	1.95378
IGFALS	sharedprotein	0.66481	1.95378
C1RL	PQ500_additional	1.16033	5.01103
CRP	sharedprotein	8.78821	1.95378
C4B	PQ500_additional	0.908964	5.01103
CLU	sharedprotein	1.14809	1.95378
IGKV1-5	OSPPonly	6.65695	3.66092
PRDX2	PQ500_additional	14.8272	5.01103
APOH	sharedprotein	1.69865	1.95378
A1BG	sharedprotein	1.58292	1.95378
CTBS	PQ500_additional	16.1169	5.01103
PLTP	PQ500_additional	6.09505	5.01103
PZP	sharedprotein	5.87965	1.95378
C2	sharedprotein	1.81679	1.95378
SERPINA1	sharedprotein	1.03147	1.95378
APOC3	sharedprotein	2.09214	1.95378
IGHA2	sharedprotein	9.13673	1.95378
IGHA1	sharedprotein	3.26355	1.95378
CP	sharedprotein	3.26245	1.95378
ITIH3	sharedprotein	1.01805	1.95378
SERPINA5	PQ500_additional	6.1533	5.01103
TF	sharedprotein	0.571805	1.95378
PIGR	PQ500_additional	6.56623	5.01103
HRG	sharedprotein	4.39545	1.95378
LRG1	sharedprotein	3.73274	1.95378
S100A9	PQ500_additional	20.672	5.01103
FGG	sharedprotein	1.37142	1.95378
FGB	sharedprotein	0.305327	1.95378
MASP1	PQ500_additional	1.89504	5.01103
IGKC	sharedprotein	2.56092	1.95378
KLKB1	sharedprotein	2.05871	1.95378
VTN	PQ500_additional	1.61123	5.01103
CPB2	PQ500_additional	2.36088	5.01103
SAA4	PQ500_additional	0.166755	5.01103
HGFAC	PQ500_additional	1.1958	5.01103
PLG	sharedprotein	3.00254	1.95378
IGFBP4	PQ500_additional	22.2591	5.01103
C4BPA	sharedprotein	2.6919	1.95378
HABP2	PQ500_additional	1.55352	5.01103
SERPINA6	sharedprotein	3.89908	1.95378
APOC1	sharedprotein	1.82673	1.95378
HBB	sharedprotein	0.481958	1.95378
ACTB;ACTG1	OSPPonly	2.94701	3.66092
CD5L	sharedprotein	0.554569	1.95378
ECM1	sharedprotein	1.18839	1.95378
SERPINF1	sharedprotein	1.70687	1.95378
F2	sharedprotein	2.09302	1.95378
APOC4	PQ500_additional	6.52841	5.01103
APOA2	sharedprotein	4.29308	1.95378
APOB	sharedprotein	1.5588	1.95378
F12	sharedprotein	2.02538	1.95378
VASN	PQ500_additional	9.56231	5.01103
CA1	sharedprotein	8.1978	1.95378
APOC2	PQ500_additional	3.26522	5.01103
FGA	sharedprotein	3.11838	1.95378
AMBP	sharedprotein	0.968816	1.95378
ITIH4	sharedprotein	1.86268	1.95378
SERPINA10	PQ500_additional	3.64927	5.01103
SAA1	sharedprotein	4.02071	1.95378
VNN1	PQ500_additional	17.3863	5.01103
F9	sharedprotein	5.09525	1.95378
GPLD1	PQ500_additional	2.20144	5.01103
HBA1	sharedprotein	2.52971	1.95378
IGFBP3	PQ500_additional	4.8763	5.01103
GPX3	sharedprotein	1.72381	1.95378
LUM	sharedprotein	1.81634	1.95378
C1QC	sharedprotein	0.914794	1.95378
IGHG1	OSPPonly	2.85638	3.66092
CD14	PQ500_additional	2.85045	5.01103
MBL2	PQ500_additional	4.96584	5.01103
ALB	sharedprotein	0.184283	1.95378
PROS1	sharedprotein	0.680253	1.95378
IGLV8-61	OSPPonly	2.19023	3.66092
IGLV4-69	OSPPonly	21.6609	3.66092
RBP4	sharedprotein	3.96251	1.95378
SERPINA7	sharedprotein	2.5935	1.95378
F7	PQ500_additional	2.96952	5.01103
AHSG	sharedprotein	4.73156	1.95378
SERPIND1	sharedprotein	3.29554	1.95378
THBS1	PQ500_additional	3.96949	5.01103
ITIH2	sharedprotein	1.96818	1.95378
SAA2	sharedprotein	1.20292	1.95378
TGFBI	PQ500_additional	3.44154	5.01103
ADIPOQ	PQ500_additional	5.07315	5.01103
F13B	PQ500_additional	4.18204	5.01103
C1S	sharedprotein	1.62243	1.95378
IGF1	PQ500_additional	5.82711	5.01103
HPX	sharedprotein	1.77359	1.95378
ALDOA	PQ500_additional	3.32141	5.01103
IGF2	PQ500_additional	5.91159	5.01103
PPBP	sharedprotein	2.42711	1.95378
CFI	sharedprotein	2.29882	1.95378
IGHV6-1	OSPPonly	3.87635	3.66092
IGHV3-7	OSPPonly	3.50137	3.66092
IGHV3-49	OSPPonly	4.17689	3.66092
IGHG2	sharedprotein	2.10564	1.95378
PRG4	sharedprotein	1.82769	1.95378
IGHG4	sharedprotein	5.46905	1.95378
C1QB	sharedprotein	1.53057	1.95378
IGHG1	sharedprotein	2.85638	1.95378
CPN2	sharedprotein	0.96167	1.95378
FETUB	sharedprotein	5.31888	1.95378
LPA	sharedprotein	1.28259	1.95378
IGFBP6	PQ500_additional	2.66121	5.01103
CNDP1	PQ500_additional	3.44916	5.01103
GC	PQ500_additional	1.69677	5.01103
CPN1	sharedprotein	0.778544	1.95378
HP	sharedprotein	2.47567	1.95378
SHBG	sharedprotein	3.0586	1.95378
PF4	sharedprotein	3.88732	1.95378
CFH	PQ500_additional	1.41789	5.01103
BCHE	PQ500_additional	4.31506	5.01103
JCHAIN	sharedprotein	0.820062	1.95378
VWF	PQ500_additional	3.77523	5.01103
PCSK9	PQ500_additional	19.1826	5.01103
ICAM2	PQ500_additional	29.7	5.01103
TFRC	sharedprotein	6.52986	1.95378
PNPLA8	PQ500_additional	3.72871	5.01103
CDH13	PQ500_additional	24.3858	5.01103
PON1	sharedprotein	0.397481	1.95378
APOA4	sharedprotein	0.857904	1.95378
CFB	sharedprotein	0.86065	1.95378
LBP	sharedprotein	3.74897	1.95378
APCS	sharedprotein	9.91959	1.95378
FN1	sharedprotein	1.85115	1.95378
LGALS3BP	PQ500_additional	4.90852	5.01103
MINPP1	PQ500_additional	7.32136	5.01103
CFP	PQ500_additional	9.85821	5.01103
CLEC3B	sharedprotein	3.1142	1.95378
SERPINA4	sharedprotein	0.883966	1.95378
SERPINF2	sharedprotein	0.964463	1.95378
SERPING1	sharedprotein	1.17568	1.95378
FCN3	sharedprotein	1.93939	1.95378
LYVE1	PQ500_additional	3.37077	5.01103
HBD	sharedprotein	3.15055	1.95378
IGKV1-13;IGKV1D-13	PQ500_additional	7.62855	5.01103
IGKV3D-20	OSPPonly	17.0381	3.66092
IGLV1-51	OSPPonly	2.09017	3.66092
IGKV3-20	OSPPonly	3.1859	3.66092
IGKV4-1	OSPPonly	1.94827	3.66092
APMAP	PQ500_additional	8.74665	5.01103
SELENOP	sharedprotein	3.18159	1.95378
F5	PQ500_additional	4.60993	5.01103
BTD	PQ500_additional	5.25934	5.01103
OLFM1	PQ500_additional	15.2012	5.01103
ATRN	sharedprotein	2.47659	1.95378
C7	sharedprotein	1.05047	1.95378
GP1BA	PQ500_additional	1.62848	5.01103
RARRES2	PQ500_additional	9.11012	5.01103
CRTAC1	PQ500_additional	4.18027	5.01103
IL1RAP	PQ500_additional	2.027	5.01103
HSPA5	PQ500_additional	11.9412	5.01103
APOD	sharedprotein	2.09702	1.95378
GGH	PQ500_additional	7.10898	5.01103
TMSB4X	PQ500_additional	7.55757	5.01103
IGHM	sharedprotein	0.349411	1.95378
HPR	PQ500_additional	7.04032	5.01103
C4A	PQ500_additional	2.22155	5.01103
IGHA2	OSPPonly	9.13673	3.66092
KNG1	sharedprotein	0.299359	1.95378
C8G	sharedprotein	4.12094	1.95378
CFD	PQ500_additional	5.15754	5.01103
ORM2	sharedprotein	3.52538	1.95378
ORM1	sharedprotein	0.7534	1.95378
QSOX1	PQ500_additional	5.19426	5.01103
C8B	sharedprotein	2.77997	1.95378
EFEMP1	PQ500_additional	10.3642	5.01103
APOF	PQ500_additional	0.999897	5.01103
C1QA	PQ500_additional	2.05648	5.01103
APOM	sharedprotein	2.72337	1.95378
ADAMTS13	PQ500_additional	31.2574	5.01103
CAMP	PQ500_additional	7.79732	5.01103
LCAT	PQ500_additional	3.87151	5.01103
CFHR1	PQ500_additional	6.40152	5.01103
LYZ	sharedprotein	2.75688	1.95378
F13A1	PQ500_additional	3.26176	5.01103
F11	PQ500_additional	3.23776	5.01103
C5	sharedprotein	1.87113	1.95378
FBLN1	sharedprotein	3.30745	1.95378
PROCR	PQ500_additional	14.2603	5.01103
C1R	sharedprotein	0.559086	1.95378
FCGBP	PQ500_additional	4.99199	5.01103
DBH	PQ500_additional	7.87042	5.01103
IGHG3	sharedprotein	1.17811	1.95378
CHL1	PQ500_additional	7.33818	5.01103
FCN2	PQ500_additional	3.74185	5.01103
B2M	sharedprotein	12.0488	1.95378
PLXDC2	PQ500_additional	10.6626	5.01103
IGLC7	PQ500_additional	12.475	5.01103
CETP	PQ500_additional	8.13757	5.01103
IGHD	PQ500_additional	4.62726	5.01103
CARD9	PQ500_additional	5.03008	5.01103
SPP2	PQ500_additional	7.50549	5.01103
IGLL5	OSPPonly	6.897	3.66092
MST1	PQ500_additional	10.3506	5.01103
PI16	PQ500_additional	5.55322	5.01103
MASP2	PQ500_additional	13.3317	5.01103
IGLL1	PQ500_additional	7.81357	5.01103
TNXB	PQ500_additional	2.05062	5.01103
PROC	PQ500_additional	3.13909	5.01103
RNASE1	PQ500_additional	10.123	5.01103
IGHV5-51	OSPPonly	3.66092	3.66092
CDH5	PQ500_additional	2.51836	5.01103
TTR	PQ500all	1.00565	3.20178
ITIH1	PQ500all	1.27486	3.20178
APOE	PQ500all	2.25249	3.20178
C3	PQ500all	1.87618	3.20178
F10	PQ500all	2.40632	3.20178
SERPINA3	PQ500all	2.25768	3.20178
SELL	PQ500all	3.63528	3.20178
AFM	PQ500all	2.49447	3.20178
MMP2	PQ500all	26.0018	3.20178
GSN	PQ500all	3.32644	3.20178
AZGP1	PQ500all	0.589604	3.20178
SOD3	PQ500all	2.48298	3.20178
PGLYRP2	PQ500all	0.7481	3.20178
APOA1	PQ500all	2.23629	3.20178
A2M	PQ500all	1.02068	3.20178
CST3	PQ500all	2.60542	3.20178
IGHV2-70D	PQ500all	1.37763	3.20178
C4BPB	PQ500all	2.48502	3.20178
C6	PQ500all	2.33511	3.20178
S100A8	PQ500all	4.91901	3.20178
C9	PQ500all	2.51465	3.20178
AGT	PQ500all	2.24755	3.20178
CD44	PQ500all	6.2995	3.20178
APOL1	PQ500all	7.36332	3.20178
SERPINC1	PQ500all	1.1152	3.20178
IGFALS	PQ500all	0.779559	3.20178
C1RL	PQ500all	1.29729	3.20178
CRP	PQ500all	10.3051	3.20178
C4B	PQ500all	0.908964	3.20178
CLU	PQ500all	1.3257	3.20178
PRDX2	PQ500all	14.8272	3.20178
APOH	PQ500all	1.89915	3.20178
A1BG	PQ500all	1.8278	3.20178
CTBS	PQ500all	16.1169	3.20178
PLTP	PQ500all	6.81447	3.20178
PZP	PQ500all	6.78923	3.20178
C2	PQ500all	2.03123	3.20178
SERPINA1	PQ500all	1.20951	3.20178
APOC3	PQ500all	2.41579	3.20178
IGHA2	PQ500all	10.2152	3.20178
IGHA1	PQ500all	3.76842	3.20178
CP	PQ500all	3.82556	3.20178
ITIH3	PQ500all	1.13821	3.20178
SERPINA5	PQ500all	6.87959	3.20178
TF	PQ500all	0.660263	3.20178
PIGR	PQ500all	6.56623	3.20178
HRG	PQ500all	5.15413	3.20178
LRG1	PQ500all	4.31019	3.20178
S100A9	PQ500all	20.672	3.20178
FGG	PQ500all	1.62269	3.20178
FGB	PQ500all	0.358028	3.20178
MASP1	PQ500all	2.11872	3.20178
IGKC	PQ500all	2.9571	3.20178
KLKB1	PQ500all	2.3772	3.20178
VTN	PQ500all	1.80141	3.20178
CPB2	PQ500all	2.63954	3.20178
SAA4	PQ500all	0.186438	3.20178
HGFAC	PQ500all	1.33695	3.20178
PLG	PQ500all	3.46703	3.20178
IGFBP4	PQ500all	22.2591	3.20178
C4BPA	PQ500all	3.10834	3.20178
HABP2	PQ500all	1.73689	3.20178
SERPINA6	PQ500all	4.57208	3.20178
APOC1	PQ500all	1.82673	3.20178
HBB	PQ500all	0.565146	3.20178
CD5L	PQ500all	0.620027	3.20178
ECM1	PQ500all	1.32866	3.20178
SERPINF1	PQ500all	1.97093	3.20178
F2	PQ500all	2.45429	3.20178
APOC4	PQ500all	6.52841	3.20178
APOA2	PQ500all	4.95723	3.20178
APOB	PQ500all	1.86312	3.20178
F12	PQ500all	2.3387	3.20178
VASN	PQ500all	10.691	3.20178
CA1	PQ500all	9.466	3.20178
APOC2	PQ500all	3.77035	3.20178
FGA	PQ500all	3.48645	3.20178
AMBP	PQ500all	1.08317	3.20178
ITIH4	PQ500all	2.18419	3.20178
SERPINA10	PQ500all	3.64927	3.20178
SAA1	PQ500all	4.64272	3.20178
VNN1	PQ500all	17.3863	3.20178
F9	PQ500all	5.69667	3.20178
GPLD1	PQ500all	2.20144	3.20178
HBA1	PQ500all	2.92106	3.20178
IGFBP3	PQ500all	4.8763	3.20178
GPX3	PQ500all	1.92728	3.20178
LUM	PQ500all	2.03073	3.20178
C1QC	PQ500all	1.05631	3.20178
CD14	PQ500all	3.1869	3.20178
MBL2	PQ500all	4.96584	3.20178
ALB	PQ500all	0.212792	3.20178
PROS1	PQ500all	0.785488	3.20178
RBP4	PQ500all	4.43022	3.20178
SERPINA7	PQ500all	2.99472	3.20178
F7	PQ500all	2.96952	3.20178
AHSG	PQ500all	4.73156	3.20178
SERPIND1	PQ500all	3.86437	3.20178
THBS1	PQ500all	4.43803	3.20178
ITIH2	PQ500all	2.3079	3.20178
SAA2	PQ500all	1.38901	3.20178
TGFBI	PQ500all	3.84776	3.20178
ADIPOQ	PQ500all	5.67196	3.20178
F13B	PQ500all	4.67566	3.20178
C1S	PQ500all	1.87342	3.20178
IGF1	PQ500all	5.82711	3.20178
HPX	PQ500all	1.98293	3.20178
ALDOA	PQ500all	3.32141	3.20178
IGF2	PQ500all	6.60935	3.20178
PPBP	PQ500all	2.80259	3.20178
CFI	PQ500all	2.57016	3.20178
IGHG2	PQ500all	2.35418	3.20178
PRG4	PQ500all	2.04342	3.20178
IGHG4	PQ500all	6.11458	3.20178
C1QB	PQ500all	1.71123	3.20178
IGHG1	PQ500all	3.19352	3.20178
CPN2	PQ500all	1.07518	3.20178
FETUB	PQ500all	5.94668	3.20178
LPA	PQ500all	1.43398	3.20178
	PQ500all		3.20178
IGFBP6	PQ500all	2.66121	3.20178
CNDP1	PQ500all	3.44916	3.20178
GC	PQ500all	1.89705	3.20178
CPN1	PQ500all	0.912923	3.20178
HP	PQ500all	2.90299	3.20178
SHBG	PQ500all	3.41961	3.20178
PF4	PQ500all	3.88732	3.20178
CFH	PQ500all	1.63723	3.20178
BCHE	PQ500all	4.31506	3.20178
JCHAIN	PQ500all	0.916857	3.20178
VWF	PQ500all	4.22083	3.20178
PCSK9	PQ500all	19.1826	3.20178
ICAM2	PQ500all	29.7	3.20178
TFRC	PQ500all	7.30061	3.20178
PNPLA8	PQ500all	3.72871	3.20178
CDH13	PQ500all	27.2642	3.20178
PON1	PQ500all	0.458972	3.20178
APOA4	PQ500all	1.00598	3.20178
CFB	PQ500all	0.993794	3.20178
LBP	PQ500all	4.19148	3.20178
APCS	PQ500all	11.0904	3.20178
FN1	PQ500all	2.17067	3.20178
LGALS3BP	PQ500all	5.66787	3.20178
MINPP1	PQ500all	7.32136	3.20178
CFP	PQ500all	9.85821	3.20178
CLEC3B	PQ500all	3.48178	3.20178
SERPINA4	PQ500all	0.883966	3.20178
SERPINF2	PQ500all	1.0783	3.20178
SERPING1	PQ500all	1.31445	3.20178
FCN3	PQ500all	2.23941	3.20178
LYVE1	PQ500all	3.37077	3.20178
HBD	PQ500all	3.52242	3.20178
IGKV1-13;IGKV1D-13	PQ500all	7.62855	3.20178
APMAP	PQ500all	8.74665	3.20178
SELENOP	PQ500all	3.55713	3.20178
F5	PQ500all	4.60993	3.20178
BTD	PQ500all	5.88012	3.20178
OLFM1	PQ500all	15.2012	3.20178
ATRN	PQ500all	2.85972	3.20178
C7	PQ500all	1.21298	3.20178
GP1BA	PQ500all	1.82069	3.20178
RARRES2	PQ500all	9.11012	3.20178
CRTAC1	PQ500all	4.18027	3.20178
IL1RAP	PQ500all	2.027	3.20178
HSPA5	PQ500all	11.9412	3.20178
APOD	PQ500all	2.42143	3.20178
GGH	PQ500all	7.10898	3.20178
TMSB4X	PQ500all	7.55757	3.20178
IGHM	PQ500all	0.403465	3.20178
HPR	PQ500all	7.87132	3.20178
C4A	PQ500all	2.22155	3.20178
KNG1	PQ500all	0.34567	3.20178
C8G	PQ500all	4.60735	3.20178
CFD	PQ500all	5.15754	3.20178
ORM2	PQ500all	3.52538	3.20178
ORM1	PQ500all	0.842326	3.20178
QSOX1	PQ500all	5.19426	3.20178
C8B	PQ500all	3.21003	3.20178
EFEMP1	PQ500all	10.3642	3.20178
APOF	PQ500all	1.11792	3.20178
C1QA	PQ500all	2.05648	3.20178
APOM	PQ500all	3.04482	3.20178
ADAMTS13	PQ500all	31.2574	3.20178
CAMP	PQ500all	7.79732	3.20178
LCAT	PQ500all	4.32848	3.20178
CFHR1	PQ500all	7.15711	3.20178
LYZ	PQ500all	2.75688	3.20178
F13A1	PQ500all	3.26176	3.20178
F11	PQ500all	3.23776	3.20178
C5	PQ500all	2.19409	3.20178
FBLN1	PQ500all	3.30745	3.20178
PROCR	PQ500all	14.2603	3.20178
C1R	PQ500all	0.559086	3.20178
FCGBP	PQ500all	4.99199	3.20178
DBH	PQ500all	7.87042	3.20178
IGHG3	PQ500all	1.31717	3.20178
CHL1	PQ500all	8.20434	3.20178
FCN2	PQ500all	3.74185	3.20178
B2M	PQ500all	13.4709	3.20178
PLXDC2	PQ500all	10.6626	3.20178
IGLC7	PQ500all	12.475	3.20178
CETP	PQ500all	8.13757	3.20178
IGHD	PQ500all	4.62726	3.20178
CARD9	PQ500all	5.03008	3.20178
SPP2	PQ500all	7.50549	3.20178
MST1	PQ500all	10.3506	3.20178
PI16	PQ500all	5.55322	3.20178
MASP2	PQ500all	13.3317	3.20178
IGLL1	PQ500all	7.81357	3.20178
TNXB	PQ500all	2.05062	3.20178
PROC	PQ500all	3.13909	3.20178
RNASE1	PQ500all	10.123	3.20178
CDH5	PQ500all	2.51836	3.20178
TTR	OSPPall	1.00565	2.3772
ITIH1	OSPPall	1.27486	2.3772
APOE	OSPPall	2.25249	2.3772
C3	OSPPall	1.87618	2.3772
F10	OSPPall	2.40632	2.3772
SERPINA3	OSPPall	2.25768	2.3772
AFM	OSPPall	2.49447	2.3772
GSN	OSPPall	3.32644	2.3772
AZGP1	OSPPall	0.589604	2.3772
PGLYRP2	OSPPall	0.7481	2.3772
APOA1	OSPPall	2.23629	2.3772
A2M	OSPPall	1.02068	2.3772
CST3	OSPPall	2.60542	2.3772
C4BPB	OSPPall	2.48502	2.3772
C6	OSPPall	2.33511	2.3772
C9	OSPPall	2.51465	2.3772
AGT	OSPPall	2.24755	2.3772
APOL1	OSPPall	7.36332	2.3772
SERPINC1	OSPPall	1.1152	2.3772
IGFALS	OSPPall	0.779559	2.3772
CRP	OSPPall	10.3051	2.3772
CLU	OSPPall	1.3257	2.3772
IGKV1-5	OSPPall	6.65695	2.3772
APOH	OSPPall	1.89915	2.3772
A1BG	OSPPall	1.8278	2.3772
PZP	OSPPall	6.78923	2.3772
C2	OSPPall	2.03123	2.3772
SERPINA1	OSPPall	1.20951	2.3772
APOC3	OSPPall	2.41579	2.3772
IGHA2	OSPPall	10.2152	2.3772
IGHA1	OSPPall	3.76842	2.3772
CP	OSPPall	3.82556	2.3772
ITIH3	OSPPall	1.13821	2.3772
TF	OSPPall	0.660263	2.3772
HRG	OSPPall	5.15413	2.3772
LRG1	OSPPall	4.31019	2.3772
FGG	OSPPall	1.62269	2.3772
FGB	OSPPall	0.358028	2.3772
IGKC	OSPPall	2.9571	2.3772
KLKB1	OSPPall	2.3772	2.3772
PLG	OSPPall	3.46703	2.3772
C4BPA	OSPPall	3.10834	2.3772
SERPINA6	OSPPall	4.57208	2.3772
APOC1	OSPPall	1.82673	2.3772
HBB	OSPPall	0.565146	2.3772
ACTB;ACTG1	OSPPall	2.94701	2.3772
CD5L	OSPPall	0.620027	2.3772
ECM1	OSPPall	1.32866	2.3772
SERPINF1	OSPPall	1.97093	2.3772
F2	OSPPall	2.45429	2.3772
APOA2	OSPPall	4.95723	2.3772
APOB	OSPPall	1.86312	2.3772
F12	OSPPall	2.3387	2.3772
CA1	OSPPall	9.466	2.3772
FGA	OSPPall	3.48645	2.3772
AMBP	OSPPall	1.08317	2.3772
ITIH4	OSPPall	2.18419	2.3772
SAA1	OSPPall	4.64272	2.3772
F9	OSPPall	5.69667	2.3772
HBA1	OSPPall	2.92106	2.3772
GPX3	OSPPall	1.92728	2.3772
LUM	OSPPall	2.03073	2.3772
C1QC	OSPPall	1.05631	2.3772
IGHG1	OSPPall	3.19352	2.3772
ALB	OSPPall	0.212792	2.3772
PROS1	OSPPall	0.785488	2.3772
IGLV8-61	OSPPall	2.44875	2.3772
IGLV4-69	OSPPall	21.6609	2.3772
RBP4	OSPPall	4.43022	2.3772
SERPINA7	OSPPall	2.99472	2.3772
AHSG	OSPPall	4.73156	2.3772
SERPIND1	OSPPall	3.86437	2.3772
ITIH2	OSPPall	2.3079	2.3772
SAA2	OSPPall	1.38901	2.3772
C1S	OSPPall	1.87342	2.3772
HPX	OSPPall	1.98293	2.3772
PPBP	OSPPall	2.80259	2.3772
CFI	OSPPall	2.57016	2.3772
IGHV6-1	OSPPall	4.33389	2.3772
IGHV3-7	OSPPall	3.91465	2.3772
IGHV3-49	OSPPall	4.17689	2.3772
IGHG2	OSPPall	2.35418	2.3772
PRG4	OSPPall	2.04342	2.3772
IGHG4	OSPPall	6.11458	2.3772
C1QB	OSPPall	1.71123	2.3772
CPN2	OSPPall	1.07518	2.3772
FETUB	OSPPall	5.94668	2.3772
LPA	OSPPall	1.43398	2.3772
CPN1	OSPPall	0.912923	2.3772
HP	OSPPall	2.90299	2.3772
SHBG	OSPPall	3.41961	2.3772
PF4	OSPPall	3.88732	2.3772
JCHAIN	OSPPall	0.916857	2.3772
TFRC	OSPPall	7.30061	2.3772
PON1	OSPPall	0.458972	2.3772
APOA4	OSPPall	1.00598	2.3772
CFB	OSPPall	0.993794	2.3772
LBP	OSPPall	4.19148	2.3772
APCS	OSPPall	11.0904	2.3772
FN1	OSPPall	2.17067	2.3772
CLEC3B	OSPPall	3.48178	2.3772
SERPINA4	OSPPall	0.883966	2.3772
SERPINF2	OSPPall	1.0783	2.3772
SERPING1	OSPPall	1.31445	2.3772
FCN3	OSPPall	2.23941	2.3772
HBD	OSPPall	3.52242	2.3772
IGKV3D-20	OSPPall	17.0381	2.3772
IGLV1-51	OSPPall	2.09017	2.3772
IGKV3-20	OSPPall	3.1859	2.3772
IGKV4-1	OSPPall	1.94827	2.3772
SELENOP	OSPPall	3.55713	2.3772
ATRN	OSPPall	2.85972	2.3772
C7	OSPPall	1.21298	2.3772
APOD	OSPPall	2.42143	2.3772
IGHM	OSPPall	0.403465	2.3772
KNG1	OSPPall	0.34567	2.3772
C8G	OSPPall	4.60735	2.3772
ORM2	OSPPall	3.52538	2.3772
ORM1	OSPPall	0.842326	2.3772
C8B	OSPPall	3.21003	2.3772
APOM	OSPPall	3.04482	2.3772
LYZ	OSPPall	2.75688	2.3772
C5	OSPPall	2.19409	2.3772
FBLN1	OSPPall	3.30745	2.3772
C1R	OSPPall	0.559086	2.3772
IGHG3	OSPPall	1.31717	2.3772
B2M	OSPPall	13.4709	2.3772
IGLL5	OSPPall	6.897	2.3772
IGHV5-51	OSPPall	3.66092	2.3772

## Sheet: PXD036594_ourput
DIA-NN ourput of PXD036594 (filtered for OSPP/ PQ500 peptides)
Run	Sample	Protein.Names	Genes	Stripped.Sequence	Precursor.Id	Precursor.Charge	Precursor.Normalised	PG.MaxLFQ	RT
A3	Control	TTHY_HUMAN	TTR	AADDTWEPFASGK	AADDTWEPFASGK(SILAC-K-L)2	2	62115	62115	56.5969
A4	Control	TTHY_HUMAN	TTR	AADDTWEPFASGK	AADDTWEPFASGK(SILAC-K-L)2	2	178683	178683	56.7126
A5	CRC	TTHY_HUMAN	TTR	AADDTWEPFASGK	AADDTWEPFASGK(SILAC-K-L)2	2	106611	106611	56.6639
B3	Control	TTHY_HUMAN	TTR	AADDTWEPFASGK	AADDTWEPFASGK(SILAC-K-L)2	2	141039	141039	56.6554
B4	Control	TTHY_HUMAN	TTR	AADDTWEPFASGK	AADDTWEPFASGK(SILAC-K-L)2	2	179992	179992	56.6858
B5	CRC	TTHY_HUMAN	TTR	AADDTWEPFASGK	AADDTWEPFASGK(SILAC-K-L)2	2	117221	117221	56.5954
C3	Control	TTHY_HUMAN	TTR	AADDTWEPFASGK	AADDTWEPFASGK(SILAC-K-L)2	2	151634	151634	56.6882
C4	CRC	TTHY_HUMAN	TTR	AADDTWEPFASGK	AADDTWEPFASGK(SILAC-K-L)2	2	213216	213216	56.6853
C5	CRC	TTHY_HUMAN	TTR	AADDTWEPFASGK	AADDTWEPFASGK(SILAC-K-L)2	2	192498	192498	56.69
D3	Control	TTHY_HUMAN	TTR	AADDTWEPFASGK	AADDTWEPFASGK(SILAC-K-L)2	2	160019	160019	56.6286
D4	CRC	TTHY_HUMAN	TTR	AADDTWEPFASGK	AADDTWEPFASGK(SILAC-K-L)2	2	127406	127406	56.6873
D5	CRC	TTHY_HUMAN	TTR	AADDTWEPFASGK	AADDTWEPFASGK(SILAC-K-L)2	2	143987	143987	56.6553
E3	Control	TTHY_HUMAN	TTR	AADDTWEPFASGK	AADDTWEPFASGK(SILAC-K-L)2	2	167914	167914	56.5796
E4	CRC	TTHY_HUMAN	TTR	AADDTWEPFASGK	AADDTWEPFASGK(SILAC-K-L)2	2	132172	132172	56.6618
F3	Control	TTHY_HUMAN	TTR	AADDTWEPFASGK	AADDTWEPFASGK(SILAC-K-L)2	2	206951	206951	56.4598
F4	CRC	TTHY_HUMAN	TTR	AADDTWEPFASGK	AADDTWEPFASGK(SILAC-K-L)2	2	134948	134948	56.6278
G3	Control	TTHY_HUMAN	TTR	AADDTWEPFASGK	AADDTWEPFASGK(SILAC-K-L)2	2	188072	188072	56.5202
G4	CRC	TTHY_HUMAN	TTR	AADDTWEPFASGK	AADDTWEPFASGK(SILAC-K-L)2	2	140891	140891	56.6898
H3	Control	TTHY_HUMAN	TTR	AADDTWEPFASGK	AADDTWEPFASGK(SILAC-K-L)2	2	153127	153127	56.5397
H4	CRC	TTHY_HUMAN	TTR	AADDTWEPFASGK	AADDTWEPFASGK(SILAC-K-L)2	2	155230	155230	56.6554
A3	Control	ITIH1_HUMAN	ITIH1	AAISGENAGLVR	AAISGENAGLVR(SILAC-R-L)2	2	2.43796e+06	2.31387e+06	31.6417
A4	Control	ITIH1_HUMAN	ITIH1	AAISGENAGLVR	AAISGENAGLVR(SILAC-R-L)2	2	2517863	2.4431e+06	31.7585
A5	CRC	ITIH1_HUMAN	ITIH1	AAISGENAGLVR	AAISGENAGLVR(SILAC-R-L)2	2	2.41888e+06	2.32876e+06	31.6433
B3	Control	ITIH1_HUMAN	ITIH1	AAISGENAGLVR	AAISGENAGLVR(SILAC-R-L)2	2	2.29964e+06	2.4141e+06	31.6713
B4	Control	ITIH1_HUMAN	ITIH1	AAISGENAGLVR	AAISGENAGLVR(SILAC-R-L)2	2	2447925	2.50196e+06	31.7308
B5	CRC	ITIH1_HUMAN	ITIH1	AAISGENAGLVR	AAISGENAGLVR(SILAC-R-L)2	2	2.13321e+06	2.13546e+06	31.6112
C3	Control	ITIH1_HUMAN	ITIH1	AAISGENAGLVR	AAISGENAGLVR(SILAC-R-L)2	2	2.42195e+06	2.42296e+06	31.675
C4	CRC	ITIH1_HUMAN	ITIH1	AAISGENAGLVR	AAISGENAGLVR(SILAC-R-L)2	2	1.39155e+06	1.48357e+06	31.7288
C5	CRC	ITIH1_HUMAN	ITIH1	AAISGENAGLVR	AAISGENAGLVR(SILAC-R-L)2	2	2.51125e+06	2321740	31.7041
D3	Control	ITIH1_HUMAN	ITIH1	AAISGENAGLVR	AAISGENAGLVR(SILAC-R-L)2	2	1.90722e+06	1864440	31.6732
D4	CRC	ITIH1_HUMAN	ITIH1	AAISGENAGLVR	AAISGENAGLVR(SILAC-R-L)2	2	1.86982e+06	1.95127e+06	31.7309
D5	CRC	ITIH1_HUMAN	ITIH1	AAISGENAGLVR	AAISGENAGLVR(SILAC-R-L)2	2	2.70042e+06	2586395	31.6997
E3	Control	ITIH1_HUMAN	ITIH1	AAISGENAGLVR	AAISGENAGLVR(SILAC-R-L)2	2	2310510	2.30289e+06	31.6783
E4	CRC	ITIH1_HUMAN	ITIH1	AAISGENAGLVR	AAISGENAGLVR(SILAC-R-L)2	2	2.00775e+06	2.01132e+06	31.677
F3	Control	ITIH1_HUMAN	ITIH1	AAISGENAGLVR	AAISGENAGLVR(SILAC-R-L)2	2	1.48213e+06	1.5907e+06	31.5285
F4	CRC	ITIH1_HUMAN	ITIH1	AAISGENAGLVR	AAISGENAGLVR(SILAC-R-L)2	2	2.04181e+06	2.11006e+06	31.6731
G3	Control	ITIH1_HUMAN	ITIH1	AAISGENAGLVR	AAISGENAGLVR(SILAC-R-L)2	2	1.97442e+06	1.9569e+06	31.5863
G4	CRC	ITIH1_HUMAN	ITIH1	AAISGENAGLVR	AAISGENAGLVR(SILAC-R-L)2	2	2.56611e+06	2.49232e+06	31.7054
H3	Control	ITIH1_HUMAN	ITIH1	AAISGENAGLVR	AAISGENAGLVR(SILAC-R-L)2	2	1.98531e+06	1.95442e+06	31.5834
H4	CRC	ITIH1_HUMAN	ITIH1	AAISGENAGLVR	AAISGENAGLVR(SILAC-R-L)2	2	2760111	2.60538e+06	31.6717
A3	Control	APOE_HUMAN	APOE	AATVGSLAGQPLQER	AATVGSLAGQPLQER2	2	997094	987066	45.8233
A4	Control	APOE_HUMAN	APOE	AATVGSLAGQPLQER	AATVGSLAGQPLQER2	2	669290	676365	45.9391
A5	CRC	APOE_HUMAN	APOE	AATVGSLAGQPLQER	AATVGSLAGQPLQER2	2	1.25424e+06	1.21821e+06	45.8594
B3	Control	APOE_HUMAN	APOE	AATVGSLAGQPLQER	AATVGSLAGQPLQER2	2	1.60467e+06	1.57542e+06	45.8518
B4	Control	APOE_HUMAN	APOE	AATVGSLAGQPLQER	AATVGSLAGQPLQER2	2	921014	1.00501e+06	45.9121
B5	CRC	APOE_HUMAN	APOE	AATVGSLAGQPLQER	AATVGSLAGQPLQER2	2	999068	1.00619e+06	45.7925
C3	Control	APOE_HUMAN	APOE	AATVGSLAGQPLQER	AATVGSLAGQPLQER2	2	1.01605e+06	1.11886e+06	45.8256
C4	CRC	APOE_HUMAN	APOE	AATVGSLAGQPLQER	AATVGSLAGQPLQER2	2	1.15187e+06	1.35644e+06	45.8809
C5	CRC	APOE_HUMAN	APOE	AATVGSLAGQPLQER	AATVGSLAGQPLQER2	2	804840	980119	45.8569
D3	Control	APOE_HUMAN	APOE	AATVGSLAGQPLQER	AATVGSLAGQPLQER2	2	930055	959402	45.8553
D4	CRC	APOE_HUMAN	APOE	AATVGSLAGQPLQER	AATVGSLAGQPLQER2	2	4534.06	2927079	43.562
D5	CRC	APOE_HUMAN	APOE	AATVGSLAGQPLQER	AATVGSLAGQPLQER2	2	882774	914473	45.8522
E3	Control	APOE_HUMAN	APOE	AATVGSLAGQPLQER	AATVGSLAGQPLQER2	2	639290	692554	45.7747
E4	CRC	APOE_HUMAN	APOE	AATVGSLAGQPLQER	AATVGSLAGQPLQER2	2	1.03237e+06	1161100	45.8582
F3	Control	APOE_HUMAN	APOE	AATVGSLAGQPLQER	AATVGSLAGQPLQER2	2	597181	614960	45.684
F4	CRC	APOE_HUMAN	APOE	AATVGSLAGQPLQER	AATVGSLAGQPLQER2	2	3193.4	1.30993e+06	43.5028
G3	Control	APOE_HUMAN	APOE	AATVGSLAGQPLQER	AATVGSLAGQPLQER2	2	998047	959401	45.7468
G4	CRC	APOE_HUMAN	APOE	AATVGSLAGQPLQER	AATVGSLAGQPLQER2	2	2390.89	1.17507e+06	43.5349
H3	Control	APOE_HUMAN	APOE	AATVGSLAGQPLQER	AATVGSLAGQPLQER2	2	5597.14	2.88595e+06	43.3228
H4	CRC	APOE_HUMAN	APOE	AATVGSLAGQPLQER	AATVGSLAGQPLQER2	2	907280	878051	45.8529
A3	Control	CO3_HUMAN	C3	AAVYHHFISDGVR	AAVYHHFISDGVR2	2	7472.85	238854	28.8836
A4	Control	CO3_HUMAN	C3	AAVYHHFISDGVR	AAVYHHFISDGVR2	2	6891.76	219514	29.0597
A5	CRC	CO3_HUMAN	C3	AAVYHHFISDGVR	AAVYHHFISDGVR2	2	8662.53	283108	28.9152
B3	Control	CO3_HUMAN	C3	AAVYHHFISDGVR	AAVYHHFISDGVR2	2	4533.77	237846	28.9725
B4	Control	CO3_HUMAN	C3	AAVYHHFISDGVR	AAVYHHFISDGVR2	2	7028.63	235455	29.0318
B5	CRC	CO3_HUMAN	C3	AAVYHHFISDGVR	AAVYHHFISDGVR2	2	15735	301488	28.8828
C3	Control	CO3_HUMAN	C3	AAVYHHFISDGVR	AAVYHHFISDGVR2	2	6649.83	282187	28.9466
C4	CRC	CO3_HUMAN	C3	AAVYHHFISDGVR	AAVYHHFISDGVR2	2	7730.4	245419	28.9704
C5	CRC	CO3_HUMAN	C3	AAVYHHFISDGVR	AAVYHHFISDGVR2	2	11643	329569	28.9757
D3	Control	CO3_HUMAN	C3	AAVYHHFISDGVR	AAVYHHFISDGVR2	2	8941.53	252521	29.0042
D4	CRC	CO3_HUMAN	C3	AAVYHHFISDGVR	AAVYHHFISDGVR2	2	21255.7	373745	29.0023
D5	CRC	CO3_HUMAN	C3	AAVYHHFISDGVR	AAVYHHFISDGVR2	2	5384.9	307186	28.9118
E3	Control	CO3_HUMAN	C3	AAVYHHFISDGVR	AAVYHHFISDGVR2	2	9844.62	251443	28.9494
E4	CRC	CO3_HUMAN	C3	AAVYHHFISDGVR	AAVYHHFISDGVR2	2	13369.4	300375	28.9489
F3	Control	CO3_HUMAN	C3	AAVYHHFISDGVR	AAVYHHFISDGVR2	2	13206.1	281341	28.7995
F4	CRC	CO3_HUMAN	C3	AAVYHHFISDGVR	AAVYHHFISDGVR2	2	6927.41	306216	28.9146
G3	Control	CO3_HUMAN	C3	AAVYHHFISDGVR	AAVYHHFISDGVR2	2	8856.67	256638	28.8581
G4	CRC	CO3_HUMAN	C3	AAVYHHFISDGVR	AAVYHHFISDGVR2	2	8720.42	294634	28.9769
H3	Control	CO3_HUMAN	C3	AAVYHHFISDGVR	AAVYHHFISDGVR2	2	4339.67	243632	28.795
H4	CRC	CO3_HUMAN	C3	AAVYHHFISDGVR	AAVYHHFISDGVR2	2	19144	355957	28.9435
A3	Control	CO3_HUMAN	C3	AAVYHHFISDGVR	AAVYHHFISDGVR3	3	41112.7	238854	28.9256
A4	Control	CO3_HUMAN	C3	AAVYHHFISDGVR	AAVYHHFISDGVR3	3	45833.4	219514	29.1017
A5	CRC	CO3_HUMAN	C3	AAVYHHFISDGVR	AAVYHHFISDGVR3	3	65551.4	283108	28.9572
B3	Control	CO3_HUMAN	C3	AAVYHHFISDGVR	AAVYHHFISDGVR3	3	21254.5	237846	29.0145
B4	Control	CO3_HUMAN	C3	AAVYHHFISDGVR	AAVYHHFISDGVR3	3	30114.4	235455	29.0739
B5	CRC	CO3_HUMAN	C3	AAVYHHFISDGVR	AAVYHHFISDGVR3	3	58880.5	301488	28.8653
C3	Control	CO3_HUMAN	C3	AAVYHHFISDGVR	AAVYHHFISDGVR3	3	39546	282187	28.9887
C4	CRC	CO3_HUMAN	C3	AAVYHHFISDGVR	AAVYHHFISDGVR3	3	47697.1	245419	28.9826
C5	CRC	CO3_HUMAN	C3	AAVYHHFISDGVR	AAVYHHFISDGVR3	3	76030.8	329569	28.9879
D3	Control	CO3_HUMAN	C3	AAVYHHFISDGVR	AAVYHHFISDGVR3	3	40238.2	252521	28.9867
D4	CRC	CO3_HUMAN	C3	AAVYHHFISDGVR	AAVYHHFISDGVR3	3	43247.1	373745	28.955
D5	CRC	CO3_HUMAN	C3	AAVYHHFISDGVR	AAVYHHFISDGVR3	3	62576	307186	28.9538
E3	Control	CO3_HUMAN	C3	AAVYHHFISDGVR	AAVYHHFISDGVR3	3	26386	251443	28.902
E4	CRC	CO3_HUMAN	C3	AAVYHHFISDGVR	AAVYHHFISDGVR3	3	54779	300375	28.9314
F3	Control	CO3_HUMAN	C3	AAVYHHFISDGVR	AAVYHHFISDGVR3	3	68139.6	281341	28.8117
F4	CRC	CO3_HUMAN	C3	AAVYHHFISDGVR	AAVYHHFISDGVR3	3	58318.9	306216	28.9566
G3	Control	CO3_HUMAN	C3	AAVYHHFISDGVR	AAVYHHFISDGVR3	3	34389.5	256638	28.8406
G4	CRC	CO3_HUMAN	C3	AAVYHHFISDGVR	AAVYHHFISDGVR3	3	55379.3	294634	29.019
H3	Control	CO3_HUMAN	C3	AAVYHHFISDGVR	AAVYHHFISDGVR3	3	26930.3	243632	28.8072
H4	CRC	CO3_HUMAN	C3	AAVYHHFISDGVR	AAVYHHFISDGVR3	3	85873.5	355957	28.9855
A3	Control	FA10_HUMAN	F10	ACIPTGPYPCGK	AC(UniMod:4)IPTGPYPC(UniMod:4)GK2	2	417082	485343	40.2508
A4	Control	FA10_HUMAN	F10	ACIPTGPYPCGK	AC(UniMod:4)IPTGPYPC(UniMod:4)GK2	2	514126	495026	40.3672
A5	CRC	FA10_HUMAN	F10	ACIPTGPYPCGK	AC(UniMod:4)IPTGPYPC(UniMod:4)GK2	2	481944	440215	40.3115
B3	Control	FA10_HUMAN	F10	ACIPTGPYPCGK	AC(UniMod:4)IPTGPYPC(UniMod:4)GK2	2	319721	429658	40.2798
B4	Control	FA10_HUMAN	F10	ACIPTGPYPCGK	AC(UniMod:4)IPTGPYPC(UniMod:4)GK2	2	474744	505168	40.3399
B5	CRC	FA10_HUMAN	F10	ACIPTGPYPCGK	AC(UniMod:4)IPTGPYPC(UniMod:4)GK2	2	470835	406057	40.2197
C3	Control	FA10_HUMAN	F10	ACIPTGPYPCGK	AC(UniMod:4)IPTGPYPC(UniMod:4)GK2	2	315509	392911	40.2535
C4	CRC	FA10_HUMAN	F10	ACIPTGPYPCGK	AC(UniMod:4)IPTGPYPC(UniMod:4)GK2	2	427357	427759	40.3088
C5	CRC	FA10_HUMAN	F10	ACIPTGPYPCGK	AC(UniMod:4)IPTGPYPC(UniMod:4)GK2	2	439833	341511	40.314
D4	CRC	FA10_HUMAN	F10	ACIPTGPYPCGK	AC(UniMod:4)IPTGPYPC(UniMod:4)GK2	2	333921	288887	40.3412
D5	CRC	FA10_HUMAN	F10	ACIPTGPYPCGK	AC(UniMod:4)IPTGPYPC(UniMod:4)GK2	2	544997	494235	40.2796
E3	Control	FA10_HUMAN	F10	ACIPTGPYPCGK	AC(UniMod:4)IPTGPYPC(UniMod:4)GK2	2	419460	410258	40.2604
E4	CRC	FA10_HUMAN	F10	ACIPTGPYPCGK	AC(UniMod:4)IPTGPYPC(UniMod:4)GK2	2	501067	453240	40.3158
F3	Control	FA10_HUMAN	F10	ACIPTGPYPCGK	AC(UniMod:4)IPTGPYPC(UniMod:4)GK2	2	358271	389343	40.1101
F4	CRC	FA10_HUMAN	F10	ACIPTGPYPCGK	AC(UniMod:4)IPTGPYPC(UniMod:4)GK2	2	431329	413910	40.2823
G3	Control	FA10_HUMAN	F10	ACIPTGPYPCGK	AC(UniMod:4)IPTGPYPC(UniMod:4)GK2	2	313803	384154	40.171
G4	CRC	FA10_HUMAN	F10	ACIPTGPYPCGK	AC(UniMod:4)IPTGPYPC(UniMod:4)GK2	2	307377	343990	40.3441
H3	Control	FA10_HUMAN	F10	ACIPTGPYPCGK	AC(UniMod:4)IPTGPYPC(UniMod:4)GK2	2	476787	492137	40.1615
H4	CRC	FA10_HUMAN	F10	ACIPTGPYPCGK	AC(UniMod:4)IPTGPYPC(UniMod:4)GK2	2	392145	380750	40.2806
A3	Control	AACT_HUMAN	SERPINA3	ADLSGITGAR	ADLSGITGAR(SILAC-R-L)2	2	29131	4.15425e+06	29.7592
A4	Control	AACT_HUMAN	SERPINA3	ADLSGITGAR	ADLSGITGAR(SILAC-R-L)2	2	11513.5	2.92003e+06	29.9056
A5	CRC	AACT_HUMAN	SERPINA3	ADLSGITGAR	ADLSGITGAR(SILAC-R-L)2	2	18847.7	3.6025e+06	29.7906
B3	Control	AACT_HUMAN	SERPINA3	ADLSGITGAR	ADLSGITGAR(SILAC-R-L)2	2	15798.1	4.01967e+06	29.7589
B4	Control	AACT_HUMAN	SERPINA3	ADLSGITGAR	ADLSGITGAR(SILAC-R-L)2	2	7930.45	4308066	29.8182
B5	CRC	AACT_HUMAN	SERPINA3	ADLSGITGAR	ADLSGITGAR(SILAC-R-L)2	2	10967.6	2889462	29.7287
C3	Control	AACT_HUMAN	SERPINA3	ADLSGITGAR	ADLSGITGAR(SILAC-R-L)2	2	9562.4	3.44575e+06	29.7628
C4	CRC	AACT_HUMAN	SERPINA3	ADLSGITGAR	ADLSGITGAR(SILAC-R-L)2	2	7913.96	3.39666e+06	29.8161
D3	Control	AACT_HUMAN	SERPINA3	ADLSGITGAR	ADLSGITGAR(SILAC-R-L)2	2	11443.8	2.77007e+06	29.7907
D4	CRC	AACT_HUMAN	SERPINA3	ADLSGITGAR	ADLSGITGAR(SILAC-R-L)2	2	26462.5	4.69824e+06	29.8186
D5	CRC	AACT_HUMAN	SERPINA3	ADLSGITGAR	ADLSGITGAR(SILAC-R-L)2	2	26675.6	4.75652e+06	29.7874
E3	Control	AACT_HUMAN	SERPINA3	ADLSGITGAR	ADLSGITGAR(SILAC-R-L)2	2	5720.45	3790024	29.7658
E4	CRC	AACT_HUMAN	SERPINA3	ADLSGITGAR	ADLSGITGAR(SILAC-R-L)2	2	11671.2	3.12638e+06	29.7948
F3	Control	AACT_HUMAN	SERPINA3	ADLSGITGAR	ADLSGITGAR(SILAC-R-L)2	2	7250.53	1.90961e+06	29.7054
F4	CRC	AACT_HUMAN	SERPINA3	ADLSGITGAR	ADLSGITGAR(SILAC-R-L)2	2	21032.8	3.7432e+06	29.7905
G3	Control	AACT_HUMAN	SERPINA3	ADLSGITGAR	ADLSGITGAR(SILAC-R-L)2	2	10281.4	2.97806e+06	29.704
G4	CRC	AACT_HUMAN	SERPINA3	ADLSGITGAR	ADLSGITGAR(SILAC-R-L)2	2	18733.6	4.4543e+06	29.8229
H3	Control	AACT_HUMAN	SERPINA3	ADLSGITGAR	ADLSGITGAR(SILAC-R-L)2	2	9412.66	3.40457e+06	29.7002
H4	CRC	AACT_HUMAN	SERPINA3	ADLSGITGAR	ADLSGITGAR(SILAC-R-L)2	2	19903.7	3.16122e+06	29.7892
A3	Control	LYAM1_HUMAN	SELL	AEIEYLEK	AEIEYLEK2	2	145262	139412	36.2495
A4	Control	LYAM1_HUMAN	SELL	AEIEYLEK	AEIEYLEK2	2	128751	139042	36.3361
A5	CRC	LYAM1_HUMAN	SELL	AEIEYLEK	AEIEYLEK2	2	82204.1	94929.5	36.2803
B3	Control	LYAM1_HUMAN	SELL	AEIEYLEK	AEIEYLEK2	2	130807	120845	36.249
B4	Control	LYAM1_HUMAN	SELL	AEIEYLEK	AEIEYLEK2	2	84378.6	93698.3	36.2784
B5	CRC	LYAM1_HUMAN	SELL	AEIEYLEK	AEIEYLEK2	2	87056.3	112160	36.1888
C3	Control	LYAM1_HUMAN	SELL	AEIEYLEK	AEIEYLEK2	2	85206.2	92110.8	36.2228
C4	CRC	LYAM1_HUMAN	SELL	AEIEYLEK	AEIEYLEK2	2	113983	117095	36.2771
C5	CRC	LYAM1_HUMAN	SELL	AEIEYLEK	AEIEYLEK2	2	124792	124859	36.2824
D3	Control	LYAM1_HUMAN	SELL	AEIEYLEK	AEIEYLEK2	2	136484	133227	36.2511
D5	CRC	LYAM1_HUMAN	SELL	AEIEYLEK	AEIEYLEK2	2	135330	143083	36.2777
E4	CRC	LYAM1_HUMAN	SELL	AEIEYLEK	AEIEYLEK2	2	112420	121824	36.2848
F3	Control	LYAM1_HUMAN	SELL	AEIEYLEK	AEIEYLEK2	2	114753	117689	36.1367
F4	CRC	LYAM1_HUMAN	SELL	AEIEYLEK	AEIEYLEK2	2	94860.1	102454	36.2511
G3	Control	LYAM1_HUMAN	SELL	AEIEYLEK	AEIEYLEK2	2	148001	136479	36.1966
G4	CRC	LYAM1_HUMAN	SELL	AEIEYLEK	AEIEYLEK2	2	83869.8	103664	36.283
H3	Control	LYAM1_HUMAN	SELL	AEIEYLEK	AEIEYLEK2	2	103142	117622	36.161
H4	CRC	LYAM1_HUMAN	SELL	AEIEYLEK	AEIEYLEK2	2	115693	131784	36.2493
A4	Control	AFAM_HUMAN	AFM	AESPEVCFNEESPK	AESPEVC(UniMod:4)FNEESPK2	2	1.64166e+06	2.46355e+06	42.106
A5	CRC	AFAM_HUMAN	AFM	AESPEVCFNEESPK	AESPEVC(UniMod:4)FNEESPK2	2	1.07691e+06	1.69452e+06	42.0258
B3	Control	AFAM_HUMAN	AFM	AESPEVCFNEESPK	AESPEVC(UniMod:4)FNEESPK2	2	1.54392e+06	2.08705e+06	42.0187
B4	Control	AFAM_HUMAN	AFM	AESPEVCFNEESPK	AESPEVC(UniMod:4)FNEESPK2	2	1.37369e+06	1.86309e+06	42.0786
B5	CRC	AFAM_HUMAN	AFM	AESPEVCFNEESPK	AESPEVC(UniMod:4)FNEESPK2	2	1.12153e+06	1.85066e+06	41.9585
C3	Control	AFAM_HUMAN	AFM	AESPEVCFNEESPK	AESPEVC(UniMod:4)FNEESPK2	2	1.23397e+06	1646224	42.022
C4	CRC	AFAM_HUMAN	AFM	AESPEVCFNEESPK	AESPEVC(UniMod:4)FNEESPK2	2	1.40839e+06	2.35691e+06	42.018
C5	CRC	AFAM_HUMAN	AFM	AESPEVCFNEESPK	AESPEVC(UniMod:4)FNEESPK2	2	1.37599e+06	2.12244e+06	42.0229
D3	Control	AFAM_HUMAN	AFM	AESPEVCFNEESPK	AESPEVC(UniMod:4)FNEESPK2	2	1.42986e+06	2.22076e+06	41.9921
D4	CRC	AFAM_HUMAN	AFM	AESPEVCFNEESPK	AESPEVC(UniMod:4)FNEESPK2	2	1.42405e+06	2.20816e+06	42.0804
D5	CRC	AFAM_HUMAN	AFM	AESPEVCFNEESPK	AESPEVC(UniMod:4)FNEESPK2	2	1.50149e+06	2.50834e+06	41.989
E3	Control	AFAM_HUMAN	AFM	AESPEVCFNEESPK	AESPEVC(UniMod:4)FNEESPK2	2	1.46398e+06	2.20347e+06	41.9699
E4	CRC	AFAM_HUMAN	AFM	AESPEVCFNEESPK	AESPEVC(UniMod:4)FNEESPK2	2	823276	1.28055e+06	42.0545
F3	Control	AFAM_HUMAN	AFM	AESPEVCFNEESPK	AESPEVC(UniMod:4)FNEESPK2	2	1408535	2.29668e+06	41.8493
F4	CRC	AFAM_HUMAN	AFM	AESPEVCFNEESPK	AESPEVC(UniMod:4)FNEESPK2	2	1.54748e+06	2.31956e+06	42.0213
G3	Control	AFAM_HUMAN	AFM	AESPEVCFNEESPK	AESPEVC(UniMod:4)FNEESPK2	2	1.63135e+06	2.39446e+06	41.9099
G4	CRC	AFAM_HUMAN	AFM	AESPEVCFNEESPK	AESPEVC(UniMod:4)FNEESPK2	2	1.1386e+06	1574874	42.0832
H3	Control	AFAM_HUMAN	AFM	AESPEVCFNEESPK	AESPEVC(UniMod:4)FNEESPK2	2	1.03222e+06	1.45116e+06	41.9302
H4	CRC	AFAM_HUMAN	AFM	AESPEVCFNEESPK	AESPEVC(UniMod:4)FNEESPK2	2	1.05194e+06	1.53388e+06	42.0197
A3	Control	MMP2_HUMAN	MMP2	AFQVWSDVTPLR	AFQVWSDVTPLR2	2	16064.9	13368	75.9784
B5	CRC	MMP2_HUMAN	MMP2	AFQVWSDVTPLR	AFQVWSDVTPLR2	2	25217	20754.6	75.9482
C3	Control	MMP2_HUMAN	MMP2	AFQVWSDVTPLR	AFQVWSDVTPLR2	2	18797	13262.9	75.9816
C4	CRC	MMP2_HUMAN	MMP2	AFQVWSDVTPLR	AFQVWSDVTPLR2	2	27856.1	22203.3	75.9782
C5	CRC	MMP2_HUMAN	MMP2	AFQVWSDVTPLR	AFQVWSDVTPLR2	2	39258.7	27096.1	75.9817
D3	Control	MMP2_HUMAN	MMP2	AFQVWSDVTPLR	AFQVWSDVTPLR2	2	11796.3	9853.85	75.9528
D4	CRC	MMP2_HUMAN	MMP2	AFQVWSDVTPLR	AFQVWSDVTPLR2	2	23781.9	19862.4	75.9809
E3	Control	MMP2_HUMAN	MMP2	AFQVWSDVTPLR	AFQVWSDVTPLR2	2	22326.6	17929.9	75.9068
E4	CRC	MMP2_HUMAN	MMP2	AFQVWSDVTPLR	AFQVWSDVTPLR2	2	28977.9	24351.2	75.9542
H3	Control	MMP2_HUMAN	MMP2	AFQVWSDVTPLR	AFQVWSDVTPLR2	2	19594.6	16149.6	75.8357
H4	CRC	MMP2_HUMAN	MMP2	AFQVWSDVTPLR	AFQVWSDVTPLR2	2	16171.8	11730.5	75.9469
A3	Control	GELS_HUMAN	GSN	AGALNSNDAFVLK	AGALNSNDAFVLK(SILAC-K-L)2	2	1.62919e+06	1.64671e+06	55.4342
A4	Control	GELS_HUMAN	GSN	AGALNSNDAFVLK	AGALNSNDAFVLK(SILAC-K-L)2	2	2.21278e+06	2.03613e+06	55.5201
A5	CRC	GELS_HUMAN	GSN	AGALNSNDAFVLK	AGALNSNDAFVLK(SILAC-K-L)2	2	1.83446e+06	1.77645e+06	55.5007
B4	Control	GELS_HUMAN	GSN	AGALNSNDAFVLK	AGALNSNDAFVLK(SILAC-K-L)2	2	2171530	2.03099e+06	55.5226
C3	Control	GELS_HUMAN	GSN	AGALNSNDAFVLK	AGALNSNDAFVLK(SILAC-K-L)2	2	2.11095e+06	2.25488e+06	55.4657
C4	CRC	GELS_HUMAN	GSN	AGALNSNDAFVLK	AGALNSNDAFVLK(SILAC-K-L)2	2	1.95262e+06	1.89257e+06	55.4925
C5	CRC	GELS_HUMAN	GSN	AGALNSNDAFVLK	AGALNSNDAFVLK(SILAC-K-L)2	2	1.95735e+06	1705342	55.4678
D3	Control	GELS_HUMAN	GSN	AGALNSNDAFVLK	AGALNSNDAFVLK(SILAC-K-L)2	2	1.69135e+06	1.85281e+06	55.4359
D4	CRC	GELS_HUMAN	GSN	AGALNSNDAFVLK	AGALNSNDAFVLK(SILAC-K-L)2	2	1486842	1.32975e+06	55.5247
D5	CRC	GELS_HUMAN	GSN	AGALNSNDAFVLK	AGALNSNDAFVLK(SILAC-K-L)2	2	1.52915e+06	1375648	55.4926
E3	Control	GELS_HUMAN	GSN	AGALNSNDAFVLK	AGALNSNDAFVLK(SILAC-K-L)2	2	5920.41	1.65818e+06	54.5832
E4	CRC	GELS_HUMAN	GSN	AGALNSNDAFVLK	AGALNSNDAFVLK(SILAC-K-L)2	2	1.67798e+06	1.54795e+06	55.4394
F3	Control	GELS_HUMAN	GSN	AGALNSNDAFVLK	AGALNSNDAFVLK(SILAC-K-L)2	2	1849229	1881059	55.2371
F4	CRC	GELS_HUMAN	GSN	AGALNSNDAFVLK	AGALNSNDAFVLK(SILAC-K-L)2	2	9407.09	1232292	54.6015
G3	Control	GELS_HUMAN	GSN	AGALNSNDAFVLK	AGALNSNDAFVLK(SILAC-K-L)2	2	1.7299e+06	1.83095e+06	55.328
G4	CRC	GELS_HUMAN	GSN	AGALNSNDAFVLK	AGALNSNDAFVLK(SILAC-K-L)2	2	1.70145e+06	1.59284e+06	55.4971
H3	Control	GELS_HUMAN	GSN	AGALNSNDAFVLK	AGALNSNDAFVLK(SILAC-K-L)2	2	2.01609e+06	2.08165e+06	55.3469
H4	CRC	GELS_HUMAN	GSN	AGALNSNDAFVLK	AGALNSNDAFVLK(SILAC-K-L)2	2	1.55011e+06	1.45598e+06	55.4629
A3	Control	ZA2G_HUMAN	AZGP1	AGEVQEPELR	AGEVQEPELR(SILAC-R-L)2	2	613628	613628	29.3477
A4	Control	ZA2G_HUMAN	AZGP1	AGEVQEPELR	AGEVQEPELR(SILAC-R-L)2	2	757908	757908	29.5238
A5	CRC	ZA2G_HUMAN	AZGP1	AGEVQEPELR	AGEVQEPELR(SILAC-R-L)2	2	545645	545645	29.4089
B3	Control	ZA2G_HUMAN	AZGP1	AGEVQEPELR	AGEVQEPELR(SILAC-R-L)2	2	545239	545239	29.3473
B4	Control	ZA2G_HUMAN	AZGP1	AGEVQEPELR	AGEVQEPELR(SILAC-R-L)2	2	620870	620870	29.4364
B5	CRC	ZA2G_HUMAN	AZGP1	AGEVQEPELR	AGEVQEPELR(SILAC-R-L)2	2	485449	485449	29.3469
C3	Control	ZA2G_HUMAN	AZGP1	AGEVQEPELR	AGEVQEPELR(SILAC-R-L)2	2	702685	702685	29.3811
C4	CRC	ZA2G_HUMAN	AZGP1	AGEVQEPELR	AGEVQEPELR(SILAC-R-L)2	2	341915	341915	29.4345
C5	CRC	ZA2G_HUMAN	AZGP1	AGEVQEPELR	AGEVQEPELR(SILAC-R-L)2	2	705862	705862	29.41
D3	Control	ZA2G_HUMAN	AZGP1	AGEVQEPELR	AGEVQEPELR(SILAC-R-L)2	2	468206	468206	29.4088
D4	CRC	ZA2G_HUMAN	AZGP1	AGEVQEPELR	AGEVQEPELR(SILAC-R-L)2	2	148887	148887	29.407
D5	CRC	ZA2G_HUMAN	AZGP1	AGEVQEPELR	AGEVQEPELR(SILAC-R-L)2	2	542876	542876	29.376
E3	Control	ZA2G_HUMAN	AZGP1	AGEVQEPELR	AGEVQEPELR(SILAC-R-L)2	2	571835	571835	29.3839
E4	CRC	ZA2G_HUMAN	AZGP1	AGEVQEPELR	AGEVQEPELR(SILAC-R-L)2	2	316916	316916	29.4129
F3	Control	ZA2G_HUMAN	AZGP1	AGEVQEPELR	AGEVQEPELR(SILAC-R-L)2	2	639874	639874	29.3231
F4	CRC	ZA2G_HUMAN	AZGP1	AGEVQEPELR	AGEVQEPELR(SILAC-R-L)2	2	386166	386166	29.4085
G3	Control	ZA2G_HUMAN	AZGP1	AGEVQEPELR	AGEVQEPELR(SILAC-R-L)2	2	479852	479852	29.3521
G4	CRC	ZA2G_HUMAN	AZGP1	AGEVQEPELR	AGEVQEPELR(SILAC-R-L)2	2	425766	425766	29.4115
H3	Control	ZA2G_HUMAN	AZGP1	AGEVQEPELR	AGEVQEPELR(SILAC-R-L)2	2	663507	663507	29.3184
H4	CRC	ZA2G_HUMAN	AZGP1	AGEVQEPELR	AGEVQEPELR(SILAC-R-L)2	2	316568	316568	29.3777
A3	Control	SODE_HUMAN	SOD3	AGLAASLAGPHSIVGR	AGLAASLAGPHSIVGR3	3	4890.02	8707.33	51.8791
A4	Control	SODE_HUMAN	SOD3	AGLAASLAGPHSIVGR	AGLAASLAGPHSIVGR3	3	6671.18	11878.9	51.9655
A5	CRC	SODE_HUMAN	SOD3	AGLAASLAGPHSIVGR	AGLAASLAGPHSIVGR3	3	57813.2	92884.6	51.9162
B3	Control	SODE_HUMAN	SOD3	AGLAASLAGPHSIVGR	AGLAASLAGPHSIVGR3	3	9638.24	16610.3	51.9076
B4	Control	SODE_HUMAN	SOD3	AGLAASLAGPHSIVGR	AGLAASLAGPHSIVGR3	3	3779.47	7537.51	51.9379
B5	CRC	SODE_HUMAN	SOD3	AGLAASLAGPHSIVGR	AGLAASLAGPHSIVGR3	3	4939.75	11958.1	51.8476
C3	Control	SODE_HUMAN	SOD3	AGLAASLAGPHSIVGR	AGLAASLAGPHSIVGR3	3	6147.66	14082.3	51.9111
C4	CRC	SODE_HUMAN	SOD3	AGLAASLAGPHSIVGR	AGLAASLAGPHSIVGR3	3	8312.05	16370.2	51.937
C5	CRC	SODE_HUMAN	SOD3	AGLAASLAGPHSIVGR	AGLAASLAGPHSIVGR3	3	7773.67	16471.4	51.8828
D3	Control	SODE_HUMAN	SOD3	AGLAASLAGPHSIVGR	AGLAASLAGPHSIVGR3	3	6219.68	11107.6	51.8815
D4	CRC	SODE_HUMAN	SOD3	AGLAASLAGPHSIVGR	AGLAASLAGPHSIVGR3	3	10222.3	16681.9	51.94
D5	CRC	SODE_HUMAN	SOD3	AGLAASLAGPHSIVGR	AGLAASLAGPHSIVGR3	3	6960.45	12168.4	51.908
E3	Control	SODE_HUMAN	SOD3	AGLAASLAGPHSIVGR	AGLAASLAGPHSIVGR3	3	10091.1	16270.1	51.8314
E4	CRC	SODE_HUMAN	SOD3	AGLAASLAGPHSIVGR	AGLAASLAGPHSIVGR3	3	2987.72	9533.34	51.7952
F3	Control	SODE_HUMAN	SOD3	AGLAASLAGPHSIVGR	AGLAASLAGPHSIVGR3	3	7938.05	13152.2	51.6813
F4	CRC	SODE_HUMAN	SOD3	AGLAASLAGPHSIVGR	AGLAASLAGPHSIVGR3	3	3751.7	6680.4	51.8802
G3	Control	SODE_HUMAN	SOD3	AGLAASLAGPHSIVGR	AGLAASLAGPHSIVGR3	3	6997.37	11608.5	51.7438
G4	CRC	SODE_HUMAN	SOD3	AGLAASLAGPHSIVGR	AGLAASLAGPHSIVGR3	3	4783.2	8517.11	51.9422
H3	Control	SODE_HUMAN	SOD3	AGLAASLAGPHSIVGR	AGLAASLAGPHSIVGR3	3	10123.5	16551.8	51.7913
H4	CRC	SODE_HUMAN	SOD3	AGLAASLAGPHSIVGR	AGLAASLAGPHSIVGR3	3	5002.96	9155.57	51.8784
A4	Control	PGRP2_HUMAN	PGLYRP2	AGLLRPDYALLGHR	AGLLRPDYALLGHR2	2	32812	1.4818e+06	55.6479
A5	CRC	PGRP2_HUMAN	PGLYRP2	AGLLRPDYALLGHR	AGLLRPDYALLGHR2	2	43123.3	1.17368e+06	55.6881
B3	Control	PGRP2_HUMAN	PGLYRP2	AGLLRPDYALLGHR	AGLLRPDYALLGHR2	2	3845.4	1.18318e+06	55.3228
B5	CRC	PGRP2_HUMAN	PGLYRP2	AGLLRPDYALLGHR	AGLLRPDYALLGHR2	2	31258.8	1.05121e+06	55.6497
C3	Control	PGRP2_HUMAN	PGLYRP2	AGLLRPDYALLGHR	AGLLRPDYALLGHR2	2	13762.2	1.29543e+06	55.6531
C4	CRC	PGRP2_HUMAN	PGLYRP2	AGLLRPDYALLGHR	AGLLRPDYALLGHR2	2	27701.8	1467403	55.6502
C5	CRC	PGRP2_HUMAN	PGLYRP2	AGLLRPDYALLGHR	AGLLRPDYALLGHR2	2	23286.6	1.10478e+06	55.7445
D3	Control	PGRP2_HUMAN	PGLYRP2	AGLLRPDYALLGHR	AGLLRPDYALLGHR2	2	18672.4	1.36645e+06	55.6235
D4	CRC	PGRP2_HUMAN	PGLYRP2	AGLLRPDYALLGHR	AGLLRPDYALLGHR2	2	16501.7	911083	55.6823
D5	CRC	PGRP2_HUMAN	PGLYRP2	AGLLRPDYALLGHR	AGLLRPDYALLGHR2	2	34711.3	1412348	55.6502
E3	Control	PGRP2_HUMAN	PGLYRP2	AGLLRPDYALLGHR	AGLLRPDYALLGHR2	2	27358.6	1.0809e+06	55.5744
E4	CRC	PGRP2_HUMAN	PGLYRP2	AGLLRPDYALLGHR	AGLLRPDYALLGHR2	2	22526.6	1.10507e+06	55.7162
F3	Control	PGRP2_HUMAN	PGLYRP2	AGLLRPDYALLGHR	AGLLRPDYALLGHR2	2	38768.9	1.18591e+06	55.4543
F4	CRC	PGRP2_HUMAN	PGLYRP2	AGLLRPDYALLGHR	AGLLRPDYALLGHR2	2	20832.9	1.48884e+06	55.5928
G3	Control	PGRP2_HUMAN	PGLYRP2	AGLLRPDYALLGHR	AGLLRPDYALLGHR2	2	11236.7	1.25344e+06	55.4855
G4	CRC	PGRP2_HUMAN	PGLYRP2	AGLLRPDYALLGHR	AGLLRPDYALLGHR2	2	12498.6	1.14571e+06	55.7738
H3	Control	PGRP2_HUMAN	PGLYRP2	AGLLRPDYALLGHR	AGLLRPDYALLGHR2	2	23214.8	1.13037e+06	55.5641
H4	CRC	PGRP2_HUMAN	PGLYRP2	AGLLRPDYALLGHR	AGLLRPDYALLGHR2	2	27601.5	1.24316e+06	55.6502
A4	Control	PGRP2_HUMAN	PGLYRP2	AGLLRPDYALLGHR	AGLLRPDYALLGHR3	3	1159725	1.4818e+06	55.6882
A5	CRC	PGRP2_HUMAN	PGLYRP2	AGLLRPDYALLGHR	AGLLRPDYALLGHR3	3	1.15879e+06	1.17368e+06	55.7284
B3	Control	PGRP2_HUMAN	PGLYRP2	AGLLRPDYALLGHR	AGLLRPDYALLGHR3	3	73645.4	1.18318e+06	55.363
B5	CRC	PGRP2_HUMAN	PGLYRP2	AGLLRPDYALLGHR	AGLLRPDYALLGHR3	3	941200	1.05121e+06	55.6305
C3	Control	PGRP2_HUMAN	PGLYRP2	AGLLRPDYALLGHR	AGLLRPDYALLGHR3	3	551566	1.29543e+06	55.6934
C4	CRC	PGRP2_HUMAN	PGLYRP2	AGLLRPDYALLGHR	AGLLRPDYALLGHR3	3	788244	1467403	55.6607
C5	CRC	PGRP2_HUMAN	PGLYRP2	AGLLRPDYALLGHR	AGLLRPDYALLGHR3	3	1.079e+06	1.10478e+06	55.6955
D3	Control	PGRP2_HUMAN	PGLYRP2	AGLLRPDYALLGHR	AGLLRPDYALLGHR3	3	270460	1.36645e+06	55.5743
D4	CRC	PGRP2_HUMAN	PGLYRP2	AGLLRPDYALLGHR	AGLLRPDYALLGHR3	3	801062	911083	55.7225
D5	CRC	PGRP2_HUMAN	PGLYRP2	AGLLRPDYALLGHR	AGLLRPDYALLGHR3	3	1.2046e+06	1412348	55.6905
E3	Control	PGRP2_HUMAN	PGLYRP2	AGLLRPDYALLGHR	AGLLRPDYALLGHR3	3	742780	1.0809e+06	55.6147
E4	CRC	PGRP2_HUMAN	PGLYRP2	AGLLRPDYALLGHR	AGLLRPDYALLGHR3	3	874244	1.10507e+06	55.667
F3	Control	PGRP2_HUMAN	PGLYRP2	AGLLRPDYALLGHR	AGLLRPDYALLGHR3	3	835931	1.18591e+06	55.4052
F4	CRC	PGRP2_HUMAN	PGLYRP2	AGLLRPDYALLGHR	AGLLRPDYALLGHR3	3	956866	1.48884e+06	55.633
G3	Control	PGRP2_HUMAN	PGLYRP2	AGLLRPDYALLGHR	AGLLRPDYALLGHR3	3	240152	1.25344e+06	55.4365
G4	CRC	PGRP2_HUMAN	PGLYRP2	AGLLRPDYALLGHR	AGLLRPDYALLGHR3	3	466471	1.14571e+06	55.7247
H3	Control	PGRP2_HUMAN	PGLYRP2	AGLLRPDYALLGHR	AGLLRPDYALLGHR3	3	771903	1.13037e+06	55.5449
H4	CRC	PGRP2_HUMAN	PGLYRP2	AGLLRPDYALLGHR	AGLLRPDYALLGHR3	3	893821	1.24316e+06	55.631
A3	Control	A2MG_HUMAN	A2M	AIGYLNTGYQR	AIGYLNTGYQR(SILAC-R-L)2	2	1.4849e+06	1531780	42.4522
A4	Control	A2MG_HUMAN	A2M	AIGYLNTGYQR	AIGYLNTGYQR(SILAC-R-L)2	2	2.58663e+06	2.53775e+06	42.5385
A5	CRC	A2MG_HUMAN	A2M	AIGYLNTGYQR	AIGYLNTGYQR(SILAC-R-L)2	2	3.21284e+06	3010913	42.4881
B3	Control	A2MG_HUMAN	A2M	AIGYLNTGYQR	AIGYLNTGYQR(SILAC-R-L)2	2	1.55565e+06	1.88362e+06	42.481
B4	Control	A2MG_HUMAN	A2M	AIGYLNTGYQR	AIGYLNTGYQR(SILAC-R-L)2	2	2.19046e+06	2.25681e+06	42.5411
B5	CRC	A2MG_HUMAN	A2M	AIGYLNTGYQR	AIGYLNTGYQR(SILAC-R-L)2	2	2.72256e+06	3.75646e+06	42.3316
C3	Control	A2MG_HUMAN	A2M	AIGYLNTGYQR	AIGYLNTGYQR(SILAC-R-L)2	2	1.79587e+06	1.92536e+06	42.4843
C4	CRC	A2MG_HUMAN	A2M	AIGYLNTGYQR	AIGYLNTGYQR(SILAC-R-L)2	2	2.12702e+06	1.99181e+06	42.5101
C5	CRC	A2MG_HUMAN	A2M	AIGYLNTGYQR	AIGYLNTGYQR(SILAC-R-L)2	2	4.60751e+06	4349457	42.4557
D3	Control	A2MG_HUMAN	A2M	AIGYLNTGYQR	AIGYLNTGYQR(SILAC-R-L)2	2	2.90118e+06	3.03476e+06	42.4543
D4	CRC	A2MG_HUMAN	A2M	AIGYLNTGYQR	AIGYLNTGYQR(SILAC-R-L)2	2	3487571	3173918	42.5426
D5	CRC	A2MG_HUMAN	A2M	AIGYLNTGYQR	AIGYLNTGYQR(SILAC-R-L)2	2	3.60726e+06	3.44925e+06	42.4514
E3	Control	A2MG_HUMAN	A2M	AIGYLNTGYQR	AIGYLNTGYQR(SILAC-R-L)2	2	2.87496e+06	2.79479e+06	42.4325
E4	CRC	A2MG_HUMAN	A2M	AIGYLNTGYQR	AIGYLNTGYQR(SILAC-R-L)2	2	2.65062e+06	2.38385e+06	42.487
F3	Control	A2MG_HUMAN	A2M	AIGYLNTGYQR	AIGYLNTGYQR(SILAC-R-L)2	2	3.03376e+06	2.90488e+06	42.2821
F4	CRC	A2MG_HUMAN	A2M	AIGYLNTGYQR	AIGYLNTGYQR(SILAC-R-L)2	2	2.26008e+06	2.15349e+06	42.5135
G3	Control	A2MG_HUMAN	A2M	AIGYLNTGYQR	AIGYLNTGYQR(SILAC-R-L)2	2	3.60438e+06	3.78631e+06	42.3426
G4	CRC	A2MG_HUMAN	A2M	AIGYLNTGYQR	AIGYLNTGYQR(SILAC-R-L)2	2	2942723	3.08581e+06	42.5454
H3	Control	A2MG_HUMAN	A2M	AIGYLNTGYQR	AIGYLNTGYQR(SILAC-R-L)2	2	2.07462e+06	2.05857e+06	42.3629
H4	CRC	A2MG_HUMAN	A2M	AIGYLNTGYQR	AIGYLNTGYQR(SILAC-R-L)2	2	4.10761e+06	3974283	42.4224
A3	Control	CYTC_HUMAN	CST3	ALDFAVGEYNK	ALDFAVGEYNK(SILAC-K-L)2	2	181067	181067	56.0261
A4	Control	CYTC_HUMAN	CST3	ALDFAVGEYNK	ALDFAVGEYNK(SILAC-K-L)2	2	143251	143251	56.0821
A5	CRC	CYTC_HUMAN	CST3	ALDFAVGEYNK	ALDFAVGEYNK(SILAC-K-L)2	2	126017	126017	56.063
B3	Control	CYTC_HUMAN	CST3	ALDFAVGEYNK	ALDFAVGEYNK(SILAC-K-L)2	2	169845	169845	56.025
B4	Control	CYTC_HUMAN	CST3	ALDFAVGEYNK	ALDFAVGEYNK(SILAC-K-L)2	2	152955	152955	56.0551
B5	CRC	CYTC_HUMAN	CST3	ALDFAVGEYNK	ALDFAVGEYNK(SILAC-K-L)2	2	147160	147160	55.9947
C3	Control	CYTC_HUMAN	CST3	ALDFAVGEYNK	ALDFAVGEYNK(SILAC-K-L)2	2	189958	189958	56.0875
C4	CRC	CYTC_HUMAN	CST3	ALDFAVGEYNK	ALDFAVGEYNK(SILAC-K-L)2	2	118752	118752	56.0547
C5	CRC	CYTC_HUMAN	CST3	ALDFAVGEYNK	ALDFAVGEYNK(SILAC-K-L)2	2	147840	147840	56.0596
D3	Control	CYTC_HUMAN	CST3	ALDFAVGEYNK	ALDFAVGEYNK(SILAC-K-L)2	2	161638	161638	56.0281
D4	CRC	CYTC_HUMAN	CST3	ALDFAVGEYNK	ALDFAVGEYNK(SILAC-K-L)2	2	112841	112841	56.0868
D5	CRC	CYTC_HUMAN	CST3	ALDFAVGEYNK	ALDFAVGEYNK(SILAC-K-L)2	2	105562	105562	56.0546
E3	Control	CYTC_HUMAN	CST3	ALDFAVGEYNK	ALDFAVGEYNK(SILAC-K-L)2	2	226671	226671	55.9789
E4	CRC	CYTC_HUMAN	CST3	ALDFAVGEYNK	ALDFAVGEYNK(SILAC-K-L)2	2	260131	260131	56.0313
F3	Control	CYTC_HUMAN	CST3	ALDFAVGEYNK	ALDFAVGEYNK(SILAC-K-L)2	2	154399	154399	55.829
F4	CRC	CYTC_HUMAN	CST3	ALDFAVGEYNK	ALDFAVGEYNK(SILAC-K-L)2	2	97104.7	97104.7	56.0867
G3	Control	CYTC_HUMAN	CST3	ALDFAVGEYNK	ALDFAVGEYNK(SILAC-K-L)2	2	158625	158625	55.8899
G4	CRC	CYTC_HUMAN	CST3	ALDFAVGEYNK	ALDFAVGEYNK(SILAC-K-L)2	2	156310	156310	56.0592
H3	Control	CYTC_HUMAN	CST3	ALDFAVGEYNK	ALDFAVGEYNK(SILAC-K-L)2	2	188219	188219	55.9091
H4	CRC	CYTC_HUMAN	CST3	ALDFAVGEYNK	ALDFAVGEYNK(SILAC-K-L)2	2	121231	121231	56.025
C3	Control	PGK1_HUMAN	PGK1	ALESPERPFLAILGGAK	ALESPERPFLAILGGAK3	3	1650.68	4395.24	78.4734
C4	CRC	PGK1_HUMAN	PGK1	ALESPERPFLAILGGAK	ALESPERPFLAILGGAK3	3	764.398	2731.59	78.4703
C5	CRC	PGK1_HUMAN	PGK1	ALESPERPFLAILGGAK	ALESPERPFLAILGGAK3	3	1980.29	2272.63	78.444
D4	CRC	PGK1_HUMAN	PGK1	ALESPERPFLAILGGAK	ALESPERPFLAILGGAK3	3	1663.28	6479.57	78.4731
D5	CRC	PGK1_HUMAN	PGK1	ALESPERPFLAILGGAK	ALESPERPFLAILGGAK3	3	1903.67	4098.66	78.4689
E4	CRC	PGK1_HUMAN	PGK1	ALESPERPFLAILGGAK	ALESPERPFLAILGGAK3	3	948.663	5251.1	78.476
A3	Control	C4BPB_HUMAN	C4BPB	ALLAFQESK	ALLAFQESK(SILAC-K-L)2	2	335265	335265	45.6588
A4	Control	C4BPB_HUMAN	C4BPB	ALLAFQESK	ALLAFQESK(SILAC-K-L)2	2	366198	366198	45.7744
A5	CRC	C4BPB_HUMAN	C4BPB	ALLAFQESK	ALLAFQESK(SILAC-K-L)2	2	315942	315943	45.6948
B3	Control	C4BPB_HUMAN	C4BPB	ALLAFQESK	ALLAFQESK(SILAC-K-L)2	2	296402	296402	45.6872
B4	Control	C4BPB_HUMAN	C4BPB	ALLAFQESK	ALLAFQESK(SILAC-K-L)2	2	439974	439973	45.7773
B5	CRC	C4BPB_HUMAN	C4BPB	ALLAFQESK	ALLAFQESK(SILAC-K-L)2	2	439665	439665	45.6279
C3	Control	C4BPB_HUMAN	C4BPB	ALLAFQESK	ALLAFQESK(SILAC-K-L)2	2	387840	387840	45.6907
C4	CRC	C4BPB_HUMAN	C4BPB	ALLAFQESK	ALLAFQESK(SILAC-K-L)2	2	322864	322864	45.7462
C5	CRC	C4BPB_HUMAN	C4BPB	ALLAFQESK	ALLAFQESK(SILAC-K-L)2	2	447759	447760	45.722
D3	Control	C4BPB_HUMAN	C4BPB	ALLAFQESK	ALLAFQESK(SILAC-K-L)2	2	292559	292559	45.6608
D4	CRC	C4BPB_HUMAN	C4BPB	ALLAFQESK	ALLAFQESK(SILAC-K-L)2	2	357190	357190	45.7794
D5	CRC	C4BPB_HUMAN	C4BPB	ALLAFQESK	ALLAFQESK(SILAC-K-L)2	2	433325	433325	45.7174
E3	Control	C4BPB_HUMAN	C4BPB	ALLAFQESK	ALLAFQESK(SILAC-K-L)2	2	280490	280490	45.6398
E4	CRC	C4BPB_HUMAN	C4BPB	ALLAFQESK	ALLAFQESK(SILAC-K-L)2	2	398668	398668	45.7234
F3	Control	C4BPB_HUMAN	C4BPB	ALLAFQESK	ALLAFQESK(SILAC-K-L)2	2	409008	409008	45.5192
F4	CRC	C4BPB_HUMAN	C4BPB	ALLAFQESK	ALLAFQESK(SILAC-K-L)2	2	311336	311335	45.7199
G3	Control	C4BPB_HUMAN	C4BPB	ALLAFQESK	ALLAFQESK(SILAC-K-L)2	2	283910	283910	45.5822
G4	CRC	C4BPB_HUMAN	C4BPB	ALLAFQESK	ALLAFQESK(SILAC-K-L)2	2	504678	504678	45.7522
H3	Control	C4BPB_HUMAN	C4BPB	ALLAFQESK	ALLAFQESK(SILAC-K-L)2	2	303984	303984	45.5699
H4	CRC	C4BPB_HUMAN	C4BPB	ALLAFQESK	ALLAFQESK(SILAC-K-L)2	2	382571	382571	45.6884
A3	Control	CO6_HUMAN	C6	ALNHLPLEYNSALYSR	ALNHLPLEYNSALYSR(SILAC-R-L)2	2	113196	171540	64.3863
A4	Control	CO6_HUMAN	C6	ALNHLPLEYNSALYSR	ALNHLPLEYNSALYSR(SILAC-R-L)2	2	136312	202029	64.4132
A5	CRC	CO6_HUMAN	C6	ALNHLPLEYNSALYSR	ALNHLPLEYNSALYSR(SILAC-R-L)2	2	122748	230667	64.3935
B3	Control	CO6_HUMAN	C6	ALNHLPLEYNSALYSR	ALNHLPLEYNSALYSR(SILAC-R-L)2	2	108765	203659	64.4152
B4	Control	CO6_HUMAN	C6	ALNHLPLEYNSALYSR	ALNHLPLEYNSALYSR(SILAC-R-L)2	2	100564	174212	64.4447
B5	CRC	CO6_HUMAN	C6	ALNHLPLEYNSALYSR	ALNHLPLEYNSALYSR(SILAC-R-L)2	2	144114	238013	64.3553
C3	Control	CO6_HUMAN	C6	ALNHLPLEYNSALYSR	ALNHLPLEYNSALYSR(SILAC-R-L)2	2	111338	198214	64.3886
C4	CRC	CO6_HUMAN	C6	ALNHLPLEYNSALYSR	ALNHLPLEYNSALYSR(SILAC-R-L)2	2	80629.1	193511	64.3553
C5	CRC	CO6_HUMAN	C6	ALNHLPLEYNSALYSR	ALNHLPLEYNSALYSR(SILAC-R-L)2	2	139815	244358	64.3897
D3	Control	CO6_HUMAN	C6	ALNHLPLEYNSALYSR	ALNHLPLEYNSALYSR(SILAC-R-L)2	2	97854.8	199466	64.3593
D4	CRC	CO6_HUMAN	C6	ALNHLPLEYNSALYSR	ALNHLPLEYNSALYSR(SILAC-R-L)2	2	102643	228977	64.447
D5	CRC	CO6_HUMAN	C6	ALNHLPLEYNSALYSR	ALNHLPLEYNSALYSR(SILAC-R-L)2	2	68296.2	129924	64.4149
E3	Control	CO6_HUMAN	C6	ALNHLPLEYNSALYSR	ALNHLPLEYNSALYSR(SILAC-R-L)2	2	129246	251275	64.3411
E4	CRC	CO6_HUMAN	C6	ALNHLPLEYNSALYSR	ALNHLPLEYNSALYSR(SILAC-R-L)2	2	196591	358570	64.392
F3	Control	CO6_HUMAN	C6	ALNHLPLEYNSALYSR	ALNHLPLEYNSALYSR(SILAC-R-L)2	2	193123	280697	64.1614
F4	CRC	CO6_HUMAN	C6	ALNHLPLEYNSALYSR	ALNHLPLEYNSALYSR(SILAC-R-L)2	2	101836	189063	64.3576
G3	Control	CO6_HUMAN	C6	ALNHLPLEYNSALYSR	ALNHLPLEYNSALYSR(SILAC-R-L)2	2	90946.4	189345	64.1901
G4	CRC	CO6_HUMAN	C6	ALNHLPLEYNSALYSR	ALNHLPLEYNSALYSR(SILAC-R-L)2	2	105679	203481	64.419
H3	Control	CO6_HUMAN	C6	ALNHLPLEYNSALYSR	ALNHLPLEYNSALYSR(SILAC-R-L)2	2	99533.8	174982	64.3007
H4	CRC	CO6_HUMAN	C6	ALNHLPLEYNSALYSR	ALNHLPLEYNSALYSR(SILAC-R-L)2	2	112025	198046	64.384
A3	Control	CO6_HUMAN	C6	ALNHLPLEYNSALYSR	ALNHLPLEYNSALYSR(SILAC-R-L)3	3	154707	171540	64.3915
A4	Control	CO6_HUMAN	C6	ALNHLPLEYNSALYSR	ALNHLPLEYNSALYSR(SILAC-R-L)3	3	155065	202029	64.4184
A5	CRC	CO6_HUMAN	C6	ALNHLPLEYNSALYSR	ALNHLPLEYNSALYSR(SILAC-R-L)3	3	231958	230667	64.3987
B3	Control	CO6_HUMAN	C6	ALNHLPLEYNSALYSR	ALNHLPLEYNSALYSR(SILAC-R-L)3	3	156512	203659	64.4204
B4	Control	CO6_HUMAN	C6	ALNHLPLEYNSALYSR	ALNHLPLEYNSALYSR(SILAC-R-L)3	3	156832	174212	64.4499
B5	CRC	CO6_HUMAN	C6	ALNHLPLEYNSALYSR	ALNHLPLEYNSALYSR(SILAC-R-L)3	3	279875	238013	64.3605
C3	Control	CO6_HUMAN	C6	ALNHLPLEYNSALYSR	ALNHLPLEYNSALYSR(SILAC-R-L)3	3	188524	198214	64.3938
C4	CRC	CO6_HUMAN	C6	ALNHLPLEYNSALYSR	ALNHLPLEYNSALYSR(SILAC-R-L)3	3	199502	193511	64.3903
C5	CRC	CO6_HUMAN	C6	ALNHLPLEYNSALYSR	ALNHLPLEYNSALYSR(SILAC-R-L)3	3	260450	244358	64.3949
D3	Control	CO6_HUMAN	C6	ALNHLPLEYNSALYSR	ALNHLPLEYNSALYSR(SILAC-R-L)3	3	185859	199466	64.3645
D4	CRC	CO6_HUMAN	C6	ALNHLPLEYNSALYSR	ALNHLPLEYNSALYSR(SILAC-R-L)3	3	271007	228977	64.4523
D5	CRC	CO6_HUMAN	C6	ALNHLPLEYNSALYSR	ALNHLPLEYNSALYSR(SILAC-R-L)3	3	146433	129924	64.4201
E3	Control	CO6_HUMAN	C6	ALNHLPLEYNSALYSR	ALNHLPLEYNSALYSR(SILAC-R-L)3	3	285111	251275	64.3463
E4	CRC	CO6_HUMAN	C6	ALNHLPLEYNSALYSR	ALNHLPLEYNSALYSR(SILAC-R-L)3	3	453361	358570	64.3676
F3	Control	CO6_HUMAN	C6	ALNHLPLEYNSALYSR	ALNHLPLEYNSALYSR(SILAC-R-L)3	3	316591	280697	64.1666
F4	CRC	CO6_HUMAN	C6	ALNHLPLEYNSALYSR	ALNHLPLEYNSALYSR(SILAC-R-L)3	3	192880	189063	64.3629
G3	Control	CO6_HUMAN	C6	ALNHLPLEYNSALYSR	ALNHLPLEYNSALYSR(SILAC-R-L)3	3	161671	189345	64.2251
G4	CRC	CO6_HUMAN	C6	ALNHLPLEYNSALYSR	ALNHLPLEYNSALYSR(SILAC-R-L)3	3	201489	203481	64.4243
H3	Control	CO6_HUMAN	C6	ALNHLPLEYNSALYSR	ALNHLPLEYNSALYSR(SILAC-R-L)3	3	149508	174982	64.2762
H4	CRC	CO6_HUMAN	C6	ALNHLPLEYNSALYSR	ALNHLPLEYNSALYSR(SILAC-R-L)3	3	210449	198046	64.3892
A4	Control	S10A8_HUMAN	S100A8	ALNSIIDVYHK	ALNSIIDVYHK2	2	8262.37	8346.93	52.6309
B5	CRC	S10A8_HUMAN	S100A8	ALNSIIDVYHK	ALNSIIDVYHK2	2	24637	29416.6	52.5429
C4	CRC	S10A8_HUMAN	S100A8	ALNSIIDVYHK	ALNSIIDVYHK2	2	13778.9	13528.7	52.6324
C5	CRC	S10A8_HUMAN	S100A8	ALNSIIDVYHK	ALNSIIDVYHK2	2	11240	11993.5	52.6078
D3	Control	S10A8_HUMAN	S100A8	ALNSIIDVYHK	ALNSIIDVYHK2	2	9566.21	10117.1	52.5469
D4	CRC	S10A8_HUMAN	S100A8	ALNSIIDVYHK	ALNSIIDVYHK2	2	24879.5	29457.9	52.6055
D5	CRC	S10A8_HUMAN	S100A8	ALNSIIDVYHK	ALNSIIDVYHK2	2	7828.1	8335.03	52.6033
E4	CRC	S10A8_HUMAN	S100A8	ALNSIIDVYHK	ALNSIIDVYHK2	2	40420.9	43018	52.5798
F3	Control	S10A8_HUMAN	S100A8	ALNSIIDVYHK	ALNSIIDVYHK2	2	13076.9	17544.4	52.3768
F4	CRC	S10A8_HUMAN	S100A8	ALNSIIDVYHK	ALNSIIDVYHK2	2	23827	25721.3	52.5754
H3	Control	S10A8_HUMAN	S100A8	ALNSIIDVYHK	ALNSIIDVYHK2	2	11671.2	18537.2	52.457
H4	CRC	S10A8_HUMAN	S100A8	ALNSIIDVYHK	ALNSIIDVYHK2	2	21018.5	23643	52.5734
A4	Control	S10A8_HUMAN	S100A8	ALNSIIDVYHK	ALNSIIDVYHK3	3	1142.38	8346.93	52.6747
B5	CRC	S10A8_HUMAN	S100A8	ALNSIIDVYHK	ALNSIIDVYHK3	3	6550.24	29416.6	52.5569
C4	CRC	S10A8_HUMAN	S100A8	ALNSIIDVYHK	ALNSIIDVYHK3	3	1600.38	13528.7	52.6464
C5	CRC	S10A8_HUMAN	S100A8	ALNSIIDVYHK	ALNSIIDVYHK3	3	1765.07	11993.5	52.6516
D3	Control	S10A8_HUMAN	S100A8	ALNSIIDVYHK	ALNSIIDVYHK3	3	1379.82	10117.1	52.5608
D4	CRC	S10A8_HUMAN	S100A8	ALNSIIDVYHK	ALNSIIDVYHK3	3	5697.53	29457.9	52.5898
D5	CRC	S10A8_HUMAN	S100A8	ALNSIIDVYHK	ALNSIIDVYHK3	3	1370.62	8335.03	52.6172
E4	CRC	S10A8_HUMAN	S100A8	ALNSIIDVYHK	ALNSIIDVYHK3	3	7114.74	43018	52.5939
F3	Control	S10A8_HUMAN	S100A8	ALNSIIDVYHK	ALNSIIDVYHK3	3	2956.51	17544.4	52.4205
F4	CRC	S10A8_HUMAN	S100A8	ALNSIIDVYHK	ALNSIIDVYHK3	3	3710.33	25721.3	52.5894
H3	Control	S10A8_HUMAN	S100A8	ALNSIIDVYHK	ALNSIIDVYHK3	3	3222.5	18537.2	52.5008
H4	CRC	S10A8_HUMAN	S100A8	ALNSIIDVYHK	ALNSIIDVYHK3	3	2931.84	23643	52.5874
A3	Control	CO9_HUMAN	C9	ALPTTYEK	ALPTTYEK2	2	687072	1.72215e+06	21.5409
A4	Control	CO9_HUMAN	C9	ALPTTYEK	ALPTTYEK2	2	525848	1.43307e+06	21.6566
A5	CRC	CO9_HUMAN	C9	ALPTTYEK	ALPTTYEK2	2	570953	1.9322e+06	21.5132
B3	Control	CO9_HUMAN	C9	ALPTTYEK	ALPTTYEK2	2	578382	1.4254e+06	21.5106
B4	Control	CO9_HUMAN	C9	ALPTTYEK	ALPTTYEK2	2	634447	1.53011e+06	21.6295
B5	CRC	CO9_HUMAN	C9	ALPTTYEK	ALPTTYEK2	2	373478	1.27763e+06	21.48
C3	Control	CO9_HUMAN	C9	ALPTTYEK	ALPTTYEK2	2	707839	1.68736e+06	21.5437
C4	CRC	CO9_HUMAN	C9	ALPTTYEK	ALPTTYEK2	2	349062	1.03816e+06	21.5385
C5	CRC	CO9_HUMAN	C9	ALPTTYEK	ALPTTYEK2	2	457023	1.51955e+06	21.5729
D3	Control	CO9_HUMAN	C9	ALPTTYEK	ALPTTYEK2	2	438284	1.07514e+06	21.5118
D4	CRC	CO9_HUMAN	C9	ALPTTYEK	ALPTTYEK2	2	556697	1.6201e+06	21.5698
E3	Control	CO9_HUMAN	C9	ALPTTYEK	ALPTTYEK2	2	628048	1.35534e+06	21.5446
E4	CRC	CO9_HUMAN	C9	ALPTTYEK	ALPTTYEK2	2	743888	1.98332e+06	21.5466
F3	Control	CO9_HUMAN	C9	ALPTTYEK	ALPTTYEK2	2	648888	1.44366e+06	21.4552
F4	CRC	CO9_HUMAN	C9	ALPTTYEK	ALPTTYEK2	2	419192	1.05791e+06	21.5417
G3	Control	CO9_HUMAN	C9	ALPTTYEK	ALPTTYEK2	2	590454	1.40495e+06	21.514
G4	CRC	CO9_HUMAN	C9	ALPTTYEK	ALPTTYEK2	2	993342	2.04872e+06	21.6018
H3	Control	CO9_HUMAN	C9	ALPTTYEK	ALPTTYEK2	2	574813	1286324	21.423
H4	CRC	CO9_HUMAN	C9	ALPTTYEK	ALPTTYEK2	2	657958	1.66275e+06	21.5112
A3	Control	ANGT_HUMAN	AGT	ALQDQLVLVAAK	ALQDQLVLVAAK2	2	27888.1	1.31409e+06	59.4514
A4	Control	ANGT_HUMAN	AGT	ALQDQLVLVAAK	ALQDQLVLVAAK2	2	30541.6	1.40434e+06	59.5377
A5	CRC	ANGT_HUMAN	AGT	ALQDQLVLVAAK	ALQDQLVLVAAK2	2	11953.8	1.19289e+06	59.4887
B3	Control	ANGT_HUMAN	AGT	ALQDQLVLVAAK	ALQDQLVLVAAK2	2	8745.7	1.05581e+06	59.4206
B4	Control	ANGT_HUMAN	AGT	ALQDQLVLVAAK	ALQDQLVLVAAK2	2	14695.3	992926	59.4803
B5	CRC	ANGT_HUMAN	AGT	ALQDQLVLVAAK	ALQDQLVLVAAK2	2	16084.9	1.15561e+06	59.4496
C3	Control	ANGT_HUMAN	AGT	ALQDQLVLVAAK	ALQDQLVLVAAK2	2	17965.1	1.0571e+06	59.4833
C4	CRC	ANGT_HUMAN	AGT	ALQDQLVLVAAK	ALQDQLVLVAAK2	2	7107.5	1.24658e+06	59.4503
C5	CRC	ANGT_HUMAN	AGT	ALQDQLVLVAAK	ALQDQLVLVAAK2	2	16444.8	1.2448e+06	59.5145
D3	Control	ANGT_HUMAN	AGT	ALQDQLVLVAAK	ALQDQLVLVAAK2	2	23827	1.3564e+06	59.4834
D4	CRC	ANGT_HUMAN	AGT	ALQDQLVLVAAK	ALQDQLVLVAAK2	2	5165.85	927512	59.4823
D5	CRC	ANGT_HUMAN	AGT	ALQDQLVLVAAK	ALQDQLVLVAAK2	2	20582.4	1.55883e+06	59.4801
E3	Control	ANGT_HUMAN	AGT	ALQDQLVLVAAK	ALQDQLVLVAAK2	2	20520	1300528	59.405
E4	CRC	ANGT_HUMAN	AGT	ALQDQLVLVAAK	ALQDQLVLVAAK2	2	13451.2	1.14478e+06	59.4567
F3	Control	ANGT_HUMAN	AGT	ALQDQLVLVAAK	ALQDQLVLVAAK2	2	21902.9	1.28629e+06	59.2555
F4	CRC	ANGT_HUMAN	AGT	ALQDQLVLVAAK	ALQDQLVLVAAK2	2	24003.1	1.58499e+06	59.4825
G3	Control	ANGT_HUMAN	AGT	ALQDQLVLVAAK	ALQDQLVLVAAK2	2	22893.9	1.31991e+06	59.3444
G4	CRC	ANGT_HUMAN	AGT	ALQDQLVLVAAK	ALQDQLVLVAAK2	2	15020.3	1.01889e+06	59.5143
H3	Control	ANGT_HUMAN	AGT	ALQDQLVLVAAK	ALQDQLVLVAAK2	2	17728.1	984348	59.3947
H4	CRC	ANGT_HUMAN	AGT	ALQDQLVLVAAK	ALQDQLVLVAAK2	2	11629.5	716848	59.5093
A3	Control	CO6_HUMAN	C6	ALQEYAAK	ALQEYAAK(SILAC-K-L)2	2	156378	171540	14.4833
A4	Control	CO6_HUMAN	C6	ALQEYAAK	ALQEYAAK(SILAC-K-L)2	2	169075	202029	14.6297
A5	CRC	CO6_HUMAN	C6	ALQEYAAK	ALQEYAAK(SILAC-K-L)2	2	167787	230667	14.485
B3	Control	CO6_HUMAN	C6	ALQEYAAK	ALQEYAAK(SILAC-K-L)2	2	181942	203659	14.4828
B4	Control	CO6_HUMAN	C6	ALQEYAAK	ALQEYAAK(SILAC-K-L)2	2	139276	174212	14.542
B5	CRC	CO6_HUMAN	C6	ALQEYAAK	ALQEYAAK(SILAC-K-L)2	2	127283	238013	14.4526
C3	Control	CO6_HUMAN	C6	ALQEYAAK	ALQEYAAK(SILAC-K-L)2	2	168386	198214	14.4271
C4	CRC	CO6_HUMAN	C6	ALQEYAAK	ALQEYAAK(SILAC-K-L)2	2	137796	193511	14.4813
C5	CRC	CO6_HUMAN	C6	ALQEYAAK	ALQEYAAK(SILAC-K-L)2	2	122755	244358	14.4254
D3	Control	CO6_HUMAN	C6	ALQEYAAK	ALQEYAAK(SILAC-K-L)2	2	157977	199466	14.4834
D4	CRC	CO6_HUMAN	C6	ALQEYAAK	ALQEYAAK(SILAC-K-L)2	2	109466	228977	14.5123
D5	CRC	CO6_HUMAN	C6	ALQEYAAK	ALQEYAAK(SILAC-K-L)2	2	82617.8	129924	14.4217
E3	Control	CO6_HUMAN	C6	ALQEYAAK	ALQEYAAK(SILAC-K-L)2	2	160775	251275	14.4849
E4	CRC	CO6_HUMAN	C6	ALQEYAAK	ALQEYAAK(SILAC-K-L)2	2	176400	358570	14.5187
F3	Control	CO6_HUMAN	C6	ALQEYAAK	ALQEYAAK(SILAC-K-L)2	2	149009	280697	14.4563
F4	CRC	CO6_HUMAN	C6	ALQEYAAK	ALQEYAAK(SILAC-K-L)2	2	134881	189063	14.514
G3	Control	CO6_HUMAN	C6	ALQEYAAK	ALQEYAAK(SILAC-K-L)2	2	170831	189345	14.4849
G4	CRC	CO6_HUMAN	C6	ALQEYAAK	ALQEYAAK(SILAC-K-L)2	2	163617	203481	14.5145
H3	Control	CO6_HUMAN	C6	ALQEYAAK	ALQEYAAK(SILAC-K-L)2	2	146026	174982	14.4224
H4	CRC	CO6_HUMAN	C6	ALQEYAAK	ALQEYAAK(SILAC-K-L)2	2	129587	198046	14.483
A3	Control	CD44_HUMAN	CD44	ALSIGFETCR	ALSIGFETC(UniMod:4)R2	2	121238	130922	53.0173
A4	Control	CD44_HUMAN	CD44	ALSIGFETCR	ALSIGFETC(UniMod:4)R2	2	106091	131495	53.1334
A5	CRC	CD44_HUMAN	CD44	ALSIGFETCR	ALSIGFETC(UniMod:4)R2	2	114697	125426	53.0843
B3	Control	CD44_HUMAN	CD44	ALSIGFETCR	ALSIGFETC(UniMod:4)R2	2	112852	144896	53.046
B4	Control	CD44_HUMAN	CD44	ALSIGFETCR	ALSIGFETC(UniMod:4)R2	2	95199.8	113071	53.1062
B5	CRC	CD44_HUMAN	CD44	ALSIGFETCR	ALSIGFETC(UniMod:4)R2	2	125314	143160	52.9859
C3	Control	CD44_HUMAN	CD44	ALSIGFETCR	ALSIGFETC(UniMod:4)R2	2	113069	140750	53.079
C4	CRC	CD44_HUMAN	CD44	ALSIGFETCR	ALSIGFETC(UniMod:4)R2	2	101777	133222	53.0755
C5	CRC	CD44_HUMAN	CD44	ALSIGFETCR	ALSIGFETC(UniMod:4)R2	2	125632	142503	53.0509
D3	Control	CD44_HUMAN	CD44	ALSIGFETCR	ALSIGFETC(UniMod:4)R2	2	112741	135096	53.0197
D4	CRC	CD44_HUMAN	CD44	ALSIGFETCR	ALSIGFETC(UniMod:4)R2	2	109069	137935	53.0485
D5	CRC	CD44_HUMAN	CD44	ALSIGFETCR	ALSIGFETC(UniMod:4)R2	2	89328.4	105002	53.0462
E3	Control	CD44_HUMAN	CD44	ALSIGFETCR	ALSIGFETC(UniMod:4)R2	2	119692	169238	52.9406
E4	CRC	CD44_HUMAN	CD44	ALSIGFETCR	ALSIGFETC(UniMod:4)R2	2	165064	195432	52.9931
F3	Control	CD44_HUMAN	CD44	ALSIGFETCR	ALSIGFETC(UniMod:4)R2	2	86072.7	114139	52.8496
F4	CRC	CD44_HUMAN	CD44	ALSIGFETCR	ALSIGFETC(UniMod:4)R2	2	127631	151272	53.0483
G3	Control	CD44_HUMAN	CD44	ALSIGFETCR	ALSIGFETC(UniMod:4)R2	2	95642.3	123023	52.9119
G4	CRC	CD44_HUMAN	CD44	ALSIGFETCR	ALSIGFETC(UniMod:4)R2	2	80583.2	98683.1	53.0805
H3	Control	CD44_HUMAN	CD44	ALSIGFETCR	ALSIGFETC(UniMod:4)R2	2	134429	160805	52.9597
H4	CRC	CD44_HUMAN	CD44	ALSIGFETCR	ALSIGFETC(UniMod:4)R2	2	146742	163007	53.0463
A3	Control	APOL1_HUMAN	APOL1	ANLQSVPHASASR	ANLQSVPHASASR2	2	1661.62	35247.1	17.4761
A5	CRC	APOL1_HUMAN	APOL1	ANLQSVPHASASR	ANLQSVPHASASR2	2	3619.6	52068.5	17.5379
B3	Control	APOL1_HUMAN	APOL1	ANLQSVPHASASR	ANLQSVPHASASR2	2	5626.37	56431.9	17.5651
C4	CRC	APOL1_HUMAN	APOL1	ANLQSVPHASASR	ANLQSVPHASASR2	2	4531.4	40870.4	17.5635
C5	CRC	APOL1_HUMAN	APOL1	ANLQSVPHASASR	ANLQSVPHASASR2	2	3058.74	50921.6	17.5675
D4	CRC	APOL1_HUMAN	APOL1	ANLQSVPHASASR	ANLQSVPHASASR2	2	9321.2	99715.5	17.624
D5	CRC	APOL1_HUMAN	APOL1	ANLQSVPHASASR	ANLQSVPHASASR2	2	3482.58	41920.6	17.5039
F4	CRC	APOL1_HUMAN	APOL1	ANLQSVPHASASR	ANLQSVPHASASR2	2	5413.95	48451.2	17.5961
H3	Control	APOL1_HUMAN	APOL1	ANLQSVPHASASR	ANLQSVPHASASR2	2	9462.65	108188	17.4455
A3	Control	ANT3_HUMAN	SERPINC1	ANRPFLVFIR	ANRPFLVFIR(SILAC-R-L)3	3	823116	2.44102e+06	63.8714
A4	Control	ANT3_HUMAN	SERPINC1	ANRPFLVFIR	ANRPFLVFIR(SILAC-R-L)3	3	1.6733e+06	4.41946e+06	63.8983
A5	CRC	ANT3_HUMAN	SERPINC1	ANRPFLVFIR	ANRPFLVFIR(SILAC-R-L)3	3	1936970	4897982	63.8489
B3	Control	ANT3_HUMAN	SERPINC1	ANRPFLVFIR	ANRPFLVFIR(SILAC-R-L)3	3	380281	1.76432e+06	63.9301
B4	Control	ANT3_HUMAN	SERPINC1	ANRPFLVFIR	ANRPFLVFIR(SILAC-R-L)3	3	763762	2.21099e+06	63.9596
B5	CRC	ANT3_HUMAN	SERPINC1	ANRPFLVFIR	ANRPFLVFIR(SILAC-R-L)3	3	1.49748e+06	3.79253e+06	63.7509
C3	Control	ANT3_HUMAN	SERPINC1	ANRPFLVFIR	ANRPFLVFIR(SILAC-R-L)3	3	628956	2.54518e+06	63.9033
C4	CRC	ANT3_HUMAN	SERPINC1	ANRPFLVFIR	ANRPFLVFIR(SILAC-R-L)3	3	1.03523e+06	2.72028e+06	63.8999
C5	CRC	ANT3_HUMAN	SERPINC1	ANRPFLVFIR	ANRPFLVFIR(SILAC-R-L)3	3	1.93453e+06	4850956	63.8748
D3	Control	ANT3_HUMAN	SERPINC1	ANRPFLVFIR	ANRPFLVFIR(SILAC-R-L)3	3	496273	1.94114e+06	63.8742
D4	CRC	ANT3_HUMAN	SERPINC1	ANRPFLVFIR	ANRPFLVFIR(SILAC-R-L)3	3	1.4811e+06	3788102	63.9322
D5	CRC	ANT3_HUMAN	SERPINC1	ANRPFLVFIR	ANRPFLVFIR(SILAC-R-L)3	3	2.00377e+06	5.08281e+06	63.8702
E3	Control	ANT3_HUMAN	SERPINC1	ANRPFLVFIR	ANRPFLVFIR(SILAC-R-L)3	3	1.36218e+06	3667927	63.8559
E4	CRC	ANT3_HUMAN	SERPINC1	ANRPFLVFIR	ANRPFLVFIR(SILAC-R-L)3	3	1.4022e+06	3507245	63.8474
F3	Control	ANT3_HUMAN	SERPINC1	ANRPFLVFIR	ANRPFLVFIR(SILAC-R-L)3	3	1.28387e+06	3.39254e+06	63.5572
F4	CRC	ANT3_HUMAN	SERPINC1	ANRPFLVFIR	ANRPFLVFIR(SILAC-R-L)3	3	852476	2.52967e+06	63.9024
G3	Control	ANT3_HUMAN	SERPINC1	ANRPFLVFIR	ANRPFLVFIR(SILAC-R-L)3	3	315667	1.26746e+06	63.7346
G4	CRC	ANT3_HUMAN	SERPINC1	ANRPFLVFIR	ANRPFLVFIR(SILAC-R-L)3	3	388460	1.37042e+06	63.9638
H3	Control	ANT3_HUMAN	SERPINC1	ANRPFLVFIR	ANRPFLVFIR(SILAC-R-L)3	3	783506	2.1502e+06	63.7859
H4	CRC	ANT3_HUMAN	SERPINC1	ANRPFLVFIR	ANRPFLVFIR(SILAC-R-L)3	3	1.56498e+06	3.84182e+06	63.8693
A3	Control	ALS_HUMAN	IGFALS	ANVFVQLPR	ANVFVQLPR2	2	568035	727983	57.1802
A4	Control	ALS_HUMAN	IGFALS	ANVFVQLPR	ANVFVQLPR2	2	852268	857257	57.296
A5	CRC	ALS_HUMAN	IGFALS	ANVFVQLPR	ANVFVQLPR2	2	596162	573297	57.2768
B3	Control	ALS_HUMAN	IGFALS	ANVFVQLPR	ANVFVQLPR2	2	331969	615394	57.2385
B4	Control	ALS_HUMAN	IGFALS	ANVFVQLPR	ANVFVQLPR2	2	414603	582824	57.2688
B5	CRC	ALS_HUMAN	IGFALS	ANVFVQLPR	ANVFVQLPR2	2	348480	355371	57.1785
C3	Control	ALS_HUMAN	IGFALS	ANVFVQLPR	ANVFVQLPR2	2	431743	610682	57.2712
C4	CRC	ALS_HUMAN	IGFALS	ANVFVQLPR	ANVFVQLPR2	2	545328	642111	57.2683
C5	CRC	ALS_HUMAN	IGFALS	ANVFVQLPR	ANVFVQLPR2	2	429613	480708	57.2732
D3	Control	ALS_HUMAN	IGFALS	ANVFVQLPR	ANVFVQLPR2	2	386688	570653	57.2116
D4	CRC	ALS_HUMAN	IGFALS	ANVFVQLPR	ANVFVQLPR2	2	275608	308715	57.2704
D5	CRC	ALS_HUMAN	IGFALS	ANVFVQLPR	ANVFVQLPR2	2	519726	602066	57.2384
E3	Control	ALS_HUMAN	IGFALS	ANVFVQLPR	ANVFVQLPR2	2	411004	483591	57.163
E4	CRC	ALS_HUMAN	IGFALS	ANVFVQLPR	ANVFVQLPR2	2	549628	578345	57.2152
F3	Control	ALS_HUMAN	IGFALS	ANVFVQLPR	ANVFVQLPR2	2	537780	603224	56.9835
F4	CRC	ALS_HUMAN	IGFALS	ANVFVQLPR	ANVFVQLPR2	2	411275	474752	57.2109
G3	Control	ALS_HUMAN	IGFALS	ANVFVQLPR	ANVFVQLPR2	2	337162	529015	57.0734
G4	CRC	ALS_HUMAN	IGFALS	ANVFVQLPR	ANVFVQLPR2	2	345081	498519	57.2729
H3	Control	ALS_HUMAN	IGFALS	ANVFVQLPR	ANVFVQLPR2	2	478652	682950	57.0633
H4	CRC	ALS_HUMAN	IGFALS	ANVFVQLPR	ANVFVQLPR2	2	545089	572926	57.2384
A3	Control	C1RL_HUMAN	C1RL	APEGFAVR	APEGFAVR2	2	9503.66	268641	25.1988
A4	Control	C1RL_HUMAN	C1RL	APEGFAVR	APEGFAVR2	2	7495.48	223078	25.4043
A5	CRC	C1RL_HUMAN	C1RL	APEGFAVR	APEGFAVR2	2	6196.89	187631	25.2305
B3	Control	C1RL_HUMAN	C1RL	APEGFAVR	APEGFAVR2	2	2435.11	194123	25.1687
C3	Control	C1RL_HUMAN	C1RL	APEGFAVR	APEGFAVR2	2	3617.01	156055	25.2914
C5	CRC	C1RL_HUMAN	C1RL	APEGFAVR	APEGFAVR2	2	6027.93	338089	25.2314
D3	Control	C1RL_HUMAN	C1RL	APEGFAVR	APEGFAVR2	2	3687.38	186587	25.2002
D5	CRC	C1RL_HUMAN	C1RL	APEGFAVR	APEGFAVR2	2	6633.26	206481	25.2565
E4	CRC	C1RL_HUMAN	C1RL	APEGFAVR	APEGFAVR2	2	4374.94	200376	25.2641
F3	Control	C1RL_HUMAN	C1RL	APEGFAVR	APEGFAVR2	2	1513.77	220919	25.1443
F4	CRC	C1RL_HUMAN	C1RL	APEGFAVR	APEGFAVR2	2	2438.39	180949	25.2596
G3	Control	C1RL_HUMAN	C1RL	APEGFAVR	APEGFAVR2	2	1269.43	197184	25.1138
G4	CRC	C1RL_HUMAN	C1RL	APEGFAVR	APEGFAVR2	2	5153.5	240483	25.2331
H3	Control	C1RL_HUMAN	C1RL	APEGFAVR	APEGFAVR2	2	3185.57	161159	25.2003
H4	CRC	C1RL_HUMAN	C1RL	APEGFAVR	APEGFAVR2	2	2960.22	206266	25.1398
A3	Control	CRP_HUMAN	CRP	APLTKPLK	APLTKPLK2	2	19049.5	88821.8	10.9407
A4	Control	CRP_HUMAN	CRP	APLTKPLK	APLTKPLK2	2	3600.18	13878	11.1166
A5	CRC	CRP_HUMAN	CRP	APLTKPLK	APLTKPLK2	2	20740.6	77795.4	10.9126
B3	Control	CRP_HUMAN	CRP	APLTKPLK	APLTKPLK2	2	2913.07	15418.7	10.8808
B4	Control	CRP_HUMAN	CRP	APLTKPLK	APLTKPLK2	2	2573.6	20173.8	10.9396
B5	CRC	CRP_HUMAN	CRP	APLTKPLK	APLTKPLK2	2	6234.84	38678.5	10.9397
C3	Control	CRP_HUMAN	CRP	APLTKPLK	APLTKPLK2	2	3924.68	15215.1	10.8845
C4	CRC	CRP_HUMAN	CRP	APLTKPLK	APLTKPLK2	2	1274.22	9622.39	10.9391
C5	CRC	CRP_HUMAN	CRP	APLTKPLK	APLTKPLK2	2	43362.4	103241	10.9421
D3	Control	CRP_HUMAN	CRP	APLTKPLK	APLTKPLK2	2	2741.91	18617.4	10.9115
D4	CRC	CRP_HUMAN	CRP	APLTKPLK	APLTKPLK2	2	44835.7	225172	11.0294
D5	CRC	CRP_HUMAN	CRP	APLTKPLK	APLTKPLK2	2	9645.36	22745.3	10.909
E3	Control	CRP_HUMAN	CRP	APLTKPLK	APLTKPLK2	2	12755.5	55858.5	10.9416
E4	CRC	CRP_HUMAN	CRP	APLTKPLK	APLTKPLK2	2	21809.6	79967.1	11.0053
F3	Control	CRP_HUMAN	CRP	APLTKPLK	APLTKPLK2	2	3296.12	20456.9	10.9711
F4	CRC	CRP_HUMAN	CRP	APLTKPLK	APLTKPLK2	2	26398.5	114625	11.001
G3	Control	CRP_HUMAN	CRP	APLTKPLK	APLTKPLK2	2	3201.47	28263.8	10.9421
G4	CRC	CRP_HUMAN	CRP	APLTKPLK	APLTKPLK2	2	9958.06	41941.6	10.9417
H3	Control	CRP_HUMAN	CRP	APLTKPLK	APLTKPLK2	2	13841.5	52670.8	10.9392
H4	CRC	CRP_HUMAN	CRP	APLTKPLK	APLTKPLK2	2	3692.25	12543.3	10.9703
A3	Control	PTGDS_HUMAN	PTGDS	AQGFTEDTIVFLPQTDK	AQGFTEDTIVFLPQTDK2	2	131793	126176	78.7664
A4	Control	PTGDS_HUMAN	PTGDS	AQGFTEDTIVFLPQTDK	AQGFTEDTIVFLPQTDK2	2	134394	126488	78.8233
A5	CRC	PTGDS_HUMAN	PTGDS	AQGFTEDTIVFLPQTDK	AQGFTEDTIVFLPQTDK2	2	105351	103485	78.7735
B3	Control	PTGDS_HUMAN	PTGDS	AQGFTEDTIVFLPQTDK	AQGFTEDTIVFLPQTDK2	2	140105	129152	78.7665
B4	Control	PTGDS_HUMAN	PTGDS	AQGFTEDTIVFLPQTDK	AQGFTEDTIVFLPQTDK2	2	137318	135361	78.795
B5	CRC	PTGDS_HUMAN	PTGDS	AQGFTEDTIVFLPQTDK	AQGFTEDTIVFLPQTDK2	2	147513	150131	78.7655
C3	Control	PTGDS_HUMAN	PTGDS	AQGFTEDTIVFLPQTDK	AQGFTEDTIVFLPQTDK2	2	193537	187680	78.7994
C4	CRC	PTGDS_HUMAN	PTGDS	AQGFTEDTIVFLPQTDK	AQGFTEDTIVFLPQTDK2	2	115907	116897	78.796
C5	CRC	PTGDS_HUMAN	PTGDS	AQGFTEDTIVFLPQTDK	AQGFTEDTIVFLPQTDK2	2	148324	147051	78.7698
D3	Control	PTGDS_HUMAN	PTGDS	AQGFTEDTIVFLPQTDK	AQGFTEDTIVFLPQTDK2	2	134241	132485	78.7707
D4	CRC	PTGDS_HUMAN	PTGDS	AQGFTEDTIVFLPQTDK	AQGFTEDTIVFLPQTDK2	2	57766.3	57051.9	78.7987
D5	CRC	PTGDS_HUMAN	PTGDS	AQGFTEDTIVFLPQTDK	AQGFTEDTIVFLPQTDK2	2	87032.1	86038.6	78.7946
E3	Control	PTGDS_HUMAN	PTGDS	AQGFTEDTIVFLPQTDK	AQGFTEDTIVFLPQTDK2	2	162981	156899	78.6958
E4	CRC	PTGDS_HUMAN	PTGDS	AQGFTEDTIVFLPQTDK	AQGFTEDTIVFLPQTDK2	2	187960	177569	78.8017
F3	Control	PTGDS_HUMAN	PTGDS	AQGFTEDTIVFLPQTDK	AQGFTEDTIVFLPQTDK2	2	127695	133583	78.6343
F4	CRC	PTGDS_HUMAN	PTGDS	AQGFTEDTIVFLPQTDK	AQGFTEDTIVFLPQTDK2	2	131266	135199	78.7377
G3	Control	PTGDS_HUMAN	PTGDS	AQGFTEDTIVFLPQTDK	AQGFTEDTIVFLPQTDK2	2	113721	113622	78.6316
G4	CRC	PTGDS_HUMAN	PTGDS	AQGFTEDTIVFLPQTDK	AQGFTEDTIVFLPQTDK2	2	131873	128659	78.8014
H3	Control	PTGDS_HUMAN	PTGDS	AQGFTEDTIVFLPQTDK	AQGFTEDTIVFLPQTDK2	2	146984	141396	78.6532
H4	CRC	PTGDS_HUMAN	PTGDS	AQGFTEDTIVFLPQTDK	AQGFTEDTIVFLPQTDK2	2	125940	127308	78.7646
A3	Control	CLUS_HUMAN	CLU	ASSIIDELFQDR	ASSIIDELFQDR(SILAC-R-L)2	2	1.34881e+06	1.7567e+06	83.7171
A4	Control	CLUS_HUMAN	CLU	ASSIIDELFQDR	ASSIIDELFQDR(SILAC-R-L)2	2	1.0335e+06	1.58974e+06	83.7736
A5	CRC	CLUS_HUMAN	CLU	ASSIIDELFQDR	ASSIIDELFQDR(SILAC-R-L)2	2	1.00765e+06	1.46967e+06	83.7537
B3	Control	CLUS_HUMAN	CLU	ASSIIDELFQDR	ASSIIDELFQDR(SILAC-R-L)2	2	1511842	1.82632e+06	83.7169
B4	Control	CLUS_HUMAN	CLU	ASSIIDELFQDR	ASSIIDELFQDR(SILAC-R-L)2	2	1.28328e+06	1836180	83.6564
B5	CRC	CLUS_HUMAN	CLU	ASSIIDELFQDR	ASSIIDELFQDR(SILAC-R-L)2	2	976232	1.43979e+06	83.627
C3	Control	CLUS_HUMAN	CLU	ASSIIDELFQDR	ASSIIDELFQDR(SILAC-R-L)2	2	1.05865e+06	1.72379e+06	83.7503
C4	CRC	CLUS_HUMAN	CLU	ASSIIDELFQDR	ASSIIDELFQDR(SILAC-R-L)2	2	1.21812e+06	1.39266e+06	83.7168
C5	CRC	CLUS_HUMAN	CLU	ASSIIDELFQDR	ASSIIDELFQDR(SILAC-R-L)2	2	1.85922e+06	2.01176e+06	83.6904
D3	Control	CLUS_HUMAN	CLU	ASSIIDELFQDR	ASSIIDELFQDR(SILAC-R-L)2	2	961983	1.51525e+06	83.7211
D4	CRC	CLUS_HUMAN	CLU	ASSIIDELFQDR	ASSIIDELFQDR(SILAC-R-L)2	2	1548619	1.55414e+06	83.6601
D5	CRC	CLUS_HUMAN	CLU	ASSIIDELFQDR	ASSIIDELFQDR(SILAC-R-L)2	2	1.93981e+06	1.97997e+06	83.7159
E3	Control	CLUS_HUMAN	CLU	ASSIIDELFQDR	ASSIIDELFQDR(SILAC-R-L)2	2	1.19509e+06	1.638e+06	83.5579
E4	CRC	CLUS_HUMAN	CLU	ASSIIDELFQDR	ASSIIDELFQDR(SILAC-R-L)2	2	1.26723e+06	1.55346e+06	83.6335
F3	Control	CLUS_HUMAN	CLU	ASSIIDELFQDR	ASSIIDELFQDR(SILAC-R-L)2	2	899969	1.54478e+06	83.5862
F4	CRC	CLUS_HUMAN	CLU	ASSIIDELFQDR	ASSIIDELFQDR(SILAC-R-L)2	2	1.22109e+06	1.7002e+06	83.6283
G3	Control	CLUS_HUMAN	CLU	ASSIIDELFQDR	ASSIIDELFQDR(SILAC-R-L)2	2	1.0241e+06	1589986	83.4939
G4	CRC	CLUS_HUMAN	CLU	ASSIIDELFQDR	ASSIIDELFQDR(SILAC-R-L)2	2	1.58122e+06	1.81128e+06	83.7218
H3	Control	CLUS_HUMAN	CLU	ASSIIDELFQDR	ASSIIDELFQDR(SILAC-R-L)2	2	930782	1.24601e+06	83.6041
H4	CRC	CLUS_HUMAN	CLU	ASSIIDELFQDR	ASSIIDELFQDR(SILAC-R-L)2	2	947734	1.50299e+06	83.6254
A3	Control	KV105_HUMAN	IGKV1-5	ASSLESGVPSR	ASSLESGVPSR(SILAC-R-L)2	2	4906.35	4906.35	22.4689
B4	Control	KV105_HUMAN	IGKV1-5	ASSLESGVPSR	ASSLESGVPSR(SILAC-R-L)2	2	1192.79	1192.79	21.8431
C4	CRC	KV105_HUMAN	IGKV1-5	ASSLESGVPSR	ASSLESGVPSR(SILAC-R-L)2	2	6198.13	6198.13	22.4963
C5	CRC	KV105_HUMAN	IGKV1-5	ASSLESGVPSR	ASSLESGVPSR(SILAC-R-L)2	2	27164.8	27164.8	22.5306
D3	Control	KV105_HUMAN	IGKV1-5	ASSLESGVPSR	ASSLESGVPSR(SILAC-R-L)2	2	8893.17	8893.17	22.4699
D4	CRC	KV105_HUMAN	IGKV1-5	ASSLESGVPSR	ASSLESGVPSR(SILAC-R-L)2	2	32053.9	32053.9	22.528
D5	CRC	KV105_HUMAN	IGKV1-5	ASSLESGVPSR	ASSLESGVPSR(SILAC-R-L)2	2	51416.4	51416.4	22.4371
E3	Control	KV105_HUMAN	IGKV1-5	ASSLESGVPSR	ASSLESGVPSR(SILAC-R-L)2	2	10830.5	10830.5	22.4731
E4	CRC	KV105_HUMAN	IGKV1-5	ASSLESGVPSR	ASSLESGVPSR(SILAC-R-L)2	2	13549.2	13549.2	22.5936
F3	Control	KV105_HUMAN	IGKV1-5	ASSLESGVPSR	ASSLESGVPSR(SILAC-R-L)2	2	10350	10350	22.4133
F4	CRC	KV105_HUMAN	IGKV1-5	ASSLESGVPSR	ASSLESGVPSR(SILAC-R-L)2	2	23924.7	23924.7	22.4699
G3	Control	KV105_HUMAN	IGKV1-5	ASSLESGVPSR	ASSLESGVPSR(SILAC-R-L)2	2	10585	10585	22.4425
G4	CRC	KV105_HUMAN	IGKV1-5	ASSLESGVPSR	ASSLESGVPSR(SILAC-R-L)2	2	22061.5	22061.6	22.5596
H3	Control	KV105_HUMAN	IGKV1-5	ASSLESGVPSR	ASSLESGVPSR(SILAC-R-L)2	2	82270.6	82270.6	22.4109
H4	CRC	KV105_HUMAN	IGKV1-5	ASSLESGVPSR	ASSLESGVPSR(SILAC-R-L)2	2	16081.9	16081.9	22.4987
A4	Control	PRDX2_HUMAN	PRDX2	ATAVVDGAFK	ATAVVDGAFK2	2	2886.43	70977.7	30.6796
C4	CRC	PRDX2_HUMAN	PRDX2	ATAVVDGAFK	ATAVVDGAFK2	2	4879.42	79120.4	30.6201
D3	Control	PRDX2_HUMAN	PRDX2	ATAVVDGAFK	ATAVVDGAFK2	2	3212.97	67980.1	30.5349
D5	CRC	PRDX2_HUMAN	PRDX2	ATAVVDGAFK	ATAVVDGAFK2	2	7541.8	20836.3	32.5262
E3	Control	PRDX2_HUMAN	PRDX2	ATAVVDGAFK	ATAVVDGAFK2	2	3375.17	44612.7	30.5695
F3	Control	PRDX2_HUMAN	PRDX2	ATAVVDGAFK	ATAVVDGAFK2	2	4714.08	88426.6	30.4795
F4	CRC	PRDX2_HUMAN	PRDX2	ATAVVDGAFK	ATAVVDGAFK2	2	2804.09	66729	30.5943
G3	Control	PRDX2_HUMAN	PRDX2	ATAVVDGAFK	ATAVVDGAFK2	2	1949.1	57660.2	30.5077
H4	CRC	PRDX2_HUMAN	PRDX2	ATAVVDGAFK	ATAVVDGAFK2	2	11390.5	42014	32.5278
A3	Control	APOA1_HUMAN	APOA1	ATEHLSTLSEK	ATEHLSTLSEK(SILAC-K-L)2	2	234552	222848	14.4359
A4	Control	APOA1_HUMAN	APOA1	ATEHLSTLSEK	ATEHLSTLSEK(SILAC-K-L)2	2	692581	612192	14.5824
A5	CRC	APOA1_HUMAN	APOA1	ATEHLSTLSEK	ATEHLSTLSEK(SILAC-K-L)2	2	398566	332990	14.4378
B3	Control	APOA1_HUMAN	APOA1	ATEHLSTLSEK	ATEHLSTLSEK(SILAC-K-L)2	2	918350	853424	14.4355
B4	Control	APOA1_HUMAN	APOA1	ATEHLSTLSEK	ATEHLSTLSEK(SILAC-K-L)2	2	550553	468393	14.5244
B5	CRC	APOA1_HUMAN	APOA1	ATEHLSTLSEK	ATEHLSTLSEK(SILAC-K-L)2	2	630794	466079	14.4053
C3	Control	APOA1_HUMAN	APOA1	ATEHLSTLSEK	ATEHLSTLSEK(SILAC-K-L)2	2	706183	560589	14.4096
C4	CRC	APOA1_HUMAN	APOA1	ATEHLSTLSEK	ATEHLSTLSEK(SILAC-K-L)2	2	591218	574608	14.4638
C5	CRC	APOA1_HUMAN	APOA1	ATEHLSTLSEK	ATEHLSTLSEK(SILAC-K-L)2	2	547933	454905	14.4377
D3	Control	APOA1_HUMAN	APOA1	ATEHLSTLSEK	ATEHLSTLSEK(SILAC-K-L)2	2	789487	684169	14.4064
D4	CRC	APOA1_HUMAN	APOA1	ATEHLSTLSEK	ATEHLSTLSEK(SILAC-K-L)2	2	238830	242262	14.4947
D5	CRC	APOA1_HUMAN	APOA1	ATEHLSTLSEK	ATEHLSTLSEK(SILAC-K-L)2	2	353153	337252	14.3744
E3	Control	APOA1_HUMAN	APOA1	ATEHLSTLSEK	ATEHLSTLSEK(SILAC-K-L)2	2	834473	695988	14.4675
E4	CRC	APOA1_HUMAN	APOA1	ATEHLSTLSEK	ATEHLSTLSEK(SILAC-K-L)2	2	492595	498747	14.4714
F3	Control	APOA1_HUMAN	APOA1	ATEHLSTLSEK	ATEHLSTLSEK(SILAC-K-L)2	2	385362	328325	14.4091
F4	CRC	APOA1_HUMAN	APOA1	ATEHLSTLSEK	ATEHLSTLSEK(SILAC-K-L)2	2	592228	630058	14.4963
G3	Control	APOA1_HUMAN	APOA1	ATEHLSTLSEK	ATEHLSTLSEK(SILAC-K-L)2	2	453749	395182	14.4079
G4	CRC	APOA1_HUMAN	APOA1	ATEHLSTLSEK	ATEHLSTLSEK(SILAC-K-L)2	2	477883	429551	14.497
H3	Control	APOA1_HUMAN	APOA1	ATEHLSTLSEK	ATEHLSTLSEK(SILAC-K-L)2	2	1.05461e+06	934733	14.3454
H4	CRC	APOA1_HUMAN	APOA1	ATEHLSTLSEK	ATEHLSTLSEK(SILAC-K-L)2	2	110249	115028	14.4357
A3	Control	APOH_HUMAN	APOH	ATVVYQGER	ATVVYQGER(SILAC-R-L)2	2	3.57473e+06	3.57473e+06	16.2451
A4	Control	APOH_HUMAN	APOH	ATVVYQGER	ATVVYQGER(SILAC-R-L)2	2	2.93891e+06	2938909	16.3615
A5	CRC	APOH_HUMAN	APOH	ATVVYQGER	ATVVYQGER(SILAC-R-L)2	2	3079610	3.07961e+06	16.2173
B3	Control	APOH_HUMAN	APOH	ATVVYQGER	ATVVYQGER(SILAC-R-L)2	2	3.44163e+06	3441629	16.2147
B4	Control	APOH_HUMAN	APOH	ATVVYQGER	ATVVYQGER(SILAC-R-L)2	2	3.5348e+06	3534799	16.3039
B5	CRC	APOH_HUMAN	APOH	ATVVYQGER	ATVVYQGER(SILAC-R-L)2	2	2595493	2.59549e+06	16.2143
C3	Control	APOH_HUMAN	APOH	ATVVYQGER	ATVVYQGER(SILAC-R-L)2	2	2.89305e+06	2893053	16.2185
C4	CRC	APOH_HUMAN	APOH	ATVVYQGER	ATVVYQGER(SILAC-R-L)2	2	2.91411e+06	2.91411e+06	16.2429
C5	CRC	APOH_HUMAN	APOH	ATVVYQGER	ATVVYQGER(SILAC-R-L)2	2	3486837	3486837	16.2472
D3	Control	APOH_HUMAN	APOH	ATVVYQGER	ATVVYQGER(SILAC-R-L)2	2	2.96306e+06	2.96306e+06	16.2155
D4	CRC	APOH_HUMAN	APOH	ATVVYQGER	ATVVYQGER(SILAC-R-L)2	2	3.05724e+06	3057244	16.3036
D5	CRC	APOH_HUMAN	APOH	ATVVYQGER	ATVVYQGER(SILAC-R-L)2	2	3.63504e+06	3.63504e+06	16.1834
E3	Control	APOH_HUMAN	APOH	ATVVYQGER	ATVVYQGER(SILAC-R-L)2	2	3.42923e+06	3.42923e+06	16.2172
E4	CRC	APOH_HUMAN	APOH	ATVVYQGER	ATVVYQGER(SILAC-R-L)2	2	2.62355e+06	2.62355e+06	16.3102
F3	Control	APOH_HUMAN	APOH	ATVVYQGER	ATVVYQGER(SILAC-R-L)2	2	1.71136e+06	1.71136e+06	16.1589
F4	CRC	APOH_HUMAN	APOH	ATVVYQGER	ATVVYQGER(SILAC-R-L)2	2	3.00815e+06	3.00816e+06	16.2755
G3	Control	APOH_HUMAN	APOH	ATVVYQGER	ATVVYQGER(SILAC-R-L)2	2	2.8492e+06	2.8492e+06	16.2175
G4	CRC	APOH_HUMAN	APOH	ATVVYQGER	ATVVYQGER(SILAC-R-L)2	2	3753538	3.75354e+06	16.2764
H3	Control	APOH_HUMAN	APOH	ATVVYQGER	ATVVYQGER(SILAC-R-L)2	2	2998892	2.99889e+06	16.1549
H4	CRC	APOH_HUMAN	APOH	ATVVYQGER	ATVVYQGER(SILAC-R-L)2	2	3311937	3.31194e+06	16.2154
A3	Control	A1BG_HUMAN	A1BG	ATWSGAVLAGR	ATWSGAVLAGR(SILAC-R-L)2	2	101893	101893	44.7079
A4	Control	A1BG_HUMAN	A1BG	ATWSGAVLAGR	ATWSGAVLAGR(SILAC-R-L)2	2	54553.6	54553.6	44.8236
A5	CRC	A1BG_HUMAN	A1BG	ATWSGAVLAGR	ATWSGAVLAGR(SILAC-R-L)2	2	16269.9	16269.9	44.7437
B3	Control	A1BG_HUMAN	A1BG	ATWSGAVLAGR	ATWSGAVLAGR(SILAC-R-L)2	2	117023	117023	44.7661
B4	Control	A1BG_HUMAN	A1BG	ATWSGAVLAGR	ATWSGAVLAGR(SILAC-R-L)2	2	65977.2	65977.2	44.8264
B5	CRC	A1BG_HUMAN	A1BG	ATWSGAVLAGR	ATWSGAVLAGR(SILAC-R-L)2	2	1.19995e+06	1.19995e+06	45.7785
C3	Control	A1BG_HUMAN	A1BG	ATWSGAVLAGR	ATWSGAVLAGR(SILAC-R-L)2	2	71315.5	71315.5	44.7397
C4	CRC	A1BG_HUMAN	A1BG	ATWSGAVLAGR	ATWSGAVLAGR(SILAC-R-L)2	2	16426	16426	44.7657
C5	CRC	A1BG_HUMAN	A1BG	ATWSGAVLAGR	ATWSGAVLAGR(SILAC-R-L)2	2	7384.41	7384.4	44.7712
D3	Control	A1BG_HUMAN	A1BG	ATWSGAVLAGR	ATWSGAVLAGR(SILAC-R-L)2	2	69819.2	69819.2	44.7098
D4	CRC	A1BG_HUMAN	A1BG	ATWSGAVLAGR	ATWSGAVLAGR(SILAC-R-L)2	2	9962.15	9962.16	44.7985
D5	CRC	A1BG_HUMAN	A1BG	ATWSGAVLAGR	ATWSGAVLAGR(SILAC-R-L)2	2	28503.8	28503.8	44.7367
E3	Control	A1BG_HUMAN	A1BG	ATWSGAVLAGR	ATWSGAVLAGR(SILAC-R-L)2	2	29577	29577	44.6888
F4	CRC	A1BG_HUMAN	A1BG	ATWSGAVLAGR	ATWSGAVLAGR(SILAC-R-L)2	2	34300.9	34300.9	44.769
G3	Control	A1BG_HUMAN	A1BG	ATWSGAVLAGR	ATWSGAVLAGR(SILAC-R-L)2	2	100388	100388	44.6595
G4	CRC	A1BG_HUMAN	A1BG	ATWSGAVLAGR	ATWSGAVLAGR(SILAC-R-L)2	2	92542.6	92542.6	44.831
H3	Control	A1BG_HUMAN	A1BG	ATWSGAVLAGR	ATWSGAVLAGR(SILAC-R-L)2	2	64258.7	64258.7	44.619
H4	CRC	A1BG_HUMAN	A1BG	ATWSGAVLAGR	ATWSGAVLAGR(SILAC-R-L)2	2	23014.4	23014.4	44.7376
A3	Control	DIAC_HUMAN	CTBS	ATYIQNYR	ATYIQNYR2	2	20149	22724.4	23.8664
A4	Control	DIAC_HUMAN	CTBS	ATYIQNYR	ATYIQNYR2	2	31021.5	26671.9	24.0418
A5	CRC	DIAC_HUMAN	CTBS	ATYIQNYR	ATYIQNYR2	2	42239.5	31791.9	23.8981
B3	Control	DIAC_HUMAN	CTBS	ATYIQNYR	ATYIQNYR2	2	18593.3	30550.8	23.8657
B4	Control	DIAC_HUMAN	CTBS	ATYIQNYR	ATYIQNYR2	2	12372.8	24010.1	23.9551
B5	CRC	DIAC_HUMAN	CTBS	ATYIQNYR	ATYIQNYR2	2	36041.2	29840.5	23.8653
C3	Control	DIAC_HUMAN	CTBS	ATYIQNYR	ATYIQNYR2	2	27626.5	28324.7	23.9289
C4	CRC	DIAC_HUMAN	CTBS	ATYIQNYR	ATYIQNYR2	2	32631.4	34663.6	23.9533
C5	CRC	DIAC_HUMAN	CTBS	ATYIQNYR	ATYIQNYR2	2	40442.5	32042.9	23.9284
D3	Control	DIAC_HUMAN	CTBS	ATYIQNYR	ATYIQNYR2	2	21777.6	22631.7	23.8972
D4	CRC	DIAC_HUMAN	CTBS	ATYIQNYR	ATYIQNYR2	2	30682.5	29526.8	23.955
D5	CRC	DIAC_HUMAN	CTBS	ATYIQNYR	ATYIQNYR2	2	40731.9	33198.5	23.8644
E3	Control	DIAC_HUMAN	CTBS	ATYIQNYR	ATYIQNYR2	2	18118.6	17826.1	23.9306
E4	CRC	DIAC_HUMAN	CTBS	ATYIQNYR	ATYIQNYR2	2	31507.2	28295.2	23.9314
F3	Control	DIAC_HUMAN	CTBS	ATYIQNYR	ATYIQNYR2	2	34924.5	32233.8	23.8114
F4	CRC	DIAC_HUMAN	CTBS	ATYIQNYR	ATYIQNYR2	2	35699	34251.8	23.9269
G3	Control	DIAC_HUMAN	CTBS	ATYIQNYR	ATYIQNYR2	2	22793.2	25993.6	23.8696
G4	CRC	DIAC_HUMAN	CTBS	ATYIQNYR	ATYIQNYR2	2	21959.7	26678.4	23.9601
H3	Control	DIAC_HUMAN	CTBS	ATYIQNYR	ATYIQNYR2	2	22249.1	21759	23.8085
H4	CRC	DIAC_HUMAN	CTBS	ATYIQNYR	ATYIQNYR2	2	39416.3	31965.3	23.8966
A3	Control	TLN1_HUMAN	TLN1	AVASAAAALVLK	AVASAAAALVLK2	2	5317.42	10429.5	58.6703
A4	Control	TLN1_HUMAN	TLN1	AVASAAAALVLK	AVASAAAALVLK2	2	853.166	4615.9	58.727
A5	CRC	TLN1_HUMAN	TLN1	AVASAAAALVLK	AVASAAAALVLK2	2	23912.3	28518.9	58.7969
B3	Control	TLN1_HUMAN	TLN1	AVASAAAALVLK	AVASAAAALVLK2	2	2102.47	6492.86	58.7587
B4	Control	TLN1_HUMAN	TLN1	AVASAAAALVLK	AVASAAAALVLK2	2	2699.18	5360.96	58.7589
B5	CRC	TLN1_HUMAN	TLN1	AVASAAAALVLK	AVASAAAALVLK2	2	4358.85	12669	58.6388
C3	Control	TLN1_HUMAN	TLN1	AVASAAAALVLK	AVASAAAALVLK2	2	15534.8	24188.3	58.732
C4	CRC	TLN1_HUMAN	TLN1	AVASAAAALVLK	AVASAAAALVLK2	2	3663.06	7752.79	58.7288
C5	CRC	TLN1_HUMAN	TLN1	AVASAAAALVLK	AVASAAAALVLK2	2	1399.73	8786.19	58.674
D3	Control	TLN1_HUMAN	TLN1	AVASAAAALVLK	AVASAAAALVLK2	2	4054.69	8099.44	58.6725
D4	CRC	TLN1_HUMAN	TLN1	AVASAAAALVLK	AVASAAAALVLK2	2	15859.1	30912	58.7907
D5	CRC	TLN1_HUMAN	TLN1	AVASAAAALVLK	AVASAAAALVLK2	2	7939.72	13524.2	58.7586
E3	Control	TLN1_HUMAN	TLN1	AVASAAAALVLK	AVASAAAALVLK2	2	4995.99	6921.75	58.6537
E4	CRC	TLN1_HUMAN	TLN1	AVASAAAALVLK	AVASAAAALVLK2	2	12871.8	21002.1	58.7053
F3	Control	TLN1_HUMAN	TLN1	AVASAAAALVLK	AVASAAAALVLK2	2	798.591	3746.52	58.4147
F4	CRC	TLN1_HUMAN	TLN1	AVASAAAALVLK	AVASAAAALVLK2	2	1517.74	3350.39	58.6714
G4	CRC	TLN1_HUMAN	TLN1	AVASAAAALVLK	AVASAAAALVLK2	2	4797.66	10155.5	58.7333
H3	Control	TLN1_HUMAN	TLN1	AVASAAAALVLK	AVASAAAALVLK2	2	15590.8	27789.5	58.6137
H4	CRC	TLN1_HUMAN	TLN1	AVASAAAALVLK	AVASAAAALVLK2	2	11009.6	32524.9	58.6689
A3	Control	PLTP_HUMAN	PLTP	AVEPQLQEEER	AVEPQLQEEER2	2	35238.8	28176	28.1935
A4	Control	PLTP_HUMAN	PLTP	AVEPQLQEEER	AVEPQLQEEER2	2	36097.3	34990.4	28.3399
B3	Control	PLTP_HUMAN	PLTP	AVEPQLQEEER	AVEPQLQEEER2	2	45766	40349.1	28.2229
B5	CRC	PLTP_HUMAN	PLTP	AVEPQLQEEER	AVEPQLQEEER2	2	39818.1	40183	28.1926
C3	Control	PLTP_HUMAN	PLTP	AVEPQLQEEER	AVEPQLQEEER2	2	43449.2	40534.9	28.2269
C4	CRC	PLTP_HUMAN	PLTP	AVEPQLQEEER	AVEPQLQEEER2	2	31508.3	28954.1	28.2802
C5	CRC	PLTP_HUMAN	PLTP	AVEPQLQEEER	AVEPQLQEEER2	2	30797.2	30493.3	28.256
D3	Control	PLTP_HUMAN	PLTP	AVEPQLQEEER	AVEPQLQEEER2	2	42086.9	40428	28.2546
D4	CRC	PLTP_HUMAN	PLTP	AVEPQLQEEER	AVEPQLQEEER2	2	281806	294248	28.2824
D5	CRC	PLTP_HUMAN	PLTP	AVEPQLQEEER	AVEPQLQEEER2	2	35847.3	42338.8	28.1915
E3	Control	PLTP_HUMAN	PLTP	AVEPQLQEEER	AVEPQLQEEER2	2	35632.7	26116.9	28.1997
E4	CRC	PLTP_HUMAN	PLTP	AVEPQLQEEER	AVEPQLQEEER2	2	48565.1	43148.9	28.259
F4	CRC	PLTP_HUMAN	PLTP	AVEPQLQEEER	AVEPQLQEEER2	2	48909.6	45869	28.254
G3	Control	PLTP_HUMAN	PLTP	AVEPQLQEEER	AVEPQLQEEER2	2	38568.8	36631.3	28.1976
G4	CRC	PLTP_HUMAN	PLTP	AVEPQLQEEER	AVEPQLQEEER2	2	51228.4	50055.4	28.2573
H3	Control	PLTP_HUMAN	PLTP	AVEPQLQEEER	AVEPQLQEEER2	2	88973	81788.5	28.1349
H4	CRC	PLTP_HUMAN	PLTP	AVEPQLQEEER	AVEPQLQEEER2	2	28945.3	29184.7	28.2238
A4	Control	PMGE_HUMAN	BPGM	AVGPHQFLGDQEAIQAAIK	AVGPHQFLGDQEAIQAAIK3	3	1322.21	100372	66.1783
B3	Control	PMGE_HUMAN	BPGM	AVGPHQFLGDQEAIQAAIK	AVGPHQFLGDQEAIQAAIK3	3	1403.16	69811.7	66.1209
B4	Control	PMGE_HUMAN	BPGM	AVGPHQFLGDQEAIQAAIK	AVGPHQFLGDQEAIQAAIK3	3	602.018	98345.5	66.1801
B5	CRC	PMGE_HUMAN	BPGM	AVGPHQFLGDQEAIQAAIK	AVGPHQFLGDQEAIQAAIK3	3	646.973	70427.7	66.1204
C4	CRC	PMGE_HUMAN	BPGM	AVGPHQFLGDQEAIQAAIK	AVGPHQFLGDQEAIQAAIK3	3	1787.54	104459	66.1204
D3	Control	PMGE_HUMAN	BPGM	AVGPHQFLGDQEAIQAAIK	AVGPHQFLGDQEAIQAAIK3	3	2322.62	64174.2	66.1242
E3	Control	PMGE_HUMAN	BPGM	AVGPHQFLGDQEAIQAAIK	AVGPHQFLGDQEAIQAAIK3	3	1474.78	70698.6	66.0175
F3	Control	PMGE_HUMAN	BPGM	AVGPHQFLGDQEAIQAAIK	AVGPHQFLGDQEAIQAAIK3	3	1950.47	110666	65.9267
F4	CRC	PMGE_HUMAN	BPGM	AVGPHQFLGDQEAIQAAIK	AVGPHQFLGDQEAIQAAIK3	3	1075.48	101754	66.0929
G3	Control	PMGE_HUMAN	BPGM	AVGPHQFLGDQEAIQAAIK	AVGPHQFLGDQEAIQAAIK3	3	1851.39	67388.3	66.0143
H3	Control	PMGE_HUMAN	BPGM	AVGPHQFLGDQEAIQAAIK	AVGPHQFLGDQEAIQAAIK3	3	1262.05	0	66.0365
B3	Control	PZP_HUMAN	PZP	AVGYLITGYQR	AVGYLITGYQR2	2	26766.8	43304	53.3455
C4	CRC	PZP_HUMAN	PZP	AVGYLITGYQR	AVGYLITGYQR2	2	11956.5	17133.9	53.3451
C5	CRC	PZP_HUMAN	PZP	AVGYLITGYQR	AVGYLITGYQR2	2	16844.2	13021.1	53.3503
D4	CRC	PZP_HUMAN	PZP	AVGYLITGYQR	AVGYLITGYQR2	2	19931.7	18499.9	53.3777
E4	CRC	PZP_HUMAN	PZP	AVGYLITGYQR	AVGYLITGYQR2	2	25350.8	26826.4	53.3222
F4	CRC	PZP_HUMAN	PZP	AVGYLITGYQR	AVGYLITGYQR2	2	43380.9	50983.6	53.3179
H3	Control	PZP_HUMAN	PZP	AVGYLITGYQR	AVGYLITGYQR2	2	20360.8	28075.1	53.1996
H4	CRC	PZP_HUMAN	PZP	AVGYLITGYQR	AVGYLITGYQR2	2	13595.7	17378.6	53.2861
A3	Control	CO2_HUMAN	C2	AVISPGFDVFAK	AVISPGFDVFAK(SILAC-K-L)2	2	869100	3843149	74.6039
A4	Control	CO2_HUMAN	C2	AVISPGFDVFAK	AVISPGFDVFAK(SILAC-K-L)2	2	890234	3.55725e+06	74.6306
A5	CRC	CO2_HUMAN	C2	AVISPGFDVFAK	AVISPGFDVFAK(SILAC-K-L)2	2	889522	3.44698e+06	74.5811
B3	Control	CO2_HUMAN	C2	AVISPGFDVFAK	AVISPGFDVFAK(SILAC-K-L)2	2	657832	3106158	74.604
B4	Control	CO2_HUMAN	C2	AVISPGFDVFAK	AVISPGFDVFAK(SILAC-K-L)2	2	854371	2.99316e+06	74.6325
B5	CRC	CO2_HUMAN	C2	AVISPGFDVFAK	AVISPGFDVFAK(SILAC-K-L)2	2	635520	2.78186e+06	74.5736
C3	Control	CO2_HUMAN	C2	AVISPGFDVFAK	AVISPGFDVFAK(SILAC-K-L)2	2	644776	3.34077e+06	74.577
C4	CRC	CO2_HUMAN	C2	AVISPGFDVFAK	AVISPGFDVFAK(SILAC-K-L)2	2	749164	2964894	74.6035
C5	CRC	CO2_HUMAN	C2	AVISPGFDVFAK	AVISPGFDVFAK(SILAC-K-L)2	2	1.01365e+06	3.86189e+06	74.5771
D3	Control	CO2_HUMAN	C2	AVISPGFDVFAK	AVISPGFDVFAK(SILAC-K-L)2	2	531957	2.88646e+06	74.5483
D4	CRC	CO2_HUMAN	C2	AVISPGFDVFAK	AVISPGFDVFAK(SILAC-K-L)2	2	1.14818e+06	4216331	74.6059
D5	CRC	CO2_HUMAN	C2	AVISPGFDVFAK	AVISPGFDVFAK(SILAC-K-L)2	2	897918	3.48667e+06	74.6322
E3	Control	CO2_HUMAN	C2	AVISPGFDVFAK	AVISPGFDVFAK(SILAC-K-L)2	2	775583	3410886	74.5315
E4	CRC	CO2_HUMAN	C2	AVISPGFDVFAK	AVISPGFDVFAK(SILAC-K-L)2	2	813354	3.18069e+06	74.5798
F3	Control	CO2_HUMAN	C2	AVISPGFDVFAK	AVISPGFDVFAK(SILAC-K-L)2	2	657814	2473630	74.4113
F4	CRC	CO2_HUMAN	C2	AVISPGFDVFAK	AVISPGFDVFAK(SILAC-K-L)2	2	794613	3666580	74.5456
G3	Control	CO2_HUMAN	C2	AVISPGFDVFAK	AVISPGFDVFAK(SILAC-K-L)2	2	578502	3.10874e+06	74.4393
G4	CRC	CO2_HUMAN	C2	AVISPGFDVFAK	AVISPGFDVFAK(SILAC-K-L)2	2	820536	3.79192e+06	74.6092
H3	Control	CO2_HUMAN	C2	AVISPGFDVFAK	AVISPGFDVFAK(SILAC-K-L)2	2	724510	3.28014e+06	74.461
H4	CRC	CO2_HUMAN	C2	AVISPGFDVFAK	AVISPGFDVFAK(SILAC-K-L)2	2	937625	3.34237e+06	74.5425
A3	Control	A1AT_HUMAN	SERPINA1	AVLTIDEK	AVLTIDEK(SILAC-K-L)2	2	117541	126999	31.393
A4	Control	A1AT_HUMAN	SERPINA1	AVLTIDEK	AVLTIDEK(SILAC-K-L)2	2	193303	206944	31.5397
A5	CRC	A1AT_HUMAN	SERPINA1	AVLTIDEK	AVLTIDEK(SILAC-K-L)2	2	364930	377892	31.484
B3	Control	A1AT_HUMAN	SERPINA1	AVLTIDEK	AVLTIDEK(SILAC-K-L)2	2	220028	204357	31.4524
B4	Control	A1AT_HUMAN	SERPINA1	AVLTIDEK	AVLTIDEK(SILAC-K-L)2	2	793597	724113	31.5417
B5	CRC	A1AT_HUMAN	SERPINA1	AVLTIDEK	AVLTIDEK(SILAC-K-L)2	2	968464	769985	31.3924
C3	Control	A1AT_HUMAN	SERPINA1	AVLTIDEK	AVLTIDEK(SILAC-K-L)2	2	553529	528041	31.456
C4	CRC	A1AT_HUMAN	SERPINA1	AVLTIDEK	AVLTIDEK(SILAC-K-L)2	2	691627	575036	31.5099
C5	CRC	A1AT_HUMAN	SERPINA1	AVLTIDEK	AVLTIDEK(SILAC-K-L)2	2	884608	668738	31.4555
D3	Control	A1AT_HUMAN	SERPINA1	AVLTIDEK	AVLTIDEK(SILAC-K-L)2	2	222964	236643	31.4244
D4	CRC	A1AT_HUMAN	SERPINA1	AVLTIDEK	AVLTIDEK(SILAC-K-L)2	2	481921	443062	31.5121
D5	CRC	A1AT_HUMAN	SERPINA1	AVLTIDEK	AVLTIDEK(SILAC-K-L)2	2	1.23228e+06	1.29545e+06	31.451
E3	Control	A1AT_HUMAN	SERPINA1	AVLTIDEK	AVLTIDEK(SILAC-K-L)2	2	374933	366952	31.4594
E4	CRC	A1AT_HUMAN	SERPINA1	AVLTIDEK	AVLTIDEK(SILAC-K-L)2	2	1.71384e+06	1.41215e+06	31.4879
F3	Control	A1AT_HUMAN	SERPINA1	AVLTIDEK	AVLTIDEK(SILAC-K-L)2	2	378186	455145	31.3394
F4	CRC	A1AT_HUMAN	SERPINA1	AVLTIDEK	AVLTIDEK(SILAC-K-L)2	2	157691	148607	31.4542
G3	Control	A1AT_HUMAN	SERPINA1	AVLTIDEK	AVLTIDEK(SILAC-K-L)2	2	470783	429222	31.3972
G4	CRC	A1AT_HUMAN	SERPINA1	AVLTIDEK	AVLTIDEK(SILAC-K-L)2	2	1.76889e+06	1.50561e+06	31.5163
H3	Control	A1AT_HUMAN	SERPINA1	AVLTIDEK	AVLTIDEK(SILAC-K-L)2	2	375513	296570	31.3943
H4	CRC	A1AT_HUMAN	SERPINA1	AVLTIDEK	AVLTIDEK(SILAC-K-L)2	2	326140	313611	31.4826
A3	Control	APOC4_HUMAN	APOC4	AWFLESK	AWFLESK2	2	56962	56486.2	53.0069
A4	Control	APOC4_HUMAN	APOC4	AWFLESK	AWFLESK2	2	26358.8	22361.2	53.0931
A5	CRC	APOC4_HUMAN	APOC4	AWFLESK	AWFLESK2	2	176931	138368	53.0738
B3	Control	APOC4_HUMAN	APOC4	AWFLESK	AWFLESK2	2	52682.8	46794.5	53.0355
B4	Control	APOC4_HUMAN	APOC4	AWFLESK	AWFLESK2	2	9965.52	27656.4	53.036
B5	CRC	APOC4_HUMAN	APOC4	AWFLESK	AWFLESK2	2	34877.5	38261.1	52.9456
C3	Control	APOC4_HUMAN	APOC4	AWFLESK	AWFLESK2	2	18527.4	12430	53.0685
C4	CRC	APOC4_HUMAN	APOC4	AWFLESK	AWFLESK2	2	58989.8	67111.8	53.0649
C5	CRC	APOC4_HUMAN	APOC4	AWFLESK	AWFLESK2	2	44111.2	37661.9	53.0702
D3	Control	APOC4_HUMAN	APOC4	AWFLESK	AWFLESK2	2	73393.9	75190.5	53.0092
D4	CRC	APOC4_HUMAN	APOC4	AWFLESK	AWFLESK2	2	147077	142588	53.0975
D5	CRC	APOC4_HUMAN	APOC4	AWFLESK	AWFLESK2	2	13714	13561.5	53.0357
E3	Control	APOC4_HUMAN	APOC4	AWFLESK	AWFLESK2	2	40550.9	38733.9	52.9896
E4	CRC	APOC4_HUMAN	APOC4	AWFLESK	AWFLESK2	2	43144.8	40224.5	53.0124
F3	Control	APOC4_HUMAN	APOC4	AWFLESK	AWFLESK2	2	45134.1	50115.5	52.7795
F4	CRC	APOC4_HUMAN	APOC4	AWFLESK	AWFLESK2	2	36539.6	44011	53.008
G3	Control	APOC4_HUMAN	APOC4	AWFLESK	AWFLESK2	2	41695.8	47109.6	52.8716
G4	CRC	APOC4_HUMAN	APOC4	AWFLESK	AWFLESK2	2	44913.7	41361.1	53.07
H3	Control	APOC4_HUMAN	APOC4	AWFLESK	AWFLESK2	2	84176.7	76172.6	52.9194
H4	CRC	APOC4_HUMAN	APOC4	AWFLESK	AWFLESK2	2	167913	138227	53.0357
A3	Control	ZA2G_HUMAN	AZGP1	AYLEEECPATLR	AYLEEEC(UniMod:4)PATLR2	2	131741	824247	47.7287
A4	Control	ZA2G_HUMAN	AZGP1	AYLEEECPATLR	AYLEEEC(UniMod:4)PATLR2	2	109388	939620	47.8151
A5	CRC	ZA2G_HUMAN	AZGP1	AYLEEECPATLR	AYLEEEC(UniMod:4)PATLR2	2	103867	785855	47.736
B3	Control	ZA2G_HUMAN	AZGP1	AYLEEECPATLR	AYLEEEC(UniMod:4)PATLR2	2	85573.3	710639	47.757
B4	Control	ZA2G_HUMAN	AZGP1	AYLEEECPATLR	AYLEEEC(UniMod:4)PATLR2	2	88202.8	793775	47.7875
B5	CRC	ZA2G_HUMAN	AZGP1	AYLEEECPATLR	AYLEEEC(UniMod:4)PATLR2	2	77971	709097	47.7272
C3	Control	ZA2G_HUMAN	AZGP1	AYLEEECPATLR	AYLEEEC(UniMod:4)PATLR2	2	104814	887116	47.731
C4	CRC	ZA2G_HUMAN	AZGP1	AYLEEECPATLR	AYLEEEC(UniMod:4)PATLR2	2	49784.6	504332	47.7861
C5	CRC	ZA2G_HUMAN	AZGP1	AYLEEECPATLR	AYLEEEC(UniMod:4)PATLR2	2	100852	777306	47.7623
D3	Control	ZA2G_HUMAN	AZGP1	AYLEEECPATLR	AYLEEEC(UniMod:4)PATLR2	2	67163.2	590739	47.7311
D4	CRC	ZA2G_HUMAN	AZGP1	AYLEEECPATLR	AYLEEEC(UniMod:4)PATLR2	2	37522.8	310669	47.7897
D5	CRC	ZA2G_HUMAN	AZGP1	AYLEEECPATLR	AYLEEEC(UniMod:4)PATLR2	2	97859.5	799715	47.7577
E3	Control	ZA2G_HUMAN	AZGP1	AYLEEECPATLR	AYLEEEC(UniMod:4)PATLR2	2	76280.9	807956	47.6801
E4	CRC	ZA2G_HUMAN	AZGP1	AYLEEECPATLR	AYLEEEC(UniMod:4)PATLR2	2	54305.7	527169	47.734
F3	Control	ZA2G_HUMAN	AZGP1	AYLEEECPATLR	AYLEEEC(UniMod:4)PATLR2	2	67819.6	719513	47.5895
F4	CRC	ZA2G_HUMAN	AZGP1	AYLEEECPATLR	AYLEEEC(UniMod:4)PATLR2	2	79037.8	606666	47.7599
G3	Control	ZA2G_HUMAN	AZGP1	AYLEEECPATLR	AYLEEEC(UniMod:4)PATLR2	2	88393.4	613273	47.6519
G4	CRC	ZA2G_HUMAN	AZGP1	AYLEEECPATLR	AYLEEEC(UniMod:4)PATLR2	2	96618	644699	47.8219
H3	Control	ZA2G_HUMAN	AZGP1	AYLEEECPATLR	AYLEEEC(UniMod:4)PATLR2	2	110255	812885	47.6406
H4	CRC	ZA2G_HUMAN	AZGP1	AYLEEECPATLR	AYLEEEC(UniMod:4)PATLR2	2	94040.3	566336	47.7583
A3	Control	IBP4_HUMAN	IGFBP4	CRPPVGCEELVR	C(UniMod:4)RPPVGC(UniMod:4)EELVR3	3	4216.3	11625.9	31.5156
A4	Control	IBP4_HUMAN	IGFBP4	CRPPVGCEELVR	C(UniMod:4)RPPVGC(UniMod:4)EELVR3	3	2499.72	18359.8	31.6325
B3	Control	IBP4_HUMAN	IGFBP4	CRPPVGCEELVR	C(UniMod:4)RPPVGC(UniMod:4)EELVR3	3	5183.03	13917.9	31.575
D5	CRC	IBP4_HUMAN	IGFBP4	CRPPVGCEELVR	C(UniMod:4)RPPVGC(UniMod:4)EELVR3	3	827.644	13114	31.4843
E4	CRC	IBP4_HUMAN	IGFBP4	CRPPVGCEELVR	C(UniMod:4)RPPVGC(UniMod:4)EELVR3	3	3683.43	23865	31.4914
F3	Control	IBP4_HUMAN	IGFBP4	CRPPVGCEELVR	C(UniMod:4)RPPVGC(UniMod:4)EELVR3	3	3804.2	20949.3	31.4024
F4	CRC	IBP4_HUMAN	IGFBP4	CRPPVGCEELVR	C(UniMod:4)RPPVGC(UniMod:4)EELVR3	3	7766.28	22973.2	31.547
A3	Control	AFAM_HUMAN	AFM	DADPDTFFAK	DADPDTFFAK(SILAC-K-L)2	2	1.44793e+06	1463476	53.76
A4	Control	AFAM_HUMAN	AFM	DADPDTFFAK	DADPDTFFAK(SILAC-K-L)2	2	1.73197e+06	1.69417e+06	53.8758
A5	CRC	AFAM_HUMAN	AFM	DADPDTFFAK	DADPDTFFAK(SILAC-K-L)2	2	998441	1.0274e+06	53.8266
B3	Control	AFAM_HUMAN	AFM	DADPDTFFAK	DADPDTFFAK(SILAC-K-L)2	2	1.68005e+06	1.68074e+06	53.7885
B4	Control	AFAM_HUMAN	AFM	DADPDTFFAK	DADPDTFFAK(SILAC-K-L)2	2	1309593	1.34106e+06	53.8188
B5	CRC	AFAM_HUMAN	AFM	DADPDTFFAK	DADPDTFFAK(SILAC-K-L)2	2	1.10517e+06	1.08519e+06	53.7879
C3	Control	AFAM_HUMAN	AFM	DADPDTFFAK	DADPDTFFAK(SILAC-K-L)2	2	1.2152e+06	1.24526e+06	53.8215
C4	CRC	AFAM_HUMAN	AFM	DADPDTFFAK	DADPDTFFAK(SILAC-K-L)2	2	1.67421e+06	1.67109e+06	53.8478
C5	CRC	AFAM_HUMAN	AFM	DADPDTFFAK	DADPDTFFAK(SILAC-K-L)2	2	1.23809e+06	1.27077e+06	53.7933
D3	Control	AFAM_HUMAN	AFM	DADPDTFFAK	DADPDTFFAK(SILAC-K-L)2	2	1530609	1.51811e+06	53.7917
D4	CRC	AFAM_HUMAN	AFM	DADPDTFFAK	DADPDTFFAK(SILAC-K-L)2	2	1582246	1.52475e+06	53.8206
D5	CRC	AFAM_HUMAN	AFM	DADPDTFFAK	DADPDTFFAK(SILAC-K-L)2	2	1.61568e+06	1.61214e+06	53.8186
E3	Control	AFAM_HUMAN	AFM	DADPDTFFAK	DADPDTFFAK(SILAC-K-L)2	2	1490754	1.50621e+06	53.7129
E4	CRC	AFAM_HUMAN	AFM	DADPDTFFAK	DADPDTFFAK(SILAC-K-L)2	2	843883	843890	53.795
F3	Control	AFAM_HUMAN	AFM	DADPDTFFAK	DADPDTFFAK(SILAC-K-L)2	2	1261092	1.2598e+06	53.6517
F4	CRC	AFAM_HUMAN	AFM	DADPDTFFAK	DADPDTFFAK(SILAC-K-L)2	2	1.5798e+06	1.55472e+06	53.7907
G4	CRC	AFAM_HUMAN	AFM	DADPDTFFAK	DADPDTFFAK(SILAC-K-L)2	2	1.06548e+06	1.05756e+06	53.823
H3	Control	AFAM_HUMAN	AFM	DADPDTFFAK	DADPDTFFAK(SILAC-K-L)2	2	957954	949036	53.7022
H4	CRC	AFAM_HUMAN	AFM	DADPDTFFAK	DADPDTFFAK(SILAC-K-L)2	2	970119	987977	53.7887
A3	Control	HSP7C_HUMAN	HSPA8	DAGTIAGLNVLR	DAGTIAGLNVLR2	2	5834.1	9890.51	69.6289
A5	CRC	HSP7C_HUMAN	HSPA8	DAGTIAGLNVLR	DAGTIAGLNVLR2	2	10030.2	14191.9	69.6361
B5	CRC	HSP7C_HUMAN	HSPA8	DAGTIAGLNVLR	DAGTIAGLNVLR2	2	4074.23	6907.01	69.628
D4	CRC	HSP7C_HUMAN	HSPA8	DAGTIAGLNVLR	DAGTIAGLNVLR2	2	24723.7	40946.4	69.6902
D5	CRC	HSP7C_HUMAN	HSPA8	DAGTIAGLNVLR	DAGTIAGLNVLR2	2	14261.1	24177.5	69.6872
E4	CRC	HSP7C_HUMAN	HSPA8	DAGTIAGLNVLR	DAGTIAGLNVLR2	2	9635.75	17570.5	69.6646
F3	Control	HSP7C_HUMAN	HSPA8	DAGTIAGLNVLR	DAGTIAGLNVLR2	2	6640.48	11218.1	69.5243
F4	CRC	HSP7C_HUMAN	HSPA8	DAGTIAGLNVLR	DAGTIAGLNVLR2	2	5437.83	9218.71	69.6003
G3	Control	HSP7C_HUMAN	HSPA8	DAGTIAGLNVLR	DAGTIAGLNVLR2	2	6135.79	10402	69.5807
G4	CRC	HSP7C_HUMAN	HSPA8	DAGTIAGLNVLR	DAGTIAGLNVLR2	2	5988.36	10152	69.6636
H3	Control	HSP7C_HUMAN	HSPA8	DAGTIAGLNVLR	DAGTIAGLNVLR2	2	11440.9	15310.9	69.5445
H4	CRC	HSP7C_HUMAN	HSPA8	DAGTIAGLNVLR	DAGTIAGLNVLR2	2	15340.6	26108.8	69.6566
A3	Control	APOC3_HUMAN	APOC3	DALSSVQESQVAQQAR	DALSSVQESQVAQQAR(SILAC-R-L)2	2	224776	258076	45.7148
A4	Control	APOC3_HUMAN	APOC3	DALSSVQESQVAQQAR	DALSSVQESQVAQQAR(SILAC-R-L)2	2	150640	192754	45.8007
A5	CRC	APOC3_HUMAN	APOC3	DALSSVQESQVAQQAR	DALSSVQESQVAQQAR(SILAC-R-L)2	2	581299	811353	45.7806
B3	Control	APOC3_HUMAN	APOC3	DALSSVQESQVAQQAR	DALSSVQESQVAQQAR(SILAC-R-L)2	2	417772	515648	45.7432
B4	Control	APOC3_HUMAN	APOC3	DALSSVQESQVAQQAR	DALSSVQESQVAQQAR(SILAC-R-L)2	2	316845	390408	45.7738
B5	CRC	APOC3_HUMAN	APOC3	DALSSVQESQVAQQAR	DALSSVQESQVAQQAR(SILAC-R-L)2	2	140079	208051	45.7137
C3	Control	APOC3_HUMAN	APOC3	DALSSVQESQVAQQAR	DALSSVQESQVAQQAR(SILAC-R-L)2	2	278654	310738	45.717
C4	CRC	APOC3_HUMAN	APOC3	DALSSVQESQVAQQAR	DALSSVQESQVAQQAR(SILAC-R-L)2	2	456323	607127	45.7724
C5	CRC	APOC3_HUMAN	APOC3	DALSSVQESQVAQQAR	DALSSVQESQVAQQAR(SILAC-R-L)2	2	212936	231500	45.7483
D3	Control	APOC3_HUMAN	APOC3	DALSSVQESQVAQQAR	DALSSVQESQVAQQAR(SILAC-R-L)2	2	491858	567187	45.7467
D4	CRC	APOC3_HUMAN	APOC3	DALSSVQESQVAQQAR	DALSSVQESQVAQQAR(SILAC-R-L)2	2	1.08517e+06	2714156	45.7461
D5	CRC	APOC3_HUMAN	APOC3	DALSSVQESQVAQQAR	DALSSVQESQVAQQAR(SILAC-R-L)2	2	224650	287841	45.7734
E3	Control	APOC3_HUMAN	APOC3	DALSSVQESQVAQQAR	DALSSVQESQVAQQAR(SILAC-R-L)2	2	180186	237443	45.666
E4	CRC	APOC3_HUMAN	APOC3	DALSSVQESQVAQQAR	DALSSVQESQVAQQAR(SILAC-R-L)2	2	299385	348462	45.7497
F3	Control	APOC3_HUMAN	APOC3	DALSSVQESQVAQQAR	DALSSVQESQVAQQAR(SILAC-R-L)2	2	161400	159614	45.6051
F4	CRC	APOC3_HUMAN	APOC3	DALSSVQESQVAQQAR	DALSSVQESQVAQQAR(SILAC-R-L)2	2	506454	625572	45.7759
G3	Control	APOC3_HUMAN	APOC3	DALSSVQESQVAQQAR	DALSSVQESQVAQQAR(SILAC-R-L)2	2	202510	218825	45.6382
G4	CRC	APOC3_HUMAN	APOC3	DALSSVQESQVAQQAR	DALSSVQESQVAQQAR(SILAC-R-L)2	2	352739	465693	45.8082
H3	Control	APOC3_HUMAN	APOC3	DALSSVQESQVAQQAR	DALSSVQESQVAQQAR(SILAC-R-L)2	2	974029	1.53664e+06	45.5664
H4	CRC	APOC3_HUMAN	APOC3	DALSSVQESQVAQQAR	DALSSVQESQVAQQAR(SILAC-R-L)2	2	599773	765760	45.7444
A3	Control	APOC3_HUMAN	APOC3	DALSSVQESQVAQQAR	DALSSVQESQVAQQAR(SILAC-R-L)3	3	18218	258076	45.7515
A4	Control	APOC3_HUMAN	APOC3	DALSSVQESQVAQQAR	DALSSVQESQVAQQAR(SILAC-R-L)3	3	14759.6	192754	45.8077
A5	CRC	APOC3_HUMAN	APOC3	DALSSVQESQVAQQAR	DALSSVQESQVAQQAR(SILAC-R-L)3	3	31508.9	811353	45.7578
B3	Control	APOC3_HUMAN	APOC3	DALSSVQESQVAQQAR	DALSSVQESQVAQQAR(SILAC-R-L)3	3	51706.8	515648	45.7502
B4	Control	APOC3_HUMAN	APOC3	DALSSVQESQVAQQAR	DALSSVQESQVAQQAR(SILAC-R-L)3	3	20412.9	390408	45.751
B5	CRC	APOC3_HUMAN	APOC3	DALSSVQESQVAQQAR	DALSSVQESQVAQQAR(SILAC-R-L)3	3	6404.59	208051	45.7207
C3	Control	APOC3_HUMAN	APOC3	DALSSVQESQVAQQAR	DALSSVQESQVAQQAR(SILAC-R-L)3	3	19189.9	310738	45.724
C4	CRC	APOC3_HUMAN	APOC3	DALSSVQESQVAQQAR	DALSSVQESQVAQQAR(SILAC-R-L)3	3	34465.6	607127	45.7794
C5	CRC	APOC3_HUMAN	APOC3	DALSSVQESQVAQQAR	DALSSVQESQVAQQAR(SILAC-R-L)3	3	16729.8	231500	45.7553
D3	Control	APOC3_HUMAN	APOC3	DALSSVQESQVAQQAR	DALSSVQESQVAQQAR(SILAC-R-L)3	3	46715	567187	45.7537
D4	CRC	APOC3_HUMAN	APOC3	DALSSVQESQVAQQAR	DALSSVQESQVAQQAR(SILAC-R-L)3	3	245125	2714156	45.783
D5	CRC	APOC3_HUMAN	APOC3	DALSSVQESQVAQQAR	DALSSVQESQVAQQAR(SILAC-R-L)3	3	16374.2	287841	45.7507
E3	Control	APOC3_HUMAN	APOC3	DALSSVQESQVAQQAR	DALSSVQESQVAQQAR(SILAC-R-L)3	3	12130.7	237443	45.6433
E4	CRC	APOC3_HUMAN	APOC3	DALSSVQESQVAQQAR	DALSSVQESQVAQQAR(SILAC-R-L)3	3	25769.1	348462	45.727
F3	Control	APOC3_HUMAN	APOC3	DALSSVQESQVAQQAR	DALSSVQESQVAQQAR(SILAC-R-L)3	3	8394.71	159614	45.6419
F4	CRC	APOC3_HUMAN	APOC3	DALSSVQESQVAQQAR	DALSSVQESQVAQQAR(SILAC-R-L)3	3	39494.2	625572	45.7532
G3	Control	APOC3_HUMAN	APOC3	DALSSVQESQVAQQAR	DALSSVQESQVAQQAR(SILAC-R-L)3	3	19335.2	218825	45.5857
G4	CRC	APOC3_HUMAN	APOC3	DALSSVQESQVAQQAR	DALSSVQESQVAQQAR(SILAC-R-L)3	3	32976.9	465693	45.7855
H3	Control	APOC3_HUMAN	APOC3	DALSSVQESQVAQQAR	DALSSVQESQVAQQAR(SILAC-R-L)3	3	175577	1.53664e+06	45.6032
H4	CRC	APOC3_HUMAN	APOC3	DALSSVQESQVAQQAR	DALSSVQESQVAQQAR(SILAC-R-L)3	3	42817.8	765760	45.7216
A3	Control	IGHA2_HUMAN	IGHA2	DASGATFTWTPSSGK	DASGATFTWTPSSGK(SILAC-K-L)2	2	42800.8	42800.7	54.9054
A4	Control	IGHA2_HUMAN	IGHA2	DASGATFTWTPSSGK	DASGATFTWTPSSGK(SILAC-K-L)2	2	31197.2	31197.2	55.0212
A5	CRC	IGHA2_HUMAN	IGHA2	DASGATFTWTPSSGK	DASGATFTWTPSSGK(SILAC-K-L)2	2	236346	236346	55.0315
B3	Control	IGHA2_HUMAN	IGHA2	DASGATFTWTPSSGK	DASGATFTWTPSSGK(SILAC-K-L)2	2	137817	137817	54.9638
B4	Control	IGHA2_HUMAN	IGHA2	DASGATFTWTPSSGK	DASGATFTWTPSSGK(SILAC-K-L)2	2	91555.2	91555.2	54.964
B5	CRC	IGHA2_HUMAN	IGHA2	DASGATFTWTPSSGK	DASGATFTWTPSSGK(SILAC-K-L)2	2	173244	173244	54.9333
C3	Control	IGHA2_HUMAN	IGHA2	DASGATFTWTPSSGK	DASGATFTWTPSSGK(SILAC-K-L)2	2	486921	486921	54.9964
C4	CRC	IGHA2_HUMAN	IGHA2	DASGATFTWTPSSGK	DASGATFTWTPSSGK(SILAC-K-L)2	2	99376.5	99376.5	55.0231
C5	CRC	IGHA2_HUMAN	IGHA2	DASGATFTWTPSSGK	DASGATFTWTPSSGK(SILAC-K-L)2	2	309453	309453	54.9687
D3	Control	IGHA2_HUMAN	IGHA2	DASGATFTWTPSSGK	DASGATFTWTPSSGK(SILAC-K-L)2	2	91059.4	91059.4	54.9667
D4	CRC	IGHA2_HUMAN	IGHA2	DASGATFTWTPSSGK	DASGATFTWTPSSGK(SILAC-K-L)2	2	305083	305083	54.9956
D5	CRC	IGHA2_HUMAN	IGHA2	DASGATFTWTPSSGK	DASGATFTWTPSSGK(SILAC-K-L)2	2	411494	411494	54.9935
E3	Control	IGHA2_HUMAN	IGHA2	DASGATFTWTPSSGK	DASGATFTWTPSSGK(SILAC-K-L)2	2	70111.1	70111.1	54.8582
E4	CRC	IGHA2_HUMAN	IGHA2	DASGATFTWTPSSGK	DASGATFTWTPSSGK(SILAC-K-L)2	2	123166	123166	54.9701
F3	Control	IGHA2_HUMAN	IGHA2	DASGATFTWTPSSGK	DASGATFTWTPSSGK(SILAC-K-L)2	2	205888	205888	54.8273
F4	CRC	IGHA2_HUMAN	IGHA2	DASGATFTWTPSSGK	DASGATFTWTPSSGK(SILAC-K-L)2	2	576028	576028	54.9659
G3	Control	IGHA2_HUMAN	IGHA2	DASGATFTWTPSSGK	DASGATFTWTPSSGK(SILAC-K-L)2	2	231068	231068	54.8587
G4	CRC	IGHA2_HUMAN	IGHA2	DASGATFTWTPSSGK	DASGATFTWTPSSGK(SILAC-K-L)2	2	294677	294677	55.0577
H3	Control	IGHA2_HUMAN	IGHA2	DASGATFTWTPSSGK	DASGATFTWTPSSGK(SILAC-K-L)2	2	1.54879e+06	1.5488e+06	54.8774
H4	CRC	IGHA2_HUMAN	IGHA2	DASGATFTWTPSSGK	DASGATFTWTPSSGK(SILAC-K-L)2	2	195864	195864	54.9638
A3	Control	IGHA1_HUMAN	IGHA1	DASGVTFTWTPSSGK	DASGVTFTWTPSSGK(SILAC-K-L)2	2	146799	141351	64.789
A4	Control	IGHA1_HUMAN	IGHA1	DASGVTFTWTPSSGK	DASGVTFTWTPSSGK(SILAC-K-L)2	2	74926.9	70237.5	64.816
A5	CRC	IGHA1_HUMAN	IGHA1	DASGVTFTWTPSSGK	DASGVTFTWTPSSGK(SILAC-K-L)2	2	545807	531779	64.7964
B3	Control	IGHA1_HUMAN	IGHA1	DASGVTFTWTPSSGK	DASGVTFTWTPSSGK(SILAC-K-L)2	2	204065	195132	64.7882
B4	Control	IGHA1_HUMAN	IGHA1	DASGVTFTWTPSSGK	DASGVTFTWTPSSGK(SILAC-K-L)2	2	377451	346937	64.8178
B5	CRC	IGHA1_HUMAN	IGHA1	DASGVTFTWTPSSGK	DASGVTFTWTPSSGK(SILAC-K-L)2	2	271228	264705	64.758
C3	Control	IGHA1_HUMAN	IGHA1	DASGVTFTWTPSSGK	DASGVTFTWTPSSGK(SILAC-K-L)2	2	2.00305e+06	1.91406e+06	64.7913
C4	CRC	IGHA1_HUMAN	IGHA1	DASGVTFTWTPSSGK	DASGVTFTWTPSSGK(SILAC-K-L)2	2	204991	195422	64.7879
C5	CRC	IGHA1_HUMAN	IGHA1	DASGVTFTWTPSSGK	DASGVTFTWTPSSGK(SILAC-K-L)2	2	1.66843e+06	1.58671e+06	64.7924
D3	Control	IGHA1_HUMAN	IGHA1	DASGVTFTWTPSSGK	DASGVTFTWTPSSGK(SILAC-K-L)2	2	334331	328080	64.7918
D4	CRC	IGHA1_HUMAN	IGHA1	DASGVTFTWTPSSGK	DASGVTFTWTPSSGK(SILAC-K-L)2	2	1.85901e+06	1.75612e+06	64.82
D5	CRC	IGHA1_HUMAN	IGHA1	DASGVTFTWTPSSGK	DASGVTFTWTPSSGK(SILAC-K-L)2	2	1.10259e+06	1.07406e+06	64.7878
E3	Control	IGHA1_HUMAN	IGHA1	DASGVTFTWTPSSGK	DASGVTFTWTPSSGK(SILAC-K-L)2	2	759568	701678	64.7142
E4	CRC	IGHA1_HUMAN	IGHA1	DASGVTFTWTPSSGK	DASGVTFTWTPSSGK(SILAC-K-L)2	2	351436	338394	64.7651
F3	Control	IGHA1_HUMAN	IGHA1	DASGVTFTWTPSSGK	DASGVTFTWTPSSGK(SILAC-K-L)2	2	189031	198665	64.5939
F4	CRC	IGHA1_HUMAN	IGHA1	DASGVTFTWTPSSGK	DASGVTFTWTPSSGK(SILAC-K-L)2	2	1.47697e+06	1.44002e+06	64.7603
G3	Control	IGHA1_HUMAN	IGHA1	DASGVTFTWTPSSGK	DASGVTFTWTPSSGK(SILAC-K-L)2	2	447296	448136	64.6523
G4	CRC	IGHA1_HUMAN	IGHA1	DASGVTFTWTPSSGK	DASGVTFTWTPSSGK(SILAC-K-L)2	2	1.43848e+06	1.34191e+06	64.8218
H3	Control	IGHA1_HUMAN	IGHA1	DASGVTFTWTPSSGK	DASGVTFTWTPSSGK(SILAC-K-L)2	2	2.44229e+06	2.34365e+06	64.674
H4	CRC	IGHA1_HUMAN	IGHA1	DASGVTFTWTPSSGK	DASGVTFTWTPSSGK(SILAC-K-L)2	2	868304	827394	64.7867
A3	Control	CERU_HUMAN	CP	DDEEFIESNK	DDEEFIESNK2	2	104942	3.28599e+06	33.6978
A4	Control	CERU_HUMAN	CP	DDEEFIESNK	DDEEFIESNK2	2	93003.3	2804240	33.7848
A5	CRC	CERU_HUMAN	CP	DDEEFIESNK	DDEEFIESNK2	2	96091.6	3.71497e+06	33.6992
B3	Control	CERU_HUMAN	CP	DDEEFIESNK	DDEEFIESNK2	2	94046.1	3.01368e+06	33.6973
B4	Control	CERU_HUMAN	CP	DDEEFIESNK	DDEEFIESNK2	2	100705	3.15304e+06	33.7566
B5	CRC	CERU_HUMAN	CP	DDEEFIESNK	DDEEFIESNK2	2	66018.9	2.86625e+06	33.6671
C3	Control	CERU_HUMAN	CP	DDEEFIESNK	DDEEFIESNK2	2	85345.6	2935224	33.7011
C4	CRC	CERU_HUMAN	CP	DDEEFIESNK	DDEEFIESNK2	2	60854.3	2.05866e+06	33.7255
C5	CRC	CERU_HUMAN	CP	DDEEFIESNK	DDEEFIESNK2	2	59146.3	2.96135e+06	33.7014
D3	Control	CERU_HUMAN	CP	DDEEFIESNK	DDEEFIESNK2	2	90114.5	2.86216e+06	33.6994
D4	CRC	CERU_HUMAN	CP	DDEEFIESNK	DDEEFIESNK2	2	80300.9	3.29092e+06	33.7274
D5	CRC	CERU_HUMAN	CP	DDEEFIESNK	DDEEFIESNK2	2	81991.9	3.20719e+06	33.7261
E3	Control	CERU_HUMAN	CP	DDEEFIESNK	DDEEFIESNK2	2	76980.8	2.53926e+06	33.675
E4	CRC	CERU_HUMAN	CP	DDEEFIESNK	DDEEFIESNK2	2	86890.3	3.05634e+06	33.733
F3	Control	CERU_HUMAN	CP	DDEEFIESNK	DDEEFIESNK2	2	43458.9	2.79512e+06	33.5548
F4	CRC	CERU_HUMAN	CP	DDEEFIESNK	DDEEFIESNK2	2	85422.6	2967210	33.6993
G3	Control	CERU_HUMAN	CP	DDEEFIESNK	DDEEFIESNK2	2	90559.1	3.05218e+06	33.615
G4	CRC	CERU_HUMAN	CP	DDEEFIESNK	DDEEFIESNK2	2	101906	3.46406e+06	33.761
H3	Control	CERU_HUMAN	CP	DDEEFIESNK	DDEEFIESNK2	2	97392.8	3.04229e+06	33.6095
H4	CRC	CERU_HUMAN	CP	DDEEFIESNK	DDEEFIESNK2	2	69842.8	3.08898e+06	33.6679
A4	Control	PROZ_HUMAN	PROZ	DFAEHLLIPR	DFAEHLLIPR3	3	9644.38	120296	64.9403
B4	Control	PROZ_HUMAN	PROZ	DFAEHLLIPR	DFAEHLLIPR3	3	6976.53	89116.1	64.9421
B5	CRC	PROZ_HUMAN	PROZ	DFAEHLLIPR	DFAEHLLIPR3	3	1914.45	51671.7	64.8228
C3	Control	PROZ_HUMAN	PROZ	DFAEHLLIPR	DFAEHLLIPR3	3	7425.46	98925	64.8858
C4	CRC	PROZ_HUMAN	PROZ	DFAEHLLIPR	DFAEHLLIPR3	3	6426.59	68388.3	64.9121
C5	CRC	PROZ_HUMAN	PROZ	DFAEHLLIPR	DFAEHLLIPR3	3	4455.02	86307.8	64.9167
E3	Control	PROZ_HUMAN	PROZ	DFAEHLLIPR	DFAEHLLIPR3	3	8613.25	59777.8	64.8684
F4	CRC	PROZ_HUMAN	PROZ	DFAEHLLIPR	DFAEHLLIPR3	3	3625.85	68228.7	64.8549
H3	Control	PROZ_HUMAN	PROZ	DFAEHLLIPR	DFAEHLLIPR3	3	10748.8	86778.2	64.7982
H4	CRC	PROZ_HUMAN	PROZ	DFAEHLLIPR	DFAEHLLIPR3	3	4074.43	73462.3	64.8813
A3	Control	ALS_HUMAN	IGFALS	DFALQNPSAVPR	DFALQNPSAVPR(SILAC-R-L)2	2	752538	752538	56.0296
A4	Control	ALS_HUMAN	IGFALS	DFALQNPSAVPR	DFALQNPSAVPR(SILAC-R-L)2	2	807860	807859	56.1154
A5	CRC	ALS_HUMAN	IGFALS	DFALQNPSAVPR	DFALQNPSAVPR(SILAC-R-L)2	2	487603	487602	56.0963
B3	Control	ALS_HUMAN	IGFALS	DFALQNPSAVPR	DFALQNPSAVPR(SILAC-R-L)2	2	599875	599875	56.0582
B4	Control	ALS_HUMAN	IGFALS	DFALQNPSAVPR	DFALQNPSAVPR(SILAC-R-L)2	2	577313	577313	56.0884
B5	CRC	ALS_HUMAN	IGFALS	DFALQNPSAVPR	DFALQNPSAVPR(SILAC-R-L)2	2	256605	256605	56.0577
C3	Control	ALS_HUMAN	IGFALS	DFALQNPSAVPR	DFALQNPSAVPR(SILAC-R-L)2	2	610083	610083	56.0909
C4	CRC	ALS_HUMAN	IGFALS	DFALQNPSAVPR	DFALQNPSAVPR(SILAC-R-L)2	2	523333	523333	56.088
C5	CRC	ALS_HUMAN	IGFALS	DFALQNPSAVPR	DFALQNPSAVPR(SILAC-R-L)2	2	288962	288962	56.0631
D3	Control	ALS_HUMAN	IGFALS	DFALQNPSAVPR	DFALQNPSAVPR(SILAC-R-L)2	2	583489	583489	56.0613
D4	CRC	ALS_HUMAN	IGFALS	DFALQNPSAVPR	DFALQNPSAVPR(SILAC-R-L)2	2	227778	227777	56.12
D5	CRC	ALS_HUMAN	IGFALS	DFALQNPSAVPR	DFALQNPSAVPR(SILAC-R-L)2	2	457145	457145	56.0879
E3	Control	ALS_HUMAN	IGFALS	DFALQNPSAVPR	DFALQNPSAVPR(SILAC-R-L)2	2	416147	416147	55.9824
E4	CRC	ALS_HUMAN	IGFALS	DFALQNPSAVPR	DFALQNPSAVPR(SILAC-R-L)2	2	441446	441446	56.0646
F3	Control	ALS_HUMAN	IGFALS	DFALQNPSAVPR	DFALQNPSAVPR(SILAC-R-L)2	2	491736	491736	55.8623
F4	CRC	ALS_HUMAN	IGFALS	DFALQNPSAVPR	DFALQNPSAVPR(SILAC-R-L)2	2	410455	410455	56.0307
G3	Control	ALS_HUMAN	IGFALS	DFALQNPSAVPR	DFALQNPSAVPR(SILAC-R-L)2	2	564962	564962	55.9232
G4	CRC	ALS_HUMAN	IGFALS	DFALQNPSAVPR	DFALQNPSAVPR(SILAC-R-L)2	2	530400	530400	56.0925
H3	Control	ALS_HUMAN	IGFALS	DFALQNPSAVPR	DFALQNPSAVPR(SILAC-R-L)2	2	677641	677641	55.9423
H4	CRC	ALS_HUMAN	IGFALS	DFALQNPSAVPR	DFALQNPSAVPR(SILAC-R-L)2	2	491767	491767	56.0582
A3	Control	CO2_HUMAN	C2	DFHINLFR	DFHINLFR2	2	846936	648875	68.4048
A4	Control	CO2_HUMAN	C2	DFHINLFR	DFHINLFR2	2	626608	544006	68.4618
A5	CRC	CO2_HUMAN	C2	DFHINLFR	DFHINLFR2	2	537609	577314	68.4124
B3	Control	CO2_HUMAN	C2	DFHINLFR	DFHINLFR2	2	520421	486720	68.4046
B4	Control	CO2_HUMAN	C2	DFHINLFR	DFHINLFR2	2	581644	616009	68.4637
B5	CRC	CO2_HUMAN	C2	DFHINLFR	DFHINLFR2	2	401095	512139	68.3744
C3	Control	CO2_HUMAN	C2	DFHINLFR	DFHINLFR2	2	552388	557117	68.4374
C4	CRC	CO2_HUMAN	C2	DFHINLFR	DFHINLFR2	2	457876	606485	68.4038
C5	CRC	CO2_HUMAN	C2	DFHINLFR	DFHINLFR2	2	405517	481210	68.4082
D3	Control	CO2_HUMAN	C2	DFHINLFR	DFHINLFR2	2	548492	526367	68.4078
D4	CRC	CO2_HUMAN	C2	DFHINLFR	DFHINLFR2	2	550824	711109	68.4659
D5	CRC	CO2_HUMAN	C2	DFHINLFR	DFHINLFR2	2	471777	469214	68.4334
E3	Control	CO2_HUMAN	C2	DFHINLFR	DFHINLFR2	2	502585	539788	68.3614
E4	CRC	CO2_HUMAN	C2	DFHINLFR	DFHINLFR2	2	429080	402714	68.4109
F3	Control	CO2_HUMAN	C2	DFHINLFR	DFHINLFR2	2	651545	544798	68.2106
F4	CRC	CO2_HUMAN	C2	DFHINLFR	DFHINLFR2	2	522256	613700	68.3762
G3	Control	CO2_HUMAN	C2	DFHINLFR	DFHINLFR2	2	533555	495382	68.2974
G4	CRC	CO2_HUMAN	C2	DFHINLFR	DFHINLFR2	2	600372	567298	68.4395
H3	Control	CO2_HUMAN	C2	DFHINLFR	DFHINLFR2	2	480858	482917	68.3202
H4	CRC	CO2_HUMAN	C2	DFHINLFR	DFHINLFR2	2	608799	655962	68.4028
A3	Control	IPSP_HUMAN	SERPINA5	DFTFDLYR	DFTFDLYR2	2	38106.7	194730	75.2815
A4	Control	IPSP_HUMAN	SERPINA5	DFTFDLYR	DFTFDLYR2	2	28696.4	203421	75.3084
B3	Control	IPSP_HUMAN	SERPINA5	DFTFDLYR	DFTFDLYR2	2	45267.5	246183	75.2818
B4	Control	IPSP_HUMAN	SERPINA5	DFTFDLYR	DFTFDLYR2	2	17568.9	196268	75.2507
B5	CRC	IPSP_HUMAN	SERPINA5	DFTFDLYR	DFTFDLYR2	2	31336.5	253496	75.2215
C3	Control	IPSP_HUMAN	SERPINA5	DFTFDLYR	DFTFDLYR2	2	65488	351115	75.2845
C4	CRC	IPSP_HUMAN	SERPINA5	DFTFDLYR	DFTFDLYR2	2	19461.8	124627	75.2813
C5	CRC	IPSP_HUMAN	SERPINA5	DFTFDLYR	DFTFDLYR2	2	26085.6	164530	75.2547
D3	Control	IPSP_HUMAN	SERPINA5	DFTFDLYR	DFTFDLYR2	2	41450.9	220140	75.2558
D4	CRC	IPSP_HUMAN	SERPINA5	DFTFDLYR	DFTFDLYR2	2	21564.9	113404	75.2837
D5	CRC	IPSP_HUMAN	SERPINA5	DFTFDLYR	DFTFDLYR2	2	21603.4	141349	75.2801
E3	Control	IPSP_HUMAN	SERPINA5	DFTFDLYR	DFTFDLYR2	2	41923.7	264582	75.1798
E4	CRC	IPSP_HUMAN	SERPINA5	DFTFDLYR	DFTFDLYR2	2	59865.2	383676	75.2574
F3	Control	IPSP_HUMAN	SERPINA5	DFTFDLYR	DFTFDLYR2	2	35440.5	225265	75.1188
F4	CRC	IPSP_HUMAN	SERPINA5	DFTFDLYR	DFTFDLYR2	2	63235.1	330954	75.253
G3	Control	IPSP_HUMAN	SERPINA5	DFTFDLYR	DFTFDLYR2	2	10521.8	63446.6	75.1466
G4	CRC	IPSP_HUMAN	SERPINA5	DFTFDLYR	DFTFDLYR2	2	33839.6	177792	75.2868
H4	CRC	IPSP_HUMAN	SERPINA5	DFTFDLYR	DFTFDLYR2	2	35968.3	193400	75.25
A3	Control	TRFE_HUMAN	TF	DGAGDVAFVK	DGAGDVAFVK(SILAC-K-L)2	2	755903	755902	38.4823
A4	Control	TRFE_HUMAN	TF	DGAGDVAFVK	DGAGDVAFVK(SILAC-K-L)2	2	1.0247e+06	1.0247e+06	38.5389
A5	CRC	TRFE_HUMAN	TF	DGAGDVAFVK	DGAGDVAFVK(SILAC-K-L)2	2	1.28897e+06	1.28897e+06	38.5429
B3	Control	TRFE_HUMAN	TF	DGAGDVAFVK	DGAGDVAFVK(SILAC-K-L)2	2	2.52013e+06	2.52013e+06	38.4816
B4	Control	TRFE_HUMAN	TF	DGAGDVAFVK	DGAGDVAFVK(SILAC-K-L)2	2	787588	787588	38.541
B5	CRC	TRFE_HUMAN	TF	DGAGDVAFVK	DGAGDVAFVK(SILAC-K-L)2	2	1.32791e+06	1.32791e+06	38.451
C3	Control	TRFE_HUMAN	TF	DGAGDVAFVK	DGAGDVAFVK(SILAC-K-L)2	2	1.1584e+06	1.1584e+06	38.5149
C4	CRC	TRFE_HUMAN	TF	DGAGDVAFVK	DGAGDVAFVK(SILAC-K-L)2	2	2.59501e+06	2595013	38.5101
C5	CRC	TRFE_HUMAN	TF	DGAGDVAFVK	DGAGDVAFVK(SILAC-K-L)2	2	2762596	2.7626e+06	38.5448
D3	Control	TRFE_HUMAN	TF	DGAGDVAFVK	DGAGDVAFVK(SILAC-K-L)2	2	1.46279e+06	1.46279e+06	38.4839
D4	CRC	TRFE_HUMAN	TF	DGAGDVAFVK	DGAGDVAFVK(SILAC-K-L)2	2	1.17059e+06	1.17059e+06	38.5721
D5	CRC	TRFE_HUMAN	TF	DGAGDVAFVK	DGAGDVAFVK(SILAC-K-L)2	2	2.5149e+06	2514897	38.4513
E3	Control	TRFE_HUMAN	TF	DGAGDVAFVK	DGAGDVAFVK(SILAC-K-L)2	2	780435	780434	38.4907
E4	CRC	TRFE_HUMAN	TF	DGAGDVAFVK	DGAGDVAFVK(SILAC-K-L)2	2	1.39116e+06	1391162	38.577
F3	Control	TRFE_HUMAN	TF	DGAGDVAFVK	DGAGDVAFVK(SILAC-K-L)2	2	1.06799e+06	1.06799e+06	38.3704
F4	CRC	TRFE_HUMAN	TF	DGAGDVAFVK	DGAGDVAFVK(SILAC-K-L)2	2	1.40647e+06	1.40647e+06	38.5134
G3	Control	TRFE_HUMAN	TF	DGAGDVAFVK	DGAGDVAFVK(SILAC-K-L)2	2	1.69316e+06	1.69316e+06	38.4304
G4	CRC	TRFE_HUMAN	TF	DGAGDVAFVK	DGAGDVAFVK(SILAC-K-L)2	2	2.71442e+06	2714420	38.486
H3	Control	TRFE_HUMAN	TF	DGAGDVAFVK	DGAGDVAFVK(SILAC-K-L)2	2	632571	632571	38.423
H4	CRC	TRFE_HUMAN	TF	DGAGDVAFVK	DGAGDVAFVK(SILAC-K-L)2	2	829806	829806	38.5116
D4	CRC	PIGR_HUMAN	PIGR	DGSFSVVITGLR	DGSFSVVITGLR2	2	8018.62	38061.8	75.797
F4	CRC	PIGR_HUMAN	PIGR	DGSFSVVITGLR	DGSFSVVITGLR2	2	4496.43	4204.54	75.766
A3	Control	HRG_HUMAN	HRG	DGYLFQLLR	DGYLFQLLR(SILAC-R-L)2	2	2.48336e+06	1.62194e+06	85.9707
A4	Control	HRG_HUMAN	HRG	DGYLFQLLR	DGYLFQLLR(SILAC-R-L)2	2	2.55965e+06	2.1964e+06	86.027
A5	CRC	HRG_HUMAN	HRG	DGYLFQLLR	DGYLFQLLR(SILAC-R-L)2	2	2.58439e+06	2.06291e+06	86.0074
B3	Control	HRG_HUMAN	HRG	DGYLFQLLR	DGYLFQLLR(SILAC-R-L)2	2	2.41989e+06	1679425	86.0301
B4	Control	HRG_HUMAN	HRG	DGYLFQLLR	DGYLFQLLR(SILAC-R-L)2	2	3.17457e+06	2.52553e+06	86.0291
B5	CRC	HRG_HUMAN	HRG	DGYLFQLLR	DGYLFQLLR(SILAC-R-L)2	2	1.66784e+06	1.31411e+06	85.9999
C3	Control	HRG_HUMAN	HRG	DGYLFQLLR	DGYLFQLLR(SILAC-R-L)2	2	1.95267e+06	1.58872e+06	86.0041
C4	CRC	HRG_HUMAN	HRG	DGYLFQLLR	DGYLFQLLR(SILAC-R-L)2	2	2.00264e+06	1.67024e+06	86.0002
C5	CRC	HRG_HUMAN	HRG	DGYLFQLLR	DGYLFQLLR(SILAC-R-L)2	2	3263933	2.62158e+06	85.9739
D3	Control	HRG_HUMAN	HRG	DGYLFQLLR	DGYLFQLLR(SILAC-R-L)2	2	1.92994e+06	1468335	86.0044
D4	CRC	HRG_HUMAN	HRG	DGYLFQLLR	DGYLFQLLR(SILAC-R-L)2	2	2.54027e+06	1.79847e+06	86.0326
D5	CRC	HRG_HUMAN	HRG	DGYLFQLLR	DGYLFQLLR(SILAC-R-L)2	2	2430117	1.66171e+06	86.0296
E3	Control	HRG_HUMAN	HRG	DGYLFQLLR	DGYLFQLLR(SILAC-R-L)2	2	2.4237e+06	1929386	85.9317
E4	CRC	HRG_HUMAN	HRG	DGYLFQLLR	DGYLFQLLR(SILAC-R-L)2	2	2.44315e+06	1.74749e+06	85.9768
F3	Control	HRG_HUMAN	HRG	DGYLFQLLR	DGYLFQLLR(SILAC-R-L)2	2	1.84589e+06	1.5087e+06	85.8698
F4	CRC	HRG_HUMAN	HRG	DGYLFQLLR	DGYLFQLLR(SILAC-R-L)2	2	2.79189e+06	2.15619e+06	86.0009
G3	Control	HRG_HUMAN	HRG	DGYLFQLLR	DGYLFQLLR(SILAC-R-L)2	2	2.17712e+06	1.88435e+06	85.8668
G4	CRC	HRG_HUMAN	HRG	DGYLFQLLR	DGYLFQLLR(SILAC-R-L)2	2	2.81098e+06	1.91622e+06	86.0052
H3	Control	HRG_HUMAN	HRG	DGYLFQLLR	DGYLFQLLR(SILAC-R-L)2	2	2.45095e+06	2.11541e+06	85.8876
H4	CRC	HRG_HUMAN	HRG	DGYLFQLLR	DGYLFQLLR(SILAC-R-L)2	2	2723135	1.92797e+06	85.9981
A3	Control	CERU_HUMAN	CP	DIASGLIGPLIICK	DIASGLIGPLIIC(UniMod:4)K2	2	2.00678e+06	3.28599e+06	89.4362
A4	Control	CERU_HUMAN	CP	DIASGLIGPLIICK	DIASGLIGPLIIC(UniMod:4)K2	2	5980.53	2804240	87.2893
A5	CRC	CERU_HUMAN	CP	DIASGLIGPLIICK	DIASGLIGPLIIC(UniMod:4)K2	2	2.28226e+06	3.71497e+06	89.4137
B3	Control	CERU_HUMAN	CP	DIASGLIGPLIICK	DIASGLIGPLIIC(UniMod:4)K2	2	2.98715e+06	3.01368e+06	89.4957
B4	Control	CERU_HUMAN	CP	DIASGLIGPLIICK	DIASGLIGPLIIC(UniMod:4)K2	2	3039217	3.15304e+06	89.5544
B5	CRC	CERU_HUMAN	CP	DIASGLIGPLIICK	DIASGLIGPLIIC(UniMod:4)K2	2	2.24055e+06	2.86625e+06	89.4658
C3	Control	CERU_HUMAN	CP	DIASGLIGPLIICK	DIASGLIGPLIIC(UniMod:4)K2	2	1.68367e+06	2935224	89.4398
C4	CRC	CERU_HUMAN	CP	DIASGLIGPLIICK	DIASGLIGPLIIC(UniMod:4)K2	2	1.93764e+06	2.05866e+06	89.4657
C5	CRC	CERU_HUMAN	CP	DIASGLIGPLIICK	DIASGLIGPLIIC(UniMod:4)K2	2	2.96517e+06	2.96135e+06	89.4397
D3	Control	CERU_HUMAN	CP	DIASGLIGPLIICK	DIASGLIGPLIIC(UniMod:4)K2	2	1.5669e+06	2.86216e+06	89.44
D4	CRC	CERU_HUMAN	CP	DIASGLIGPLIICK	DIASGLIGPLIIC(UniMod:4)K2	2	2.15086e+06	3.29092e+06	89.4084
D5	CRC	CERU_HUMAN	CP	DIASGLIGPLIICK	DIASGLIGPLIIC(UniMod:4)K2	2	2351844	3.20719e+06	89.4359
E3	Control	CERU_HUMAN	CP	DIASGLIGPLIICK	DIASGLIGPLIIC(UniMod:4)K2	2	1.80345e+06	2.53926e+06	89.3384
E4	CRC	CERU_HUMAN	CP	DIASGLIGPLIICK	DIASGLIGPLIIC(UniMod:4)K2	2	2.32509e+06	3.05634e+06	89.4425
F3	Control	CERU_HUMAN	CP	DIASGLIGPLIICK	DIASGLIGPLIIC(UniMod:4)K2	2	1.88112e+06	2.79512e+06	89.4253
F4	CRC	CERU_HUMAN	CP	DIASGLIGPLIICK	DIASGLIGPLIIC(UniMod:4)K2	2	2.23228e+06	2967210	89.4362
G3	Control	CERU_HUMAN	CP	DIASGLIGPLIICK	DIASGLIGPLIIC(UniMod:4)K2	2	1.85761e+06	3.05218e+06	89.3327
G4	CRC	CERU_HUMAN	CP	DIASGLIGPLIICK	DIASGLIGPLIIC(UniMod:4)K2	2	2.8413e+06	3.46406e+06	89.4707
H3	Control	CERU_HUMAN	CP	DIASGLIGPLIICK	DIASGLIGPLIIC(UniMod:4)K2	2	1.53514e+06	3.04229e+06	89.3016
H4	CRC	CERU_HUMAN	CP	DIASGLIGPLIICK	DIASGLIGPLIIC(UniMod:4)K2	2	2.03517e+06	3.08898e+06	89.4337
A3	Control	CERU_HUMAN	CP	DIASGLIGPLIICK	DIASGLIGPLIIC(UniMod:4)K3	3	18192.9	3.28599e+06	89.4484
A5	CRC	CERU_HUMAN	CP	DIASGLIGPLIICK	DIASGLIGPLIIC(UniMod:4)K3	3	17826	3.71497e+06	89.4557
B3	Control	CERU_HUMAN	CP	DIASGLIGPLIICK	DIASGLIGPLIIC(UniMod:4)K3	3	17937.6	3.01368e+06	89.4781
B4	Control	CERU_HUMAN	CP	DIASGLIGPLIICK	DIASGLIGPLIIC(UniMod:4)K3	3	15066.2	3.15304e+06	89.5369
B5	CRC	CERU_HUMAN	CP	DIASGLIGPLIICK	DIASGLIGPLIIC(UniMod:4)K3	3	16993.8	2.86625e+06	89.4781
C3	Control	CERU_HUMAN	CP	DIASGLIGPLIICK	DIASGLIGPLIIC(UniMod:4)K3	3	16572.4	2935224	89.4819
C4	CRC	CERU_HUMAN	CP	DIASGLIGPLIICK	DIASGLIGPLIIC(UniMod:4)K3	3	13131	2.05866e+06	89.5077
C5	CRC	CERU_HUMAN	CP	DIASGLIGPLIICK	DIASGLIGPLIIC(UniMod:4)K3	3	16832.7	2.96135e+06	89.4519
D3	Control	CERU_HUMAN	CP	DIASGLIGPLIICK	DIASGLIGPLIIC(UniMod:4)K3	3	17543.3	2.86216e+06	89.482
D4	CRC	CERU_HUMAN	CP	DIASGLIGPLIICK	DIASGLIGPLIIC(UniMod:4)K3	3	16559.2	3.29092e+06	89.4505
D5	CRC	CERU_HUMAN	CP	DIASGLIGPLIICK	DIASGLIGPLIIC(UniMod:4)K3	3	13960.3	3.20719e+06	89.4779
E3	Control	CERU_HUMAN	CP	DIASGLIGPLIICK	DIASGLIGPLIIC(UniMod:4)K3	3	17597.9	2.53926e+06	89.3805
E4	CRC	CERU_HUMAN	CP	DIASGLIGPLIICK	DIASGLIGPLIIC(UniMod:4)K3	3	24510	3.05634e+06	89.4845
F3	Control	CERU_HUMAN	CP	DIASGLIGPLIICK	DIASGLIGPLIIC(UniMod:4)K3	3	27445.5	2.79512e+06	89.378
F4	CRC	CERU_HUMAN	CP	DIASGLIGPLIICK	DIASGLIGPLIIC(UniMod:4)K3	3	19354.7	2967210	89.4782
G3	Control	CERU_HUMAN	CP	DIASGLIGPLIICK	DIASGLIGPLIIC(UniMod:4)K3	3	33488.1	3.05218e+06	89.3747
G4	CRC	CERU_HUMAN	CP	DIASGLIGPLIICK	DIASGLIGPLIIC(UniMod:4)K3	3	13984.2	3.46406e+06	89.4829
H3	Control	CERU_HUMAN	CP	DIASGLIGPLIICK	DIASGLIGPLIIC(UniMod:4)K3	3	23450.9	3.04229e+06	89.3437
H4	CRC	CERU_HUMAN	CP	DIASGLIGPLIICK	DIASGLIGPLIIC(UniMod:4)K3	3	15145.8	3.08898e+06	89.4757
A3	Control	ECM1_HUMAN	ECM1	DILTIDIGR	DILTIDIGR2	2	31761.2	313235	72.035
A4	Control	ECM1_HUMAN	ECM1	DILTIDIGR	DILTIDIGR2	2	20900.4	392534	72.0618
A5	CRC	ECM1_HUMAN	ECM1	DILTIDIGR	DILTIDIGR2	2	24585.9	319530	72.0122
B3	Control	ECM1_HUMAN	ECM1	DILTIDIGR	DILTIDIGR2	2	22559.7	366293	72.0352
B4	Control	ECM1_HUMAN	ECM1	DILTIDIGR	DILTIDIGR2	2	32225.2	423394	72.0339
B5	CRC	ECM1_HUMAN	ECM1	DILTIDIGR	DILTIDIGR2	2	10968.4	293534	72.0044
C3	Control	ECM1_HUMAN	ECM1	DILTIDIGR	DILTIDIGR2	2	19493	355220	72.0084
C4	CRC	ECM1_HUMAN	ECM1	DILTIDIGR	DILTIDIGR2	2	17952.5	428627	72.0046
C5	CRC	ECM1_HUMAN	ECM1	DILTIDIGR	DILTIDIGR2	2	17825.9	293317	72.0083
D3	Control	ECM1_HUMAN	ECM1	DILTIDIGR	DILTIDIGR2	2	46563.6	400907	72.0083
D5	CRC	ECM1_HUMAN	ECM1	DILTIDIGR	DILTIDIGR2	2	19227.6	339373	72.0338
E3	Control	ECM1_HUMAN	ECM1	DILTIDIGR	DILTIDIGR2	2	17716.3	393835	71.9621
E4	CRC	ECM1_HUMAN	ECM1	DILTIDIGR	DILTIDIGR2	2	9338.42	287879	72.0111
F3	Control	ECM1_HUMAN	ECM1	DILTIDIGR	DILTIDIGR2	2	26945.1	432618	71.871
F4	CRC	ECM1_HUMAN	ECM1	DILTIDIGR	DILTIDIGR2	2	17689.8	341260	72.0065
G4	CRC	ECM1_HUMAN	ECM1	DILTIDIGR	DILTIDIGR2	2	18311.9	317767	72.0401
H3	Control	ECM1_HUMAN	ECM1	DILTIDIGR	DILTIDIGR2	2	18413.1	300413	71.9211
H4	CRC	ECM1_HUMAN	ECM1	DILTIDIGR	DILTIDIGR2	2	52576.2	708447	72.0034
A3	Control	A2GL_HUMAN	LRG1	DLLLPQPDLR	DLLLPQPDLR(SILAC-R-L)2	2	713676	701051	73.6477
A4	Control	A2GL_HUMAN	LRG1	DLLLPQPDLR	DLLLPQPDLR(SILAC-R-L)2	2	568390	532807	73.6745
A5	CRC	A2GL_HUMAN	LRG1	DLLLPQPDLR	DLLLPQPDLR(SILAC-R-L)2	2	1.12258e+06	1.15413e+06	73.625
B3	Control	A2GL_HUMAN	LRG1	DLLLPQPDLR	DLLLPQPDLR(SILAC-R-L)2	2	686991	546802	73.6478
B4	Control	A2GL_HUMAN	LRG1	DLLLPQPDLR	DLLLPQPDLR(SILAC-R-L)2	2	815817	675957	73.6765
B5	CRC	A2GL_HUMAN	LRG1	DLLLPQPDLR	DLLLPQPDLR(SILAC-R-L)2	2	407835	397137	73.6473
C3	Control	A2GL_HUMAN	LRG1	DLLLPQPDLR	DLLLPQPDLR(SILAC-R-L)2	2	637080	587658	73.6508
C4	CRC	A2GL_HUMAN	LRG1	DLLLPQPDLR	DLLLPQPDLR(SILAC-R-L)2	2	305180	253281	73.6474
C5	CRC	A2GL_HUMAN	LRG1	DLLLPQPDLR	DLLLPQPDLR(SILAC-R-L)2	2	1.22378e+06	1.26455e+06	73.6211
D3	Control	A2GL_HUMAN	LRG1	DLLLPQPDLR	DLLLPQPDLR(SILAC-R-L)2	2	564006	529064	73.6514
D4	CRC	A2GL_HUMAN	LRG1	DLLLPQPDLR	DLLLPQPDLR(SILAC-R-L)2	2	1.04726e+06	861611	73.6499
D5	CRC	A2GL_HUMAN	LRG1	DLLLPQPDLR	DLLLPQPDLR(SILAC-R-L)2	2	621083	583407	73.6762
E3	Control	A2GL_HUMAN	LRG1	DLLLPQPDLR	DLLLPQPDLR(SILAC-R-L)2	2	700510	580870	73.5752
E4	CRC	A2GL_HUMAN	LRG1	DLLLPQPDLR	DLLLPQPDLR(SILAC-R-L)2	2	1.0757e+06	1.13663e+06	73.6535
F3	Control	A2GL_HUMAN	LRG1	DLLLPQPDLR	DLLLPQPDLR(SILAC-R-L)2	2	525054	524852	73.5441
F4	CRC	A2GL_HUMAN	LRG1	DLLLPQPDLR	DLLLPQPDLR(SILAC-R-L)2	2	499993	462449	73.6193
G3	Control	A2GL_HUMAN	LRG1	DLLLPQPDLR	DLLLPQPDLR(SILAC-R-L)2	2	514369	468293	73.5128
G4	CRC	A2GL_HUMAN	LRG1	DLLLPQPDLR	DLLLPQPDLR(SILAC-R-L)2	2	750579	639564	73.653
H3	Control	A2GL_HUMAN	LRG1	DLLLPQPDLR	DLLLPQPDLR(SILAC-R-L)2	2	396789	353481	73.5346
H4	CRC	A2GL_HUMAN	LRG1	DLLLPQPDLR	DLLLPQPDLR(SILAC-R-L)2	2	701518	705852	73.6162
A3	Control	S10A9_HUMAN	S100A9	DLQNFLK	DLQNFLK2	2	2618.69	9754.96	57.2642
B3	Control	S10A9_HUMAN	S100A9	DLQNFLK	DLQNFLK2	2	2648.73	4562.67	57.3522
B4	Control	S10A9_HUMAN	S100A9	DLQNFLK	DLQNFLK2	2	1238.68	5651.68	57.3528
B5	CRC	S10A9_HUMAN	S100A9	DLQNFLK	DLQNFLK2	2	3359.38	28312	57.2625
C3	Control	S10A9_HUMAN	S100A9	DLQNFLK	DLQNFLK2	2	4032.26	9899.57	57.3553
C4	CRC	S10A9_HUMAN	S100A9	DLQNFLK	DLQNFLK2	2	3927.66	10604.3	57.3523
D4	CRC	S10A9_HUMAN	S100A9	DLQNFLK	DLQNFLK2	2	7277.49	29808.6	57.3843
E4	CRC	S10A9_HUMAN	S100A9	DLQNFLK	DLQNFLK2	2	10134.9	40471	57.2992
F3	Control	S10A9_HUMAN	S100A9	DLQNFLK	DLQNFLK2	2	5730.76	16864.2	57.1272
G4	CRC	S10A9_HUMAN	S100A9	DLQNFLK	DLQNFLK2	2	4229.19	20866	57.357
H3	Control	S10A9_HUMAN	S100A9	DLQNFLK	DLQNFLK2	2	2364.97	16432.3	57.1771
H4	CRC	S10A9_HUMAN	S100A9	DLQNFLK	DLQNFLK2	2	4976.99	24034.3	57.3225
A3	Control	FIBG_HUMAN	FGG	DNCCILDER	DNC(UniMod:4)C(UniMod:4)ILDER2	2	1.5085e+06	1092069	34.7978
A4	Control	FIBG_HUMAN	FGG	DNCCILDER	DNC(UniMod:4)C(UniMod:4)ILDER2	2	1.3613e+06	1.23769e+06	34.9142
A5	CRC	FIBG_HUMAN	FGG	DNCCILDER	DNC(UniMod:4)C(UniMod:4)ILDER2	2	3235.71	1.15628e+06	33.6974
B3	Control	FIBG_HUMAN	FGG	DNCCILDER	DNC(UniMod:4)C(UniMod:4)ILDER2	2	1.75105e+06	1.43469e+06	34.8269
B4	Control	FIBG_HUMAN	FGG	DNCCILDER	DNC(UniMod:4)C(UniMod:4)ILDER2	2	2.01804e+06	1.5442e+06	34.8862
B5	CRC	FIBG_HUMAN	FGG	DNCCILDER	DNC(UniMod:4)C(UniMod:4)ILDER2	2	4942.55	1389705	33.6952
C3	Control	FIBG_HUMAN	FGG	DNCCILDER	DNC(UniMod:4)C(UniMod:4)ILDER2	2	9597.98	1.40174e+06	33.7291
C4	CRC	FIBG_HUMAN	FGG	DNCCILDER	DNC(UniMod:4)C(UniMod:4)ILDER2	2	1.53614e+06	1.36113e+06	34.855
C5	CRC	FIBG_HUMAN	FGG	DNCCILDER	DNC(UniMod:4)C(UniMod:4)ILDER2	2	1.26693e+06	1.48808e+06	34.8308
D3	Control	FIBG_HUMAN	FGG	DNCCILDER	DNC(UniMod:4)C(UniMod:4)ILDER2	2	8501.41	1.24833e+06	33.7274
D4	CRC	FIBG_HUMAN	FGG	DNCCILDER	DNC(UniMod:4)C(UniMod:4)ILDER2	2	14183	2.59937e+06	33.8149
D5	CRC	FIBG_HUMAN	FGG	DNCCILDER	DNC(UniMod:4)C(UniMod:4)ILDER2	2	9524.99	1.32112e+06	33.7541
E3	Control	FIBG_HUMAN	FGG	DNCCILDER	DNC(UniMod:4)C(UniMod:4)ILDER2	2	1.61724e+06	1.50499e+06	34.8053
E4	CRC	FIBG_HUMAN	FGG	DNCCILDER	DNC(UniMod:4)C(UniMod:4)ILDER2	2	4558.69	1525835	33.7611
F3	Control	FIBG_HUMAN	FGG	DNCCILDER	DNC(UniMod:4)C(UniMod:4)ILDER2	2	1.33425e+06	1.48416e+06	34.7143
F4	CRC	FIBG_HUMAN	FGG	DNCCILDER	DNC(UniMod:4)C(UniMod:4)ILDER2	2	1.15831e+06	1.1049e+06	34.7994
G3	Control	FIBG_HUMAN	FGG	DNCCILDER	DNC(UniMod:4)C(UniMod:4)ILDER2	2	8196.89	1348923	33.643
G4	CRC	FIBG_HUMAN	FGG	DNCCILDER	DNC(UniMod:4)C(UniMod:4)ILDER2	2	12753.1	1561204	33.8189
H3	Control	FIBG_HUMAN	FGG	DNCCILDER	DNC(UniMod:4)C(UniMod:4)ILDER2	2	6672.8	1.64143e+06	33.6375
H4	CRC	FIBG_HUMAN	FGG	DNCCILDER	DNC(UniMod:4)C(UniMod:4)ILDER2	2	2.5637e+06	1.99491e+06	34.827
A3	Control	FIBB_HUMAN	FGB	DNENVVNEYSSELEK	DNENVVNEYSSELEK2	2	966948	1.31769e+06	61.0189
A4	Control	FIBB_HUMAN	FGB	DNENVVNEYSSELEK	DNENVVNEYSSELEK2	2	1134669	1.35374e+06	61.1048
A5	CRC	FIBB_HUMAN	FGB	DNENVVNEYSSELEK	DNENVVNEYSSELEK2	2	768329	1.32332e+06	61.0856
B3	Control	FIBB_HUMAN	FGB	DNENVVNEYSSELEK	DNENVVNEYSSELEK2	2	1.28243e+06	1.6615e+06	61.0473
B4	Control	FIBB_HUMAN	FGB	DNENVVNEYSSELEK	DNENVVNEYSSELEK2	2	1.36379e+06	1.69996e+06	61.0772
B5	CRC	FIBB_HUMAN	FGB	DNENVVNEYSSELEK	DNENVVNEYSSELEK2	2	917590	1.70301e+06	61.0167
C3	Control	FIBB_HUMAN	FGB	DNENVVNEYSSELEK	DNENVVNEYSSELEK2	2	1.21906e+06	1.616e+06	61.0803
C4	CRC	FIBB_HUMAN	FGB	DNENVVNEYSSELEK	DNENVVNEYSSELEK2	2	1.03555e+06	1.58477e+06	61.0473
C5	CRC	FIBB_HUMAN	FGB	DNENVVNEYSSELEK	DNENVVNEYSSELEK2	2	808753	1.37736e+06	61.0818
D3	Control	FIBB_HUMAN	FGB	DNENVVNEYSSELEK	DNENVVNEYSSELEK2	2	1.09593e+06	1.54327e+06	61.0508
D4	CRC	FIBB_HUMAN	FGB	DNENVVNEYSSELEK	DNENVVNEYSSELEK2	2	1.78296e+06	3083931	61.1091
D5	CRC	FIBB_HUMAN	FGB	DNENVVNEYSSELEK	DNENVVNEYSSELEK2	2	850123	1.50373e+06	61.0472
E3	Control	FIBB_HUMAN	FGB	DNENVVNEYSSELEK	DNENVVNEYSSELEK2	2	1183502	1.64868e+06	61.0023
E4	CRC	FIBB_HUMAN	FGB	DNENVVNEYSSELEK	DNENVVNEYSSELEK2	2	1.11271e+06	1.80991e+06	61.0238
F3	Control	FIBB_HUMAN	FGB	DNENVVNEYSSELEK	DNENVVNEYSSELEK2	2	1.27365e+06	1.65244e+06	60.8823
F4	CRC	FIBB_HUMAN	FGB	DNENVVNEYSSELEK	DNENVVNEYSSELEK2	2	841690	1.28252e+06	61.0497
G3	Control	FIBB_HUMAN	FGB	DNENVVNEYSSELEK	DNENVVNEYSSELEK2	2	1177071	1.58697e+06	60.9115
G4	CRC	FIBB_HUMAN	FGB	DNENVVNEYSSELEK	DNENVVNEYSSELEK2	2	1.38631e+06	1.72329e+06	61.0817
H3	Control	FIBB_HUMAN	FGB	DNENVVNEYSSELEK	DNENVVNEYSSELEK2	2	1.43289e+06	1.79937e+06	60.9622
H4	CRC	FIBB_HUMAN	FGB	DNENVVNEYSSELEK	DNENVVNEYSSELEK2	2	1.59604e+06	2323717	61.0762
A3	Control	ANGT_HUMAN	AGT	DPTFIPAPIQAK	DPTFIPAPIQAK(SILAC-K-L)2	2	2.34416e+06	2.25063e+06	68.2332
A4	Control	ANGT_HUMAN	AGT	DPTFIPAPIQAK	DPTFIPAPIQAK(SILAC-K-L)2	2	2.65293e+06	2.50378e+06	68.2901
A5	CRC	ANGT_HUMAN	AGT	DPTFIPAPIQAK	DPTFIPAPIQAK(SILAC-K-L)2	2	1.77776e+06	1792189	68.2409
B3	Control	ANGT_HUMAN	AGT	DPTFIPAPIQAK	DPTFIPAPIQAK(SILAC-K-L)2	2	1.92696e+06	2.02458e+06	68.2628
B4	Control	ANGT_HUMAN	AGT	DPTFIPAPIQAK	DPTFIPAPIQAK(SILAC-K-L)2	2	1853102	1.91312e+06	68.2921
B5	CRC	ANGT_HUMAN	AGT	DPTFIPAPIQAK	DPTFIPAPIQAK(SILAC-K-L)2	2	1.48972e+06	1.50868e+06	68.2325
C3	Control	ANGT_HUMAN	AGT	DPTFIPAPIQAK	DPTFIPAPIQAK(SILAC-K-L)2	2	1.78542e+06	1.83036e+06	68.2657
C4	CRC	ANGT_HUMAN	AGT	DPTFIPAPIQAK	DPTFIPAPIQAK(SILAC-K-L)2	2	1.83434e+06	1.84135e+06	68.262
C5	CRC	ANGT_HUMAN	AGT	DPTFIPAPIQAK	DPTFIPAPIQAK(SILAC-K-L)2	2	1629947	1.7117e+06	68.2663
D3	Control	ANGT_HUMAN	AGT	DPTFIPAPIQAK	DPTFIPAPIQAK(SILAC-K-L)2	2	2.13264e+06	1.82429e+06	68.2362
D4	CRC	ANGT_HUMAN	AGT	DPTFIPAPIQAK	DPTFIPAPIQAK(SILAC-K-L)2	2	1.15984e+06	1.44619e+06	68.2943
D5	CRC	ANGT_HUMAN	AGT	DPTFIPAPIQAK	DPTFIPAPIQAK(SILAC-K-L)2	2	2.08461e+06	2126883	68.2618
E3	Control	ANGT_HUMAN	AGT	DPTFIPAPIQAK	DPTFIPAPIQAK(SILAC-K-L)2	2	2.03643e+06	2.14559e+06	68.1898
E4	CRC	ANGT_HUMAN	AGT	DPTFIPAPIQAK	DPTFIPAPIQAK(SILAC-K-L)2	2	1461369	1.68535e+06	68.2691
F3	Control	ANGT_HUMAN	AGT	DPTFIPAPIQAK	DPTFIPAPIQAK(SILAC-K-L)2	2	1.75756e+06	1.52135e+06	68.0688
F4	CRC	ANGT_HUMAN	AGT	DPTFIPAPIQAK	DPTFIPAPIQAK(SILAC-K-L)2	2	2.17221e+06	2.25544e+06	68.2047
G3	Control	ANGT_HUMAN	AGT	DPTFIPAPIQAK	DPTFIPAPIQAK(SILAC-K-L)2	2	2.0993e+06	1.99609e+06	68.1258
G4	CRC	ANGT_HUMAN	AGT	DPTFIPAPIQAK	DPTFIPAPIQAK(SILAC-K-L)2	2	1.65286e+06	1.87122e+06	68.238
H3	Control	ANGT_HUMAN	AGT	DPTFIPAPIQAK	DPTFIPAPIQAK(SILAC-K-L)2	2	1.7861e+06	1.72434e+06	68.1486
H4	CRC	ANGT_HUMAN	AGT	DPTFIPAPIQAK	DPTFIPAPIQAK(SILAC-K-L)2	2	1.08208e+06	1.19468e+06	68.261
A3	Control	MASP1_HUMAN	MASP1	DSDLLSPSDFK	DSDLLSPSDFK2	2	86654.7	206520	63.9152
A4	Control	MASP1_HUMAN	MASP1	DSDLLSPSDFK	DSDLLSPSDFK2	2	56240.9	181706	63.9719
A5	CRC	MASP1_HUMAN	MASP1	DSDLLSPSDFK	DSDLLSPSDFK2	2	67086.6	204305	63.9522
B3	Control	MASP1_HUMAN	MASP1	DSDLLSPSDFK	DSDLLSPSDFK2	2	60185.5	184780	63.8846
B4	Control	MASP1_HUMAN	MASP1	DSDLLSPSDFK	DSDLLSPSDFK2	2	75212.9	200547	63.9439
B5	CRC	MASP1_HUMAN	MASP1	DSDLLSPSDFK	DSDLLSPSDFK2	2	46031.9	184998	63.9137
C3	Control	MASP1_HUMAN	MASP1	DSDLLSPSDFK	DSDLLSPSDFK2	2	58592	180289	63.9174
C4	CRC	MASP1_HUMAN	MASP1	DSDLLSPSDFK	DSDLLSPSDFK2	2	36854.1	166351	63.9139
C5	CRC	MASP1_HUMAN	MASP1	DSDLLSPSDFK	DSDLLSPSDFK2	2	25175.9	136003	63.9186
D3	Control	MASP1_HUMAN	MASP1	DSDLLSPSDFK	DSDLLSPSDFK2	2	57303.1	179875	63.9478
D4	CRC	MASP1_HUMAN	MASP1	DSDLLSPSDFK	DSDLLSPSDFK2	2	43779.1	174410	63.9462
D5	CRC	MASP1_HUMAN	MASP1	DSDLLSPSDFK	DSDLLSPSDFK2	2	50630.1	156562	63.9438
E3	Control	MASP1_HUMAN	MASP1	DSDLLSPSDFK	DSDLLSPSDFK2	2	56578.9	189806	63.8699
E4	CRC	MASP1_HUMAN	MASP1	DSDLLSPSDFK	DSDLLSPSDFK2	2	32165.3	113452	63.9507
F4	CRC	MASP1_HUMAN	MASP1	DSDLLSPSDFK	DSDLLSPSDFK2	2	73559.2	199874	63.9462
G3	Control	MASP1_HUMAN	MASP1	DSDLLSPSDFK	DSDLLSPSDFK2	2	69668.7	179625	63.7784
G4	CRC	MASP1_HUMAN	MASP1	DSDLLSPSDFK	DSDLLSPSDFK2	2	72920.7	178073	63.948
H3	Control	MASP1_HUMAN	MASP1	DSDLLSPSDFK	DSDLLSPSDFK2	2	141984	346184	63.8594
H4	CRC	MASP1_HUMAN	MASP1	DSDLLSPSDFK	DSDLLSPSDFK2	2	46083	157967	63.913
A5	CRC	PROF1_HUMAN	PFN1	DSPSVWAAVPGK	DSPSVWAAVPGK2	2	44219.3	73032.7	57.1944
B3	Control	PROF1_HUMAN	PFN1	DSPSVWAAVPGK	DSPSVWAAVPGK2	2	12666.2	21634.6	57.0967
B4	Control	PROF1_HUMAN	PFN1	DSPSVWAAVPGK	DSPSVWAAVPGK2	2	11851.3	15807.8	57.1567
B5	CRC	PROF1_HUMAN	PFN1	DSPSVWAAVPGK	DSPSVWAAVPGK2	2	23994.7	38721.3	57.0962
C3	Control	PROF1_HUMAN	PFN1	DSPSVWAAVPGK	DSPSVWAAVPGK2	2	50615.4	72989	57.1591
C4	CRC	PROF1_HUMAN	PFN1	DSPSVWAAVPGK	DSPSVWAAVPGK2	2	19121.3	23811.2	57.1563
D3	Control	PROF1_HUMAN	PFN1	DSPSVWAAVPGK	DSPSVWAAVPGK2	2	19970.8	27116.7	57.1591
D4	CRC	PROF1_HUMAN	PFN1	DSPSVWAAVPGK	DSPSVWAAVPGK2	2	48808.7	66455.2	57.1583
D5	CRC	PROF1_HUMAN	PFN1	DSPSVWAAVPGK	DSPSVWAAVPGK2	2	30187.3	41623.2	57.1561
E4	CRC	PROF1_HUMAN	PFN1	DSPSVWAAVPGK	DSPSVWAAVPGK2	2	37982.2	51558.1	57.1329
F4	CRC	PROF1_HUMAN	PFN1	DSPSVWAAVPGK	DSPSVWAAVPGK2	2	12205.2	17244.5	57.0989
G3	Control	PROF1_HUMAN	PFN1	DSPSVWAAVPGK	DSPSVWAAVPGK2	2	9484.63	16592.1	56.9911
G4	CRC	PROF1_HUMAN	PFN1	DSPSVWAAVPGK	DSPSVWAAVPGK2	2	32282.5	45741	57.1311
H3	Control	PROF1_HUMAN	PFN1	DSPSVWAAVPGK	DSPSVWAAVPGK2	2	62917.8	87973.9	57.0108
H4	CRC	PROF1_HUMAN	PFN1	DSPSVWAAVPGK	DSPSVWAAVPGK2	2	70145.1	99060.2	57.1263
A4	Control	HRG_HUMAN	HRG	DSPVLIDFFEDTER	DSPVLIDFFEDTER2	2	3093.18	1610655	90.3646
A5	CRC	HRG_HUMAN	HRG	DSPVLIDFFEDTER	DSPVLIDFFEDTER2	2	4199.82	1633871	90.3157
B3	Control	HRG_HUMAN	HRG	DSPVLIDFFEDTER	DSPVLIDFFEDTER2	2	1857.93	1552169	90.3082
C3	Control	HRG_HUMAN	HRG	DSPVLIDFFEDTER	DSPVLIDFFEDTER2	2	5570.29	1.34028e+06	90.6692
C4	CRC	HRG_HUMAN	HRG	DSPVLIDFFEDTER	DSPVLIDFFEDTER2	2	4796.64	1.36381e+06	90.6652
D3	Control	HRG_HUMAN	HRG	DSPVLIDFFEDTER	DSPVLIDFFEDTER2	2	1008.45	1.52087e+06	89.7167
D5	CRC	HRG_HUMAN	HRG	DSPVLIDFFEDTER	DSPVLIDFFEDTER2	2	2466.61	1.27521e+06	90.3078
E3	Control	HRG_HUMAN	HRG	DSPVLIDFFEDTER	DSPVLIDFFEDTER2	2	1430.81	1.361e+06	90.2405
E4	CRC	HRG_HUMAN	HRG	DSPVLIDFFEDTER	DSPVLIDFFEDTER2	2	1659.08	1726538	90.3145
F3	Control	HRG_HUMAN	HRG	DSPVLIDFFEDTER	DSPVLIDFFEDTER2	2	1134.26	1.27201e+06	90.1785
F4	CRC	HRG_HUMAN	HRG	DSPVLIDFFEDTER	DSPVLIDFFEDTER2	2	8730.19	1.5869e+06	90.6655
G3	Control	HRG_HUMAN	HRG	DSPVLIDFFEDTER	DSPVLIDFFEDTER2	2	2917.26	1.63995e+06	90.2052
H4	CRC	HRG_HUMAN	HRG	DSPVLIDFFEDTER	DSPVLIDFFEDTER2	2	10630.6	2031245	90.6629
A3	Control	IGKC_HUMAN	IGKC	DSTYSLSSTLTLSK	DSTYSLSSTLTLSK(SILAC-K-L)2	2	48952.2	46879.2	67.319
A4	Control	IGKC_HUMAN	IGKC	DSTYSLSSTLTLSK	DSTYSLSSTLTLSK(SILAC-K-L)2	2	38515.7	37241.1	67.376
A5	CRC	IGKC_HUMAN	IGKC	DSTYSLSSTLTLSK	DSTYSLSSTLTLSK(SILAC-K-L)2	2	128365	137543	67.3565
B3	Control	IGKC_HUMAN	IGKC	DSTYSLSSTLTLSK	DSTYSLSSTLTLSK(SILAC-K-L)2	2	60912.4	57832.2	67.3485
C3	Control	IGKC_HUMAN	IGKC	DSTYSLSSTLTLSK	DSTYSLSSTLTLSK(SILAC-K-L)2	2	388982	406696	67.3516
C4	CRC	IGKC_HUMAN	IGKC	DSTYSLSSTLTLSK	DSTYSLSSTLTLSK(SILAC-K-L)2	2	72489.9	76679.1	67.348
C5	CRC	IGKC_HUMAN	IGKC	DSTYSLSSTLTLSK	DSTYSLSSTLTLSK(SILAC-K-L)2	2	228864	254773	67.382
D3	Control	IGKC_HUMAN	IGKC	DSTYSLSSTLTLSK	DSTYSLSSTLTLSK(SILAC-K-L)2	2	86598.6	89301.9	67.3517
D4	CRC	IGKC_HUMAN	IGKC	DSTYSLSSTLTLSK	DSTYSLSSTLTLSK(SILAC-K-L)2	2	169957	190653	67.3801
D5	CRC	IGKC_HUMAN	IGKC	DSTYSLSSTLTLSK	DSTYSLSSTLTLSK(SILAC-K-L)2	2	206346	226016	67.3777
E3	Control	IGKC_HUMAN	IGKC	DSTYSLSSTLTLSK	DSTYSLSSTLTLSK(SILAC-K-L)2	2	152721	156012	67.2757
E4	CRC	IGKC_HUMAN	IGKC	DSTYSLSSTLTLSK	DSTYSLSSTLTLSK(SILAC-K-L)2	2	79164.6	85908.5	67.3846
F3	Control	IGKC_HUMAN	IGKC	DSTYSLSSTLTLSK	DSTYSLSSTLTLSK(SILAC-K-L)2	2	69223.7	74677.4	67.2137
F4	CRC	IGKC_HUMAN	IGKC	DSTYSLSSTLTLSK	DSTYSLSSTLTLSK(SILAC-K-L)2	2	229945	248957	67.3502
G3	Control	IGKC_HUMAN	IGKC	DSTYSLSSTLTLSK	DSTYSLSSTLTLSK(SILAC-K-L)2	2	109878	105117	67.2416
G4	CRC	IGKC_HUMAN	IGKC	DSTYSLSSTLTLSK	DSTYSLSSTLTLSK(SILAC-K-L)2	2	210037	215121	67.3538
H3	Control	IGKC_HUMAN	IGKC	DSTYSLSSTLTLSK	DSTYSLSSTLTLSK(SILAC-K-L)2	2	7649.32	180413	65.0014
H4	CRC	IGKC_HUMAN	IGKC	DSTYSLSSTLTLSK	DSTYSLSSTLTLSK(SILAC-K-L)2	2	113836	115419	67.3768
A3	Control	KLKB1_HUMAN	KLKB1	DSVTGTLPK	DSVTGTLPK(SILAC-K-L)2	2	587606	728107	28.0603
A4	Control	KLKB1_HUMAN	KLKB1	DSVTGTLPK	DSVTGTLPK(SILAC-K-L)2	2	821910	854626	28.2365
A5	CRC	KLKB1_HUMAN	KLKB1	DSVTGTLPK	DSVTGTLPK(SILAC-K-L)2	2	603777	703174	28.1517
B3	Control	KLKB1_HUMAN	KLKB1	DSVTGTLPK	DSVTGTLPK(SILAC-K-L)2	2	456695	352583	28.0601
B4	Control	KLKB1_HUMAN	KLKB1	DSVTGTLPK	DSVTGTLPK(SILAC-K-L)2	2	574165	469726	28.2088
B5	CRC	KLKB1_HUMAN	KLKB1	DSVTGTLPK	DSVTGTLPK(SILAC-K-L)2	2	428829	575432	28.0596
C3	Control	KLKB1_HUMAN	KLKB1	DSVTGTLPK	DSVTGTLPK(SILAC-K-L)2	2	577628	474779	28.1236
C4	CRC	KLKB1_HUMAN	KLKB1	DSVTGTLPK	DSVTGTLPK(SILAC-K-L)2	2	568260	525038	28.1769
C5	CRC	KLKB1_HUMAN	KLKB1	DSVTGTLPK	DSVTGTLPK(SILAC-K-L)2	2	286711	470501	28.0932
D3	Control	KLKB1_HUMAN	KLKB1	DSVTGTLPK	DSVTGTLPK(SILAC-K-L)2	2	549357	485169	28.1216
D4	CRC	KLKB1_HUMAN	KLKB1	DSVTGTLPK	DSVTGTLPK(SILAC-K-L)2	2	291872	369893	28.1195
D5	CRC	KLKB1_HUMAN	KLKB1	DSVTGTLPK	DSVTGTLPK(SILAC-K-L)2	2	677596	750943	28.1179
E3	Control	KLKB1_HUMAN	KLKB1	DSVTGTLPK	DSVTGTLPK(SILAC-K-L)2	2	480129	454764	28.0963
E4	CRC	KLKB1_HUMAN	KLKB1	DSVTGTLPK	DSVTGTLPK(SILAC-K-L)2	2	394608	482943	28.126
F3	Control	KLKB1_HUMAN	KLKB1	DSVTGTLPK	DSVTGTLPK(SILAC-K-L)2	2	488597	458576	28.0657
F4	CRC	KLKB1_HUMAN	KLKB1	DSVTGTLPK	DSVTGTLPK(SILAC-K-L)2	2	612920	620181	28.1506
G3	Control	KLKB1_HUMAN	KLKB1	DSVTGTLPK	DSVTGTLPK(SILAC-K-L)2	2	586619	510523	28.0943
G4	CRC	KLKB1_HUMAN	KLKB1	DSVTGTLPK	DSVTGTLPK(SILAC-K-L)2	2	450653	480144	28.1242
H3	Control	KLKB1_HUMAN	KLKB1	DSVTGTLPK	DSVTGTLPK(SILAC-K-L)2	2	519531	488327	28.0316
H4	CRC	KLKB1_HUMAN	KLKB1	DSVTGTLPK	DSVTGTLPK(SILAC-K-L)2	2	479667	593696	28.1504
A3	Control	COMP_HUMAN	COMP	DTDLDGFPDEK	DTDLDGFPDEK2	2	19346.4	60913.4	48.2575
A4	Control	COMP_HUMAN	COMP	DTDLDGFPDEK	DTDLDGFPDEK2	2	28421.6	80022.3	48.3736
A5	CRC	COMP_HUMAN	COMP	DTDLDGFPDEK	DTDLDGFPDEK2	2	17992	69871	48.2947
B3	Control	COMP_HUMAN	COMP	DTDLDGFPDEK	DTDLDGFPDEK2	2	31012.6	91055.8	48.3453
B4	Control	COMP_HUMAN	COMP	DTDLDGFPDEK	DTDLDGFPDEK2	2	842.394	61892.4	47.721
B5	CRC	COMP_HUMAN	COMP	DTDLDGFPDEK	DTDLDGFPDEK2	2	24821.8	79017.3	48.2859
C3	Control	COMP_HUMAN	COMP	DTDLDGFPDEK	DTDLDGFPDEK2	2	30537.5	96714.1	48.2898
C4	CRC	COMP_HUMAN	COMP	DTDLDGFPDEK	DTDLDGFPDEK2	2	6920.13	93794.6	48.1066
D3	Control	COMP_HUMAN	COMP	DTDLDGFPDEK	DTDLDGFPDEK2	2	27537.2	76154.5	48.26
D4	CRC	COMP_HUMAN	COMP	DTDLDGFPDEK	DTDLDGFPDEK2	2	14431.8	66080.9	48.1994
E3	Control	COMP_HUMAN	COMP	DTDLDGFPDEK	DTDLDGFPDEK2	2	37170.3	102526	48.209
F3	Control	COMP_HUMAN	COMP	DTDLDGFPDEK	DTDLDGFPDEK2	2	27822.4	87141.8	48.1486
F4	CRC	COMP_HUMAN	COMP	DTDLDGFPDEK	DTDLDGFPDEK2	2	21388.4	75380.5	48.3186
G3	Control	COMP_HUMAN	COMP	DTDLDGFPDEK	DTDLDGFPDEK2	2	27574.3	77739.2	48.1806
G4	CRC	COMP_HUMAN	COMP	DTDLDGFPDEK	DTDLDGFPDEK2	2	23432.4	64186.8	48.3508
H3	Control	COMP_HUMAN	COMP	DTDLDGFPDEK	DTDLDGFPDEK2	2	32699.8	78462.5	48.1993
A3	Control	VTNC_HUMAN	VTN	DVWGIEGPIDAAFTR	DVWGIEGPIDAAFTR2	2	27851.8	2.63552e+06	84.2039
A4	Control	VTNC_HUMAN	VTN	DVWGIEGPIDAAFTR	DVWGIEGPIDAAFTR2	2	28614.9	2.19771e+06	84.2603
A5	CRC	VTNC_HUMAN	VTN	DVWGIEGPIDAAFTR	DVWGIEGPIDAAFTR2	2	23574.1	2.43389e+06	84.2405
B3	Control	VTNC_HUMAN	VTN	DVWGIEGPIDAAFTR	DVWGIEGPIDAAFTR2	2	21158.1	2.01105e+06	84.2335
B4	Control	VTNC_HUMAN	VTN	DVWGIEGPIDAAFTR	DVWGIEGPIDAAFTR2	2	20697.6	2200969	84.2324
B5	CRC	VTNC_HUMAN	VTN	DVWGIEGPIDAAFTR	DVWGIEGPIDAAFTR2	2	18652.7	2.3365e+06	84.2328
C3	Control	VTNC_HUMAN	VTN	DVWGIEGPIDAAFTR	DVWGIEGPIDAAFTR2	2	15888.4	2.03063e+06	84.2373
C4	CRC	VTNC_HUMAN	VTN	DVWGIEGPIDAAFTR	DVWGIEGPIDAAFTR2	2	16688.6	2.8994e+06	84.2332
C5	CRC	VTNC_HUMAN	VTN	DVWGIEGPIDAAFTR	DVWGIEGPIDAAFTR2	2	30340.9	3.15364e+06	84.2069
D3	Control	VTNC_HUMAN	VTN	DVWGIEGPIDAAFTR	DVWGIEGPIDAAFTR2	2	16307.6	2.46181e+06	84.2377
D4	CRC	VTNC_HUMAN	VTN	DVWGIEGPIDAAFTR	DVWGIEGPIDAAFTR2	2	22922.8	3.18307e+06	84.2362
D5	CRC	VTNC_HUMAN	VTN	DVWGIEGPIDAAFTR	DVWGIEGPIDAAFTR2	2	33799.5	3352228	84.2325
E3	Control	VTNC_HUMAN	VTN	DVWGIEGPIDAAFTR	DVWGIEGPIDAAFTR2	2	20113.1	2.39898e+06	84.1345
E4	CRC	VTNC_HUMAN	VTN	DVWGIEGPIDAAFTR	DVWGIEGPIDAAFTR2	2	15286.7	2.36443e+06	84.2096
F3	Control	VTNC_HUMAN	VTN	DVWGIEGPIDAAFTR	DVWGIEGPIDAAFTR2	2	20423.5	2.31705e+06	84.1028
F4	CRC	VTNC_HUMAN	VTN	DVWGIEGPIDAAFTR	DVWGIEGPIDAAFTR2	2	29014.3	2.90653e+06	84.2341
G3	Control	VTNC_HUMAN	VTN	DVWGIEGPIDAAFTR	DVWGIEGPIDAAFTR2	2	22685.5	2.39217e+06	84.1
G4	CRC	VTNC_HUMAN	VTN	DVWGIEGPIDAAFTR	DVWGIEGPIDAAFTR2	2	22951.9	2.39608e+06	84.2383
H3	Control	VTNC_HUMAN	VTN	DVWGIEGPIDAAFTR	DVWGIEGPIDAAFTR2	2	23982.8	2.14426e+06	84.0909
H4	CRC	VTNC_HUMAN	VTN	DVWGIEGPIDAAFTR	DVWGIEGPIDAAFTR2	2	19894.3	2.66641e+06	84.2313
A4	Control	ITIH3_HUMAN	ITIH3	DYIFGNYIER	DYIFGNYIER(SILAC-R-L)2	2	897736	897737	72.1599
A5	CRC	ITIH3_HUMAN	ITIH3	DYIFGNYIER	DYIFGNYIER(SILAC-R-L)2	2	876869	876869	72.14
B3	Control	ITIH3_HUMAN	ITIH3	DYIFGNYIER	DYIFGNYIER(SILAC-R-L)2	2	867444	867444	72.163
B4	Control	ITIH3_HUMAN	ITIH3	DYIFGNYIER	DYIFGNYIER(SILAC-R-L)2	2	1.06182e+06	1061817	72.1619
B5	CRC	ITIH3_HUMAN	ITIH3	DYIFGNYIER	DYIFGNYIER(SILAC-R-L)2	2	307055	307055	72.1323
C3	Control	ITIH3_HUMAN	ITIH3	DYIFGNYIER	DYIFGNYIER(SILAC-R-L)2	2	754285	754284	72.1362
C4	CRC	ITIH3_HUMAN	ITIH3	DYIFGNYIER	DYIFGNYIER(SILAC-R-L)2	2	417625	417624	72.1324
C5	CRC	ITIH3_HUMAN	ITIH3	DYIFGNYIER	DYIFGNYIER(SILAC-R-L)2	2	862141	862141	72.1361
D3	Control	ITIH3_HUMAN	ITIH3	DYIFGNYIER	DYIFGNYIER(SILAC-R-L)2	2	417143	417144	72.1362
D5	CRC	ITIH3_HUMAN	ITIH3	DYIFGNYIER	DYIFGNYIER(SILAC-R-L)2	2	672345	672346	72.1615
E3	Control	ITIH3_HUMAN	ITIH3	DYIFGNYIER	DYIFGNYIER(SILAC-R-L)2	2	432274	432274	72.0601
F3	Control	ITIH3_HUMAN	ITIH3	DYIFGNYIER	DYIFGNYIER(SILAC-R-L)2	2	366174	366175	71.9989
F4	CRC	ITIH3_HUMAN	ITIH3	DYIFGNYIER	DYIFGNYIER(SILAC-R-L)2	2	375574	375574	72.1343
G4	CRC	ITIH3_HUMAN	ITIH3	DYIFGNYIER	DYIFGNYIER(SILAC-R-L)2	2	1117212	1.11721e+06	72.1381
H3	Control	ITIH3_HUMAN	ITIH3	DYIFGNYIER	DYIFGNYIER(SILAC-R-L)2	2	780047	780048	72.0193
H4	CRC	ITIH3_HUMAN	ITIH3	DYIFGNYIER	DYIFGNYIER(SILAC-R-L)2	2	940342	940342	72.1015
A3	Control	APOA1_HUMAN	APOA1	DYVSQFEGSALGK	DYVSQFEGSALGK2	2	193054	340197	67.4049
A4	Control	APOA1_HUMAN	APOA1	DYVSQFEGSALGK	DYVSQFEGSALGK2	2	671612	1.25037e+06	67.4618
A5	CRC	APOA1_HUMAN	APOA1	DYVSQFEGSALGK	DYVSQFEGSALGK2	2	313104	624417	67.4424
B3	Control	APOA1_HUMAN	APOA1	DYVSQFEGSALGK	DYVSQFEGSALGK2	2	813144	1.37044e+06	67.4343
B4	Control	APOA1_HUMAN	APOA1	DYVSQFEGSALGK	DYVSQFEGSALGK2	2	431586	784933	67.4342
B5	CRC	APOA1_HUMAN	APOA1	DYVSQFEGSALGK	DYVSQFEGSALGK2	2	469145	1.10223e+06	67.4339
C3	Control	APOA1_HUMAN	APOA1	DYVSQFEGSALGK	DYVSQFEGSALGK2	2	584603	1091918	67.4374
C4	CRC	APOA1_HUMAN	APOA1	DYVSQFEGSALGK	DYVSQFEGSALGK2	2	511886	1.02244e+06	67.4337
C5	CRC	APOA1_HUMAN	APOA1	DYVSQFEGSALGK	DYVSQFEGSALGK2	2	369582	840192	67.4381
D3	Control	APOA1_HUMAN	APOA1	DYVSQFEGSALGK	DYVSQFEGSALGK2	2	648642	1.38061e+06	67.4375
D4	CRC	APOA1_HUMAN	APOA1	DYVSQFEGSALGK	DYVSQFEGSALGK2	2	172574	365536	67.4362
D5	CRC	APOA1_HUMAN	APOA1	DYVSQFEGSALGK	DYVSQFEGSALGK2	2	249831	508384	67.4337
E3	Control	APOA1_HUMAN	APOA1	DYVSQFEGSALGK	DYVSQFEGSALGK2	2	669012	1.37865e+06	67.3615
E4	CRC	APOA1_HUMAN	APOA1	DYVSQFEGSALGK	DYVSQFEGSALGK2	2	353055	774646	67.4407
F3	Control	APOA1_HUMAN	APOA1	DYVSQFEGSALGK	DYVSQFEGSALGK2	2	302028	622348	67.2996
F4	CRC	APOA1_HUMAN	APOA1	DYVSQFEGSALGK	DYVSQFEGSALGK2	2	539312	1.00794e+06	67.4063
G3	Control	APOA1_HUMAN	APOA1	DYVSQFEGSALGK	DYVSQFEGSALGK2	2	413939	690908	67.3274
G4	CRC	APOA1_HUMAN	APOA1	DYVSQFEGSALGK	DYVSQFEGSALGK2	2	397618	620053	67.4396
H3	Control	APOA1_HUMAN	APOA1	DYVSQFEGSALGK	DYVSQFEGSALGK2	2	877662	1.80669e+06	67.35
H4	CRC	APOA1_HUMAN	APOA1	DYVSQFEGSALGK	DYVSQFEGSALGK2	2	87548.9	167062	67.4328
A3	Control	APOC3_HUMAN	APOC3	DYWSTVK	DYWSTVK2	2	22611.7	8926.16	39.0742
A5	CRC	APOC3_HUMAN	APOC3	DYWSTVK	DYWSTVK2	2	26928.8	26026.5	39.1348
D4	CRC	APOC3_HUMAN	APOC3	DYWSTVK	DYWSTVK2	2	435580	172100	39.1642
F3	Control	APOC3_HUMAN	APOC3	DYWSTVK	DYWSTVK2	2	18077.4	11938.6	38.9627
A3	Control	CBPB2_HUMAN	CPB2	EAFAAVSK	EAFAAVSK2	2	207607	699160	18.9474
A4	Control	CBPB2_HUMAN	CPB2	EAFAAVSK	EAFAAVSK2	2	247683	906404	19.0931
A5	CRC	CBPB2_HUMAN	CPB2	EAFAAVSK	EAFAAVSK2	2	164698	600057	18.9197
B3	Control	CBPB2_HUMAN	CPB2	EAFAAVSK	EAFAAVSK2	2	186197	598463	18.947
B4	Control	CBPB2_HUMAN	CPB2	EAFAAVSK	EAFAAVSK2	2	210702	690490	19.036
B5	CRC	CBPB2_HUMAN	CPB2	EAFAAVSK	EAFAAVSK2	2	114199	489129	18.8868
C3	Control	CBPB2_HUMAN	CPB2	EAFAAVSK	EAFAAVSK2	2	215428	673361	18.9203
C4	CRC	CBPB2_HUMAN	CPB2	EAFAAVSK	EAFAAVSK2	2	158731	561086	18.9747
C5	CRC	CBPB2_HUMAN	CPB2	EAFAAVSK	EAFAAVSK2	2	205867	660855	18.979
D3	Control	CBPB2_HUMAN	CPB2	EAFAAVSK	EAFAAVSK2	2	175145	560562	18.918
D4	CRC	CBPB2_HUMAN	CPB2	EAFAAVSK	EAFAAVSK2	2	161045	584722	19.0057
D5	CRC	CBPB2_HUMAN	CPB2	EAFAAVSK	EAFAAVSK2	2	210331	692074	18.9156
E3	Control	CBPB2_HUMAN	CPB2	EAFAAVSK	EAFAAVSK2	2	173093	566361	18.9502
E4	CRC	CBPB2_HUMAN	CPB2	EAFAAVSK	EAFAAVSK2	2	175469	606442	19.0122
F3	Control	CBPB2_HUMAN	CPB2	EAFAAVSK	EAFAAVSK2	2	162519	653969	18.9209
F4	CRC	CBPB2_HUMAN	CPB2	EAFAAVSK	EAFAAVSK2	2	199004	637233	18.9777
G3	Control	CBPB2_HUMAN	CPB2	EAFAAVSK	EAFAAVSK2	2	211296	677201	18.9499
G4	CRC	CBPB2_HUMAN	CPB2	EAFAAVSK	EAFAAVSK2	2	205136	602714	19.0083
H3	Control	CBPB2_HUMAN	CPB2	EAFAAVSK	EAFAAVSK2	2	196692	654163	18.8885
H4	CRC	CBPB2_HUMAN	CPB2	EAFAAVSK	EAFAAVSK2	2	166839	584552	18.9472
A3	Control	HGFA_HUMAN	HGFAC	EALVPLVADHK	EALVPLVADHK2	2	183316	255048	45.0686
A4	Control	HGFA_HUMAN	HGFAC	EALVPLVADHK	EALVPLVADHK2	2	137139	252320	45.1546
A5	CRC	HGFA_HUMAN	HGFAC	EALVPLVADHK	EALVPLVADHK2	2	135851	185681	45.1044
B3	Control	HGFA_HUMAN	HGFAC	EALVPLVADHK	EALVPLVADHK2	2	148395	265245	45.0673
B4	Control	HGFA_HUMAN	HGFAC	EALVPLVADHK	EALVPLVADHK2	2	145801	213461	45.1575
B5	CRC	HGFA_HUMAN	HGFAC	EALVPLVADHK	EALVPLVADHK2	2	141479	200914	45.008
C3	Control	HGFA_HUMAN	HGFAC	EALVPLVADHK	EALVPLVADHK2	2	80863.8	257745	45.0707
C4	CRC	HGFA_HUMAN	HGFAC	EALVPLVADHK	EALVPLVADHK2	2	142759	198913	45.1562
C5	CRC	HGFA_HUMAN	HGFAC	EALVPLVADHK	EALVPLVADHK2	2	182890	248921	45.1021
D3	Control	HGFA_HUMAN	HGFAC	EALVPLVADHK	EALVPLVADHK2	2	188343	247439	45.0708
D4	CRC	HGFA_HUMAN	HGFAC	EALVPLVADHK	EALVPLVADHK2	2	94029.5	112250	45.1592
E3	Control	HGFA_HUMAN	HGFAC	EALVPLVADHK	EALVPLVADHK2	2	168136	233960	45.0497
E4	CRC	HGFA_HUMAN	HGFAC	EALVPLVADHK	EALVPLVADHK2	2	134253	201848	45.1036
F3	Control	HGFA_HUMAN	HGFAC	EALVPLVADHK	EALVPLVADHK2	2	253980	304155	44.9289
F4	CRC	HGFA_HUMAN	HGFAC	EALVPLVADHK	EALVPLVADHK2	2	171479	233948	45.1296
G3	Control	HGFA_HUMAN	HGFAC	EALVPLVADHK	EALVPLVADHK2	2	172471	260418	44.9613
H3	Control	HGFA_HUMAN	HGFAC	EALVPLVADHK	EALVPLVADHK2	2	231305	339430	44.9501
H4	CRC	HGFA_HUMAN	HGFAC	EALVPLVADHK	EALVPLVADHK2	2	142780	220305	45.0983
A3	Control	PLMN_HUMAN	PLG	EAQLPVIENK	EAQLPVIENK(SILAC-K-L)2	2	1936763	2.80268e+06	42.4767
A4	Control	PLMN_HUMAN	PLG	EAQLPVIENK	EAQLPVIENK(SILAC-K-L)2	2	1.87552e+06	2.872e+06	42.6225
A5	CRC	PLMN_HUMAN	PLG	EAQLPVIENK	EAQLPVIENK(SILAC-K-L)2	2	1.74027e+06	2.83048e+06	42.5424
B3	Control	PLMN_HUMAN	PLG	EAQLPVIENK	EAQLPVIENK(SILAC-K-L)2	2	1.8129e+06	2387734	42.5055
B4	Control	PLMN_HUMAN	PLG	EAQLPVIENK	EAQLPVIENK(SILAC-K-L)2	2	1.87219e+06	2.68463e+06	42.5657
B5	CRC	PLMN_HUMAN	PLG	EAQLPVIENK	EAQLPVIENK(SILAC-K-L)2	2	1.34595e+06	2.28357e+06	42.4454
C3	Control	PLMN_HUMAN	PLG	EAQLPVIENK	EAQLPVIENK(SILAC-K-L)2	2	1558406	2.16329e+06	42.5088
C4	CRC	PLMN_HUMAN	PLG	EAQLPVIENK	EAQLPVIENK(SILAC-K-L)2	2	1.61695e+06	2421728	42.5346
C5	CRC	PLMN_HUMAN	PLG	EAQLPVIENK	EAQLPVIENK(SILAC-K-L)2	2	1.5423e+06	2.37491e+06	42.51
D3	Control	PLMN_HUMAN	PLG	EAQLPVIENK	EAQLPVIENK(SILAC-K-L)2	2	1.74667e+06	2.59409e+06	42.5086
D4	CRC	PLMN_HUMAN	PLG	EAQLPVIENK	EAQLPVIENK(SILAC-K-L)2	2	1.3527e+06	2.25332e+06	42.5374
D5	CRC	PLMN_HUMAN	PLG	EAQLPVIENK	EAQLPVIENK(SILAC-K-L)2	2	1.64109e+06	2.36904e+06	42.476
E3	Control	PLMN_HUMAN	PLG	EAQLPVIENK	EAQLPVIENK(SILAC-K-L)2	2	1821052	2.67079e+06	42.4868
E4	CRC	PLMN_HUMAN	PLG	EAQLPVIENK	EAQLPVIENK(SILAC-K-L)2	2	1.06176e+06	1.70174e+06	42.5413
F3	Control	PLMN_HUMAN	PLG	EAQLPVIENK	EAQLPVIENK(SILAC-K-L)2	2	1.42749e+06	2.13914e+06	42.3662
F4	CRC	PLMN_HUMAN	PLG	EAQLPVIENK	EAQLPVIENK(SILAC-K-L)2	2	1.7878e+06	2585759	42.5082
G3	Control	PLMN_HUMAN	PLG	EAQLPVIENK	EAQLPVIENK(SILAC-K-L)2	2	1.74271e+06	2.60504e+06	42.3969
G4	CRC	PLMN_HUMAN	PLG	EAQLPVIENK	EAQLPVIENK(SILAC-K-L)2	2	1.89687e+06	2.6596e+06	42.57
H3	Control	PLMN_HUMAN	PLG	EAQLPVIENK	EAQLPVIENK(SILAC-K-L)2	2	1.81843e+06	2.63513e+06	42.4172
H4	CRC	PLMN_HUMAN	PLG	EAQLPVIENK	EAQLPVIENK(SILAC-K-L)2	2	1933767	2.86636e+06	42.5065
A3	Control	IBP4_HUMAN	IGFBP4	EDARPVPQGSCQSELHR	EDARPVPQGSC(UniMod:4)QSELHR3	3	16065.5	11625.9	19.0542
A4	Control	IBP4_HUMAN	IGFBP4	EDARPVPQGSCQSELHR	EDARPVPQGSC(UniMod:4)QSELHR3	3	15563	18359.8	19.1999
A5	CRC	IBP4_HUMAN	IGFBP4	EDARPVPQGSCQSELHR	EDARPVPQGSC(UniMod:4)QSELHR3	3	15973	12414.7	18.9967
B3	Control	IBP4_HUMAN	IGFBP4	EDARPVPQGSCQSELHR	EDARPVPQGSC(UniMod:4)QSELHR3	3	13146.3	13917.9	19.0537
B4	Control	IBP4_HUMAN	IGFBP4	EDARPVPQGSCQSELHR	EDARPVPQGSC(UniMod:4)QSELHR3	3	21677.7	17876.8	19.1726
C4	CRC	IBP4_HUMAN	IGFBP4	EDARPVPQGSCQSELHR	EDARPVPQGSC(UniMod:4)QSELHR3	3	19667.9	19880.7	19.0815
C5	CRC	IBP4_HUMAN	IGFBP4	EDARPVPQGSCQSELHR	EDARPVPQGSC(UniMod:4)QSELHR3	3	25916.4	26181.3	19.1156
D3	Control	IBP4_HUMAN	IGFBP4	EDARPVPQGSCQSELHR	EDARPVPQGSC(UniMod:4)QSELHR3	3	21416.7	18236.8	18.9952
E4	CRC	IBP4_HUMAN	IGFBP4	EDARPVPQGSCQSELHR	EDARPVPQGSC(UniMod:4)QSELHR3	3	26966.4	23865	19.1191
F3	Control	IBP4_HUMAN	IGFBP4	EDARPVPQGSCQSELHR	EDARPVPQGSC(UniMod:4)QSELHR3	3	21033.8	20949.3	18.9682
F4	CRC	IBP4_HUMAN	IGFBP4	EDARPVPQGSCQSELHR	EDARPVPQGSC(UniMod:4)QSELHR3	3	21221.5	22973.2	19.0548
G3	Control	IBP4_HUMAN	IGFBP4	EDARPVPQGSCQSELHR	EDARPVPQGSC(UniMod:4)QSELHR3	3	23436.4	25422.7	19.027
H3	Control	IBP4_HUMAN	IGFBP4	EDARPVPQGSCQSELHR	EDARPVPQGSC(UniMod:4)QSELHR3	3	28088.5	29996.6	18.9655
H4	CRC	IBP4_HUMAN	IGFBP4	EDARPVPQGSCQSELHR	EDARPVPQGSC(UniMod:4)QSELHR3	3	16521.2	18470.9	19.0242
A3	Control	IBP4_HUMAN	IGFBP4	EDARPVPQGSCQSELHR	EDARPVPQGSC(UniMod:4)QSELHR4	4	3118.4	11625.9	19.0122
A4	Control	IBP4_HUMAN	IGFBP4	EDARPVPQGSCQSELHR	EDARPVPQGSC(UniMod:4)QSELHR4	4	5861.68	18359.8	19.1579
A5	CRC	IBP4_HUMAN	IGFBP4	EDARPVPQGSCQSELHR	EDARPVPQGSC(UniMod:4)QSELHR4	4	4296.34	12414.7	18.9844
B3	Control	IBP4_HUMAN	IGFBP4	EDARPVPQGSCQSELHR	EDARPVPQGSC(UniMod:4)QSELHR4	4	6054.58	13917.9	19.101
B4	Control	IBP4_HUMAN	IGFBP4	EDARPVPQGSCQSELHR	EDARPVPQGSC(UniMod:4)QSELHR4	4	4019.89	17876.8	19.1603
C4	CRC	IBP4_HUMAN	IGFBP4	EDARPVPQGSCQSELHR	EDARPVPQGSC(UniMod:4)QSELHR4	4	4774.69	19880.7	19.0692
C5	CRC	IBP4_HUMAN	IGFBP4	EDARPVPQGSCQSELHR	EDARPVPQGSC(UniMod:4)QSELHR4	4	7247.25	26181.3	19.1033
D3	Control	IBP4_HUMAN	IGFBP4	EDARPVPQGSCQSELHR	EDARPVPQGSC(UniMod:4)QSELHR4	4	4640.74	18236.8	18.953
E4	CRC	IBP4_HUMAN	IGFBP4	EDARPVPQGSCQSELHR	EDARPVPQGSC(UniMod:4)QSELHR4	4	3900.36	23865	19.0771
F3	Control	IBP4_HUMAN	IGFBP4	EDARPVPQGSCQSELHR	EDARPVPQGSC(UniMod:4)QSELHR4	4	5532.77	20949.3	18.956
F4	CRC	IBP4_HUMAN	IGFBP4	EDARPVPQGSCQSELHR	EDARPVPQGSC(UniMod:4)QSELHR4	4	7273.33	22973.2	19.0425
G3	Control	IBP4_HUMAN	IGFBP4	EDARPVPQGSCQSELHR	EDARPVPQGSC(UniMod:4)QSELHR4	4	8881.06	25422.7	19.0445
H3	Control	IBP4_HUMAN	IGFBP4	EDARPVPQGSCQSELHR	EDARPVPQGSC(UniMod:4)QSELHR4	4	11035.2	29996.6	18.9533
H4	CRC	IBP4_HUMAN	IGFBP4	EDARPVPQGSCQSELHR	EDARPVPQGSC(UniMod:4)QSELHR4	4	6125.65	18470.9	19.012
A3	Control	C4BPA_HUMAN	C4BPA	EDVYVVGTVLR	EDVYVVGTVLR2	2	1.34607e+06	1957246	66.5347
A4	Control	C4BPA_HUMAN	C4BPA	EDVYVVGTVLR	EDVYVVGTVLR2	2	1.45457e+06	1.98522e+06	66.5915
A5	CRC	C4BPA_HUMAN	C4BPA	EDVYVVGTVLR	EDVYVVGTVLR2	2	1.5246e+06	2.22071e+06	66.5719
B3	Control	C4BPA_HUMAN	C4BPA	EDVYVVGTVLR	EDVYVVGTVLR2	2	1.56806e+06	1.92748e+06	66.564
B4	Control	C4BPA_HUMAN	C4BPA	EDVYVVGTVLR	EDVYVVGTVLR2	2	1.7314e+06	2.34116e+06	66.5637
B5	CRC	C4BPA_HUMAN	C4BPA	EDVYVVGTVLR	EDVYVVGTVLR2	2	794323	1.89046e+06	66.5039
C3	Control	C4BPA_HUMAN	C4BPA	EDVYVVGTVLR	EDVYVVGTVLR2	2	1.42493e+06	2184562	66.5373
C4	CRC	C4BPA_HUMAN	C4BPA	EDVYVVGTVLR	EDVYVVGTVLR2	2	1.04001e+06	1.44682e+06	66.5337
C5	CRC	C4BPA_HUMAN	C4BPA	EDVYVVGTVLR	EDVYVVGTVLR2	2	1.20124e+06	2023764	66.5679
D3	Control	C4BPA_HUMAN	C4BPA	EDVYVVGTVLR	EDVYVVGTVLR2	2	1245881	1.89014e+06	66.5374
D4	CRC	C4BPA_HUMAN	C4BPA	EDVYVVGTVLR	EDVYVVGTVLR2	2	968584	1.56894e+06	66.5659
D5	CRC	C4BPA_HUMAN	C4BPA	EDVYVVGTVLR	EDVYVVGTVLR2	2	1.2773e+06	1.99972e+06	66.5633
E3	Control	C4BPA_HUMAN	C4BPA	EDVYVVGTVLR	EDVYVVGTVLR2	2	1.3059e+06	1789586	66.4906
E4	CRC	C4BPA_HUMAN	C4BPA	EDVYVVGTVLR	EDVYVVGTVLR2	2	1.27426e+06	1.94806e+06	66.5704
F3	Control	C4BPA_HUMAN	C4BPA	EDVYVVGTVLR	EDVYVVGTVLR2	2	605429	1.79037e+06	66.3697
F4	CRC	C4BPA_HUMAN	C4BPA	EDVYVVGTVLR	EDVYVVGTVLR2	2	1.21855e+06	1.79509e+06	66.5062
G3	Control	C4BPA_HUMAN	C4BPA	EDVYVVGTVLR	EDVYVVGTVLR2	2	941232	1.73983e+06	66.3979
G4	CRC	C4BPA_HUMAN	C4BPA	EDVYVVGTVLR	EDVYVVGTVLR2	2	2.14395e+06	2.81674e+06	66.5693
H3	Control	C4BPA_HUMAN	C4BPA	EDVYVVGTVLR	EDVYVVGTVLR2	2	1.12458e+06	1.8413e+06	66.4497
H4	CRC	C4BPA_HUMAN	C4BPA	EDVYVVGTVLR	EDVYVVGTVLR2	2	1.40471e+06	1981878	66.5624
A3	Control	FIBB_HUMAN	FGB	EEAPSLR	EEAPSLR2	2	13225.3	1.31769e+06	15.7916
A5	CRC	FIBB_HUMAN	FGB	EEAPSLR	EEAPSLR2	2	10470.8	1.32332e+06	15.7338
B3	Control	FIBB_HUMAN	FGB	EEAPSLR	EEAPSLR2	2	15899.9	1.6615e+06	15.7611
B4	Control	FIBB_HUMAN	FGB	EEAPSLR	EEAPSLR2	2	24969.2	1.69996e+06	15.8206
B5	CRC	FIBB_HUMAN	FGB	EEAPSLR	EEAPSLR2	2	10136.5	1.70301e+06	15.7608
C3	Control	FIBB_HUMAN	FGB	EEAPSLR	EEAPSLR2	2	24465	1.616e+06	15.765
C4	CRC	FIBB_HUMAN	FGB	EEAPSLR	EEAPSLR2	2	5491.59	1.58477e+06	15.7598
C5	CRC	FIBB_HUMAN	FGB	EEAPSLR	EEAPSLR2	2	9472.49	1.37736e+06	15.7936
D3	Control	FIBB_HUMAN	FGB	EEAPSLR	EEAPSLR2	2	13526.7	1.54327e+06	15.7321
D4	CRC	FIBB_HUMAN	FGB	EEAPSLR	EEAPSLR2	2	14860.8	3083931	15.8202
D5	CRC	FIBB_HUMAN	FGB	EEAPSLR	EEAPSLR2	2	11021.1	1.50373e+06	15.7297
E3	Control	FIBB_HUMAN	FGB	EEAPSLR	EEAPSLR2	2	17296.5	1.64868e+06	15.7933
E4	CRC	FIBB_HUMAN	FGB	EEAPSLR	EEAPSLR2	2	12579.4	1.80991e+06	15.8268
F4	CRC	FIBB_HUMAN	FGB	EEAPSLR	EEAPSLR2	2	7523.69	1.28252e+06	15.7923
G3	Control	FIBB_HUMAN	FGB	EEAPSLR	EEAPSLR2	2	10956.4	1.58697e+06	15.7633
G4	CRC	FIBB_HUMAN	FGB	EEAPSLR	EEAPSLR2	2	23274.2	1.72329e+06	15.8228
H3	Control	FIBB_HUMAN	FGB	EEAPSLR	EEAPSLR2	2	9001.86	1.79937e+06	15.7908
H4	CRC	FIBB_HUMAN	FGB	EEAPSLR	EEAPSLR2	2	6588.41	2323717	15.7019
A3	Control	HABP2_HUMAN	HABP2	EEFHEQSFR	EEFHEQSFR3	3	8235.21	644092	21.5969
B3	Control	HABP2_HUMAN	HABP2	EEFHEQSFR	EEFHEQSFR3	3	12154.3	575634	21.5667
C3	Control	HABP2_HUMAN	HABP2	EEFHEQSFR	EEFHEQSFR3	3	6366.45	541002	21.5699
C5	CRC	HABP2_HUMAN	HABP2	EEFHEQSFR	EEFHEQSFR3	3	8093.73	528591	21.6587
D3	Control	HABP2_HUMAN	HABP2	EEFHEQSFR	EEFHEQSFR3	3	6230.29	600114	21.5381
D5	CRC	HABP2_HUMAN	HABP2	EEFHEQSFR	EEFHEQSFR3	3	7499.52	614827	21.565
G3	Control	HABP2_HUMAN	HABP2	EEFHEQSFR	EEFHEQSFR3	3	10217.3	475852	21.5998
H3	Control	HABP2_HUMAN	HABP2	EEFHEQSFR	EEFHEQSFR3	3	8871.84	600217	21.479
A3	Control	CBG_HUMAN	SERPINA6	EENFYVDETTVVK	EENFYVDETTVVK2	2	532500	714421	58.9856
A4	Control	CBG_HUMAN	SERPINA6	EENFYVDETTVVK	EENFYVDETTVVK2	2	619132	789919	59.0721
A5	CRC	CBG_HUMAN	SERPINA6	EENFYVDETTVVK	EENFYVDETTVVK2	2	372255	664337	59.0824
B3	Control	CBG_HUMAN	SERPINA6	EENFYVDETTVVK	EENFYVDETTVVK2	2	465405	662831	59.0143
B4	Control	CBG_HUMAN	SERPINA6	EENFYVDETTVVK	EENFYVDETTVVK2	2	531416	772151	59.0443
B5	CRC	CBG_HUMAN	SERPINA6	EENFYVDETTVVK	EENFYVDETTVVK2	2	327346	604702	59.0136
C3	Control	CBG_HUMAN	SERPINA6	EENFYVDETTVVK	EENFYVDETTVVK2	2	544974	741663	59.0472
C4	CRC	CBG_HUMAN	SERPINA6	EENFYVDETTVVK	EENFYVDETTVVK2	2	395036	642790	59.0441
C5	CRC	CBG_HUMAN	SERPINA6	EENFYVDETTVVK	EENFYVDETTVVK2	2	390144	853812	59.0488
D3	Control	CBG_HUMAN	SERPINA6	EENFYVDETTVVK	EENFYVDETTVVK2	2	621466	826715	59.0176
D4	CRC	CBG_HUMAN	SERPINA6	EENFYVDETTVVK	EENFYVDETTVVK2	2	182482	604352	59.076
D5	CRC	CBG_HUMAN	SERPINA6	EENFYVDETTVVK	EENFYVDETTVVK2	2	336084	697541	59.0441
E3	Control	CBG_HUMAN	SERPINA6	EENFYVDETTVVK	EENFYVDETTVVK2	2	513334	664864	58.9391
E4	CRC	CBG_HUMAN	SERPINA6	EENFYVDETTVVK	EENFYVDETTVVK2	2	316925	575210	59.0206
F3	Control	CBG_HUMAN	SERPINA6	EENFYVDETTVVK	EENFYVDETTVVK2	2	569816	692722	58.8193
F4	CRC	CBG_HUMAN	SERPINA6	EENFYVDETTVVK	EENFYVDETTVVK2	2	521166	782214	59.0166
G3	Control	CBG_HUMAN	SERPINA6	EENFYVDETTVVK	EENFYVDETTVVK2	2	561418	747315	58.8788
G4	CRC	CBG_HUMAN	SERPINA6	EENFYVDETTVVK	EENFYVDETTVVK2	2	464797	687843	59.0485
H3	Control	CBG_HUMAN	SERPINA6	EENFYVDETTVVK	EENFYVDETTVVK2	2	398404	460673	58.9587
H4	CRC	CBG_HUMAN	SERPINA6	EENFYVDETTVVK	EENFYVDETTVVK2	2	354759	543928	59.0436
A3	Control	APOC1_HUMAN	APOC1	EFGNTLEDK	EFGNTLEDK(SILAC-K-L)2	2	49580.9	49580.9	26.3687
A4	Control	APOC1_HUMAN	APOC1	EFGNTLEDK	EFGNTLEDK(SILAC-K-L)2	2	57178.6	57178.6	26.5447
A5	CRC	APOC1_HUMAN	APOC1	EFGNTLEDK	EFGNTLEDK(SILAC-K-L)2	2	203873	203873	26.4304
B3	Control	APOC1_HUMAN	APOC1	EFGNTLEDK	EFGNTLEDK(SILAC-K-L)2	2	201515	201515	26.398
B4	Control	APOC1_HUMAN	APOC1	EFGNTLEDK	EFGNTLEDK(SILAC-K-L)2	2	137277	137277	26.517
B5	CRC	APOC1_HUMAN	APOC1	EFGNTLEDK	EFGNTLEDK(SILAC-K-L)2	2	58423.2	58423.2	26.3977
C3	Control	APOC1_HUMAN	APOC1	EFGNTLEDK	EFGNTLEDK(SILAC-K-L)2	2	128202	128202	26.4319
C4	CRC	APOC1_HUMAN	APOC1	EFGNTLEDK	EFGNTLEDK(SILAC-K-L)2	2	160239	160239	26.4557
C5	CRC	APOC1_HUMAN	APOC1	EFGNTLEDK	EFGNTLEDK(SILAC-K-L)2	2	71753	71753	26.4311
D3	Control	APOC1_HUMAN	APOC1	EFGNTLEDK	EFGNTLEDK(SILAC-K-L)2	2	143601	143601	26.4293
D4	CRC	APOC1_HUMAN	APOC1	EFGNTLEDK	EFGNTLEDK(SILAC-K-L)2	2	1814539	1.81454e+06	26.4573
D5	CRC	APOC1_HUMAN	APOC1	EFGNTLEDK	EFGNTLEDK(SILAC-K-L)2	2	94381.4	94381.5	26.3967
E3	Control	APOC1_HUMAN	APOC1	EFGNTLEDK	EFGNTLEDK(SILAC-K-L)2	2	64871.2	64871.2	26.404
E4	CRC	APOC1_HUMAN	APOC1	EFGNTLEDK	EFGNTLEDK(SILAC-K-L)2	2	145369	145369	26.434
F3	Control	APOC1_HUMAN	APOC1	EFGNTLEDK	EFGNTLEDK(SILAC-K-L)2	2	21717.3	21717.3	26.3442
F4	CRC	APOC1_HUMAN	APOC1	EFGNTLEDK	EFGNTLEDK(SILAC-K-L)2	2	98776.6	98776.6	26.4294
G3	Control	APOC1_HUMAN	APOC1	EFGNTLEDK	EFGNTLEDK(SILAC-K-L)2	2	58790.4	58790.4	26.3729
G4	CRC	APOC1_HUMAN	APOC1	EFGNTLEDK	EFGNTLEDK(SILAC-K-L)2	2	139821	139821	26.4623
H3	Control	APOC1_HUMAN	APOC1	EFGNTLEDK	EFGNTLEDK(SILAC-K-L)2	2	464044	464044	26.3401
H4	CRC	APOC1_HUMAN	APOC1	EFGNTLEDK	EFGNTLEDK(SILAC-K-L)2	2	142500	142500	26.4583
A3	Control	HBB_HUMAN	HBB	EFTPPVQAAYQK	EFTPPVQAAYQK(SILAC-K-L)2	2	79138.9	400129	47.5762
A4	Control	HBB_HUMAN	HBB	EFTPPVQAAYQK	EFTPPVQAAYQK(SILAC-K-L)2	2	446267	506801	47.8116
A5	CRC	HBB_HUMAN	HBB	EFTPPVQAAYQK	EFTPPVQAAYQK(SILAC-K-L)2	2	1.41191e+06	1.71689e+06	47.792
B3	Control	HBB_HUMAN	HBB	EFTPPVQAAYQK	EFTPPVQAAYQK(SILAC-K-L)2	2	514265	605890	47.7833
B4	Control	HBB_HUMAN	HBB	EFTPPVQAAYQK	EFTPPVQAAYQK(SILAC-K-L)2	2	580491	708858	47.784
B5	CRC	HBB_HUMAN	HBB	EFTPPVQAAYQK	EFTPPVQAAYQK(SILAC-K-L)2	2	799594	1.04891e+06	47.7238
C4	CRC	HBB_HUMAN	HBB	EFTPPVQAAYQK	EFTPPVQAAYQK(SILAC-K-L)2	2	662568	723090	47.8124
C5	CRC	HBB_HUMAN	HBB	EFTPPVQAAYQK	EFTPPVQAAYQK(SILAC-K-L)2	2	248873	496243	47.729
D3	Control	HBB_HUMAN	HBB	EFTPPVQAAYQK	EFTPPVQAAYQK(SILAC-K-L)2	2	799208	965700	47.7276
D4	CRC	HBB_HUMAN	HBB	EFTPPVQAAYQK	EFTPPVQAAYQK(SILAC-K-L)2	2	276935	513327	47.7564
D5	CRC	HBB_HUMAN	HBB	EFTPPVQAAYQK	EFTPPVQAAYQK(SILAC-K-L)2	2	310609	529527	47.7839
E3	Control	HBB_HUMAN	HBB	EFTPPVQAAYQK	EFTPPVQAAYQK(SILAC-K-L)2	2	1.45586e+06	1.5581e+06	47.6767
E4	CRC	HBB_HUMAN	HBB	EFTPPVQAAYQK	EFTPPVQAAYQK(SILAC-K-L)2	2	458503	449138	47.7603
F3	Control	HBB_HUMAN	HBB	EFTPPVQAAYQK	EFTPPVQAAYQK(SILAC-K-L)2	2	1.18871e+06	1404044	47.586
F4	CRC	HBB_HUMAN	HBB	EFTPPVQAAYQK	EFTPPVQAAYQK(SILAC-K-L)2	2	1.55308e+06	1.78562e+06	47.7861
G3	Control	HBB_HUMAN	HBB	EFTPPVQAAYQK	EFTPPVQAAYQK(SILAC-K-L)2	2	668961	816397	47.6186
G4	CRC	HBB_HUMAN	HBB	EFTPPVQAAYQK	EFTPPVQAAYQK(SILAC-K-L)2	2	1.2044e+06	1.4882e+06	47.8184
H3	Control	HBB_HUMAN	HBB	EFTPPVQAAYQK	EFTPPVQAAYQK(SILAC-K-L)2	2	246341	285128	47.6371
H4	CRC	HBB_HUMAN	HBB	EFTPPVQAAYQK	EFTPPVQAAYQK(SILAC-K-L)2	2	435810	596436	47.7249
A3	Control	TRFE_HUMAN	TF	EGYYGYTGAFR	EGYYGYTGAFR2	2	1.69851e+06	1.29945e+06	51.1452
A4	Control	TRFE_HUMAN	TF	EGYYGYTGAFR	EGYYGYTGAFR2	2	2788713	2.69364e+06	51.1722
A5	CRC	TRFE_HUMAN	TF	EGYYGYTGAFR	EGYYGYTGAFR2	2	8353.18	1.93328e+06	50.8253
B3	Control	TRFE_HUMAN	TF	EGYYGYTGAFR	EGYYGYTGAFR2	2	13376.5	3673737	50.8166
B4	Control	TRFE_HUMAN	TF	EGYYGYTGAFR	EGYYGYTGAFR2	2	1.56059e+06	1.17834e+06	51.1744
B5	CRC	TRFE_HUMAN	TF	EGYYGYTGAFR	EGYYGYTGAFR2	2	10640.3	2416935	50.7866
C3	Control	TRFE_HUMAN	TF	EGYYGYTGAFR	EGYYGYTGAFR2	2	1.83432e+06	1.56427e+06	51.1773
C4	CRC	TRFE_HUMAN	TF	EGYYGYTGAFR	EGYYGYTGAFR2	2	3971.28	4656405	49.8634
C5	CRC	TRFE_HUMAN	TF	EGYYGYTGAFR	EGYYGYTGAFR2	2	3734923	4.79849e+06	51.1491
D3	Control	TRFE_HUMAN	TF	EGYYGYTGAFR	EGYYGYTGAFR2	2	2.39437e+06	2.21885e+06	51.1179
D4	CRC	TRFE_HUMAN	TF	EGYYGYTGAFR	EGYYGYTGAFR2	2	2.10048e+06	2.04776e+06	51.1764
D5	CRC	TRFE_HUMAN	TF	EGYYGYTGAFR	EGYYGYTGAFR2	2	4.77252e+06	5.85337e+06	51.1443
F3	Control	TRFE_HUMAN	TF	EGYYGYTGAFR	EGYYGYTGAFR2	2	6620.41	1.96843e+06	50.59
F4	CRC	TRFE_HUMAN	TF	EGYYGYTGAFR	EGYYGYTGAFR2	2	3276.01	2.29649e+06	49.7771
G3	Control	TRFE_HUMAN	TF	EGYYGYTGAFR	EGYYGYTGAFR2	2	2868591	2.62974e+06	51.0089
G4	CRC	TRFE_HUMAN	TF	EGYYGYTGAFR	EGYYGYTGAFR2	2	6831.38	6.86848e+06	49.839
H3	Control	TRFE_HUMAN	TF	EGYYGYTGAFR	EGYYGYTGAFR2	2	1.01946e+06	870029	51.0277
H4	CRC	TRFE_HUMAN	TF	EGYYGYTGAFR	EGYYGYTGAFR2	2	6950.66	1.36142e+06	50.7875
A3	Control	A1AG2_HUMAN	ORM2	EHVAHLLFLR	EHVAHLLFLR2	2	15290.9	108447	47.8985
A4	Control	A1AG2_HUMAN	ORM2	EHVAHLLFLR	EHVAHLLFLR2	2	3574.47	38700.3	47.9849
A5	CRC	A1AG2_HUMAN	ORM2	EHVAHLLFLR	EHVAHLLFLR2	2	20717.9	132732	47.9655
B3	Control	A1AG2_HUMAN	ORM2	EHVAHLLFLR	EHVAHLLFLR2	2	10730.5	79455.9	48.0163
B4	Control	A1AG2_HUMAN	ORM2	EHVAHLLFLR	EHVAHLLFLR2	2	10843.4	81046.1	48.0467
B5	CRC	A1AG2_HUMAN	ORM2	EHVAHLLFLR	EHVAHLLFLR2	2	10689.3	71564.6	47.8079
C3	Control	A1AG2_HUMAN	ORM2	EHVAHLLFLR	EHVAHLLFLR2	2	4587.49	53213.7	47.9604
C4	CRC	A1AG2_HUMAN	ORM2	EHVAHLLFLR	EHVAHLLFLR2	2	5079.61	35400.7	48.0156
C5	CRC	A1AG2_HUMAN	ORM2	EHVAHLLFLR	EHVAHLLFLR2	2	13705.9	121988	48.0214
D3	Control	A1AG2_HUMAN	ORM2	EHVAHLLFLR	EHVAHLLFLR2	2	4667.54	45858.6	47.8712
D4	CRC	A1AG2_HUMAN	ORM2	EHVAHLLFLR	EHVAHLLFLR2	2	7385.82	94338.4	47.9893
D5	CRC	A1AG2_HUMAN	ORM2	EHVAHLLFLR	EHVAHLLFLR2	2	32272.5	240735	47.9572
E3	Control	A1AG2_HUMAN	ORM2	EHVAHLLFLR	EHVAHLLFLR2	2	9915.91	99018.7	47.85
E4	CRC	A1AG2_HUMAN	ORM2	EHVAHLLFLR	EHVAHLLFLR2	2	22910.3	194172	47.874
F3	Control	A1AG2_HUMAN	ORM2	EHVAHLLFLR	EHVAHLLFLR2	2	6388.09	49506.5	47.6106
F4	CRC	A1AG2_HUMAN	ORM2	EHVAHLLFLR	EHVAHLLFLR2	2	30214.5	240722	47.9596
G3	Control	A1AG2_HUMAN	ORM2	EHVAHLLFLR	EHVAHLLFLR2	2	5310.34	47283.5	47.7325
G4	CRC	A1AG2_HUMAN	ORM2	EHVAHLLFLR	EHVAHLLFLR2	2	17884.8	140390	48.0215
H3	Control	A1AG2_HUMAN	ORM2	EHVAHLLFLR	EHVAHLLFLR2	2	15595.8	164772	47.8105
H4	CRC	A1AG2_HUMAN	ORM2	EHVAHLLFLR	EHVAHLLFLR2	2	2822.57	34466.3	47.9281
A3	Control	A1AG2_HUMAN	ORM2	EHVAHLLFLR	EHVAHLLFLR3	3	28254.6	108447	47.8548
A4	Control	A1AG2_HUMAN	ORM2	EHVAHLLFLR	EHVAHLLFLR3	3	18141.5	38700.3	48.0007
A5	CRC	A1AG2_HUMAN	ORM2	EHVAHLLFLR	EHVAHLLFLR3	3	61967.4	132732	47.9515
B3	Control	A1AG2_HUMAN	ORM2	EHVAHLLFLR	EHVAHLLFLR3	3	37745.7	79455.9	48.0022
B4	Control	A1AG2_HUMAN	ORM2	EHVAHLLFLR	EHVAHLLFLR3	3	25902.8	81046.1	48.0327
B5	CRC	A1AG2_HUMAN	ORM2	EHVAHLLFLR	EHVAHLLFLR3	3	36144.5	71564.6	47.8236
C3	Control	A1AG2_HUMAN	ORM2	EHVAHLLFLR	EHVAHLLFLR3	3	16353	53213.7	47.9464
C4	CRC	A1AG2_HUMAN	ORM2	EHVAHLLFLR	EHVAHLLFLR3	3	16383.1	35400.7	48.0015
C5	CRC	A1AG2_HUMAN	ORM2	EHVAHLLFLR	EHVAHLLFLR3	3	49839.8	121988	48.0074
D3	Control	A1AG2_HUMAN	ORM2	EHVAHLLFLR	EHVAHLLFLR3	3	22554.7	45858.6	47.887
D4	CRC	A1AG2_HUMAN	ORM2	EHVAHLLFLR	EHVAHLLFLR3	3	29069.4	94338.4	48.005
D5	CRC	A1AG2_HUMAN	ORM2	EHVAHLLFLR	EHVAHLLFLR3	3	100340	240735	47.9432
E3	Control	A1AG2_HUMAN	ORM2	EHVAHLLFLR	EHVAHLLFLR3	3	46730.5	99018.7	47.8658
E4	CRC	A1AG2_HUMAN	ORM2	EHVAHLLFLR	EHVAHLLFLR3	3	75640.2	194172	47.8898
F3	Control	A1AG2_HUMAN	ORM2	EHVAHLLFLR	EHVAHLLFLR3	3	23442.4	49506.5	47.5965
F4	CRC	A1AG2_HUMAN	ORM2	EHVAHLLFLR	EHVAHLLFLR3	3	114118	240722	47.9754
G3	Control	A1AG2_HUMAN	ORM2	EHVAHLLFLR	EHVAHLLFLR3	3	19393	47283.5	47.7482
G4	CRC	A1AG2_HUMAN	ORM2	EHVAHLLFLR	EHVAHLLFLR3	3	55214.3	140390	48.0075
H3	Control	A1AG2_HUMAN	ORM2	EHVAHLLFLR	EHVAHLLFLR3	3	56927.3	164772	47.7668
H4	CRC	A1AG2_HUMAN	ORM2	EHVAHLLFLR	EHVAHLLFLR3	3	12959.9	34466.3	47.9141
A3	Control	AACT_HUMAN	SERPINA3	EIGELYLPK	EIGELYLPK(SILAC-K-L)2	2	3415779	4.15425e+06	59.9803
A4	Control	AACT_HUMAN	SERPINA3	EIGELYLPK	EIGELYLPK(SILAC-K-L)2	2	1.01263e+06	2.92003e+06	59.9773
A5	CRC	AACT_HUMAN	SERPINA3	EIGELYLPK	EIGELYLPK(SILAC-K-L)2	2	2.82369e+06	3.6025e+06	60.0175
B3	Control	AACT_HUMAN	SERPINA3	EIGELYLPK	EIGELYLPK(SILAC-K-L)2	2	3.32376e+06	4.01967e+06	60.009
B4	Control	AACT_HUMAN	SERPINA3	EIGELYLPK	EIGELYLPK(SILAC-K-L)2	2	3498226	4308066	60.0389
B5	CRC	AACT_HUMAN	SERPINA3	EIGELYLPK	EIGELYLPK(SILAC-K-L)2	2	2.31038e+06	2889462	59.9487
C3	Control	AACT_HUMAN	SERPINA3	EIGELYLPK	EIGELYLPK(SILAC-K-L)2	2	2.74757e+06	3.44575e+06	60.0122
C4	CRC	AACT_HUMAN	SERPINA3	EIGELYLPK	EIGELYLPK(SILAC-K-L)2	2	2.71784e+06	3.39666e+06	60.009
C5	CRC	AACT_HUMAN	SERPINA3	EIGELYLPK	EIGELYLPK(SILAC-K-L)2	2	1.4964e+06	2.96229e+06	59.954
D3	Control	AACT_HUMAN	SERPINA3	EIGELYLPK	EIGELYLPK(SILAC-K-L)2	2	2.04335e+06	2.77007e+06	59.9824
D4	CRC	AACT_HUMAN	SERPINA3	EIGELYLPK	EIGELYLPK(SILAC-K-L)2	2	3.84595e+06	4.69824e+06	60.0407
D5	CRC	AACT_HUMAN	SERPINA3	EIGELYLPK	EIGELYLPK(SILAC-K-L)2	2	3791337	4.75652e+06	60.0089
E3	Control	AACT_HUMAN	SERPINA3	EIGELYLPK	EIGELYLPK(SILAC-K-L)2	2	3.12518e+06	3790024	59.9636
E4	CRC	AACT_HUMAN	SERPINA3	EIGELYLPK	EIGELYLPK(SILAC-K-L)2	2	2.42709e+06	3.12638e+06	59.9557
F3	Control	AACT_HUMAN	SERPINA3	EIGELYLPK	EIGELYLPK(SILAC-K-L)2	2	1.26945e+06	1.90961e+06	59.7545
F4	CRC	AACT_HUMAN	SERPINA3	EIGELYLPK	EIGELYLPK(SILAC-K-L)2	2	3098217	3.7432e+06	60.0113
G3	Control	AACT_HUMAN	SERPINA3	EIGELYLPK	EIGELYLPK(SILAC-K-L)2	2	2233943	2.97806e+06	59.8433
G4	CRC	AACT_HUMAN	SERPINA3	EIGELYLPK	EIGELYLPK(SILAC-K-L)2	2	3.75614e+06	4.4543e+06	60.0433
H3	Control	AACT_HUMAN	SERPINA3	EIGELYLPK	EIGELYLPK(SILAC-K-L)2	2	2.72378e+06	3.40457e+06	59.8938
H4	CRC	AACT_HUMAN	SERPINA3	EIGELYLPK	EIGELYLPK(SILAC-K-L)2	2	841901	3.16122e+06	59.919
A3	Control	CLUS_HUMAN	CLU	ELDESLQVAER	ELDESLQVAER(SILAC-R-L)2	2	1.90737e+06	1.7567e+06	43.9407
A4	Control	CLUS_HUMAN	CLU	ELDESLQVAER	ELDESLQVAER(SILAC-R-L)2	2	1725093	1.58974e+06	44.0566
[truncated: 7,857 more rows]

## Sheet: PXD036594_CV_compare with PQ500
coefficient of variation in percentage (sd/mean) of each peptide (Precursor.Normalised) calculated from PXD036594
[truncated: 2,282 more rows]
