# Supplementary material for: Cross-platform clinical proteomics using the Charité open standard for plasma proteomics (OSPP)
Source: Nat Commun. 2025 Dec 22;16:11377. doi: 10.1038/s41467-025-67264-9 (PMC12727829; doi:10.1038/s41467-025-67264-9)
Supplement: Supplementary file 3 — Supplementary Data 1-7 [file 41467_2025_67264_MOESM3_ESM.zip › Supplementary Data3_limit of detection and quantificaiton.xlsx]

## Sheet: Description
Supplementary Data 3 calibration curves & LOQs
Sheet name	Description
metadata for 4 matrices	metadata for healthy individual cohort with 4 matrices
meta data for study cohort	Metadata for the COVID-19 plasma cohort.
WHO score & Severity	WHO score and severity description
metadata for exploris480 sample	Sample name reference for measurement on Exploris 480 (data match for nthermo-MS1 & -MS2)
Composite dataset	Composite dataset, in each severity group, randomly select data acquired from different LC-MS platforms and make the composite dataset

## Sheet: Preparation of Calibration curv
Preparation of Calibraiton curves
	light standard concentration (pg/µl)	light standard volume in calibration curve (µl)	concentration matched OSPP mixture volume in calibraiton curve (µl)	Surrogate matrix BSA concentration (ng/µl)	Surrogate matrix BSA volume in calibraiton curve
Cal 1	1000	10	10	4	20
Cal 2	200	10	10	4	20
Cal 3	40	10	10	4	20
Cal 4	8	10	10	4	20
Cal 5	1.6	10	10	4	20
Cal 6	0.32	10	10	4	20
Cal 7	0.064	10	10	4	20
Cal 8	0	10	10	4	20

## Sheet: LOD,LOQ
Summary of limit of detection and quantification and fitted linear regression formula
MS	Genes	Stripped.Sequence	Precursor	LOD (pg/µl)	LOQ (pg/µl)	LLOQ (pg/µl)	ULOQ (pg/µl)	intercept	slope	r2_1x	LOD = 3.3×σ (SD of y-intercept)/S (mean slope)
hZSWATH	TTR	AADDTWEPFASGK	AADDTWEPFASGK_2	3.53889	10.7239	0.8	500	0.00134462	0.0160181	0.990481	LOQQ = 10×σ (SD of y-intercept)/S (mean slope)
hZSWATH	ITIH1	AAISGENAGLVR	AAISGENAGLVR_2	2.00535	6.07683	0.8	500	0.0269352	0.0297216	0.972662	LLOD & LLOQ : endogenous peptide concentraiton at the lowest calibration point with cv < 20%
hZSWATH	SERPINA3	ADLSGITGAR	ADLSGITGAR_2	2.95507	8.95475	4	500	0.00678034	0.00878068	0.992177
hZSWATH	GSN	AGALNSNDAFVLK	AGALNSNDAFVLK_2	2.913	8.82727	0.8	500	0.00633586	0.0103542	0.988459
hZSWATH	AZGP1	AGEVQEPELR	AGEVQEPELR_2	1.38283	4.19038	0.8	500	0.167737	0.120769	0.945255
hZSWATH	A2M	AIGYLNTGYQR	AIGYLNTGYQR_2	0.919798	2.78727	4	500	0.00449345	0.00340512	0.995203
hZSWATH	CST3	ALDFAVGEYNK	ALDFAVGEYNK_2	6.71568	20.3506	4	500	0.151607	0.0832603	0.949947
hZSWATH	C4BPB	ALLAFQESK	ALLAFQESK_2	4.48974	13.6053	4	500	0.135389	0.0638902	0.984371
hZSWATH	C6	ALQEYAAK	ALQEYAAK_2	5.095	15.4394	4	500	-0.00572898	0.00634676	0.961177
hZSWATH	SERPINC1	ANRPFLVFIR	ANRPFLVFIR_3	4.12841	12.5103	4	500	0.0227108	0.0212161	0.995942
hZSWATH	CLU	ASSIIDELFQDR	ASSIIDELFQDR_2	6.64343	20.1316	4	500	-0.00743369	0.0538108	0.983567
hZSWATH	IGKV1-5	ASSLESGVPSR	ASSLESGVPSR_2	2.51432	7.61916	4	500	0.0421474	0.04154	0.968304
hZSWATH	APOA1	ATEHLSTLSEK	ATEHLSTLSEK_3	7.93077	24.0326	20	500	0.00635821	0.00067487	0.989502
hZSWATH	APOH	ATVVYQGER	ATVVYQGER_2	0.772222	2.34007	0.8	500	0.00902048	0.0173715	0.990148
hZSWATH	A1BG	ATWSGAVLAGR	ATWSGAVLAGR_2	1.6767	5.08091	0.8	500	0.0656881	0.0349712	0.956378
hZSWATH	C2	AVISPGFDVFAK	AVISPGFDVFAK_2	1.54736	4.68896	0.8	500	0.0223695	0.018522	0.972858
hZSWATH	SERPINA1	AVLTIDEK	AVLTIDEK_2	5.30549	16.0773	0.8	500	0.00469645	0.00142278	0.968124
hZSWATH	AFM	DADPDTFFAK	DADPDTFFAK_2	17.933	54.3423	20	500	0.0546208	0.0109285	0.983725
hZSWATH	APOC3	DALSSVQESQVAQQAR	DALSSVQESQVAQQAR_2	9.94227	30.1281	20	500	-0.0300411	0.00494054	0.994663
hZSWATH	IGHA2	DASGATFTWTPSSGK	DASGATFTWTPSSGK_2	1.48135	4.48895	0.8	500	0.00392403	0.0116715	0.99299
hZSWATH	IGHA1	DASGVTFTWTPSSGK	DASGVTFTWTPSSGK_2	7.00718	21.2339	20	500	-0.0263356	0.00638295	0.994146
hZSWATH	IGFALS	DFALQNPSAVPR	DFALQNPSAVPR_2	4.16998	12.6363	4	500	0.194223	0.0761898	0.969984
hZSWATH	TF	DGAGDVAFVK	DGAGDVAFVK_2	4.70318	14.2521	0.8	500	0.00108554	0.00037067	0.980745
hZSWATH	LRG1	DLLLPQPDLR	DLLLPQPDLR_2	4.84072	14.6688	4	500	0.0672255	0.0371517	0.989591
hZSWATH	AGT	DPTFIPAPIQAK	DPTFIPAPIQAK_2	3.2233	9.76757	4	500	0.0359956	0.0158864	0.991918
hZSWATH	KLKB1	DSVTGTLPK	DSVTGTLPK_2	0.257167	0.779293	0.8	500	0.0031148	0.0105322	0.985554
hZSWATH	ITIH3	DYIFGNYIER	DYIFGNYIER_2	1.85221	5.61276	0.8	500	-0.145301	0.188601	0.935711
hZSWATH	PLG	EAQLPVIENK	EAQLPVIENK_2	1.22884	3.72375	0.8	100	-0.00154008	0.0179229	0.978122
hZSWATH	APOC1	EFGNTLEDK	EFGNTLEDK_2	1.86396	5.64836	0.8	500	0.011016	0.0107452	0.97966
hZSWATH	HBB	EFTPPVQAAYQK	EFTPPVQAAYQK_2	4.86755	14.7502	4	500	0.00916496	0.0180059	0.977955
hZSWATH	SERPINA3	EIGELYLPK	EIGELYLPK_2	0.693903	2.10274	0.8	500	0.00238681	0.00713441	0.99356
hZSWATH	CLU	ELDESLQVAER	ELDESLQVAER_2	2.69743	8.17403	4	500	0.0351792	0.0159044	0.984292
hZSWATH	F2	ELLESYIDGR	ELLESYIDGR_2	4.14986	12.5753	4	500	0.00869156	0.0148243	0.994641
hZSWATH	APOB	EQHLFLPFSYK	EQHLFLPFSYK_3	0.401108	1.21548	0.8	500	0.00066549	0.00258985	0.991786
hZSWATH	SERPINA3	EQLSLLDR	EQLSLLDR_2	3.11206	9.43048	0.8	500	0.0120138	0.0136433	0.993654
hZSWATH	F12	EQPPSLTR	EQPPSLTR_2	14.4673	43.8404	20	500	0.00178071	0.00091525	0.964972
hZSWATH	AMBP	ETLLQDFR	ETLLQDFR_2	17.6447	53.4688	4	500	0.0787324	0.0222133	0.991712
hZSWATH	ITIH1	EVAFDLEIPK	EVAFDLEIPK_2	13.9465	42.2621	20	500	-0.043951	0.00498155	0.966097
hZSWATH	A2M	FEVQVTVPK	FEVQVTVPK_2	0.794472	2.40749	4	500	0.00084824	0.00612071	0.99327
hZSWATH	SAA1	FFGHGAEDSLADQAANEWGR	FFGHGAEDSLADQAANEWGR_3	61.5252	186.44	20	500	1.66102	0.0516731	0.951631
hZSWATH	C1QC	FNAVLTNPQGDYDTSTGK	FNAVLTNPQGDYDTSTGK_3	48.3203	146.425	20	500	0.373491	0.0132887	0.94357
hZSWATH	IGHG1	FNWYVDGVEVHNAK	FNWYVDGVEVHNAK_3	4.79409	14.5275	4	500	0.00255642	0.00143585	0.989504
hZSWATH	C1QC	FQSVFTVTR	FQSVFTVTR_2	2.92808	8.87296	4	500	0.00053566	0.00235699	0.996825
hZSWATH	IGLV8-61	FSGSILGNK	FSGSILGNK_2	0.779793	2.36301	0.032	500	0.00975995	0.0183187	0.985436
hZSWATH	AHSG	FSVVYAK	FSVVYAK_2	3.07788	9.32689	4	500	0.00506032	0.00356332	0.996984
hZSWATH	ITIH2	FYNQVSTPLLR	FYNQVSTPLLR_2	2.66567	8.0778	4	500	0.036626	0.0177145	0.993466
hZSWATH	GPX3	FYTFLK	FYTFLK_2	1.52634	4.62526	0.8	500	0.00478303	0.0128027	0.976345
hZSWATH	CP	GAYPLSIEPIGVR	GAYPLSIEPIGVR_2	1.63274	4.94771	0.8	500	0.0011207	0.00290664	0.990784
hZSWATH	HPX	GGYTLVSGYPK	GGYTLVSGYPK_2	1.10142	3.33762	0.8	500	7.1059e-05	0.00263463	0.994958
hZSWATH	ITIH1	GHMLENHVER	GHMLENHVER_3	2.55919	7.75512	4	500	0.00763508	0.0129065	0.964851
hZSWATH	PPBP	GKEESLDSDLYAELR	GKEESLDSDLYAELR_3	2.26003	6.84858	0.8	500	0.00214363	0.032361	0.968872
hZSWATH	IGHV6-1	GLEWLGR	GLEWLGR_2	5.49586	16.6541	4	500	0.074512	0.0157879	0.968482
hZSWATH	IGHV3-7	GLEWVANIK	GLEWVANIK_2	0.839242	2.54316	0.8	500	-0.00118618	0.0142591	0.997864
hZSWATH	IGHV3-49	GLEWVGFIR	GLEWVGFIR_2	1.68695	5.11196	0.8	500	0.0393118	0.0829469	0.975335
hZSWATH	IGHG2	GLPAPIEK	GLPAPIEK_2	1.9444	5.89211	0.8	500	0.00243082	0.00104103	0.986937
hZSWATH	PRG4	GLPNVVTSAISLPNIR	GLPNVVTSAISLPNIR_2	4.99364	15.1322	4	500	-0.0250828	0.021824	0.980045
hZSWATH	IGHG4	GLPSSIEK	GLPSSIEK_2	6.09021	18.4552	4	500	0.0058699	0.0037363	0.98801
hZSWATH	IGHG1	GPSVFPLAPSSK	GPSVFPLAPSSK_2	1.11143	3.36797	0.8	500	0.00181106	0.00288001	0.989713
hZSWATH	LRG1	GQTLLAVAK	GQTLLAVAK_2	5.76441	17.4679	4	500	0.0260583	0.0150684	0.99466
hZSWATH	CPN2	GQVVPALNEK	GQVVPALNEK_2	4.14765	12.5686	4	500	0.0699589	0.0463119	0.99549
hZSWATH	FGA	GSESGIFTNTK	GSESGIFTNTK_2	0.540933	1.63919	0.8	500	-0.00153517	0.0177679	0.988928
hZSWATH	TTR	GSPAINVAVHVFR	GSPAINVAVHVFR_3	15.3611	46.5489	4	500	-0.0212925	0.00444872	0.987681
hZSWATH	SERPINA7	GWVDLFVPK	GWVDLFVPK_2	11.4324	34.6437	4	500	-0.00068048	0.0346102	0.953491
hZSWATH	APOC3	GWVTDGFSSLK	GWVTDGFSSLK_2	6.81913	20.664	20	500	0.00621126	0.00320372	0.995833
hZSWATH	SERPINA6	HLVALSPK	HLVALSPK_2	5.89485	17.8632	0.8	500	-0.00126179	0.0041043	0.992506
hZSWATH	GSN	HVVPNEVVVQR	HVVPNEVVVQR_2	3.24238	9.82538	0.8	500	0.0003093	0.0132533	0.992353
hZSWATH	KLKB1	IAYGTQGSSGYSLR	IAYGTQGSSGYSLR_2	9.06715	27.4762	4	500	0.0212743	0.0212371	0.948762
hZSWATH	PF4	ICLDLQAPLYK	ICLDLQAPLYK_2	1.48699	4.50603	4	500	0.00730397	0.00714989	0.996467
hZSWATH	JCHAIN	IIVPLNNR	IIVPLNNR_2	1.10606	3.35171	0.8	500	0.213544	0.0966908	0.890548
hZSWATH	LUM	ILGPLSYSK	ILGPLSYSK_2	4.38248	13.2803	4	500	0.101473	0.0800447	0.985453
hZSWATH	PZP	IQHPFTVEEFVLPK	IQHPFTVEEFVLPK_3	6.89526	20.8947	4	500	0.180989	0.0843418	0.979765
hZSWATH	PON1	IQNILTEEPK	IQNILTEEPK_2	1.8017	5.45969	0.8	500	0.00025849	0.0530701	0.989248
hZSWATH	ITIH2	IQPSGGTNINEALLR	IQPSGGTNINEALLR_2	2.55739	7.74966	0.8	500	0.00472255	0.0275065	0.958798
hZSWATH	IGHV6-1	ITINPDTSK	ITINPDTSK_2	1.04966	3.1808	0.16	500	0.0678441	0.151629	0.958173
hZSWATH	SERPINA3	ITLLSALVETR	ITLLSALVETR_2	3.15211	9.55185	4	500	-0.0299895	0.0185964	0.986467
hZSWATH	LBP	ITLPDFTGDLR	ITLPDFTGDLR_2	1.17899	3.57269	0.8	100	0.0261284	0.202193	0.971787
hZSWATH	SERPINA6	ITQDAQLK	ITQDAQLK_2	4.73253	14.341	0.8	500	0.0225233	0.127396	0.981535
hZSWATH	CFI	IVIEYVDR	IVIEYVDR_2	2.08897	6.33022	0.8	500	0.251972	0.221021	0.844902
hZSWATH	APCS	IVLGQEQDSYGGK	IVLGQEQDSYGGK_2	3.93795	11.9332	4	500	0.0199619	0.0136761	0.989473
hZSWATH	CPN1	IVQLIQDTR	IVQLIQDTR_2	1.34911	4.08823	0.8	500	0.104892	0.107503	0.992151
hZSWATH	CD5L	IWLDNVR	IWLDNVR_2	2.32553	7.04705	0.8	500	0.0674122	0.0580085	0.942793
hZSWATH	ITIH2	IYLQPGR	IYLQPGR_2	0.649183	1.96722	4	500	0.0649323	0.0206448	0.965721
hZSWATH	FN1	IYLYTLNDNAR	IYLYTLNDNAR_2	3.16776	9.59927	4	500	0.0118256	0.0129127	0.994125
hZSWATH	APOA4	LAPLAEDVR	LAPLAEDVR_2	4.45124	13.4886	4	500	0.0394526	0.0183168	0.981438
hZSWATH	APOE	LAVYQAGAR	LAVYQAGAR_2	0.573898	1.73909	0.8	500	0.0140529	0.0392927	0.995064
hZSWATH	SERPINA4	LGFTDLFSK	LGFTDLFSK_2	2.80861	8.51094	4	500	-0.00778991	0.060175	0.982322
hZSWATH	SERPINF2	LGNQEPGGQTALK	LGNQEPGGQTALK_2	7.07032	21.4252	4	500	0.515869	0.137926	0.963768
hZSWATH	APOE	LGPLVEQGR	LGPLVEQGR_2	0.592539	1.79557	0.8	500	0.0185062	0.0617248	0.990939
hZSWATH	ITIH4	LGVYELLLK	LGVYELLLK_2	2.56568	7.7748	0.8	500	0.0133826	0.0187798	0.990241
hZSWATH	APOA1	LLDNWDSVTSTFSK	LLDNWDSVTSTFSK_2	6.95583	21.0783	0.8	500	0.00483092	0.00200268	0.982401
hZSWATH	SERPING1	LLDSLPSDTR	LLDSLPSDTR_2	0.199951	0.605913	0.16	100	0.0095906	0.0325906	0.988986
hZSWATH	C1S	LLEVPEGR	LLEVPEGR_2	3.52623	10.6855	0.8	500	0.0765536	0.11468	0.912647
hZSWATH	FCN3	LLGEVDHYQLALGK	LLGEVDHYQLALGK_3	3.28703	9.96071	4	500	0.0968655	0.0765914	0.97931
hZSWATH	IGKV3D-20	LLIYDASSR	LLIYDASSR_2	0.225437	0.683144	0.8	500	0.307432	0.16572	0.917661
hZSWATH	IGLV1-51	LLIYDNNK	LLIYDNNK_2	1.85617	5.62474	4	500	0.0100277	0.00826648	0.988424
hZSWATH	IGKV3-20	LLIYGASSR	LLIYGASSR_2	1.04188	3.15721	0.8	500	0.0155497	0.00730479	0.912847
hZSWATH	IGKV4-1	LLIYWASTR	LLIYWASTR_2	2.80636	8.50411	4	500	-0.0208202	0.00898387	0.989158
hZSWATH	SELENOP	LPTDSELAPR	LPTDSELAPR_2	4.73851	14.3591	4	500	0.149539	0.0636474	0.991422
hZSWATH	SERPINC1	LQPLDFK	LQPLDFK_2	5.99156	18.1563	4	500	0.0792729	0.0581788	0.978467
hZSWATH	SERPINA1	LSITGTYDLK	LSITGTYDLK_2	3.77125	11.428	4	500	-0.00504554	0.00361078	0.99147
hZSWATH	C9	LSPIYNLVPVK	LSPIYNLVPVK_2	2.36124	7.15526	4	500	0.0629981	0.0163951	0.983417
hZSWATH	PLG	LSSPAVITDK	LSSPAVITDK_2	4.78771	14.5082	4	500	0.0160057	0.0138765	0.991328
hZSWATH	ATRN	LTLTPWVGLR	LTLTPWVGLR_2	4.97727	15.0826	4	500	0.424185	0.15593	0.993086
hZSWATH	C7	LTPLYELVK	LTPLYELVK_2	1.20159	3.64117	0.8	500	0.0447217	0.109855	0.98673
hZSWATH	APOA4	LTPYADEFK	LTPYADEFK_2	0.952665	2.88686	4	500	0.0596721	0.0473548	0.989319
hZSWATH	FETUB	LVVLPFPK	LVVLPFPK_2	0.0774215	0.234611	0.16	100	0.0148079	0.103458	0.959425
hZSWATH	SERPINA7	NALALFVLPK	NALALFVLPK_2	3.04416	9.22473	4	500	-0.00369296	0.00366031	0.994257
hZSWATH	SERPIND1	NFGYTLR	NFGYTLR_2	4.42663	13.414	0.8	500	0.185571	0.0317761	0.97017
hZSWATH	APOD	NILTSNNIDVK	NILTSNNIDVK_2	2.44397	7.40598	0.16	500	0.00364979	0.00143715	0.987202
hZSWATH	PPBP	NIQSLEVIGK	NIQSLEVIGK_2	2.32309	7.03967	0.8	500	0.00208301	0.034728	0.982842
hZSWATH	IGHM	NVPLPVIAELPPK	NVPLPVIAELPPK_2	3.83174	11.6113	4	500	0.00784589	0.00435687	0.996054
hZSWATH	ITIH4	NVVFVIDK	NVVFVIDK_2	0.314492	0.953005	0.8	500	0.00564619	0.120369	0.98967
hZSWATH	SERPIND1	NYNLVESLK	NYNLVESLK_2	1.58694	4.80891	0.8	500	0.00685165	0.0180506	0.981338
hZSWATH	PGLYRP2	PSLSHLLSQYYGAGVAR	PSLSHLLSQYYGAGVAR_3	9.53219	28.8854	4	500	-0.00678894	0.00395708	0.986138
hZSWATH	C1QC	QTHQPPAPNSLIR	QTHQPPAPNSLIR_3	1.22867	3.72323	4	500	0.185168	0.0815692	0.92308
hZSWATH	KNG1	QVVAGLNFR	QVVAGLNFR_2	4.15809	12.6003	4	500	-0.00034084	0.0054924	0.995551
hZSWATH	SAA2	RGPGGAWAAEVISNAR	RGPGGAWAAEVISNAR_3	4.72355	14.3138	4	500	-0.0129758	0.021513	0.994631
hZSWATH	SAA1	RGPGGVWAAEAISDAR	RGPGGVWAAEAISDAR_3	5.191	15.7303	4	500	0.0358826	0.0170624	0.990142
hZSWATH	CRP	RQDNEILIFWSK	RQDNEILIFWSK_3	6.07802	18.4182	4	500	-0.027713	0.0160859	0.984552
hZSWATH	F9	SALVLQYLR	SALVLQYLR_2	0.829914	2.51489	0.8	500	0.0125496	0.0221941	0.942538
hZSWATH	ORM2	SDVMYTDWK	SDVMYTDWK_2	1.91709	5.80936	4	500	0.02346	0.0218721	0.951314
hZSWATH	ORM1	SDVVYTDWK	SDVVYTDWK_2	6.51047	19.7287	4	500	-0.00111987	0.00140268	0.983892
hZSWATH	PROS1	SFQTGLFTAAR	SFQTGLFTAAR_2	2.2642	6.8612	4	500	0.03436	0.0163693	0.993448
hZSWATH	CPN1	SIPQVSPVR	SIPQVSPVR_2	4.06	12.303	0.8	500	0.00820364	0.00308938	0.985837
hZSWATH	C8G	SLPVSDSVLSGFEQR	SLPVSDSVLSGFEQR_2	2.48354	7.52589	4	500	0.0557854	0.0292838	0.994556
hZSWATH	APOA2	SPELQAEAK	SPELQAEAK_2	6.10216	18.4914	4	500	-0.00741021	0.00972755	0.989731
hZSWATH	JCHAIN	SSEDPNEDIVER	SSEDPNEDIVER_2	3.69847	11.2075	4	500	0.0240355	0.0135465	0.985183
hZSWATH	LYZ	STDYGIFQINSR	STDYGIFQINSR_2	1.1247	3.40819	0.8	500	-0.00035901	0.0052126	0.998809
hZSWATH	CFB	STGSWSTLK	STGSWSTLK_2	36.8512	111.67	20	500	0.0860293	0.0219559	0.973695
hZSWATH	C8B	SVFLHAR	SVFLHAR_2	40.8671	123.84	20	500	0.181195	0.0306243	0.947036
hZSWATH	APOB	SVSLPSLDPASAK	SVSLPSLDPASAK_2	0.908113	2.75186	0.8	500	0.00290476	0.0112779	0.986339
hZSWATH	PGLYRP2	TFTLLDPK	TFTLLDPK_2	2.91411	8.83065	4	500	0.00132252	0.00467889	0.985828
hZSWATH	APOB	TGISPLALIK	TGISPLALIK_2	1.33962	4.05946	0.8	500	0.00692375	0.013182	0.990246
hZSWATH	F10	TGIVSGFGR	TGIVSGFGR_2	9.3042	28.1945	4	500	0.341531	0.0771302	0.972623
hZSWATH	FBLN1	TGYYFDGISR	TGYYFDGISR_2	3.4811	10.5488	4	500	0.0643078	0.0510412	0.983496
hZSWATH	C1QB	TINVPLR	TINVPLR_2	1.00055	3.03197	0.8	100	0.0187694	0.111381	0.975923
hZSWATH	SERPING1	TLYSSSPR	TLYSSSPR_2	0.259894	0.787559	0.8	500	0.00019095	0.00279855	0.990462
hZSWATH	IGHA1	TPLTATLSK	TPLTATLSK_2	2.33946	7.08929	0.8	500	0.00722823	0.00297706	0.984146
hZSWATH	IGKC	TVAAPSVFIFPPSDEQLK	TVAAPSVFIFPPSDEQLK_3	15.0167	45.5052	20	500	-0.00023363	0.00045403	0.975764
hZSWATH	KNG1	TVGSDTFYSFK	TVGSDTFYSFK_2	0.910271	2.7584	0.8	500	0.0129352	0.0254384	0.989592
hZSWATH	SERPINF1	TVQAVLTVPK	TVQAVLTVPK_2	7.76321	23.5249	4	500	0.00264727	0.0241324	0.960363
hZSWATH	C4BPA	TWYPEVPK	TWYPEVPK_2	4.80004	14.5456	0.8	500	0.0082229	0.0210526	0.9912
hZSWATH	LRG1	VAAGAFQGLR	VAAGAFQGLR_2	1.83308	5.55479	4	500	0.0196116	0.0109184	0.995996
hZSWATH	APOL1	VAQELEEK	VAQELEEK_2	12.1278	36.751	4	500	-0.0103289	0.0679966	0.888719
hZSWATH	FGG	VELEDWNGR	VELEDWNGR_2	18.3854	55.7132	20	500	-0.013552	0.00652421	0.992593
hZSWATH	C5	VFQFLEK	VFQFLEK_2	4.57188	13.8542	4	500	0.0696209	0.081435	0.996286
hZSWATH	HBA1	VGAHAGEYGAEALER	VGAHAGEYGAEALER_3	3.20908	9.72448	4	500	0.00228278	0.00360303	0.998116
hZSWATH	HP	VGYVSGWGR	VGYVSGWGR_2	0.763948	2.31499	0.8	500	-0.00013566	0.00595688	0.993428
hZSWATH	C3	VHQYFNVELIQPGAVK	VHQYFNVELIQPGAVK_3	14.2539	43.1936	20	500	-0.0760632	0.00682267	0.978232
hZSWATH	C3	VLLDGVQNPR	VLLDGVQNPR_2	1.58918	4.81568	4	500	0.00614228	0.0059352	0.99726
hZSWATH	APOD	VLNQELR	VLNQELR_2	5.5909	16.9421	4	500	0.00390503	0.00760556	0.983289
hZSWATH	B2M	VNHVTLSQPK	VNHVTLSQPK_2	23.371	70.8214	20	500	0.129439	0.0185822	0.986231
hZSWATH	HBB	VNVDEVGGEALGR	VNVDEVGGEALGR_2	7.10196	21.5211	4	500	0.00371511	0.00342051	0.994636
hZSWATH	APOA1	VSFLSALEEYTK	VSFLSALEEYTK_2	1.92351	5.82881	4	500	-0.00033502	0.00149518	0.996939
hZSWATH	F2	VTGWGNLK	VTGWGNLK_2	4.98536	15.1072	0.8	500	0.0110087	0.0201312	0.990065
hZSWATH	HP	VTSIQDWVQK	VTSIQDWVQK_2	15.9985	48.4803	20	500	-0.00121856	0.00138527	0.990054
hZSWATH	C9	VVEESELAR	VVEESELAR_2	1.01164	3.06556	0.8	500	0.0162371	0.0317601	0.993181
hZSWATH	F12	VVGGLVALR	VVGGLVALR_2	2.18959	6.63513	4	500	0.132684	0.0781512	0.991028
hZSWATH	IGHG2	VVSVLTVVHQDWLNGK	VVSVLTVVHQDWLNGK_3	18.6182	56.4188	20	500	-0.0791319	0.00582648	0.976419
hZSWATH	PROS1	VYFAGFPR	VYFAGFPR_2	5.43838	16.4799	4	500	0.199666	0.0508974	0.986191
hZSWATH	APOE	WELALGR	WELALGR_2	6.94782	21.054	4	500	0.0756149	0.0153732	0.966124
hZSWATH	SERPINA3	WEMPFDPQDTHQSR	WEMPFDPQDTHQSR_3	37.2399	112.848	20	500	-0.061922	0.0109604	0.959322
hZSWATH	APOM	WIYHLTEGSTDLR	WIYHLTEGSTDLR_3	8.38081	25.3964	20	500	0.00240147	0.00309214	0.988988
hZSWATH	FN1	WLPSSSPVTGYR	WLPSSSPVTGYR_2	4.93475	14.9538	4	500	0.0147352	0.0167824	0.989153
hZSWATH	FGG	YEASILTHDSSIR	YEASILTHDSSIR_3	12.5247	37.9535	20	500	0.0164862	0.00340698	0.995584
hZSWATH	C8B	YEFILK	YEFILK_2	1.14076	3.45684	0.032	500	0.0131299	0.0708933	0.991954
hZSWATH	KNG1	YFIDFVAR	YFIDFVAR_2	3.18352	9.64702	4	500	-0.159062	0.107583	0.977194
hZSWATH	CFB	YGLVTYATYPK	YGLVTYATYPK_2	5.95257	18.0381	4	500	0.00658984	0.0232387	0.986319
hZSWATH	FGB	YQISVNK	YQISVNK_2	1.48566	4.502	0.8	500	-0.00211101	0.00475633	0.995707
hZSWATH	ORM1	YVGGQEHFAHLLILR	YVGGQEHFAHLLILR_4	4.05137	12.2769	20	500	-0.0184198	0.00222409	0.997367
hZSWATH	C5	YVLSPYK	YVLSPYK_2	9.36869	28.39	4	500	0.198491	0.0765497	0.963408
hZSWATH	RBP4	YWGVASFLQK	YWGVASFLQK_2	4.63634	14.0495	4	500	0.0121605	0.0223819	0.990703
hZSWATH	IGHV3-7	YYVDSVK	YYVDSVK_2	0.991432	3.00434	0.8	500	-0.00924479	0.0238249	0.980071
hZsSWATH	TTR	AADDTWEPFASGK	AADDTWEPFASGK_2	1.88066	5.69898	4	500	-0.0459129	0.0199985	0.96427
hZsSWATH	ITIH1	AAISGENAGLVR	AAISGENAGLVR_2	0.447986	1.35753	0.8	500	0.0189197	0.0314828	0.985443
hZsSWATH	SERPINA3	ADLSGITGAR	ADLSGITGAR_2	4.27704	12.9607	4	500	0.0161842	0.00854559	0.964769
hZsSWATH	GSN	AGALNSNDAFVLK	AGALNSNDAFVLK_2	3.34983	10.151	0.8	500	-0.00903485	0.011277	0.995523
hZsSWATH	AZGP1	AGEVQEPELR	AGEVQEPELR_2	19.8797	60.2416	20	500	-0.0794112	0.165729	0.941691
hZsSWATH	A2M	AIGYLNTGYQR	AIGYLNTGYQR_2	0.381814	1.15701	0.8	500	-0.00158593	0.00319633	0.996803
hZsSWATH	CST3	ALDFAVGEYNK	ALDFAVGEYNK_2	5.93083	17.9722	4	500	-0.0194003	0.126618	0.98567
hZsSWATH	C4BPB	ALLAFQESK	ALLAFQESK_2	0.801161	2.42776	0.8	500	0.0456009	0.0682096	0.960477
hZsSWATH	C6	ALNHLPLEYNSALYSR	ALNHLPLEYNSALYSR_3	6.32039	19.1527	4	500	0.0270122	0.0747584	0.965109
hZsSWATH	SERPINC1	ANRPFLVFIR	ANRPFLVFIR_3	1.6884	5.11637	4	500	0.0214549	0.0169141	0.981181
hZsSWATH	CLU	ASSIIDELFQDR	ASSIIDELFQDR_2	3.5846	10.8624	0.8	500	0.0243208	0.0576799	0.983542
hZsSWATH	IGKV1-5	ASSLESGVPSR	ASSLESGVPSR_2	2.69282	8.16005	4	500	0.0104694	0.0431356	0.986606
hZsSWATH	APOA1	ATEHLSTLSEK	ATEHLSTLSEK_3	2.62208	7.9457	0.8	500	0.00189641	0.00081516	0.983502
hZsSWATH	APOH	ATVVYQGER	ATVVYQGER_2	4.26238	12.9163	4	500	0.0108207	0.0190919	0.982299
hZsSWATH	A1BG	ATWSGAVLAGR	ATWSGAVLAGR_2	0.871169	2.6399	0.8	100	-0.0176426	0.0595039	0.990266
hZsSWATH	C2	AVISPGFDVFAK	AVISPGFDVFAK_2	0.314479	0.952968	0.8	500	0.00189695	0.0194034	0.982608
hZsSWATH	SERPINA1	AVLTIDEK	AVLTIDEK_2	22.2232	67.3429	20	500	0.0230423	0.00168571	0.970178
hZsSWATH	AFM	DADPDTFFAK	DADPDTFFAK_2	17.6737	53.5567	20	500	-0.0481351	0.0136661	0.971018
hZsSWATH	APOC3	DALSSVQESQVAQQAR	DALSSVQESQVAQQAR_2	20.2448	61.3479	4	500	-0.0109017	0.00520176	0.95847
hZsSWATH	IGHA2	DASGATFTWTPSSGK	DASGATFTWTPSSGK_2	19.0224	57.6437	20	500	-0.0606088	0.0137196	0.978047
hZsSWATH	IGHA1	DASGVTFTWTPSSGK	DASGVTFTWTPSSGK_2	1.56991	4.7573	20	500	-0.0280013	0.00610468	0.996861
hZsSWATH	IGFALS	DFALQNPSAVPR	DFALQNPSAVPR_2	0.538255	1.63107	0.8	100	-0.0338426	0.0927506	0.990851
hZsSWATH	TF	DGAGDVAFVK	DGAGDVAFVK_2	6.08174	18.4295	0.16	500	0.00035508	0.00037732	0.963845
hZsSWATH	LRG1	DLLLPQPDLR	DLLLPQPDLR_2	5.75192	17.4301	4	500	0.0388283	0.0435251	0.963521
hZsSWATH	AGT	DPTFIPAPIQAK	DPTFIPAPIQAK_2	2.53528	7.68266	4	500	-0.00741806	0.0176377	0.985226
hZsSWATH	KLKB1	DSVTGTLPK	DSVTGTLPK_2	7.25134	21.9738	4	500	-0.00130828	0.0106023	0.988165
hZsSWATH	PLG	EAQLPVIENK	EAQLPVIENK_2	17.8157	53.9869	20	500	-0.0218169	0.0155594	0.984976
hZsSWATH	APOC1	EFGNTLEDK	EFGNTLEDK_2	18.6352	56.4703	20	500	-0.0455575	0.0108883	0.986217
hZsSWATH	HBB	EFTPPVQAAYQK	EFTPPVQAAYQK_2	9.04451	27.4076	4	500	0.00188208	0.0151507	0.978797
hZsSWATH	SERPINA3	EIGELYLPK	EIGELYLPK_2	0.216285	0.655408	0.16	500	0.00068169	0.00640048	0.994894
hZsSWATH	CLU	ELDESLQVAER	ELDESLQVAER_2	2.8246	8.55939	4	500	-0.0425771	0.0184701	0.989035
hZsSWATH	F2	ELLESYIDGR	ELLESYIDGR_2	3.4558	10.4721	4	500	-0.00367953	0.0152993	0.996411
hZsSWATH	APOB	EQHLFLPFSYK	EQHLFLPFSYK_3	3.35709	10.173	4	500	-0.00221978	0.00230002	0.991122
hZsSWATH	SERPINA3	EQLSLLDR	EQLSLLDR_2	0.281408	0.852751	0.16	500	0.00091318	0.0131488	0.976367
hZsSWATH	F12	EQPPSLTR	EQPPSLTR_2	7.63677	23.1417	20	500	-0.00106106	0.00076485	0.990367
hZsSWATH	AMBP	ETLLQDFR	ETLLQDFR_2	10.757	32.597	4	500	0.0917034	0.0170916	0.911367
hZsSWATH	ITIH1	EVAFDLEIPK	EVAFDLEIPK_2	3.47456	10.529	4	500	-0.00762704	0.00517065	0.981672
hZsSWATH	A2M	FEVQVTVPK	FEVQVTVPK_2	5.44355	16.4956	4	500	-0.00888914	0.00622552	0.993763
hZsSWATH	SAA1	FFGHGAEDSLADQAANEWGR	FFGHGAEDSLADQAANEWGR_3	12.375	37.5001	4	500	0.319269	0.0985884	0.959375
hZsSWATH	IGHG1	FNWYVDGVEVHNAK	FNWYVDGVEVHNAK_3	1.71918	5.20963	20	500	-0.0112709	0.00145249	0.989965
hZsSWATH	C1QC	FQSVFTVTR	FQSVFTVTR_2	0.86326	2.61594	0.8	500	-0.00119902	0.00233037	0.99434
hZsSWATH	IGLV8-61	FSGSILGNK	FSGSILGNK_2	2.19512	6.65187	4	500	0.0133134	0.0175262	0.983203
hZsSWATH	AHSG	FSVVYAK	FSVVYAK_2	0.877777	2.65993	0.16	500	0.00077114	0.00315232	0.992687
hZsSWATH	ITIH2	FYNQVSTPLLR	FYNQVSTPLLR_2	6.29649	19.0803	4	500	-0.00277869	0.0190504	0.991277
hZsSWATH	GPX3	FYTFLK	FYTFLK_2	8.45131	25.61	4	500	0.0222196	0.00903664	0.982937
hZsSWATH	CP	GAYPLSIEPIGVR	GAYPLSIEPIGVR_2	0.603793	1.82968	0.032	500	0.00032873	0.00263512	0.99613
hZsSWATH	HRG	GGEGTGYFVDFSVR	GGEGTGYFVDFSVR_2	12.0753	36.5919	20	500	-0.851	0.05363	0.97741
hZsSWATH	HPX	GGYTLVSGYPK	GGYTLVSGYPK_2	4.80282	14.554	4	500	-0.00042642	0.00228875	0.995566
hZsSWATH	PPBP	GKEESLDSDLYAELR	GKEESLDSDLYAELR_3	0.60369	1.82936	0.16	500	-0.00038657	0.033161	0.973256
hZsSWATH	IGHV6-1	GLEWLGR	GLEWLGR_2	0.831985	2.52117	0.8	100	-0.00759763	0.0234426	0.986618
hZsSWATH	IGHV3-7	GLEWVANIK	GLEWVANIK_2	4.76766	14.4474	4	500	-0.00960592	0.0150197	0.994604
hZsSWATH	IGHV3-49	GLEWVGFIR	GLEWVGFIR_2	1.27419	3.86118	0.16	500	0.0262004	0.0728954	0.955765
hZsSWATH	IGHG2	GLPAPIEK	GLPAPIEK_2	13.3609	40.4876	4	500	0.00937477	0.00157534	0.918316
hZsSWATH	PRG4	GLPNVVTSAISLPNIR	GLPNVVTSAISLPNIR_2	7.48618	22.6854	20	500	-0.35567	0.0287149	0.979784
hZsSWATH	IGHG4	GLPSSIEK	GLPSSIEK_2	1.90826	5.78262	0.8	500	-0.00043438	0.00389054	0.97056
hZsSWATH	IGHG1	GPSVFPLAPSSK	GPSVFPLAPSSK_2	1.19173	3.61131	0.8	500	0.00307608	0.00250965	0.964394
hZsSWATH	LRG1	GQTLLAVAK	GQTLLAVAK_2	1.95459	5.92301	4	500	0.0155413	0.0150001	0.974857
hZsSWATH	CPN2	GQVVPALNEK	GQVVPALNEK_2	1.64237	4.97687	0.8	500	0.00783703	0.0399046	0.990265
hZsSWATH	FGA	GSESGIFTNTK	GSESGIFTNTK_2	1.42167	4.30809	0.8	500	-0.0132945	0.0183558	0.984216
hZsSWATH	TTR	GSPAINVAVHVFR	GSPAINVAVHVFR_3	1.11433	3.37676	20	500	-0.0641421	0.00494926	0.996799
hZsSWATH	SERPINA7	GWVDLFVPK	GWVDLFVPK_2	7.37263	22.3413	4	500	-0.0648082	0.0345536	0.981409
hZsSWATH	APOC3	GWVTDGFSSLK	GWVTDGFSSLK_2	9.29763	28.1746	4	500	-0.00255438	0.00311751	0.985747
hZsSWATH	GSN	HVVPNEVVVQR	HVVPNEVVVQR_2	5.876	17.8061	0.8	500	-0.00510574	0.0145691	0.970538
hZsSWATH	KLKB1	IAYGTQGSSGYSLR	IAYGTQGSSGYSLR_2	6.12063	18.5474	4	500	-0.0385948	0.0241606	0.992759
hZsSWATH	PF4	ICLDLQAPLYK	ICLDLQAPLYK_2	5.42003	16.4243	0.8	500	-0.00419818	0.00760501	0.995661
hZsSWATH	JCHAIN	IIVPLNNR	IIVPLNNR_2	1.09422	3.31583	0.16	500	0.054975	0.114114	0.88943
hZsSWATH	LUM	ILGPLSYSK	ILGPLSYSK_2	5.65599	17.1394	4	500	-0.0204184	0.111098	0.979624
hZsSWATH	PZP	IQHPFTVEEFVLPK	IQHPFTVEEFVLPK_3	1.65438	5.01329	0.8	100	-0.104131	0.111657	0.916569
hZsSWATH	PON1	IQNILTEEPK	IQNILTEEPK_2	0.796403	2.41334	4	500	0.0820525	0.0477157	0.97882
hZsSWATH	ITIH2	IQPSGGTNINEALLR	IQPSGGTNINEALLR_2	4.00974	12.1507	4	500	0.0134147	0.0255917	0.969704
hZsSWATH	IGHV6-1	ITINPDTSK	ITINPDTSK_2	5.27466	15.9838	4	500	0.865487	0.163163	0.87946
hZsSWATH	SERPINA3	ITLLSALVETR	ITLLSALVETR_2	0.552787	1.67511	4	500	-0.0911976	0.0203413	0.98534
hZsSWATH	LBP	ITLPDFTGDLR	ITLPDFTGDLR_2	0.579296	1.75544	0.16	100	-0.0390284	0.275182	0.898906
hZsSWATH	SERPINA6	ITQDAQLK	ITQDAQLK_2	0.741391	2.24664	0.8	500	0.020345	0.146763	0.810738
hZsSWATH	CFI	IVIEYVDR	IVIEYVDR_2	18.9008	57.275	4	500	1.29676	0.312868	0.976139
hZsSWATH	APCS	IVLGQEQDSYGGK	IVLGQEQDSYGGK_2	6.09288	18.4633	4	500	-0.00763808	0.0145674	0.991183
hZsSWATH	CPN1	IVQLIQDTR	IVQLIQDTR_2	0.334976	1.01508	0.16	500	0.0341756	0.161995	0.966215
hZsSWATH	CD5L	IWLDNVR	IWLDNVR_2	0.321515	0.974288	0.8	500	0.0431541	0.0475796	0.921938
hZsSWATH	ITIH2	IYLQPGR	IYLQPGR_2	0.220959	0.669573	0.8	100	0.00196563	0.023545	0.992409
hZsSWATH	FN1	IYLYTLNDNAR	IYLYTLNDNAR_2	1.32318	4.00963	4	500	-0.0059782	0.0130758	0.990428
hZsSWATH	APOA4	LAPLAEDVR	LAPLAEDVR_2	5.20079	15.76	4	500	0.0109434	0.0182967	0.984029
hZsSWATH	APOE	LAVYQAGAR	LAVYQAGAR_2	3.42427	10.3766	4	500	0.0427719	0.0398797	0.980152
hZsSWATH	SERPINA4	LGFTDLFSK	LGFTDLFSK_2	1.48154	4.4895	0.8	500	-0.00225676	0.0528069	0.983976
hZsSWATH	APOE	LGPLVEQGR	LGPLVEQGR_2	7.92623	24.0189	4	500	0.138736	0.0522007	0.949458
hZsSWATH	ITIH4	LGVYELLLK	LGVYELLLK_2	6.43674	19.5053	4	500	0.032322	0.0148159	0.969155
hZsSWATH	APOA1	LLDNWDSVTSTFSK	LLDNWDSVTSTFSK_2	5.65131	17.1252	20	500	-0.0214671	0.00220832	0.985159
hZsSWATH	SERPING1	LLDSLPSDTR	LLDSLPSDTR_2	0.203113	0.615494	0.032	500	0.00181019	0.0229885	0.924249
hZsSWATH	C1S	LLEVPEGR	LLEVPEGR_2	0.790685	2.39602	0.16	20	0.00018436	0.145041	0.990268
hZsSWATH	FCN3	LLGEVDHYQLALGK	LLGEVDHYQLALGK_3	2.12225	6.43105	0.8	500	0.0224087	0.0913884	0.990597
hZsSWATH	IGKV3D-20	LLIYDASSR	LLIYDASSR_2	6.75858	20.4806	4	500	1.4993	0.181937	0.876539
hZsSWATH	IGLV1-51	LLIYDNNK	LLIYDNNK_2	0.745362	2.25867	0.8	100	-0.00069596	0.00876812	0.998909
hZsSWATH	IGKV3-20	LLIYGASSR	LLIYGASSR_2	0.297951	0.902881	0.8	500	0.0117608	0.00597643	0.833622
hZsSWATH	IGKV4-1	LLIYWASTR	LLIYWASTR_2	0.896559	2.71684	0.8	500	-0.00604873	0.00796223	0.973194
hZsSWATH	SELENOP	LPTDSELAPR	LPTDSELAPR_2	2.77726	8.41594	4	500	0.0812291	0.0706599	0.985393
hZsSWATH	SERPINC1	LQPLDFK	LQPLDFK_2	34.1012	103.337	20	500	-0.138129	0.0704474	0.875792
hZsSWATH	SERPINA1	LSITGTYDLK	LSITGTYDLK_2	8.0991	24.5427	20	500	-0.0416604	0.00398729	0.996216
hZsSWATH	C9	LSPIYNLVPVK	LSPIYNLVPVK_2	7.95918	24.1187	4	500	0.0415839	0.0155677	0.948675
hZsSWATH	PLG	LSSPAVITDK	LSSPAVITDK_2	7.33649	22.2318	4	500	-0.013892	0.0131193	0.996181
hZsSWATH	ATRN	LTLTPWVGLR	LTLTPWVGLR_2	1.86186	5.64201	0.8	500	-0.0244099	0.193509	0.928276
hZsSWATH	C7	LTPLYELVK	LTPLYELVK_2	2.25383	6.82979	0.8	500	0.00876943	0.130666	0.983603
hZsSWATH	APOA4	LTPYADEFK	LTPYADEFK_2	1.97941	5.99821	0.16	100	0.00212567	0.0581305	0.983539
hZsSWATH	SERPINA7	NALALFVLPK	NALALFVLPK_2	17.7904	53.9104	20	500	-0.0111994	0.00370426	0.991415
hZsSWATH	SERPIND1	NFGYTLR	NFGYTLR_2	3.34922	10.1491	0.032	500	0.133329	0.0305647	0.930332
hZsSWATH	APOD	NILTSNNIDVK	NILTSNNIDVK_2	3.11562	9.44127	4	500	-0.00222493	0.00158452	0.997993
hZsSWATH	PPBP	NIQSLEVIGK	NIQSLEVIGK_2	2.46752	7.47733	4	500	0.00058437	0.0308057	0.996846
hZsSWATH	IGHM	NVPLPVIAELPPK	NVPLPVIAELPPK_2	0.846026	2.56371	0.8	500	-0.0031234	0.0044726	0.994293
hZsSWATH	ITIH4	NVVFVIDK	NVVFVIDK_2	3.0031	9.10029	4	500	0.00628268	0.117709	0.97863
hZsSWATH	SERPIND1	NYNLVESLK	NYNLVESLK_2	4.18968	12.696	4	500	0.00956467	0.0191974	0.993084
hZsSWATH	PGLYRP2	PSLSHLLSQYYGAGVAR	PSLSHLLSQYYGAGVAR_3	7.42826	22.5099	20	500	-0.0264408	0.00361176	0.998062
hZsSWATH	C1QC	QTHQPPAPNSLIR	QTHQPPAPNSLIR_3	7.33418	22.2248	4	500	-0.983808	0.233692	0.912049
hZsSWATH	KNG1	QVVAGLNFR	QVVAGLNFR_2	0.835249	2.53106	0.8	500	-0.00189471	0.00513104	0.995506
hZsSWATH	SAA2	RGPGGAWAAEVISNAR	RGPGGAWAAEVISNAR_3	1.64985	4.99954	4	500	-0.0503207	0.0233214	0.982209
hZsSWATH	SAA1	RGPGGVWAAEAISDAR	RGPGGVWAAEAISDAR_3	0.859374	2.60416	0.8	500	-0.0109577	0.0216665	0.97814
hZsSWATH	CRP	RQDNEILIFWSK	RQDNEILIFWSK_3	12.8374	38.9012	4	500	-0.0942406	0.0197051	0.829412
hZsSWATH	F9	SALVLQYLR	SALVLQYLR_2	0.397849	1.2056	0.16	500	0.00285379	0.0174607	0.929912
hZsSWATH	ORM1	SDVVYTDWK	SDVVYTDWK_2	2.53922	7.6946	0.8	500	-0.0006449	0.00149277	0.995729
hZsSWATH	PROS1	SFQTGLFTAAR	SFQTGLFTAAR_2	0.0718055	0.217592	0.16	500	0.00839522	0.0192226	0.974596
hZsSWATH	CPN1	SIPQVSPVR	SIPQVSPVR_2	0.627428	1.9013	0.16	500	0.00046767	0.00225797	0.992022
hZsSWATH	AGT	SLDFTELDVAAEK	SLDFTELDVAAEK_2	26.0074	78.8104	20	500	-0.0351441	0.00412467	0.947666
hZsSWATH	C8G	SLPVSDSVLSGFEQR	SLPVSDSVLSGFEQR_2	4.23383	12.8298	4	500	-0.0404533	0.0336409	0.991531
hZsSWATH	APOA2	SPELQAEAK	SPELQAEAK_2	8.49106	25.7305	4	500	0.0238099	0.00822249	0.98907
hZsSWATH	JCHAIN	SSEDPNEDIVER	SSEDPNEDIVER_2	13.8724	42.0375	4	500	-0.0244513	0.0182705	0.961699
hZsSWATH	LYZ	STDYGIFQINSR	STDYGIFQINSR_2	16.6045	50.3165	20	500	-0.00092008	0.00532299	0.988619
hZsSWATH	CFB	STGSWSTLK	STGSWSTLK_2	13.6898	41.4841	4	500	-0.053647	0.0269789	0.833707
hZsSWATH	C8B	SVFLHAR	SVFLHAR_2	1.12957	3.42295	0.8	500	0.0145461	0.030454	0.982756
hZsSWATH	APOB	SVSLPSLDPASAK	SVSLPSLDPASAK_2	14.9774	45.386	20	500	-0.0785362	0.0126833	0.99505
hZsSWATH	PGLYRP2	TFTLLDPK	TFTLLDPK_2	32.6002	98.7885	20	500	-0.0246298	0.00415306	0.981428
hZsSWATH	APOB	TGISPLALIK	TGISPLALIK_2	1.18407	3.5881	0.8	500	-0.00180414	0.0131532	0.990154
hZsSWATH	F10	TGIVSGFGR	TGIVSGFGR_2	1.81369	5.49604	0.8	500	0.0730755	0.0615125	0.899708
hZsSWATH	FBLN1	TGYYFDGISR	TGYYFDGISR_2	2.3385	7.08636	4	500	0.0429897	0.0605162	0.975807
hZsSWATH	C1QB	TINVPLR	TINVPLR_2	6.6398	20.1206	4	500	0.422792	0.0910938	0.936042
hZsSWATH	SERPING1	TLYSSSPR	TLYSSSPR_2	1.37662	4.17159	4	500	-0.00158171	0.00285487	0.995336
hZsSWATH	IGHA1	TPLTATLSK	TPLTATLSK_2	1.27577	3.86598	0.8	500	0.00205851	0.00289136	0.949701
hZsSWATH	IGKC	TVAAPSVFIFPPSDEQLK	TVAAPSVFIFPPSDEQLK_3	6.4266	19.4746	4	500	-0.00104016	0.00042238	0.974007
hZsSWATH	KNG1	TVGSDTFYSFK	TVGSDTFYSFK_2	9.90982	30.0298	4	500	0.0284029	0.0236363	0.97077
hZsSWATH	SERPINF1	TVQAVLTVPK	TVQAVLTVPK_2	4.66543	14.1377	4	500	-0.00262685	0.0203277	0.98
hZsSWATH	C4BPA	TWYPEVPK	TWYPEVPK_2	1.21885	3.69347	0.16	100	0.00220271	0.0252755	0.978757
hZsSWATH	LRG1	VAAGAFQGLR	VAAGAFQGLR_2	0.684524	2.07431	0.8	500	-0.00152338	0.0121478	0.995045
hZsSWATH	APOL1	VAQELEEK	VAQELEEK_2	1.99393	6.0422	4	500	-0.168007	0.0811577	0.974805
hZsSWATH	FGG	VELEDWNGR	VELEDWNGR_2	4.15163	12.5807	4	500	-0.0011352	0.00590946	0.997409
hZsSWATH	C5	VFQFLEK	VFQFLEK_2	6.03237	18.2799	4	500	0.041275	0.0888405	0.989143
hZsSWATH	HBA1	VGAHAGEYGAEALER	VGAHAGEYGAEALER_3	5.3322	16.1582	20	500	-0.011116	0.00345668	0.996677
hZsSWATH	HP	VGYVSGWGR	VGYVSGWGR_2	4.35928	13.2099	4	500	-0.00735677	0.00554137	0.990786
hZsSWATH	C3	VLLDGVQNPR	VLLDGVQNPR_2	4.89728	14.8402	4	500	0.0105297	0.00543572	0.978233
hZsSWATH	APOD	VLNQELR	VLNQELR_2	5.65433	17.1343	4	500	0.0186247	0.00800418	0.965345
hZsSWATH	B2M	VNHVTLSQPK	VNHVTLSQPK_2	27.8925	84.5228	4	500	-0.0699275	0.0262863	0.929061
hZsSWATH	HBB	VNVDEVGGEALGR	VNVDEVGGEALGR_2	1.35934	4.11922	0.8	500	-0.00041709	0.00329468	0.994593
hZsSWATH	APOA1	VSFLSALEEYTK	VSFLSALEEYTK_2	2.74508	8.31842	4	500	-0.00115826	0.00158836	0.994398
hZsSWATH	F2	VTGWGNLK	VTGWGNLK_2	18.1375	54.9621	20	500	0.00351536	0.0221386	0.979846
hZsSWATH	HP	VTSIQDWVQK	VTSIQDWVQK_2	2.19482	6.65098	4	500	-0.00230034	0.00138996	0.994253
hZsSWATH	C9	VVEESELAR	VVEESELAR_2	1.11006	3.36381	4	500	-0.0382814	0.0375655	0.99204
hZsSWATH	F12	VVGGLVALR	VVGGLVALR_2	0.505243	1.53104	0.16	500	0.00155249	0.0981509	0.969505
hZsSWATH	IGHG2	VVSVLTVVHQDWLNGK	VVSVLTVVHQDWLNGK_3	33.3426	101.038	20	500	-0.0803855	0.00567625	0.963414
hZsSWATH	PROS1	VYFAGFPR	VYFAGFPR_2	1.59021	4.81883	0.8	500	0.00500593	0.0555904	0.970102
hZsSWATH	APOE	WELALGR	WELALGR_2	0.51032	1.54642	0.8	100	0.00147831	0.0206659	0.994666
hZsSWATH	SERPINA3	WEMPFDPQDTHQSR	WEMPFDPQDTHQSR_3	3.46207	10.4911	4	500	-0.025942	0.00985658	0.974481
hZsSWATH	APOM	WIYHLTEGSTDLR	WIYHLTEGSTDLR_3	1.84125	5.57956	4	500	-0.00226231	0.00319598	0.989593
hZsSWATH	FN1	WLPSSSPVTGYR	WLPSSSPVTGYR_2	9.4373	28.5979	4	500	-0.0335789	0.020453	0.965493
hZsSWATH	IGHG3	WYVDGVEVHNAK	WYVDGVEVHNAK_3	7.17712	21.7489	4	500	-0.222478	0.0914414	0.942343
hZsSWATH	FGG	YEASILTHDSSIR	YEASILTHDSSIR_3	4.95148	15.0045	4	500	-0.00281008	0.00333788	0.994565
hZsSWATH	C8B	YEFILK	YEFILK_2	0.556202	1.68546	0.16	500	0.0341761	0.0589031	0.942636
hZsSWATH	KNG1	YFIDFVAR	YFIDFVAR_2	9.10393	27.5877	4	500	-0.272571	0.143306	0.874139
hZsSWATH	CFB	YGLVTYATYPK	YGLVTYATYPK_2	1.80894	5.48164	0.8	500	-0.0132885	0.0273603	0.982307
hZsSWATH	FGB	YQISVNK	YQISVNK_2	2.38117	7.21568	4	500	0.00200334	0.00438741	0.987201
hZsSWATH	IGHV5-51	YSPSFQGQVTISADK	YSPSFQGQVTISADK_2	11.0443	33.4675	20	500	-0.063917	0.00439322	0.98405
hZsSWATH	ORM1	YVGGQEHFAHLLILR	YVGGQEHFAHLLILR_3	9.39732	28.4767	20	500	-0.0369672	0.00211733	0.971786
hZsSWATH	C5	YVLSPYK	YVLSPYK_2	4.17485	12.651	0.16	500	0.0237625	0.0811437	0.919985
hZsSWATH	RBP4	YWGVASFLQK	YWGVASFLQK_2	5.11512	15.5004	4	500	-0.0115343	0.0237019	0.980923
hZsSWATH	IGHV3-7	YYVDSVK	YYVDSVK_2	4.44115	13.458	4	500	0.0218728	0.0211921	0.944283
nThermo-MS1	ITIH1	AAISGENAGLVR	AAISGENAGLVR_2	0.218153	0.661069	0.032	500	0.00256258	0.0372538	0.99842
nThermo-MS1	SERPINA3	ADLSGITGAR	ADLSGITGAR_2	0.538317	1.63126	0.8	500	0.00512777	0.00950313	0.996035
nThermo-MS1	GSN	AGALNSNDAFVLK	AGALNSNDAFVLK_2	0.0309321	0.0937337	0.16	500	0.00183178	0.010819	0.996448
nThermo-MS1	AZGP1	AGEVQEPELR	AGEVQEPELR_2	0.851121	2.57915	0.032	500	0.0339298	0.141363	0.989986
nThermo-MS1	APOA1	AHVDALR	AHVDALR_2	1.69717	5.14293	0.8	500	0.00049907	0.0005749	0.973364
nThermo-MS1	A2M	AIGYLNTGYQR	AIGYLNTGYQR_2	0.0362054	0.109713	0.16	500	0.0018799	0.00361191	0.99524
nThermo-MS1	CST3	ALDFAVGEYNK	ALDFAVGEYNK_2	0.0474052	0.143652	0.8	500	0.0540979	0.103062	0.997728
nThermo-MS1	C4BPB	ALLAFQESK	ALLAFQESK_2	0.437427	1.32554	0.032	500	0.00966458	0.0699595	0.991691
nThermo-MS1	C6	ALNHLPLEYNSALYSR	ALNHLPLEYNSALYSR_3	0.886805	2.68729	0.16	500	0.0132784	0.0703225	0.99769
nThermo-MS1	C6	ALQEYAAK	ALQEYAAK_2	0.186752	0.565915	0.16	100	0.00064489	0.0047854	0.996152
nThermo-MS1	SERPINC1	ANRPFLVFIR	ANRPFLVFIR_3	0.60871	1.84458	4	500	-0.00912626	0.0196876	0.996639
nThermo-MS1	CLU	ASSIIDELFQDR	ASSIIDELFQDR_2	7.23829	21.9342	0.8	500	0.0917607	0.0452745	0.957983
nThermo-MS1	IGKV1-5	ASSLESGVPSR	ASSLESGVPSR_2	0.350806	1.06305	0.16	500	0.0104273	0.0448446	0.991875
nThermo-MS1	APOA1	ATEHLSTLSEK	ATEHLSTLSEK_3	0.913645	2.76862	0.8	500	0.00017305	0.00047982	0.992304
nThermo-MS1	APOH	ATVVYQGER	ATVVYQGER_2	0.246978	0.748419	0.032	100	0.00211584	0.0213778	0.99786
nThermo-MS1	A1BG	ATWSGAVLAGR	ATWSGAVLAGR_2	0.694395	2.10423	0.8	500	0.0154011	0.0501904	0.990902
nThermo-MS1	C2	AVISPGFDVFAK	AVISPGFDVFAK_2	0.724754	2.19622	0.8	500	0.0149892	0.0217443	0.997535
nThermo-MS1	SERPINA1	AVLTIDEK	AVLTIDEK_2	0.660981	2.00297	0.8	500	0.00028214	0.00111791	0.997163
nThermo-MS1	AFM	DADPDTFFAK	DADPDTFFAK_2	0.883493	2.67725	4	500	0.0280114	0.0113631	0.997946
nThermo-MS1	APOC3	DALSSVQESQVAQQAR	DALSSVQESQVAQQAR_2	0.939979	2.84842	0.8	500	0.00095076	0.00573008	0.989539
nThermo-MS1	IGHA2	DASGATFTWTPSSGK	DASGATFTWTPSSGK_2	1.38887	4.2087	0.8	500	0.00217121	0.013098	0.937647
nThermo-MS1	IGHA1	DASGVTFTWTPSSGK	DASGVTFTWTPSSGK_2	0.949624	2.87765	0.8	500	0.00401711	0.00581921	0.995962
nThermo-MS1	IGFALS	DFALQNPSAVPR	DFALQNPSAVPR_2	0.854188	2.58845	0.8	500	0.035667	0.0850947	0.987923
nThermo-MS1	TF	DGAGDVAFVK	DGAGDVAFVK_2	0.459821	1.3934	0.032	100	0.00018865	0.00022825	0.967317
nThermo-MS1	LRG1	DLLLPQPDLR	DLLLPQPDLR_2	1.43942	4.36187	0.032	100	0.0127376	0.0370959	0.938412
nThermo-MS1	AGT	DPTFIPAPIQAK	DPTFIPAPIQAK_2	0.518791	1.57209	0.8	500	0.0113716	0.016329	0.998407
nThermo-MS1	KLKB1	DSVTGTLPK	DSVTGTLPK_2	0.191658	0.580781	0.16	500	0.00223677	0.0103003	0.994416
nThermo-MS1	PLG	EAQLPVIENK	EAQLPVIENK_2	0.14253	0.43191	0.16	500	0.00387891	0.014538	0.997485
nThermo-MS1	APOC1	EFGNTLEDK	EFGNTLEDK_2	1.54608	4.6851	0.16	500	0.00385326	0.0100271	0.993182
nThermo-MS1	HBB	EFTPPVQAAYQK	EFTPPVQAAYQK_2	1.08892	3.29976	0.8	500	0.00712998	0.0160051	0.992931
nThermo-MS1	SERPINA3	EIGELYLPK	EIGELYLPK_2	0.134371	0.407184	0.16	500	0.00199895	0.00647278	0.999198
nThermo-MS1	CLU	ELDESLQVAER	ELDESLQVAER_2	2.20972	6.69612	0.8	500	0.019198	0.0159731	0.996408
nThermo-MS1	F2	ELLESYIDGR	ELLESYIDGR_2	0.447105	1.35486	0.16	500	0.00562436	0.0156788	0.992836
nThermo-MS1	APOB	EQHLFLPFSYK	EQHLFLPFSYK_3	3.26185	9.88439	0.8	500	0.00074605	0.00220265	0.994456
nThermo-MS1	SERPINA3	EQLSLLDR	EQLSLLDR_2	0.579884	1.75723	0.16	500	0.00354383	0.0138475	0.994497
nThermo-MS1	F12	EQPPSLTR	EQPPSLTR_2	0.353428	1.07099	0.16	500	8.7383e-05	0.0006893	0.994304
nThermo-MS1	AMBP	ETLLQDFR	ETLLQDFR_2	1.61568	4.896	0.032	500	0.00872011	0.0255429	0.982197
nThermo-MS1	ITIH1	EVAFDLEIPK	EVAFDLEIPK_2	0.875004	2.65153	0.8	500	0.0035886	0.00566218	0.997164
nThermo-MS1	A2M	FEVQVTVPK	FEVQVTVPK_2	0.422292	1.27967	0.16	500	0.00176901	0.00649014	0.99595
nThermo-MS1	C1QC	FNAVLTNPQGDYDTSTGK	FNAVLTNPQGDYDTSTGK_2	0.0676541	0.205012	0.8	500	0.00791364	0.0189423	0.996434
nThermo-MS1	C1QC	FQSVFTVTR	FQSVFTVTR_2	0.242041	0.733458	0.8	500	0.00064694	0.00238039	0.997812
nThermo-MS1	PROS1	FSAEFDFR	FSAEFDFR_2	13.041	39.5183	4	500	0.128328	0.0603261	0.986378
nThermo-MS1	IGLV8-61	FSGSILGNK	FSGSILGNK_2	0.0685018	0.207581	0.16	500	0.00331749	0.0169148	0.997148
nThermo-MS1	AHSG	FSVVYAK	FSVVYAK_2	0.588649	1.78378	0.16	500	0.00065184	0.00354361	0.993095
nThermo-MS1	ITIH2	FYNQVSTPLLR	FYNQVSTPLLR_2	0.420794	1.27513	0.8	500	0.00796479	0.0182126	0.997626
nThermo-MS1	GPX3	FYTFLK	FYTFLK_2	0.699302	2.1191	0.16	500	0.00215411	0.0118637	0.992831
nThermo-MS1	CP	GAYPLSIEPIGVR	GAYPLSIEPIGVR_2	0.321673	0.974767	0.16	500	0.00062849	0.00279026	0.994974
nThermo-MS1	C1S	GFQVVVTLR	GFQVVVTLR_2	0.903428	2.73766	0.8	500	0.00701291	0.0413938	0.938558
nThermo-MS1	HRG	GGEGTGYFVDFSVR	GGEGTGYFVDFSVR_2	6.78999	20.5757	0.8	500	0.0877912	0.0511049	0.978011
nThermo-MS1	HPX	GGYTLVSGYPK	GGYTLVSGYPK_2	2.87104	8.70013	0.032	500	0.00179962	0.00239038	0.952385
nThermo-MS1	ITIH1	GHMLENHVER	GHMLENHVER_3	3.62141	10.974	0.16	100	0.0240524	0.0148525	0.966613
nThermo-MS1	IGHV3-7	GLEWVANIK	GLEWVANIK_2	3.5903	10.8797	0.8	500	0.00845451	0.0149779	0.986779
nThermo-MS1	IGHV3-49	GLEWVGFIR	GLEWVGFIR_2	3.95078	11.9721	4	500	0.253548	0.113611	0.9773
nThermo-MS1	IGHG2	GLPAPIEK	GLPAPIEK_2	1.32016	4.00048	0.16	500	0.00071081	0.00073975	0.990843
nThermo-MS1	PRG4	GLPNVVTSAISLPNIR	GLPNVVTSAISLPNIR_2	3.63623	11.0189	4	500	-0.017302	0.0220101	0.988487
nThermo-MS1	IGHG4	GLPSSIEK	GLPSSIEK_2	0.69286	2.09957	0.8	500	0.0021607	0.00397798	0.998008
nThermo-MS1	IGHG1	GPSVFPLAPSSK	GPSVFPLAPSSK_2	0.073802	0.223643	0.16	500	0.00031505	0.00268943	0.997045
nThermo-MS1	LRG1	GQTLLAVAK	GQTLLAVAK_2	1.41736	4.29502	0.032	500	0.00146869	0.0151496	0.99258
nThermo-MS1	CPN2	GQVVPALNEK	GQVVPALNEK_2	2.6639	8.07243	4	500	0.0550317	0.0421049	0.990867
nThermo-MS1	FGA	GSESGIFTNTK	GSESGIFTNTK_2	0.518376	1.57084	0.16	500	0.00346864	0.0156785	0.996079
nThermo-MS1	TTR	GSPAINVAVHVFR	GSPAINVAVHVFR_2	3.69415	11.1944	4	500	-0.00098665	0.00579102	0.990069
nThermo-MS1	APOC3	GWVTDGFSSLK	GWVTDGFSSLK_2	6.71981	20.3631	4	500	-0.00048145	0.0032883	0.982137
nThermo-MS1	AFM	HFQNLGK	HFQNLGK_2	1.15694	3.50587	0.8	500	0.0132434	0.0543687	0.987558
nThermo-MS1	SERPINA6	HLVALSPK	HLVALSPK_2	0.78959	2.3927	0.8	500	0.00071537	0.00433041	0.992893
nThermo-MS1	GSN	HVVPNEVVVQR	HVVPNEVVVQR_2	0.837854	2.53895	0.032	500	0.00362883	0.0130624	0.993581
nThermo-MS1	KLKB1	IAYGTQGSSGYSLR	IAYGTQGSSGYSLR_2	0.138466	0.419595	0.16	500	0.00363564	0.0249682	0.996044
nThermo-MS1	PF4	ICLDLQAPLYK	ICLDLQAPLYK_2	0.321265	0.973531	0.16	500	0.00203846	0.00818628	0.994392
nThermo-MS1	JCHAIN	IIVPLNNR	IIVPLNNR_2	0.193438	0.586176	0.032	500	0.0264368	0.147494	0.988625
nThermo-MS1	LUM	ILGPLSYSK	ILGPLSYSK_2	0.154285	0.467531	0.16	500	0.0141851	0.092916	0.998923
nThermo-MS1	PZP	IQHPFTVEEFVLPK	IQHPFTVEEFVLPK_3	1.29005	3.90924	0.16	500	0.0195754	0.0831896	0.987994
nThermo-MS1	PON1	IQNILTEEPK	IQNILTEEPK_2	0.225537	0.683445	0.8	500	0.0246671	0.0518916	0.995973
nThermo-MS1	ITIH2	IQPSGGTNINEALLR	IQPSGGTNINEALLR_2	0.227792	0.690279	0.16	500	0.00485552	0.0238298	0.997432
nThermo-MS1	IGHV6-1	ITINPDTSK	ITINPDTSK_2	0.210942	0.639219	0.032	100	0.0230147	0.197618	0.984774
nThermo-MS1	SERPINA3	ITLLSALVETR	ITLLSALVETR_2	2.0049	6.07546	0.8	500	0.0121454	0.0237051	0.991784
nThermo-MS1	LBP	ITLPDFTGDLR	ITLPDFTGDLR_2	0.811107	2.4579	0.8	500	0.0962663	0.191388	0.996638
nThermo-MS1	SERPINA6	ITQDAQLK	ITQDAQLK_2	0.181718	0.550661	0.032	500	0.011853	0.12386	0.988377
nThermo-MS1	CFI	IVIEYVDR	IVIEYVDR_2	0.421261	1.27655	0.16	500	0.0848536	0.304004	0.987568
nThermo-MS1	APCS	IVLGQEQDSYGGK	IVLGQEQDSYGGK_2	0.614699	1.86273	0.8	500	0.00487233	0.0152149	0.995953
nThermo-MS1	CPN1	IVQLIQDTR	IVQLIQDTR_2	0.317706	0.962744	0.032	500	0.0754326	0.127842	0.985795
nThermo-MS1	ITIH2	IYLQPGR	IYLQPGR_2	0.346002	1.04849	0.032	500	0.0030159	0.0234711	0.985489
nThermo-MS1	FN1	IYLYTLNDNAR	IYLYTLNDNAR_2	0.534734	1.62041	0.8	500	0.0086638	0.0126961	0.997543
nThermo-MS1	APOA4	LAPLAEDVR	LAPLAEDVR_2	0.211714	0.641558	0.16	20	0.00355134	0.0224497	0.996697
nThermo-MS1	APOE	LAVYQAGAR	LAVYQAGAR_2	0.220595	0.668471	0.16	500	0.0100701	0.036252	0.990192
nThermo-MS1	SERPINA4	LGFTDLFSK	LGFTDLFSK_2	0.948518	2.8743	0.16	100	0.016894	0.0561207	0.973991
nThermo-MS1	SERPINF2	LGNQEPGGQTALK	LGNQEPGGQTALK_2	0.152705	0.462742	0.16	500	0.0228494	0.141334	0.989656
nThermo-MS1	APOE	LGPLVEQGR	LGPLVEQGR_2	0.626302	1.89789	0.8	500	0.0226503	0.0645528	0.988927
nThermo-MS1	ITIH4	LGVYELLLK	LGVYELLLK_2	0.577733	1.75071	0.16	100	0.00368172	0.0190665	0.994788
nThermo-MS1	SERPING1	LLDSLPSDTR	LLDSLPSDTR_2	0.420514	1.27428	0.16	500	0.00633783	0.0323414	0.990281
nThermo-MS1	C1S	LLEVPEGR	LLEVPEGR_2	1.40915	4.27014	0.8	500	-0.00508327	0.137431	0.96963
nThermo-MS1	FCN3	LLGEVDHYQLALGK	LLGEVDHYQLALGK_3	0.955135	2.89435	0.032	500	0.017351	0.0819935	0.988577
nThermo-MS1	IGKV3D-20	LLIYDASSR	LLIYDASSR_2	0.485583	1.47146	0.8	500	0.0893457	0.257279	0.995216
nThermo-MS1	IGLV1-51	LLIYDNNK	LLIYDNNK_2	3.09887	9.39052	0.8	500	0.00223969	0.0082738	0.990438
nThermo-MS1	IGKV3-20	LLIYGASSR	LLIYGASSR_2	0.470304	1.42516	0.16	100	0.00238674	0.0111556	0.992347
nThermo-MS1	SELENOP	LPTDSELAPR	LPTDSELAPR_2	0.0905047	0.274257	0.16	500	0.00941418	0.065454	0.996753
nThermo-MS1	SERPINC1	LQPLDFK	LQPLDFK_2	0.805211	2.44003	0.8	500	0.0293419	0.0649032	0.986541
nThermo-MS1	SERPINA1	LSITGTYDLK	LSITGTYDLK_2	3.99832	12.1161	4	500	0.00900828	0.0039634	0.994442
nThermo-MS1	C9	LSPIYNLVPVK	LSPIYNLVPVK_2	0.254873	0.772342	0.032	500	0.00112809	0.0203491	0.993203
nThermo-MS1	PLG	LSSPAVITDK	LSSPAVITDK_2	0.106991	0.324215	0.032	500	0.001504	0.0118147	0.988296
nThermo-MS1	C7	LTPLYELVK	LTPLYELVK_2	0.298237	0.903749	0.16	500	0.0249707	0.117403	0.996161
nThermo-MS1	APOA4	LTPYADEFK	LTPYADEFK_2	0.888799	2.69333	0.8	500	0.031768	0.0505603	0.995455
nThermo-MS1	FETUB	LVVLPFPK	LVVLPFPK_2	0.328661	0.995942	0.16	500	0.0191241	0.110231	0.993376
nThermo-MS1	SERPINA7	NALALFVLPK	NALALFVLPK_2	3.62041	10.9709	4	500	0.00048502	0.00384686	0.994217
nThermo-MS1	SERPIND1	NFGYTLR	NFGYTLR_2	2.2866	6.9291	0.032	500	0.17794	0.028039	0.963277
nThermo-MS1	APOD	NILTSNNIDVK	NILTSNNIDVK_2	0.148252	0.449249	0.16	500	0.00032974	0.00130886	0.995197
nThermo-MS1	PPBP	NIQSLEVIGK	NIQSLEVIGK_2	0.271498	0.822721	0.032	500	0.00344507	0.027924	0.997742
nThermo-MS1	IGHM	NVPLPVIAELPPK	NVPLPVIAELPPK_2	2.8385	8.60152	4	500	0.00048806	0.00445342	0.990484
nThermo-MS1	ITIH4	NVVFVIDK	NVVFVIDK_2	0.684252	2.07349	0.8	500	0.0569916	0.107849	0.990096
nThermo-MS1	SERPIND1	NYNLVESLK	NYNLVESLK_2	0.675121	2.04582	0.8	500	0.0134859	0.0181923	0.997348
nThermo-MS1	PGLYRP2	PSLSHLLSQYYGAGVAR	PSLSHLLSQYYGAGVAR_3	1.88204	5.70316	4	500	-0.00802722	0.00364157	0.995897
nThermo-MS1	C1QC	QTHQPPAPNSLIR	QTHQPPAPNSLIR_3	1.42667	4.32323	0.8	500	-0.00207022	0.110824	0.975195
nThermo-MS1	KNG1	QVVAGLNFR	QVVAGLNFR_2	0.431558	1.30775	0.8	500	0.00211593	0.00525059	0.998527
nThermo-MS1	SAA2	RGPGGAWAAEVISNAR	RGPGGAWAAEVISNAR_3	2.73026	8.27353	4	100	0.0306021	0.0167997	0.918843
nThermo-MS1	SAA1	RGPGGVWAAEAISDAR	RGPGGVWAAEAISDAR_3	3.0961	9.38213	0.8	100	0.0046617	0.0238915	0.951625
nThermo-MS1	CRP	RQDNEILIFWSK	RQDNEILIFWSK_2	2.60906	7.90625	4	500	0.0181602	0.0162077	0.980548
nThermo-MS1	F9	SALVLQYLR	SALVLQYLR_2	1.0592	3.2097	0.8	500	0.0125871	0.0256513	0.991276
nThermo-MS1	ORM1	SDVVYTDWK	SDVVYTDWK_2	10.8801	32.9699	0.8	100	0.00115601	0.00119809	0.801675
nThermo-MS1	PROS1	SFQTGLFTAAR	SFQTGLFTAAR_2	0.486324	1.47371	0.16	500	0.00378487	0.0182366	0.997128
nThermo-MS1	CPN1	SIPQVSPVR	SIPQVSPVR_2	0.0962009	0.291518	0.16	500	0.00057751	0.00222686	0.99819
nThermo-MS1	C8G	SLPVSDSVLSGFEQR	SLPVSDSVLSGFEQR_2	2.0032	6.07031	0.032	500	0.0134414	0.0304346	0.972209
nThermo-MS1	APOA2	SPELQAEAK	SPELQAEAK_2	3.23613	9.80644	4	500	0.00835527	0.00923361	0.997798
nThermo-MS1	JCHAIN	SSEDPNEDIVER	SSEDPNEDIVER_2	2.26789	6.87239	0.16	500	0.0084724	0.0136039	0.988303
nThermo-MS1	LYZ	STDYGIFQINSR	STDYGIFQINSR_2	0.0432039	0.130921	0.8	500	0.00188393	0.00524418	0.997221
nThermo-MS1	C8B	SVFLHAR	SVFLHAR_2	1.79065	5.42622	0.032	500	0.0309063	0.0304726	0.979785
nThermo-MS1	APOB	SVSLPSLDPASAK	SVSLPSLDPASAK_2	0.0635245	0.192498	0.16	500	0.00271072	0.0118333	0.991284
nThermo-MS1	PGLYRP2	TFTLLDPK	TFTLLDPK_2	0.376965	1.14232	0.8	500	0.00132994	0.00436323	0.998504
nThermo-MS1	APOB	TGISPLALIK	TGISPLALIK_2	0.103948	0.314994	0.16	500	0.00074675	0.0150136	0.997341
nThermo-MS1	F10	TGIVSGFGR	TGIVSGFGR_2	0.464691	1.40816	0.032	500	0.0110951	0.0782504	0.996169
nThermo-MS1	FBLN1	TGYYFDGISR	TGYYFDGISR_2	0.831035	2.51829	0.16	500	0.0162486	0.0504323	0.996219
nThermo-MS1	C1QB	TINVPLR	TINVPLR_2	0.511162	1.54898	0.8	500	0.0370089	0.122726	0.995609
nThermo-MS1	SERPING1	TLYSSSPR	TLYSSSPR_2	0.329624	0.998859	0.16	500	0.00031445	0.00290126	0.993472
nThermo-MS1	IGHA1	TPLTATLSK	TPLTATLSK_2	0.152694	0.46271	0.16	500	0.00049301	0.00342394	0.990503
nThermo-MS1	IGKC	TVAAPSVFIFPPSDEQLK	TVAAPSVFIFPPSDEQLK_2	1.0848	3.28727	0.8	500	0.0003599	0.00034427	0.99713
nThermo-MS1	KNG1	TVGSDTFYSFK	TVGSDTFYSFK_2	0.643788	1.95087	0.032	500	0.00594415	0.0235246	0.996256
nThermo-MS1	SERPINF1	TVQAVLTVPK	TVQAVLTVPK_2	0.0520054	0.157592	0.032	500	0.00149112	0.0205085	0.997287
nThermo-MS1	LRG1	VAAGAFQGLR	VAAGAFQGLR_2	0.0997344	0.302225	0.16	500	0.00173126	0.0131634	0.997976
nThermo-MS1	APOL1	VAQELEEK	VAQELEEK_2	0.804356	2.43744	0.16	100	0.026076	0.0696522	0.982384
nThermo-MS1	C5	VFQFLEK	VFQFLEK_2	0.616979	1.86963	0.16	500	0.0250273	0.0775079	0.992729
nThermo-MS1	HBA1	VGAHAGEYGAEALER	VGAHAGEYGAEALER_3	1.22173	3.7022	0.8	500	0.00308752	0.00360693	0.994157
nThermo-MS1	C3	VHQYFNVELIQPGAVK	VHQYFNVELIQPGAVK_3	0.880621	2.66855	0.8	500	0.00076506	0.00621492	0.997679
nThermo-MS1	C3	VLLDGVQNPR	VLLDGVQNPR_2	0.699439	2.11951	0.16	500	0.00162209	0.00617556	0.994832
nThermo-MS1	APOD	VLNQELR	VLNQELR_2	0.291068	0.882024	0.16	500	0.00110173	0.0087146	0.987075
nThermo-MS1	B2M	VNHVTLSQPK	VNHVTLSQPK_3	33.7296	102.211	4	500	-0.0105248	0.0215405	0.949576
nThermo-MS1	HBB	VNVDEVGGEALGR	VNVDEVGGEALGR_2	0.493216	1.4946	0.16	500	0.0008075	0.00382952	0.992854
nThermo-MS1	APOA1	VSFLSALEEYTK	VSFLSALEEYTK_2	90.9461	275.594	20	500	0.0239141	0.00138186	0.916893
nThermo-MS1	CLU	VTTVASHTSDSDVPSGVTEVVVK	VTTVASHTSDSDVPSGVTEVVVK_3	0.424082	1.2851	0.8	500	0.00267568	0.0039029	0.995214
nThermo-MS1	IGLL5	VTVLGQPK	VTVLGQPK_2	0.515621	1.56249	0.16	100	0.553678	2.29549	0.919644
nThermo-MS1	C9	VVEESELAR	VVEESELAR_2	0.865205	2.62183	0.8	500	0.0254657	0.0305938	0.990886
nThermo-MS1	F12	VVGGLVALR	VVGGLVALR_2	0.29357	0.889605	0.032	500	0.010428	0.0819711	0.997805
nThermo-MS1	IGHG2	VVSVLTVVHQDWLNGK	VVSVLTVVHQDWLNGK_3	3.67967	11.1505	0.16	100	0.00720461	0.00603183	0.912963
nThermo-MS1	PROS1	VYFAGFPR	VYFAGFPR_2	1.69826	5.14623	0.032	500	0.018808	0.0581743	0.980012
nThermo-MS1	APOE	WELALGR	WELALGR_2	0.492631	1.49282	0.16	500	0.0135171	0.0212317	0.998465
nThermo-MS1	IGHG3	WYVDGVEVHNAK	WYVDGVEVHNAK_3	3.50475	10.6204	4	500	0.111412	0.0528878	0.992906
nThermo-MS1	FGG	YEASILTHDSSIR	YEASILTHDSSIR_3	3.76312	11.4034	4	500	0.002334	0.00407504	0.982265
nThermo-MS1	C8B	YEFILK	YEFILK_2	0.802527	2.4319	0.032	100	0.0377618	0.0668543	0.973359
nThermo-MS1	KNG1	YFIDFVAR	YFIDFVAR_2	1.30501	3.95457	4	500	0.141848	0.108685	0.98669
nThermo-MS1	CFB	YGLVTYATYPK	YGLVTYATYPK_2	0.496425	1.50432	0.8	500	0.00909697	0.0228741	0.997232
nThermo-MS1	FGB	YQISVNK	YQISVNK_2	0.330555	1.00168	0.16	500	0.00060346	0.004674	0.991246
nThermo-MS1	IGHV5-51	YSPSFQGQVTISADK	YSPSFQGQVTISADK_2	2.37161	7.1867	0.8	500	0.00193603	0.00453787	0.990432
nThermo-MS1	C5	YVLSPYK	YVLSPYK_2	1.04387	3.16325	0.8	500	-0.00536768	0.102828	0.983778
nThermo-MS1	IGHV3-7	YYVDSVK	YYVDSVK_2	0.451783	1.36904	0.8	500	0.013889	0.0228167	0.995669
nThermo-MS2	TTR	AADDTWEPFASGK	AADDTWEPFASGK_2	2.72211	8.24883	4	500	0.00066479	0.0182123	0.987269
nThermo-MS2	ITIH1	AAISGENAGLVR	AAISGENAGLVR_2	0.136151	0.412579	0.032	100	0.00109667	0.0266241	0.926015
nThermo-MS2	SERPINA3	ADLSGITGAR	ADLSGITGAR_2	0.106681	0.323276	0.16	100	0.00113857	0.0099455	0.959525
nThermo-MS2	GSN	AGALNSNDAFVLK	AGALNSNDAFVLK_2	0.125556	0.380472	0.032	100	0.00089714	0.00963528	0.989315
nThermo-MS2	AZGP1	AGEVQEPELR	AGEVQEPELR_2	0.0769833	0.233283	0.16	100	0.0161361	0.149137	0.98975
nThermo-MS2	APOA1	AHVDALR	AHVDALR_2	0.982127	2.97614	0.8	500	-5.3554e-05	0.00079273	0.961608
nThermo-MS2	A2M	AIGYLNTGYQR	AIGYLNTGYQR_2	3.31038	10.0315	4	500	-0.00802928	0.00592077	0.972808
nThermo-MS2	CST3	ALDFAVGEYNK	ALDFAVGEYNK_2	0.261258	0.791692	0.16	500	0.0068148	0.131148	0.990267
nThermo-MS2	C4BPB	ALLAFQESK	ALLAFQESK_2	0.263971	0.799914	0.032	500	0.00630583	0.0754208	0.989722
nThermo-MS2	C6	ALNHLPLEYNSALYSR	ALNHLPLEYNSALYSR_2	0.674692	2.04452	0.16	100	-0.00075187	0.0835732	0.964513
nThermo-MS2	C6	ALQEYAAK	ALQEYAAK_2	0.0997423	0.30225	0.8	500	0.0010275	0.00494114	0.996314
nThermo-MS2	SERPINC1	ANRPFLVFIR	ANRPFLVFIR_3	1.12047	3.39537	0.8	100	-0.00720784	0.0224612	0.992922
nThermo-MS2	CLU	ASSIIDELFQDR	ASSIIDELFQDR_2	14.7214	44.6104	4	500	0.256518	0.0398597	0.985136
nThermo-MS2	IGKV1-5	ASSLESGVPSR	ASSLESGVPSR_2	0.136559	0.413817	0.032	100	0.00549815	0.0498354	0.995621
nThermo-MS2	APOA1	ATEHLSTLSEK	ATEHLSTLSEK_2	21.5563	65.3222	0.8	500	0.0059219	0.00052726	0.888561
nThermo-MS2	APOH	ATVVYQGER	ATVVYQGER_2	0.0984049	0.298197	0.032	100	0.00196502	0.0192942	0.974458
nThermo-MS2	A1BG	ATWSGAVLAGR	ATWSGAVLAGR_2	0.597627	1.81099	0.8	500	0.00507043	0.0557679	0.994532
nThermo-MS2	C2	AVISPGFDVFAK	AVISPGFDVFAK_2	0.367051	1.11227	0.16	500	-0.00018971	0.0279541	0.985264
nThermo-MS2	SERPINA1	AVLTIDEK	AVLTIDEK_2	0.378511	1.147	0.032	500	0.0001958	0.00101285	0.995795
nThermo-MS2	AFM	DADPDTFFAK	DADPDTFFAK_2	2.59227	7.85536	0.032	100	0.00587463	0.0109246	0.84168
nThermo-MS2	APOC3	DALSSVQESQVAQQAR	DALSSVQESQVAQQAR_2	1.11401	3.37578	4	500	0.0007478	0.00604748	0.991082
nThermo-MS2	IGHA2	DASGATFTWTPSSGK	DASGATFTWTPSSGK_2	0.155175	0.470226	0.8	500	0.0024408	0.0120195	0.998826
nThermo-MS2	IGHA1	DASGVTFTWTPSSGK	DASGVTFTWTPSSGK_2	3.21008	9.7275	4	500	0.00294128	0.00660146	0.9904
nThermo-MS2	IGFALS	DFALQNPSAVPR	DFALQNPSAVPR_2	0.489003	1.48183	0.032	500	0.0130959	0.078096	0.981335
nThermo-MS2	TF	DGAGDVAFVK	DGAGDVAFVK_2	11.8415	35.8833	20	500	-0.0002045	0.00024692	0.990578
nThermo-MS2	LRG1	DLLLPQPDLR	DLLLPQPDLR_2	0.391181	1.1854	0.16	500	0.0085634	0.038961	0.983848
nThermo-MS2	AGT	DPTFIPAPIQAK	DPTFIPAPIQAK_2	0.189639	0.574665	0.16	500	0.0064053	0.0159363	0.99735
nThermo-MS2	KLKB1	DSVTGTLPK	DSVTGTLPK_2	0.0242474	0.0734768	0.16	100	0.00180437	0.00963791	0.986701
nThermo-MS2	ITIH3	DYIFGNYIER	DYIFGNYIER_2	0.507121	1.53673	0.8	500	0.0625817	0.15009	0.983441
nThermo-MS2	PLG	EAQLPVIENK	EAQLPVIENK_2	0.470915	1.42702	0.8	500	0.00027846	0.0161755	0.992601
nThermo-MS2	APOC1	EFGNTLEDK	EFGNTLEDK_2	1.96877	5.96597	0.032	100	0.00385844	0.00874736	0.900591
nThermo-MS2	HBB	EFTPPVQAAYQK	EFTPPVQAAYQK_2	0.199175	0.603562	0.032	100	0.00225838	0.0159432	0.991271
nThermo-MS2	SERPINA3	EIGELYLPK	EIGELYLPK_2	0.298567	0.904748	0.16	500	0.00145513	0.00685981	0.994982
nThermo-MS2	CLU	ELDESLQVAER	ELDESLQVAER_2	1.46042	4.42551	0.8	500	0.00931854	0.0174385	0.990993
nThermo-MS2	F2	ELLESYIDGR	ELLESYIDGR_2	0.793205	2.40365	0.032	500	0.0028452	0.0181581	0.986102
nThermo-MS2	APOB	EQHLFLPFSYK	EQHLFLPFSYK_3	0.26834	0.813151	0.8	500	-4.9079e-05	0.0023953	0.984351
nThermo-MS2	SERPINA3	EQLSLLDR	EQLSLLDR_2	0.483517	1.4652	0.8	500	0.00348802	0.0142125	0.994135
nThermo-MS2	F12	EQPPSLTR	EQPPSLTR_2	0.781484	2.36813	0.8	500	0.00036216	0.00065719	0.995772
nThermo-MS2	AMBP	ETLLQDFR	ETLLQDFR_2	1.10493	3.34828	0.032	500	0.00670813	0.0250897	0.984545
nThermo-MS2	ITIH1	EVAFDLEIPK	EVAFDLEIPK_2	0.744749	2.25681	0.8	500	0.00216747	0.00578334	0.996163
nThermo-MS2	A2M	FEVQVTVPK	FEVQVTVPK_2	0.586922	1.77855	0.8	500	0.00179078	0.00830687	0.986399
nThermo-MS2	C1QC	FNAVLTNPQGDYDTSTGK	FNAVLTNPQGDYDTSTGK_2	0.327238	0.99163	0.032	20	0.00154596	0.018565	0.96044
nThermo-MS2	C1QC	FQSVFTVTR	FQSVFTVTR_2	2.19177	6.64172	4	500	0.00180439	0.00236482	0.997857
nThermo-MS2	PROS1	FSAEFDFR	FSAEFDFR_2	13.461	40.7908	0.8	500	0.170973	0.0784109	0.955932
nThermo-MS2	IGLV8-61	FSGSILGNK	FSGSILGNK_2	0.402496	1.21969	0.8	500	0.0128755	0.0178004	0.996238
nThermo-MS2	AHSG	FSVVYAK	FSVVYAK_2	0.833628	2.52615	0.8	500	0.00100571	0.00361592	0.993623
nThermo-MS2	ITIH2	FYNQVSTPLLR	FYNQVSTPLLR_2	0.335583	1.01692	0.8	500	-0.00070595	0.0222003	0.992952
nThermo-MS2	GPX3	FYTFLK	FYTFLK_2	0.282591	0.856338	0.16	500	0.00223124	0.0134997	0.984762
nThermo-MS2	CP	GAYPLSIEPIGVR	GAYPLSIEPIGVR_2	0.412427	1.24978	0.8	100	-0.00051119	0.00550729	0.976654
nThermo-MS2	C1S	GFQVVVTLR	GFQVVVTLR_2	1.8704	5.66787	0.8	500	0.0120273	0.0470101	0.990335
nThermo-MS2	HPX	GGYTLVSGYPK	GGYTLVSGYPK_2	0.86107	2.6093	0.16	500	0.00470352	0.00249449	0.990961
nThermo-MS2	PPBP	GKEESLDSDLYAELR	GKEESLDSDLYAELR_2	4.56002	13.8182	0.16	100	0.0282218	0.0301534	0.919112
nThermo-MS2	IGHV6-1	GLEWLGR	GLEWLGR_2	0.534867	1.62081	0.8	500	-0.00229546	0.0262421	0.988513
nThermo-MS2	IGHV3-7	GLEWVANIK	GLEWVANIK_2	0.772857	2.34199	0.8	500	0.00670348	0.0154186	0.995567
nThermo-MS2	IGHV3-49	GLEWVGFIR	GLEWVGFIR_2	1.60963	4.87766	0.8	500	0.0982372	0.106332	0.928475
nThermo-MS2	IGHG2	GLPAPIEK	GLPAPIEK_2	0.560212	1.69761	0.16	100	0.00066225	0.00077006	0.979871
nThermo-MS2	PRG4	GLPNVVTSAISLPNIR	GLPNVVTSAISLPNIR_2	1.07289	3.25117	0.8	100	-0.00820812	0.0233694	0.996022
nThermo-MS2	IGHG4	GLPSSIEK	GLPSSIEK_2	0.0690543	0.209256	0.032	100	0.000542	0.00416539	0.975329
nThermo-MS2	IGHG1	GPSVFPLAPSSK	GPSVFPLAPSSK_2	1.17135	3.54953	4	500	0.00298196	0.00222067	0.99546
nThermo-MS2	LRG1	GQTLLAVAK	GQTLLAVAK_2	0.203841	0.6177	0.16	500	0.00126535	0.0163185	0.992788
nThermo-MS2	CPN2	GQVVPALNEK	GQVVPALNEK_2	0.107009	0.324268	0.032	500	0.00296481	0.0389806	0.998516
nThermo-MS2	FGA	GSESGIFTNTK	GSESGIFTNTK_2	0.299095	0.90635	0.032	500	0.00360205	0.0179578	0.996407
nThermo-MS2	TTR	GSPAINVAVHVFR	GSPAINVAVHVFR_2	2.23549	6.77423	4	500	-0.00867022	0.00668628	0.998235
nThermo-MS2	SERPINA7	GWVDLFVPK	GWVDLFVPK_2	1072.85	3251.06	0.8	500	0.013319	0.0348244	0.994068
nThermo-MS2	AFM	HFQNLGK	HFQNLGK_2	2.00459	6.07452	0.032	100	0.0207162	0.0472248	0.917381
nThermo-MS2	SERPINA6	HLVALSPK	HLVALSPK_2	0.320845	0.972257	0.032	500	0.00180151	0.00422152	0.997541
nThermo-MS2	GSN	HVVPNEVVVQR	HVVPNEVVVQR_2	0.497418	1.50733	0.032	500	0.00244009	0.0141225	0.995969
nThermo-MS2	KLKB1	IAYGTQGSSGYSLR	IAYGTQGSSGYSLR_2	0.25039	0.758758	0.16	500	0.00105981	0.0252767	0.98862
nThermo-MS2	PF4	ICLDLQAPLYK	ICLDLQAPLYK_2	0.227984	0.690862	0.032	500	0.00161809	0.00813227	0.992275
nThermo-MS2	JCHAIN	IIVPLNNR	IIVPLNNR_2	0.110673	0.335372	0.032	500	0.0239916	0.175712	0.984048
nThermo-MS2	LUM	ILGPLSYSK	ILGPLSYSK_2	0.227999	0.690906	0.032	500	0.00785547	0.0907995	0.998872
nThermo-MS2	PZP	IQHPFTVEEFVLPK	IQHPFTVEEFVLPK_2	1.0434	3.16181	4	500	-0.0154395	0.0897308	0.996471
nThermo-MS2	PON1	IQNILTEEPK	IQNILTEEPK_2	0.334582	1.01389	0.032	100	0.00440038	0.0382935	0.960543
nThermo-MS2	ITIH2	IQPSGGTNINEALLR	IQPSGGTNINEALLR_2	0.117969	0.357481	0.032	100	0.00165585	0.0200974	0.987581
nThermo-MS2	IGHV6-1	ITINPDTSK	ITINPDTSK_2	0.102395	0.310288	0.032	100	0.0190775	0.225687	0.993617
nThermo-MS2	SERPINA3	ITLLSALVETR	ITLLSALVETR_2	0.870582	2.63813	0.16	500	0.00557165	0.0259308	0.998114
nThermo-MS2	LBP	ITLPDFTGDLR	ITLPDFTGDLR_2	4.89204	14.8244	0.032	500	0.182165	0.21001	0.861589
nThermo-MS2	SERPINA6	ITQDAQLK	ITQDAQLK_2	5.07705	15.385	4	500	0.192555	0.106977	0.970924
nThermo-MS2	CFI	IVIEYVDR	IVIEYVDR_2	0.462357	1.40108	0.032	500	0.0561547	0.294598	0.995461
nThermo-MS2	APCS	IVLGQEQDSYGGK	IVLGQEQDSYGGK_2	0.257169	0.779299	0.8	500	0.00251375	0.0161543	0.984203
nThermo-MS2	CPN1	IVQLIQDTR	IVQLIQDTR_2	0.19299	0.584818	0.16	500	0.0764982	0.125712	0.998756
nThermo-MS2	CD5L	IWLDNVR	IWLDNVR_2	0.919362	2.78594	0.032	4	0.0267181	0.0587962	0.899754
nThermo-MS2	ITIH2	IYLQPGR	IYLQPGR_2	0.25697	0.778696	0.032	100	0.00248329	0.0255019	0.994652
nThermo-MS2	FN1	IYLYTLNDNAR	IYLYTLNDNAR_2	0.334926	1.01493	0.16	500	0.00162202	0.0132707	0.997175
nThermo-MS2	APOA4	LAPLAEDVR	LAPLAEDVR_2	7.71687	23.3844	0.8	100	0.0131062	0.0199315	0.961241
nThermo-MS2	APOE	LAVYQAGAR	LAVYQAGAR_2	0.202577	0.613869	0.032	500	0.00267068	0.038002	0.99539
nThermo-MS2	SERPINA4	LGFTDLFSK	LGFTDLFSK_2	0.852035	2.58193	0.032	100	0.00836148	0.0483796	0.975533
nThermo-MS2	SERPINF2	LGNQEPGGQTALK	LGNQEPGGQTALK_2	0.177955	0.539258	0.16	500	-0.0219764	0.233696	0.983481
nThermo-MS2	APOE	LGPLVEQGR	LGPLVEQGR_2	0.181796	0.550898	0.032	100	0.00361429	0.0515804	0.983203
nThermo-MS2	ITIH4	LGVYELLLK	LGVYELLLK_2	0.386599	1.17151	0.16	100	0.00417704	0.0185413	0.981274
nThermo-MS2	SERPING1	LLDSLPSDTR	LLDSLPSDTR_2	0.352692	1.06876	0.032	500	0.00296374	0.0398232	0.97897
nThermo-MS2	C1S	LLEVPEGR	LLEVPEGR_2	0.335337	1.01617	0.032	500	0.0138508	0.115547	0.982914
nThermo-MS2	FCN3	LLGEVDHYQLALGK	LLGEVDHYQLALGK_3	0.393304	1.19183	0.16	500	0.0129277	0.0884429	0.990979
nThermo-MS2	IGKV3D-20	LLIYDASSR	LLIYDASSR_2	0.270857	0.82078	0.032	100	0.0273206	0.293554	0.997626
nThermo-MS2	IGLV1-51	LLIYDNNK	LLIYDNNK_2	1.78243	5.4013	0.8	500	0.00441461	0.0090717	0.970091
nThermo-MS2	IGKV3-20	LLIYGASSR	LLIYGASSR_2	0.0588887	0.178451	0.032	100	0.0003486	0.0110422	0.993684
nThermo-MS2	SELENOP	LPTDSELAPR	LPTDSELAPR_2	0.118725	0.359774	0.16	500	0.0091209	0.0545399	0.993255
nThermo-MS2	SERPINC1	LQPLDFK	LQPLDFK_2	0.123565	0.374441	0.16	100	0.00900093	0.0515478	0.984163
nThermo-MS2	SERPINA1	LSITGTYDLK	LSITGTYDLK_2	1.2231	3.70636	0.032	500	0.00285727	0.00419735	0.984858
nThermo-MS2	C9	LSPIYNLVPVK	LSPIYNLVPVK_2	0.051776	0.156897	0.16	500	-0.00029634	0.0202179	0.99753
nThermo-MS2	PLG	LSSPAVITDK	LSSPAVITDK_2	0.144839	0.438905	0.16	100	0.00161712	0.0123169	0.997894
nThermo-MS2	ATRN	LTLTPWVGLR	LTLTPWVGLR_2	0.845924	2.56341	0.8	100	0.00795382	0.130992	0.88582
nThermo-MS2	C7	LTPLYELVK	LTPLYELVK_2	0.126425	0.383106	0.032	100	0.00650606	0.136162	0.994543
nThermo-MS2	APOA4	LTPYADEFK	LTPYADEFK_2	0.231074	0.700223	0.032	500	0.00418976	0.0543763	0.995214
nThermo-MS2	FETUB	LVVLPFPK	LVVLPFPK_2	0.0929479	0.28166	0.032	100	0.0160414	0.11198	0.973712
nThermo-MS2	SERPINA7	NALALFVLPK	NALALFVLPK_2	0.46391	1.40579	4	500	-0.00129791	0.00365288	0.997583
nThermo-MS2	SERPIND1	NFGYTLR	NFGYTLR_2	1.141	3.45756	0.032	500	0.152775	0.030944	0.984204
nThermo-MS2	APOD	NILTSNNIDVK	NILTSNNIDVK_2	6.58531	19.9555	4	500	-0.00098384	0.00246151	0.942826
nThermo-MS2	PPBP	NIQSLEVIGK	NIQSLEVIGK_2	0.270968	0.821116	0.032	500	0.00420783	0.0225947	0.980062
nThermo-MS2	IGHM	NVPLPVIAELPPK	NVPLPVIAELPPK_2	0.353756	1.07199	0.8	500	0.00067875	0.00414113	0.998594
nThermo-MS2	ITIH4	NVVFVIDK	NVVFVIDK_2	0.139769	0.423541	0.16	500	0.0192698	0.122357	0.990346
nThermo-MS2	SERPIND1	NYNLVESLK	NYNLVESLK_2	0.481825	1.46007	0.8	100	0.00223436	0.0113548	0.996336
nThermo-MS2	PGLYRP2	PSLSHLLSQYYGAGVAR	PSLSHLLSQYYGAGVAR_3	1.7435	5.28334	4	500	-0.00801838	0.00351157	0.997018
nThermo-MS2	C1QC	QTHQPPAPNSLIR	QTHQPPAPNSLIR_2	0.114281	0.346307	0.8	500	0.0032643	0.0906118	0.998433
nThermo-MS2	KNG1	QVVAGLNFR	QVVAGLNFR_2	0.509171	1.54294	0.8	500	0.00177849	0.00487467	0.998673
nThermo-MS2	SAA2	RGPGGAWAAEVISNAR	RGPGGAWAAEVISNAR_3	4.04459	12.2563	4	100	0.0324018	0.0186721	0.908856
nThermo-MS2	SAA1	RGPGGVWAAEAISDAR	RGPGGVWAAEAISDAR_3	3.16671	9.5961	4	100	0.0137524	0.0160794	0.938948
nThermo-MS2	CRP	RQDNEILIFWSK	RQDNEILIFWSK_3	0.607973	1.84234	4	100	0.0312575	0.0165572	0.974897
nThermo-MS2	F9	SALVLQYLR	SALVLQYLR_2	0.246907	0.748202	0.16	500	0.00029161	0.0304303	0.982864
nThermo-MS2	ORM1	SDVVYTDWK	SDVVYTDWK_2	10.6148	32.166	4	500	0.00340955	0.00132625	0.939182
nThermo-MS2	PROS1	SFQTGLFTAAR	SFQTGLFTAAR_2	0.240238	0.727994	0.8	100	-0.00023583	0.0215764	0.997786
nThermo-MS2	CPN1	SIPQVSPVR	SIPQVSPVR_2	0.440694	1.33544	0.8	500	0.00023651	0.00241591	0.990122
nThermo-MS2	AGT	SLDFTELDVAAEK	SLDFTELDVAAEK_2	0.130284	0.3948	0.16	500	0.0011891	0.00417143	0.976182
nThermo-MS2	C8G	SLPVSDSVLSGFEQR	SLPVSDSVLSGFEQR_2	0.514644	1.55953	0.16	100	0.00797967	0.0230354	0.949019
nThermo-MS2	APOA2	SPELQAEAK	SPELQAEAK_2	0.441651	1.33834	0.032	500	0.00161139	0.00793861	0.959666
nThermo-MS2	JCHAIN	SSEDPNEDIVER	SSEDPNEDIVER_2	1.29743	3.93162	0.8	500	0.00466603	0.0151659	0.995357
nThermo-MS2	LYZ	STDYGIFQINSR	STDYGIFQINSR_2	1.42605	4.32136	0.8	500	-0.00150368	0.0085473	0.972272
nThermo-MS2	C8B	SVFLHAR	SVFLHAR_2	0.712754	2.15986	0.16	100	0.0203922	0.0301034	0.980593
nThermo-MS2	APOB	SVSLPSLDPASAK	SVSLPSLDPASAK_2	0.0767355	0.232532	0.16	500	0.00123741	0.0110997	0.998302
nThermo-MS2	PGLYRP2	TFTLLDPK	TFTLLDPK_2	0.483374	1.46477	0.16	500	0.0020576	0.00471604	0.983663
nThermo-MS2	APOB	TGISPLALIK	TGISPLALIK_2	0.205873	0.623859	0.16	500	0.00077238	0.0159186	0.997606
nThermo-MS2	F10	TGIVSGFGR	TGIVSGFGR_2	0.224144	0.679224	0.032	100	0.00639847	0.082698	0.995962
nThermo-MS2	FBLN1	TGYYFDGISR	TGYYFDGISR_2	0.218452	0.661977	0.16	500	0.00506368	0.0606221	0.990019
nThermo-MS2	C1QB	TINVPLR	TINVPLR_2	0.165906	0.502744	0.032	500	0.00669248	0.138637	0.985854
nThermo-MS2	SERPING1	TLYSSSPR	TLYSSSPR_2	0.11832	0.358546	0.8	500	0.0007535	0.00303364	0.989149
nThermo-MS2	IGHA1	TPLTATLSK	TPLTATLSK_2	0.187213	0.567313	0.16	500	0.0010932	0.00365938	0.990266
nThermo-MS2	IGKC	TVAAPSVFIFPPSDEQLK	TVAAPSVFIFPPSDEQLK_2	1.62189	4.91481	4	500	0.00054035	0.00036282	0.99691
nThermo-MS2	KNG1	TVGSDTFYSFK	TVGSDTFYSFK_2	0.816127	2.47311	0.8	500	0.00881046	0.0259203	0.994422
nThermo-MS2	SERPINF1	TVQAVLTVPK	TVQAVLTVPK_2	0.0664741	0.201437	0.16	500	0.00163985	0.018574	0.996276
nThermo-MS2	LRG1	VAAGAFQGLR	VAAGAFQGLR_2	0.1426	0.432122	0.16	100	0.00129797	0.0177107	0.985781
nThermo-MS2	APOL1	VAQELEEK	VAQELEEK_2	0.68121	2.06427	0.032	500	0.00999435	0.0598025	0.985849
nThermo-MS2	C5	VFQFLEK	VFQFLEK_2	0.426101	1.29122	0.032	100	0.0131826	0.104141	0.986067
nThermo-MS2	HBA1	VGAHAGEYGAEALER	VGAHAGEYGAEALER_2	0.206609	0.626088	0.8	500	0.0005177	0.00392666	0.995367
nThermo-MS2	C3	VHQYFNVELIQPGAVK	VHQYFNVELIQPGAVK_3	0.453948	1.3756	0.8	500	-0.00235558	0.00727202	0.997835
nThermo-MS2	C3	VLLDGVQNPR	VLLDGVQNPR_2	0.656073	1.9881	0.8	500	0.00124747	0.00641394	0.996164
nThermo-MS2	APOD	VLNQELR	VLNQELR_2	0.0783076	0.237296	0.16	500	0.00089886	0.00917694	0.995845
nThermo-MS2	B2M	VNHVTLSQPK	VNHVTLSQPK_3	17.3996	52.7261	4	500	-0.0100844	0.0214655	0.984874
nThermo-MS2	HBB	VNVDEVGGEALGR	VNVDEVGGEALGR_2	0.238801	0.72364	0.8	100	0.00104152	0.00354802	0.988994
nThermo-MS2	APOA1	VSFLSALEEYTK	VSFLSALEEYTK_2	27.9781	84.7821	20	500	-0.00082033	0.00152193	0.981982
nThermo-MS2	CLU	VTTVASHTSDSDVPSGVTEVVVK	VTTVASHTSDSDVPSGVTEVVVK_3	0.71979	2.18118	0.032	100	0.00087538	0.00398068	0.981881
nThermo-MS2	IGLL5	VTVLGQPK	VTVLGQPK_2	2.52252	7.64399	0.8	100	-0.867314	3.72529	0.868824
nThermo-MS2	C9	VVEESELAR	VVEESELAR_2	0.620433	1.8801	0.8	500	0.00405619	0.0341743	0.995878
nThermo-MS2	F12	VVGGLVALR	VVGGLVALR_2	0.201736	0.61132	0.032	100	0.00773587	0.0795745	0.987623
nThermo-MS2	IGHG2	VVSVLTVVHQDWLNGK	VVSVLTVVHQDWLNGK_3	4.49342	13.6164	4	500	-0.00191076	0.00583767	0.961038
nThermo-MS2	PROS1	VYFAGFPR	VYFAGFPR_2	0.945593	2.86543	0.032	500	0.0119825	0.0691236	0.986297
nThermo-MS2	APOE	WELALGR	WELALGR_2	0.229871	0.696578	0.8	500	0.00563433	0.0208896	0.999065
nThermo-MS2	SERPINA3	WEMPFDPQDTHQSR	WEMPFDPQDTHQSR_3	3.13547	9.50141	4	100	0.0118954	0.0136593	0.992622
nThermo-MS2	APOM	WIYHLTEGSTDLR	WIYHLTEGSTDLR_2	1.20447	3.6499	0.16	500	0.00470328	0.00352341	0.966173
nThermo-MS2	IGHG3	WYVDGVEVHNAK	WYVDGVEVHNAK_2	0.827708	2.5082	0.8	100	0.0194241	0.0634566	0.981721
nThermo-MS2	FGG	YEASILTHDSSIR	YEASILTHDSSIR_2	0.766202	2.32182	0.8	500	-0.00016526	0.00386005	0.990836
nThermo-MS2	C8B	YEFILK	YEFILK_2	0.484441	1.468	0.032	500	0.0272623	0.0737406	0.982104
nThermo-MS2	KNG1	YFIDFVAR	YFIDFVAR_2	1.06379	3.2236	0.16	500	0.032773	0.113651	0.997134
nThermo-MS2	CFB	YGLVTYATYPK	YGLVTYATYPK_2	0.447041	1.35467	0.032	500	0.00329241	0.0208696	0.993997
nThermo-MS2	FGB	YQISVNK	YQISVNK_2	0.867384	2.62843	0.8	100	0.00038144	0.00538161	0.976144
nThermo-MS2	IGHV5-51	YSPSFQGQVTISADK	YSPSFQGQVTISADK_2	18.0892	54.8157	20	500	0.014728	0.00464311	0.996128
nThermo-MS2	ORM1	YVGGQEHFAHLLILR	YVGGQEHFAHLLILR_2	3.59905	10.9062	0.8	500	4.5049e-05	0.00194828	0.993155
nThermo-MS2	C5	YVLSPYK	YVLSPYK_2	0.248596	0.75332	0.032	500	0.0121666	0.0949675	0.993272
nThermo-MS2	IGHV3-7	YYVDSVK	YYVDSVK_2	0.26857	0.813847	0.8	500	0.00700921	0.0253267	0.989565
uZSWATH	TTR	AADDTWEPFASGK	AADDTWEPFASGK_2	0.958153	2.90349	0.8	500	0.0110703	0.0160089	0.992807
uZSWATH	ITIH1	AAISGENAGLVR	AAISGENAGLVR_2	0.937921	2.84218	0.8	500	0.0535616	0.0139122	0.801256
uZSWATH	GSN	AGALNSNDAFVLK	AGALNSNDAFVLK_2	0.100433	0.304343	0.16	500	0.00204478	0.00885388	0.991456
uZSWATH	A2M	AIGYLNTGYQR	AIGYLNTGYQR_2	0.157548	0.47742	0.16	500	0.00122878	0.00334516	0.958652
uZSWATH	CST3	ALDFAVGEYNK	ALDFAVGEYNK_2	0.648134	1.96404	0.8	500	0.0820586	0.0791702	0.983204
uZSWATH	C4BPB	ALLAFQESK	ALLAFQESK_2	0.0782661	0.23717	0.16	500	0.0293006	0.0389152	0.897954
uZSWATH	C6	ALNHLPLEYNSALYSR	ALNHLPLEYNSALYSR_3	0.321553	0.974404	0.16	500	0.0308623	0.0417224	0.843251
uZSWATH	C6	ALQEYAAK	ALQEYAAK_2	0.389755	1.18107	0.16	500	0.00333532	0.00398991	0.855258
uZSWATH	SERPINC1	ANRPFLVFIR	ANRPFLVFIR_3	1.94025	5.87956	0.8	500	0.0202863	0.0123104	0.87913
uZSWATH	CLU	ASSIIDELFQDR	ASSIIDELFQDR_2	0.456541	1.38346	0.032	500	0.0129041	0.0276952	0.876164
uZSWATH	APOA1	ATEHLSTLSEK	ATEHLSTLSEK_2	5.98008	18.1215	4	500	0.00191801	0.00111779	0.991088
uZSWATH	AFM	DADPDTFFAK	DADPDTFFAK_2	0.958119	2.90339	0.8	500	0.0129807	0.00872287	0.977099
uZSWATH	APOC3	DALSSVQESQVAQQAR	DALSSVQESQVAQQAR_3	0.845939	2.56345	0.8	500	0.00221303	0.0055672	0.996079
uZSWATH	IGHA2	DASGATFTWTPSSGK	DASGATFTWTPSSGK_2	1.64811	4.99429	0.8	500	0.00266786	0.0121262	0.997884
uZSWATH	IGHA1	DASGVTFTWTPSSGK	DASGVTFTWTPSSGK_2	3.21822	9.75219	4	500	0.0172893	0.00586828	0.998194
uZSWATH	IGFALS	DFALQNPSAVPR	DFALQNPSAVPR_2	0.524659	1.58987	0.8	500	0.103257	0.0548355	0.919433
uZSWATH	TF	DGAGDVAFVK	DGAGDVAFVK_2	4.30361	13.0412	4	500	0.00158091	0.00086896	0.993485
uZSWATH	LRG1	DLLLPQPDLR	DLLLPQPDLR_2	0.9686	2.93515	0.032	500	0.00645107	0.0240154	0.910016
uZSWATH	AGT	DPTFIPAPIQAK	DPTFIPAPIQAK_2	0.429405	1.30123	0.16	500	0.00722365	0.0151389	0.996179
uZSWATH	IGKC	DSTYSLSSTLTLSK	DSTYSLSSTLTLSK_2	10.3681	31.4186	0.8	500	0.0143404	0.00181538	0.965384
uZSWATH	ITIH3	DYIFGNYIER	DYIFGNYIER_2	0.70202	2.12733	0.8	500	0.10856	0.121269	0.994237
uZSWATH	PLG	EAQLPVIENK	EAQLPVIENK_2	0.713039	2.16072	0.8	500	0.0146345	0.0116488	0.954642
uZSWATH	HBB	EFTPPVQAAYQK	EFTPPVQAAYQK_2	0.799247	2.42196	0.8	500	0.0114886	0.0147407	0.983929
uZSWATH	CLU	ELDESLQVAER	ELDESLQVAER_2	0.85019	2.57633	0.8	500	0.0157742	0.0151703	0.996704
uZSWATH	F2	ELLESYIDGR	ELLESYIDGR_2	0.377387	1.1436	0.16	500	0.00691474	0.00944644	0.895213
uZSWATH	APOB	EQHLFLPFSYK	EQHLFLPFSYK_3	66.2868	200.869	4	500	0.021009	0.00235781	0.994743
uZSWATH	F12	EQPPSLTR	EQPPSLTR_2	1.78896	5.4211	0.8	500	0.00421482	0.00113241	0.978075
uZSWATH	ITIH1	EVAFDLEIPK	EVAFDLEIPK_2	0.214827	0.65099	0.16	500	0.00387407	0.0037219	0.885804
uZSWATH	A2M	FEVQVTVPK	FEVQVTVPK_2	0.30678	0.929638	0.032	500	0.00094814	0.00538868	0.974486
uZSWATH	SAA1	FFGHGAEDSLADQAANEWGR	FFGHGAEDSLADQAANEWGR_3	1.49899	4.54239	0.16	500	0.0609151	0.0536575	0.966868
uZSWATH	C1QC	FNAVLTNPQGDYDTSTGK	FNAVLTNPQGDYDTSTGK_3	2.83886	8.60262	4	500	0.0391159	0.0155383	0.994288
uZSWATH	IGHG1	FNWYVDGVEVHNAK	FNWYVDGVEVHNAK_2	15.9044	48.1951	4	500	0.00023853	0.00147232	0.995386
uZSWATH	C1QC	FQSVFTVTR	FQSVFTVTR_2	4.47518	13.5611	0.16	500	0.00164519	0.00242012	0.911362
uZSWATH	PROS1	FSAEFDFR	FSAEFDFR_2	0.443104	1.34274	0.032	500	0.0138373	0.0454211	0.992067
uZSWATH	AHSG	FSVVYAK	FSVVYAK_2	0.530768	1.60839	0.8	500	0.0142658	0.00339441	0.889298
uZSWATH	ITIH2	FYNQVSTPLLR	FYNQVSTPLLR_2	0.256268	0.77657	0.16	500	0.00278078	0.0137381	0.958331
uZSWATH	CP	GAYPLSIEPIGVR	GAYPLSIEPIGVR_2	0.145426	0.440685	0.16	500	0.00188646	0.00270594	0.878569
uZSWATH	C1S	GFQVVVTLR	GFQVVVTLR_2	0.992215	3.00671	0.16	500	0.017684	0.0274316	0.99119
uZSWATH	HRG	GGEGTGYFVDFSVR	GGEGTGYFVDFSVR_2	1.75552	5.31975	4	500	0.0585348	0.0418944	0.99452
uZSWATH	HPX	GGYTLVSGYPK	GGYTLVSGYPK_2	0.20931	0.634273	0.032	500	0.00083993	0.00238809	0.95442
uZSWATH	ITIH1	GHMLENHVER	GHMLENHVER_3	0.225663	0.683826	0.16	500	0.00311869	0.0132048	0.992134
uZSWATH	PPBP	GKEESLDSDLYAELR	GKEESLDSDLYAELR_3	1.09004	3.30316	0.8	500	0.0440006	0.0209092	0.906906
uZSWATH	IGHV3-7	GLEWVANIK	GLEWVANIK_2	0.293909	0.890633	0.16	500	0.00677562	0.00771718	0.802445
uZSWATH	IGHV3-49	GLEWVGFIR	GLEWVGFIR_2	0.249594	0.756345	0.16	500	0.0195226	0.10795	0.980066
uZSWATH	IGHG2	GLPAPIEK	GLPAPIEK_1	1.39334	4.22223	4	500	-0.00052849	0.00061687	0.97886
uZSWATH	PRG4	GLPNVVTSAISLPNIR	GLPNVVTSAISLPNIR_3	0.509531	1.54403	0.8	500	0.00432242	0.0146437	0.958675
uZSWATH	IGHG4	GLPSSIEK	GLPSSIEK_2	0.415978	1.26054	0.16	500	0.00071157	0.003872	0.996179
uZSWATH	LRG1	GQTLLAVAK	GQTLLAVAK_2	0.325157	0.985324	0.16	500	0.00819425	0.00787066	0.802557
uZSWATH	CPN2	GQVVPALNEK	GQVVPALNEK_2	0.512138	1.55193	0.16	500	0.0191269	0.023486	0.827925
uZSWATH	FGA	GSESGIFTNTK	GSESGIFTNTK_2	0.196241	0.594668	0.032	500	0.00285158	0.00943263	0.875472
uZSWATH	TTR	GSPAINVAVHVFR	GSPAINVAVHVFR_3	2.89221	8.76428	0.8	500	-0.00132782	0.0035402	0.981378
uZSWATH	SERPINA7	GWVDLFVPK	GWVDLFVPK_2	0.532756	1.61441	0.032	500	0.0037236	0.0169304	0.838273
uZSWATH	APOC3	GWVTDGFSSLK	GWVTDGFSSLK_2	1.01395	3.07258	0.8	500	0.0027552	0.00295006	0.993712
uZSWATH	AFM	HFQNLGK	HFQNLGK_2	1.62716	4.93078	0.8	500	0.0348524	0.0503446	0.994349
uZSWATH	SERPINA6	HLVALSPK	HLVALSPK_2	2.31368	7.01115	4	500	-0.00466857	0.00451526	0.995799
uZSWATH	GSN	HVVPNEVVVQR	HVVPNEVVVQR_3	0.283034	0.857678	0.16	100	0.00312351	0.0131805	0.990181
uZSWATH	KLKB1	IAYGTQGSSGYSLR	IAYGTQGSSGYSLR_2	3.10149	9.39845	4	500	0.0575566	0.0190938	0.986646
uZSWATH	PF4	ICLDLQAPLYK	ICLDLQAPLYK_2	0.548556	1.66229	0.8	500	0.00941817	0.00580902	0.971247
uZSWATH	LUM	ILGPLSYSK	ILGPLSYSK_2	0.136751	0.414399	0.032	500	0.00613196	0.077181	0.991883
uZSWATH	PZP	IQHPFTVEEFVLPK	IQHPFTVEEFVLPK_3	0.247369	0.749605	0.16	500	0.0330129	0.0476151	0.904675
uZSWATH	PON1	IQNILTEEPK	IQNILTEEPK_2	0.280307	0.849414	0.032	500	0.00502816	0.0328286	0.900501
uZSWATH	ITIH2	IQPSGGTNINEALLR	IQPSGGTNINEALLR_2	0.616682	1.86873	0.8	500	0.0155009	0.020483	0.986197
uZSWATH	IGHV6-1	ITINPDTSK	ITINPDTSK_2	0.0570911	0.173003	0.16	500	0.0788185	0.110334	0.918485
uZSWATH	SERPINA3	ITLLSALVETR	ITLLSALVETR_2	0.203222	0.615824	0.032	500	0.00467485	0.0191166	0.975958
uZSWATH	SERPINA6	ITQDAQLK	ITQDAQLK_2	0.242498	0.734843	0.16	500	0.0342437	0.0736662	0.970665
uZSWATH	CFI	IVIEYVDR	IVIEYVDR_2	0.203337	0.616172	0.16	500	0.132759	0.146247	0.82454
uZSWATH	APCS	IVLGQEQDSYGGK	IVLGQEQDSYGGK_2	1.19943	3.63464	0.8	500	0.0125679	0.0115716	0.978108
uZSWATH	CPN1	IVQLIQDTR	IVQLIQDTR_2	0.0460448	0.13953	0.032	500	0.075447	0.0656852	0.892538
uZSWATH	CD5L	IWLDNVR	IWLDNVR_2	0.113379	0.343574	0.032	500	0.00812725	0.030605	0.858182
uZSWATH	ITIH2	IYLQPGR	IYLQPGR_2	0.167416	0.507322	0.16	100	0.0045949	0.0196453	0.97456
uZSWATH	FN1	IYLYTLNDNAR	IYLYTLNDNAR_2	0.325562	0.98655	0.16	500	0.00388723	0.00982173	0.960007
uZSWATH	APOA4	LAPLAEDVR	LAPLAEDVR_2	0.87279	2.64482	0.8	500	0.0410303	0.0116878	0.86169
uZSWATH	APOE	LAVYQAGAR	LAVYQAGAR_2	0.402585	1.21995	0.16	500	0.0132059	0.0173605	0.826346
uZSWATH	SERPINA4	LGFTDLFSK	LGFTDLFSK_2	0.233537	0.707687	0.032	500	0.00858127	0.0331252	0.940414
uZSWATH	SERPINF2	LGNQEPGGQTALK	LGNQEPGGQTALK_2	2.06593	6.2604	0.8	500	0.197449	0.101077	0.944987
uZSWATH	APOE	LGPLVEQGR	LGPLVEQGR_2	0.119146	0.361048	0.032	500	0.0072824	0.0298439	0.850572
uZSWATH	ITIH4	LGVYELLLK	LGVYELLLK_2	0.200437	0.607386	0.16	500	0.00821459	0.0120769	0.967486
uZSWATH	APOA1	LLDNWDSVTSTFSK	LLDNWDSVTSTFSK_2	5.76301	17.4637	20	500	0.00163991	0.00220398	0.998167
uZSWATH	SERPING1	LLDSLPSDTR	LLDSLPSDTR_2	0.178823	0.541887	0.16	100	0.00707536	0.0286155	0.975107
uZSWATH	FCN3	LLGEVDHYQLALGK	LLGEVDHYQLALGK_3	0.516404	1.56486	0.8	500	0.0599148	0.0643548	0.993173
uZSWATH	IGKV3D-20	LLIYDASSR	LLIYDASSR_2	0.200755	0.608348	0.032	500	0.039969	0.108097	0.840521
uZSWATH	SELENOP	LPTDSELAPR	LPTDSELAPR_2	0.945448	2.86499	0.032	500	0.0128913	0.0322421	0.818044
uZSWATH	SERPINC1	LQPLDFK	LQPLDFK_2	1.5716	4.76244	0.8	500	0.0154342	0.0694305	0.96473
uZSWATH	SERPINA1	LSITGTYDLK	LSITGTYDLK_2	0.0520727	0.157796	0.16	500	0.00251123	0.0031637	0.952501
uZSWATH	C9	LSPIYNLVPVK	LSPIYNLVPVK_2	0.276227	0.837051	0.16	500	0.00781079	0.0103172	0.826763
uZSWATH	PLG	LSSPAVITDK	LSSPAVITDK_2	1.94916	5.90656	0.16	500	0.00640842	0.00768249	0.928342
uZSWATH	ATRN	LTLTPWVGLR	LTLTPWVGLR_2	0.347388	1.05269	0.8	500	0.199141	0.0823795	0.851591
uZSWATH	C7	LTPLYELVK	LTPLYELVK_2	0.300749	0.91136	0.032	500	0.0179218	0.063628	0.896506
uZSWATH	APOA4	LTPYADEFK	LTPYADEFK_2	0.371329	1.12524	0.16	500	0.0198173	0.0266102	0.920591
uZSWATH	FETUB	LVVLPFPK	LVVLPFPK_2	0.0866284	0.26251	0.032	100	0.0164336	0.0608252	0.824756
uZSWATH	SERPINA7	NALALFVLPK	NALALFVLPK_2	0.663081	2.00934	0.032	500	0.00067755	0.00398536	0.952838
uZSWATH	SERPIND1	NFGYTLR	NFGYTLR_2	0.645918	1.95733	0.032	500	0.162916	0.0261262	0.982164
uZSWATH	APOD	NILTSNNIDVK	NILTSNNIDVK_2	305.756	926.533	20	500	0.0690416	0.00178325	0.85051
uZSWATH	PPBP	NIQSLEVIGK	NIQSLEVIGK_2	3.61983	10.9692	4	500	0.158118	0.0140178	0.877123
uZSWATH	IGHM	NVPLPVIAELPPK	NVPLPVIAELPPK_2	1.52759	4.62905	4	500	0.00749182	0.00409433	0.988245
uZSWATH	ITIH4	NVVFVIDK	NVVFVIDK_2	0.144811	0.438822	0.032	500	0.0164173	0.0532865	0.836179
uZSWATH	SERPIND1	NYNLVESLK	NYNLVESLK_2	0.129668	0.392933	0.032	500	0.00428724	0.0103804	0.897621
uZSWATH	PGLYRP2	PSLSHLLSQYYGAGVAR	PSLSHLLSQYYGAGVAR_3	6.13265	18.5838	0.8	500	0.0025526	0.00279247	0.894013
uZSWATH	C1QC	QTHQPPAPNSLIR	QTHQPPAPNSLIR_3	1.40572	4.25977	0.8	500	0.0845674	0.0522327	0.951159
uZSWATH	KNG1	QVVAGLNFR	QVVAGLNFR_2	0.626041	1.8971	0.8	500	0.00786183	0.00344038	0.898798
uZSWATH	SAA2	RGPGGAWAAEVISNAR	RGPGGAWAAEVISNAR_3	0.476997	1.44545	0.16	500	0.00485783	0.0144358	0.973126
uZSWATH	SAA1	RGPGGVWAAEAISDAR	RGPGGVWAAEAISDAR_3	0.0335813	0.101761	0.032	500	0.00397929	0.0137008	0.976797
uZSWATH	CRP	RQDNEILIFWSK	RQDNEILIFWSK_3	0.767326	2.32523	0.8	500	0.00284069	0.014568	0.996409
uZSWATH	ORM2	SDVMYTDWK	SDVMYTDWK_2	0.849726	2.57493	0.8	500	0.0224347	0.0144614	0.949939
uZSWATH	ORM1	SDVVYTDWK	SDVVYTDWK_2	5.04002	15.2728	4	500	0.0275332	0.0021027	0.824447
uZSWATH	PROS1	SFQTGLFTAAR	SFQTGLFTAAR_2	1.70507	5.16688	0.8	500	0.0240471	0.0107349	0.883774
uZSWATH	CPN1	SIPQVSPVR	SIPQVSPVR_2	36.5014	110.61	4	500	0.0260464	0.00228	0.910312
uZSWATH	AGT	SLDFTELDVAAEK	SLDFTELDVAAEK_2	3.72241	11.28	4	500	0.00090056	0.00410684	0.996986
uZSWATH	C8G	SLPVSDSVLSGFEQR	SLPVSDSVLSGFEQR_2	0.263295	0.797864	0.8	500	0.0224032	0.0255246	0.987994
uZSWATH	JCHAIN	SSEDPNEDIVER	SSEDPNEDIVER_2	0.813136	2.46405	0.16	500	0.0112395	0.0104117	0.97235
uZSWATH	LYZ	STDYGIFQINSR	STDYGIFQINSR_2	0.269462	0.816552	0.8	500	0.00349702	0.00486721	0.993817
uZSWATH	CFB	STGSWSTLK	STGSWSTLK_2	0.385748	1.16893	0.8	500	0.00433672	0.0213588	0.993303
uZSWATH	C8B	SVFLHAR	SVFLHAR_2	0.348327	1.05554	0.16	500	0.0156817	0.0224656	0.98896
uZSWATH	APOB	SVSLPSLDPASAK	SVSLPSLDPASAK_2	0.0803152	0.243379	0.032	500	0.00107389	0.00960889	0.985331
uZSWATH	PGLYRP2	TFTLLDPK	TFTLLDPK_2	0.583599	1.76848	0.8	500	0.00274375	0.00418561	0.993441
uZSWATH	FBLN1	TGYYFDGISR	TGYYFDGISR_2	0.492422	1.49219	0.16	500	0.0217412	0.0272119	0.829876
uZSWATH	C1QB	TINVPLR	TINVPLR_2	0.138803	0.420614	0.16	500	0.0612538	0.0550002	0.836144
uZSWATH	IGKC	TVAAPSVFIFPPSDEQLK	TVAAPSVFIFPPSDEQLK_3	0.323958	0.981692	0.16	500	5.6995e-05	0.00057278	0.992022
uZSWATH	KNG1	TVGSDTFYSFK	TVGSDTFYSFK_2	0.361554	1.09562	0.16	500	0.0059505	0.0184357	0.972984
uZSWATH	SERPINF1	TVQAVLTVPK	TVQAVLTVPK_2	0.175225	0.530983	0.16	500	0.0060093	0.0141841	0.95525
uZSWATH	LRG1	VAAGAFQGLR	VAAGAFQGLR_2	0.105659	0.32018	0.16	500	0.00564773	0.00778089	0.873003
uZSWATH	APOL1	VAQELEEK	VAQELEEK_2	0.280919	0.851269	0.032	500	0.0118674	0.038416	0.8939
uZSWATH	FGG	VELEDWNGR	VELEDWNGR_2	1.16744	3.53771	0.032	500	0.00164218	0.00412949	0.938153
uZSWATH	HBA1	VGAHAGEYGAEALER	VGAHAGEYGAEALER_3	0.227066	0.688078	0.16	500	0.00377582	0.00329871	0.887289
uZSWATH	HP	VGYVSGWGR	VGYVSGWGR_2	1.57	4.75758	4	500	0.0345923	0.0032732	0.9012
uZSWATH	C3	VHQYFNVELIQPGAVK	VHQYFNVELIQPGAVK_3	0.247287	0.749354	0.16	500	-0.00034904	0.00563467	0.997344
uZSWATH	C3	VLLDGVQNPR	VLLDGVQNPR_2	3.57746	10.8408	0.16	500	0.0048691	0.00397247	0.825401
uZSWATH	APOD	VLNQELR	VLNQELR_2	1.06087	3.21476	4	500	0.0415196	0.00559568	0.940658
uZSWATH	B2M	VNHVTLSQPK	VNHVTLSQPK_2	1.11268	3.37177	4	500	0.040009	0.0180607	0.984429
uZSWATH	HBB	VNVDEVGGEALGR	VNVDEVGGEALGR_2	0.653393	1.97998	0.16	500	0.00274278	0.00300769	0.900387
uZSWATH	APOA1	VSFLSALEEYTK	VSFLSALEEYTK_3	6.21283	18.8268	4	500	0.00337348	0.00173351	0.994689
uZSWATH	F2	VTGWGNLK	VTGWGNLK_2	0.0538795	0.163271	0.16	500	0.00775818	0.0170646	0.97496
uZSWATH	HP	VTSIQDWVQK	VTSIQDWVQK_2	0.556408	1.68608	0.8	500	0.00394197	0.0018853	0.947901
uZSWATH	CLU	VTTVASHTSDSDVPSGVTEVVVK	VTTVASHTSDSDVPSGVTEVVVK_3	1.80702	5.47583	0.8	500	0.00330891	0.00376758	0.995939
uZSWATH	IGLL5	VTVLGQPK	VTVLGQPK_2	0.141708	0.429417	0.16	500	1.12023	1.06098	0.822212
uZSWATH	C9	VVEESELAR	VVEESELAR_2	0.245081	0.742669	0.16	500	0.0136737	0.018754	0.878009
uZSWATH	IGHG2	VVSVLTVVHQDWLNGK	VVSVLTVVHQDWLNGK_3	0.511629	1.55039	4	500	-0.0054237	0.00595141	0.991708
uZSWATH	SERPINA3	WEMPFDPQDTHQSR	WEMPFDPQDTHQSR_3	0.490848	1.48742	0.8	500	0.00092332	0.00986722	0.99612
uZSWATH	APOM	WIYHLTEGSTDLR	WIYHLTEGSTDLR_3	0.110264	0.334132	0.8	500	0.00570845	0.00232592	0.962543
uZSWATH	FN1	WLPSSSPVTGYR	WLPSSSPVTGYR_2	0.157463	0.47716	0.8	500	0.00990305	0.0151467	0.993015
uZSWATH	IGHG3	WYVDGVEVHNAK	WYVDGVEVHNAK_3	0.0179583	0.054419	0.16	500	0.0108043	0.0462565	0.974541
uZSWATH	FGG	YEASILTHDSSIR	YEASILTHDSSIR_3	0.855273	2.59174	0.032	500	0.00060256	0.00363454	0.968386
uZSWATH	C8B	YEFILK	YEFILK_2	0.332933	1.00889	0.032	500	0.03255	0.0509387	0.978931
uZSWATH	KNG1	YFIDFVAR	YFIDFVAR_2	1.99127	6.03415	0.8	500	0.145091	0.0540795	0.864612
uZSWATH	CFB	YGLVTYATYPK	YGLVTYATYPK_2	1.52026	4.60686	4	500	0.063926	0.0166332	0.984377
uZSWATH	IGHV5-51	YSPSFQGQVTISADK	YSPSFQGQVTISADK_2	4.38561	13.2897	4	500	-0.00632926	0.00425998	0.995854
uZSWATH	ORM1	YVGGQEHFAHLLILR	YVGGQEHFAHLLILR_4	5.61987	17.0299	4	500	-0.00385793	0.00220675	0.993937
uZSWATH	C5	YVLSPYK	YVLSPYK_2	0.0828758	0.251139	0.032	500	0.0342479	0.0583527	0.929352
uZSWATH	RBP4	YWGVASFLQK	YWGVASFLQK_2	0.133924	0.40583	0.16	500	0.00555325	0.0172555	0.964378
uZSWATH	IGHV3-7	YYVDSVK	YYVDSVK_2	0.179013	0.542464	0.16	500	0.00600473	0.016733	0.976269
