# Supplementary material for: Cross-platform clinical proteomics using the Charité open standard for plasma proteomics (OSPP)
Source: Nat Commun. 2025 Dec 22;16:11377. doi: 10.1038/s41467-025-67264-9 (PMC12727829; doi:10.1038/s41467-025-67264-9)
Supplement: Supplementary file 3 — Supplementary Data 1-7 [file 41467_2025_67264_MOESM3_ESM.zip › Supplementary Data4_metadata.xlsx]

## Sheet: Descritption
Supplementary Data 4. metadata for the manuscript
Sheet name	Description
metadata for 4 matrices	metadata for healthy individual cohort with 4 matrices
meta data for study cohort	Metadata for the COVID-19 plasma cohort.
WHO score & Severity	WHO score and severity description
metadata for exploris480 sample	Sample name reference for measurement on Exploris 480 (data match for nthermo-MS1 & -MS2)
Composite dataset	Composite dataset, in each severity group, randomly select data acquired from different LC-MS platforms and make the composite dataset

## Sheet: metadata for 4 matrices
metadata for healthy individual cohort with 4 matrices
Individual	Matrix	Plate Position for acquisition	sex	age_range	age_group
Patient 1	Citrat	A01	f	25-35	30s
Patient 1	EDTA	A04	f	25-35	30s
Patient 1	Heparin	A07	f	25-35	30s
Patient 1	Serum	A10	f	25-35	30s
Patient 10	Citrat	D01	f	25-35	30s
Patient 10	EDTA	D04	f	25-35	30s
Patient 10	Heparin	D07	f	25-35	30s
Patient 10	Serum	D10	f	25-35	30s
Patient 11	Citrat	D02	f	35-45	40s
Patient 11	EDTA	D05	f	35-45	40s
Patient 11	Heparin	D08	f	35-45	40s
Patient 11	Serum	D11	f	35-45	40s
Patient 12	Citrat	D03	f	35-45	40s
Patient 12	EDTA	D06	f	35-45	40s
Patient 12	Heparin	D09	f	35-45	40s
Patient 12	Serum	D12	f	35-45	40s
Patient 13	Citrat	E01	f	45-55	50s
Patient 13	EDTA	E04	f	45-55	50s
Patient 13	Heparin	E07	f	45-55	50s
Patient 13	Serum	E10	f	45-55	50s
Patient 14	Citrat	E02	f	55-65	60s
Patient 14	EDTA	E05	f	55-65	60s
Patient 14	Heparin	E08	f	55-65	60s
Patient 14	Serum	E11	f	55-65	60s
Patient 15	Citrat	E03	m	35-45	40s
Patient 15	EDTA	E06	m	35-45	40s
Patient 15	Heparin	E09	m	35-45	40s
Patient 15	Serum	E12	m	35-45	40s
Patient 16	Citrat	F01	f	45-55	50s
Patient 16	EDTA	F04	f	45-55	50s
Patient 16	Heparin	F07	f	45-55	50s
Patient 16	Serum	F10	f	45-55	50s
Patient 17	Citrat	F02	f	45-55	50s
Patient 17	EDTA	F05	f	45-55	50s
Patient 17	Heparin	F08	f	45-55	50s
Patient 17	Serum	F11	f	45-55	50s
Patient 18	Citrat	F03	m	25-35	30s
Patient 18	EDTA	F06	m	25-35	30s
Patient 18	Heparin	F09	m	25-35	30s
Patient 18	Serum	F12	m	25-35	30s
Patient 19	Citrat	G01	f	45-55	50s
Patient 19	EDTA	G04	f	45-55	50s
Patient 19	Heparin	G07	f	45-55	50s
Patient 19	Serum	G10	f	45-55	50s
Patient 2	Citrat	A02	f	35-45	40s
Patient 2	EDTA	A05	f	35-45	40s
Patient 2	Heparin	A08	f	35-45	40s
Patient 2	Serum	A11	f	35-45	40s
Patient 20	Citrat	G02	f	45-55	50s
Patient 20	EDTA	G05	f	45-55	50s
Patient 20	Heparin	G08	f	45-55	50s
Patient 20	Serum	G11	f	45-55	50s
Patient 21	Citrat	G03	f	55-65	60s
Patient 21	EDTA	G06	f	55-65	60s
Patient 21	Heparin	G09	f	55-65	60s
Patient 21	Serum	G12	f	55-65	60s
Patient 22	Citrat	H01	f	25-35	30s
Patient 22	EDTA	H04	f	25-35	30s
Patient 22	Heparin	H07	f	25-35	30s
Patient 22	Serum	H10	f	25-35	30s
Patient 23	Citrat	H02	f	55-65	60s
Patient 23	EDTA	H05	f	55-65	60s
Patient 23	Heparin	H08	f	55-65	60s
Patient 23	Serum	H11	f	55-65	60s
Patient 24	Citrat	H03	m	65-75	70s
Patient 24	EDTA	H06	m	65-75	70s
Patient 24	Heparin	H09	m	65-75	70s
Patient 24	Serum	H12	m	65-75	70s
Patient 3	Citrat	A03	f	35-45	40s
Patient 3	EDTA	A06	f	35-45	40s
Patient 3	Heparin	A09	f	35-45	40s
Patient 3	Serum	A12	f	35-45	40s
Patient 4	Citrat	B01	f	55-65	60s
Patient 4	EDTA	B04	f	55-65	60s
Patient 4	Heparin	B07	f	55-65	60s
Patient 4	Serum	B10	f	55-65	60s
Patient 5	Citrat	B02	f	45-55	50s
Patient 5	EDTA	B05	f	45-55	50s
Patient 5	Heparin	B08	f	45-55	50s
Patient 5	Serum	B11	f	45-55	50s
Patient 6	Citrat	B03	f	55-65	60s
Patient 6	EDTA	B06	f	55-65	60s
Patient 6	Heparin	B09	f	55-65	60s
Patient 6	Serum	B12	f	55-65	60s
Patient 7	Citrat	C01	f	35-45	40s
Patient 7	EDTA	C04	f	35-45	40s
Patient 7	Heparin	C07	f	35-45	40s
Patient 7	Serum	C10	f	35-45	40s
Patient 8	Citrat	C02	f	55-65	60s
Patient 8	EDTA	C05	f	55-65	60s
Patient 8	Heparin	C08	f	55-65	60s
Patient 8	Serum	C11	f	55-65	60s
Patient 9	Citrat	C03	m	25-35	30s
Patient 9	EDTA	C06	m	25-35	30s
Patient 9	Heparin	C09	m	25-35	30s
Patient 9	Serum	C12	m	25-35	30s

## Sheet: meta data for study cohort
Metadata for the COVID-19 plasma cohort.
Aux.Id	WHO grade	Severity
24	4	moderate
57	6	critical
HD-5	0	healthy
19	3	mild
HD-7	0	healthy
65	3	mild
HD-12	0	healthy
8	7	critical
HD-9	0	healthy
38	4	moderate
75	3	mild
61	7	critical
9	7	critical
63	5	moderate
11	5	moderate
HD-15	0	healthy
HD-11	0	healthy
60	6	critical
HD-2B	0	healthy
HD-8	0	healthy
48	4	moderate
HD-4B	0	healthy
49	3	mild
HD-14	0	healthy
50	4	moderate
58	7	critical
32	7	critical
25	7	critical
66	3	mild
HD-10	0	healthy
23	3	mild
59	7	critical
33	7	critical
HD-1B	0	healthy
HD-13	0	healthy
13	7	critical
64	7	critical
1	3	mild
HD-3C	0	healthy
62	6	critical
16	5	moderate
56	3	mild
37	3	mild
35	3	mild
HD-6	0	healthy

## Sheet:   WHO score & Severity
WHO score and severity
Symptom / Descriptor	WHO Score	Severity
No clinical or virological evidence of infection	0	Healthy
No limitation of activities	1	not included
Limitation of activities	2	not included
Hospitalized, no oxygen therapy	3	Mild
Oxygen by mask or nasal prongs	4	Moderate
Non-invasive ventilation or high-flow oxygen	5
Intubation and mechanical ventilation	6	Critical
Ventilation + additional organ support (pressors, RRT, ECMO)	7
Death	8	not included
*Adapted from WHO R&D Blueprint novel Coronavirus COVID-19 Therapeutic Trial Synopsis
https://cdn.who.int/media/docs/default-source/blue-print/covid-19-therapeutic-trial-synopsis.pdf?sfvrsn=44b83344_1&download=true

## Sheet: metadata for exploris480 sample
Sample name reference for measurement on Exploris 480
Sample	Position
24	A1
HD-11	A2
HD-1B	A3
HD-3C	A4
65	A5
61	A6
60	A7
25	A8
62	B1
57	B2
HD-12	B3
9	B4
HD-2B	B5
66	B6
16	B7
HD-5	B8
63	C1
HD-8	C2
49	C3
HD-10	C4
13	C5
56	C6
11	C7
HD-14	C8
37	D1
HD-9	D2
50	D3
59	D4
35	D5
19	D6
38	D7
48	D8
33	E1
64	E2
HD-7	E3
75	E4
HD-15	E5
HD-4B	E6
32	E7
1	E8
HD-13	F1
8	F2
23	F3
58	F4
HD-6	F5

## Sheet: Composite dataset
Composite dataset
Sample	I.WHO	F.Severity	Platform source of data
16	5	severe	hZSWATH
24	4	severe	hZSWATH
63	5	severe	nThermo-MS2
48	4	severe	uZSWATH
38	4	severe	uZSWATH
50	4	severe	nThermo-MS2
11	5	severe	uZSWATH
62	6	critical	hZSWATH
59	7	critical	hZSWATH
64	7	critical	nThermo-MS1
25	7	critical	nThermo-MS1
32	7	critical	nThermo-MS2
57	6	critical	nThermo-MS2
13	7	critical	uZSWATH
61	7	critical	uZSWATH
9	7	critical	nThermo-MS1
60	6	critical	uZSWATH
58	7	critical	hZSWATH
8	7	critical	nThermo-MS1
33	7	critical	hZSWATH
HD-5	0	healthy	hZSWATH
HD-13	0	healthy	nThermo-MS1
HD-11	0	healthy	nThermo-MS1
HD-6	0	healthy	nThermo-MS2
HD-1B	0	healthy	nThermo-MS2
HD-4B	0	healthy	uZSWATH
HD-8	0	healthy	uZSWATH
HD-3C	0	healthy	uZSWATH
HD-9	0	healthy	nThermo-MS2
HD-14	0	healthy	nThermo-MS1
HD-7	0	healthy	hZSWATH
HD-2B	0	healthy	hZSWATH
HD-15	0	healthy	hZSWATH
HD-10	0	healthy	nThermo-MS2
HD-12	0	healthy	uZSWATH
75	3	mild	hZSWATH
1	3	mild	hZSWATH
23	3	mild	nThermo-MS1
56	3	mild	nThermo-MS1
49	3	mild	nThermo-MS2
65	3	mild	nThermo-MS2
37	3	mild	uZSWATH
66	3	mild	uZSWATH
19	3	mild	nThermo-MS1
35	3	mild	uZSWATH
