# Supplementary material for: Cross-platform clinical proteomics using the Charité open standard for plasma proteomics (OSPP)
Source: Nat Commun. 2025 Dec 22;16:11377. doi: 10.1038/s41467-025-67264-9 (PMC12727829; doi:10.1038/s41467-025-67264-9)
Supplement: Supplementary file 3 — Supplementary Data 1-7 [file 41467_2025_67264_MOESM3_ESM.zip › Supplementary Data6_MRMHR-DIA.xlsx]

## Sheet: Description
Supplementary Data 6. fragment distribution,CV, sample fold change,R2, slope and Statistical analysis of each peptide acquired from MRMHR and ZenoSWATH-DIA data.
Sheet name	Description
Fragment distribution	distribution of each fragment (% compared to all fragment in the respective precursor) in each LC-MS platform
foldchange	fold change of peptide quantities of DIA (uZSWATH) generated from DIA-NN software to that of MRM-HR generated by skyline, calculated by uZSWATH quantities / MRMHR quantities (norm_light: median normalised value; ratio: ratio (light / OSPP))
CV for studypools (MADmedian)	coefficient of variation (MAD/median) in percentage of each peptide calculated from quintuplicates of study pools on both acquisition methods
CV for studypools (SDmean)	coefficient of variation (SD/mean) in percentage of each peptide calculated from quintuplicates of study pools on both acquisition methods
R2-slope	Correlation of each peptide calculated from linear model(y~x) of MRM-HR to ZenoSWATH-DIA (R2 and slope)
Kendall´s Tau trend_WHO	Statistical analysis of each peptide in both MS methods . two-sided Kendall´s Tau trend test between peptide quantitites and COVID19 treatment escalation score (WHO 0, 3, 4, 5, 6, 7)
Kendall´s Tau trend Severi	Statistical analysis of each peptide . Kendall´s Tau trend test between peptide quantitites and COVID-19 severity (healthy, mild,severe,critical)

## Sheet: Fragment distribution
distribution of each fragment in each platform
label	MS	Precursor	Fragment	median_percentage (%)
light	uMRM-HR	ALDFAVGEYNK_2	y9_1	29.5626
light	uMRM-HR	ALDFAVGEYNK_2	y8_1	13.2775
light	uMRM-HR	ALDFAVGEYNK_2	y7_1	25.8892
light	uMRM-HR	ALDFAVGEYNK_2	y6_1	22.7228
light	uMRM-HR	ALDFAVGEYNK_2	y4_1	3.13228
light	uMRM-HR	ALDFAVGEYNK_2	y3_1	7.0292
heavy	uMRM-HR	ALDFAVGEYNK_2	y9_1	30.5122
heavy	uMRM-HR	ALDFAVGEYNK_2	y8_1	14.4521
heavy	uMRM-HR	ALDFAVGEYNK_2	y7_1	22.2963
heavy	uMRM-HR	ALDFAVGEYNK_2	y6_1	24.8506
heavy	uMRM-HR	ALDFAVGEYNK_2	y4_1	3.39876
heavy	uMRM-HR	ALDFAVGEYNK_2	y3_1	5.16927
light	uMRM-HR	FSGSSSGAER_2	y9_1	20.7708
light	uMRM-HR	FSGSSSGAER_2	y8_1	46.6257
light	uMRM-HR	FSGSSSGAER_2	y7_1	6.72956
light	uMRM-HR	FSGSSSGAER_2	y6_1	12.5601
light	uMRM-HR	FSGSSSGAER_2	y5_1	7.97592
light	uMRM-HR	FSGSSSGAER_2	y4_1	5.33719
heavy	uMRM-HR	FSGSSSGAER_2	y9_1	17.0528
heavy	uMRM-HR	FSGSSSGAER_2	y8_1	48.5116
heavy	uMRM-HR	FSGSSSGAER_2	y7_1	6.04053
heavy	uMRM-HR	FSGSSSGAER_2	y6_1	6.84185
heavy	uMRM-HR	FSGSSSGAER_2	y5_1	14.3087
heavy	uMRM-HR	FSGSSSGAER_2	y4_1	3.92693
light	uMRM-HR	GYSIFSYATK_2	y8_1	30.7487
light	uMRM-HR	GYSIFSYATK_2	y7_1	9.998
light	uMRM-HR	GYSIFSYATK_2	y6_1	42.2859
light	uMRM-HR	GYSIFSYATK_2	y5_1	9.69819
light	uMRM-HR	GYSIFSYATK_2	y4_1	4.0085
light	uMRM-HR	GYSIFSYATK_2	y3_1	2.59435
light	uMRM-HR	GYSIFSYATK_2	y8_2	0.734558
heavy	uMRM-HR	GYSIFSYATK_2	y8_1	30.5623
heavy	uMRM-HR	GYSIFSYATK_2	y7_1	10.8063
heavy	uMRM-HR	GYSIFSYATK_2	y6_1	40.7941
heavy	uMRM-HR	GYSIFSYATK_2	y5_1	10.0497
heavy	uMRM-HR	GYSIFSYATK_2	y4_1	4.04968
heavy	uMRM-HR	GYSIFSYATK_2	y3_1	2.50147
heavy	uMRM-HR	GYSIFSYATK_2	y8_2	0.770418
heavy	uMRM-HR	GYSIFSYATK_2	y6_2	0.251542
light	uMRM-HR	HVVPNEVVVQR_3	y6_1	1.5689
light	uMRM-HR	HVVPNEVVVQR_3	y5_1	10.3919
light	uMRM-HR	HVVPNEVVVQR_3	y4_1	60.216
light	uMRM-HR	HVVPNEVVVQR_3	y3_1	28.0224
heavy	uMRM-HR	HVVPNEVVVQR_3	y6_1	1.9294
heavy	uMRM-HR	HVVPNEVVVQR_3	y5_1	10.9002
heavy	uMRM-HR	HVVPNEVVVQR_3	y4_1	60.1543
heavy	uMRM-HR	HVVPNEVVVQR_3	y3_1	27.0821
light	uMRM-HR	IADAHLDR_2	y7_1	12.8815
light	uMRM-HR	IADAHLDR_2	y6_1	25.5651
light	uMRM-HR	IADAHLDR_2	y5_1	7.99117
light	uMRM-HR	IADAHLDR_2	y4_1	7.67383
light	uMRM-HR	IADAHLDR_2	y3_1	6.20855
light	uMRM-HR	IADAHLDR_2	y7_2	19.5031
light	uMRM-HR	IADAHLDR_2	y6_2	11.1326
light	uMRM-HR	IADAHLDR_2	y5_2	5.46516
heavy	uMRM-HR	IADAHLDR_2	y7_1	15.4646
heavy	uMRM-HR	IADAHLDR_2	y6_1	23.9154
heavy	uMRM-HR	IADAHLDR_2	y5_1	8.9236
heavy	uMRM-HR	IADAHLDR_2	y4_1	10.3623
heavy	uMRM-HR	IADAHLDR_2	y3_1	5.61173
heavy	uMRM-HR	IADAHLDR_2	y7_2	18.8936
heavy	uMRM-HR	IADAHLDR_2	y6_2	9.91097
heavy	uMRM-HR	IADAHLDR_2	y5_2	5.5807
light	uMRM-HR	ILNIFGVIK_2	y8_1	12.7057
light	uMRM-HR	ILNIFGVIK_2	y7_1	60.9575
light	uMRM-HR	ILNIFGVIK_2	y6_1	7.40307
light	uMRM-HR	ILNIFGVIK_2	y5_1	12.8647
light	uMRM-HR	ILNIFGVIK_2	y4_1	3.52484
light	uMRM-HR	ILNIFGVIK_2	y3_1	0.583255
light	uMRM-HR	ILNIFGVIK_2	y8_2	1.07043
light	uMRM-HR	ILNIFGVIK_2	y7_2	0.667508
heavy	uMRM-HR	ILNIFGVIK_2	y8_1	13.6011
heavy	uMRM-HR	ILNIFGVIK_2	y7_1	59.2686
heavy	uMRM-HR	ILNIFGVIK_2	y6_1	9.00137
heavy	uMRM-HR	ILNIFGVIK_2	y5_1	12.2731
heavy	uMRM-HR	ILNIFGVIK_2	y4_1	3.74598
heavy	uMRM-HR	ILNIFGVIK_2	y3_1	0.662585
heavy	uMRM-HR	ILNIFGVIK_2	y8_2	1.19989
heavy	uMRM-HR	ILNIFGVIK_2	y7_2	0.500499
light	uMRM-HR	ITINPDTSK_2	y8_1	16.2597
light	uMRM-HR	ITINPDTSK_2	y7_1	36.8275
light	uMRM-HR	ITINPDTSK_2	y6_1	17.8451
light	uMRM-HR	ITINPDTSK_2	y5_1	20.8742
light	uMRM-HR	ITINPDTSK_2	y4_1	0.60977
light	uMRM-HR	ITINPDTSK_2	y3_1	2.27813
light	uMRM-HR	ITINPDTSK_2	y8_2	1.9617
light	uMRM-HR	ITINPDTSK_2	y7_2	3.07848
heavy	uMRM-HR	ITINPDTSK_2	y8_1	17.9576
heavy	uMRM-HR	ITINPDTSK_2	y7_1	34.4803
heavy	uMRM-HR	ITINPDTSK_2	y6_1	19.9195
heavy	uMRM-HR	ITINPDTSK_2	y5_1	19.2039
heavy	uMRM-HR	ITINPDTSK_2	y4_1	0.572348
heavy	uMRM-HR	ITINPDTSK_2	y3_1	1.96159
heavy	uMRM-HR	ITINPDTSK_2	y8_2	1.04643
heavy	uMRM-HR	ITINPDTSK_2	y7_2	3.69927
light	uMRM-HR	LPTDSELAPR_2	y9_1	6.43031
light	uMRM-HR	LPTDSELAPR_2	y8_1	23.9538
light	uMRM-HR	LPTDSELAPR_2	y7_1	11.2381
light	uMRM-HR	LPTDSELAPR_2	y6_1	8.86433
light	uMRM-HR	LPTDSELAPR_2	y5_1	2.0622
light	uMRM-HR	LPTDSELAPR_2	y4_1	4.90339
light	uMRM-HR	LPTDSELAPR_2	y3_1	4.04847
light	uMRM-HR	LPTDSELAPR_2	y9_2	39.6824
heavy	uMRM-HR	LPTDSELAPR_2	y9_1	6.5085
heavy	uMRM-HR	LPTDSELAPR_2	y8_1	21.2303
heavy	uMRM-HR	LPTDSELAPR_2	y7_1	9.31354
heavy	uMRM-HR	LPTDSELAPR_2	y6_1	7.24475
heavy	uMRM-HR	LPTDSELAPR_2	y5_1	2.79613
heavy	uMRM-HR	LPTDSELAPR_2	y4_1	4.91428
heavy	uMRM-HR	LPTDSELAPR_2	y3_1	4.62393
heavy	uMRM-HR	LPTDSELAPR_2	y9_2	42.3486
heavy	uMRM-HR	LPTDSELAPR_2	y8_2	0.374705
light	uMRM-HR	LTLTPWVGLR_2	y9_1	2.22666
light	uMRM-HR	LTLTPWVGLR_2	y8_1	16.5863
light	uMRM-HR	LTLTPWVGLR_2	y7_1	14.882
light	uMRM-HR	LTLTPWVGLR_2	y6_1	47.6479
light	uMRM-HR	LTLTPWVGLR_2	y5_1	2.28158
light	uMRM-HR	LTLTPWVGLR_2	y4_1	2.08803
light	uMRM-HR	LTLTPWVGLR_2	y3_1	2.62336
light	uMRM-HR	LTLTPWVGLR_2	y7_2	1.78556
light	uMRM-HR	LTLTPWVGLR_2	y6_2	9.00075
heavy	uMRM-HR	LTLTPWVGLR_2	y9_1	2.93937
heavy	uMRM-HR	LTLTPWVGLR_2	y8_1	15.0319
heavy	uMRM-HR	LTLTPWVGLR_2	y7_1	14.7195
heavy	uMRM-HR	LTLTPWVGLR_2	y6_1	48.6109
heavy	uMRM-HR	LTLTPWVGLR_2	y5_1	3.04076
heavy	uMRM-HR	LTLTPWVGLR_2	y4_1	2.09937
heavy	uMRM-HR	LTLTPWVGLR_2	y3_1	2.64131
heavy	uMRM-HR	LTLTPWVGLR_2	y7_2	2.29503
heavy	uMRM-HR	LTLTPWVGLR_2	y6_2	8.52144
light	uMRM-HR	SALVLQYLR_2	y7_1	8.49531
light	uMRM-HR	SALVLQYLR_2	y6_1	21.547
light	uMRM-HR	SALVLQYLR_2	y5_1	42.5147
light	uMRM-HR	SALVLQYLR_2	y4_1	14.9298
light	uMRM-HR	SALVLQYLR_2	y3_1	6.29393
light	uMRM-HR	SALVLQYLR_2	y7_2	4.05066
light	uMRM-HR	SALVLQYLR_2	y6_2	0.57079
light	uMRM-HR	SALVLQYLR_2	y5_2	0.687214
heavy	uMRM-HR	SALVLQYLR_2	y7_1	7.84586
heavy	uMRM-HR	SALVLQYLR_2	y6_1	22.5699
heavy	uMRM-HR	SALVLQYLR_2	y5_1	41.4375
heavy	uMRM-HR	SALVLQYLR_2	y4_1	15.6768
heavy	uMRM-HR	SALVLQYLR_2	y3_1	6.10045
heavy	uMRM-HR	SALVLQYLR_2	y7_2	4.84942
heavy	uMRM-HR	SALVLQYLR_2	y6_2	0.61157
heavy	uMRM-HR	SALVLQYLR_2	y5_2	0.930126
light	uMRM-HR	SLPVSDSVLSGFEQR_2	y13_1	4.19949
light	uMRM-HR	SLPVSDSVLSGFEQR_2	y11_1	13.132
light	uMRM-HR	SLPVSDSVLSGFEQR_2	y10_1	3.71266
light	uMRM-HR	SLPVSDSVLSGFEQR_2	y9_1	3.65495
light	uMRM-HR	SLPVSDSVLSGFEQR_2	y8_1	3.69801
light	uMRM-HR	SLPVSDSVLSGFEQR_2	y7_1	13.2434
light	uMRM-HR	SLPVSDSVLSGFEQR_2	y6_1	13.6315
light	uMRM-HR	SLPVSDSVLSGFEQR_2	y5_1	7.22988
light	uMRM-HR	SLPVSDSVLSGFEQR_2	y13_2	36.8871
heavy	uMRM-HR	SLPVSDSVLSGFEQR_2	y13_1	4.31644
heavy	uMRM-HR	SLPVSDSVLSGFEQR_2	y11_1	13.1302
heavy	uMRM-HR	SLPVSDSVLSGFEQR_2	y10_1	4.3399
heavy	uMRM-HR	SLPVSDSVLSGFEQR_2	y9_1	4.80014
heavy	uMRM-HR	SLPVSDSVLSGFEQR_2	y8_1	3.34841
heavy	uMRM-HR	SLPVSDSVLSGFEQR_2	y7_1	13.0147
heavy	uMRM-HR	SLPVSDSVLSGFEQR_2	y6_1	12.3123
heavy	uMRM-HR	SLPVSDSVLSGFEQR_2	y5_1	7.54901
heavy	uMRM-HR	SLPVSDSVLSGFEQR_2	y13_2	36.9106
light	uMRM-HR	STDYGIFQINSR_2	y10_1	4.67443
light	uMRM-HR	STDYGIFQINSR_2	y9_1	6.17642
light	uMRM-HR	STDYGIFQINSR_2	y8_1	20.3069
light	uMRM-HR	STDYGIFQINSR_2	y7_1	6.47757
light	uMRM-HR	STDYGIFQINSR_2	y6_1	38.3343
light	uMRM-HR	STDYGIFQINSR_2	y5_1	8.88882
light	uMRM-HR	STDYGIFQINSR_2	y4_1	7.24749
light	uMRM-HR	STDYGIFQINSR_2	y3_1	7.05233
heavy	uMRM-HR	STDYGIFQINSR_2	y10_1	5.44896
heavy	uMRM-HR	STDYGIFQINSR_2	y9_1	5.6337
heavy	uMRM-HR	STDYGIFQINSR_2	y8_1	21.419
heavy	uMRM-HR	STDYGIFQINSR_2	y7_1	6.74654
heavy	uMRM-HR	STDYGIFQINSR_2	y6_1	36.429
heavy	uMRM-HR	STDYGIFQINSR_2	y5_1	10.2209
heavy	uMRM-HR	STDYGIFQINSR_2	y4_1	6.71438
heavy	uMRM-HR	STDYGIFQINSR_2	y3_1	7.15907
light	uMRM-HR	SVFLHAR_2	y6_1	0.60993
light	uMRM-HR	SVFLHAR_2	y5_1	44.7458
light	uMRM-HR	SVFLHAR_2	y4_1	14.0033
light	uMRM-HR	SVFLHAR_2	y3_1	14.9209
light	uMRM-HR	SVFLHAR_2	y6_2	1.58986
light	uMRM-HR	SVFLHAR_2	y5_2	22.9559
light	uMRM-HR	SVFLHAR_2	y4_2	0.787544
heavy	uMRM-HR	SVFLHAR_2	y6_1	0.174462
heavy	uMRM-HR	SVFLHAR_2	y5_1	44.0593
heavy	uMRM-HR	SVFLHAR_2	y4_1	12.7373
heavy	uMRM-HR	SVFLHAR_2	y3_1	17.159
heavy	uMRM-HR	SVFLHAR_2	y6_2	1.97375
heavy	uMRM-HR	SVFLHAR_2	y5_2	21.784
heavy	uMRM-HR	SVFLHAR_2	y4_2	1.05487
light	uMRM-HR	TGYYFDGISR_2	y9_1	2.81914
light	uMRM-HR	TGYYFDGISR_2	y8_1	5.1993
light	uMRM-HR	TGYYFDGISR_2	y7_1	32.8339
light	uMRM-HR	TGYYFDGISR_2	y6_1	32.1029
light	uMRM-HR	TGYYFDGISR_2	y5_1	12.5705
light	uMRM-HR	TGYYFDGISR_2	y4_1	9.15217
light	uMRM-HR	TGYYFDGISR_2	y8_2	4.77555
heavy	uMRM-HR	TGYYFDGISR_2	y9_1	2.66994
heavy	uMRM-HR	TGYYFDGISR_2	y8_1	5.23631
heavy	uMRM-HR	TGYYFDGISR_2	y7_1	31.7167
heavy	uMRM-HR	TGYYFDGISR_2	y6_1	31.8993
heavy	uMRM-HR	TGYYFDGISR_2	y5_1	12.2241
heavy	uMRM-HR	TGYYFDGISR_2	y4_1	9.92496
heavy	uMRM-HR	TGYYFDGISR_2	y8_2	4.18434
heavy	uMRM-HR	TGYYFDGISR_2	y7_2	0.870235
light	uMRM-HR	VNVDAVGGEALGR_2	y11_1	8.27869
light	uMRM-HR	VNVDAVGGEALGR_2	y10_1	13.9389
light	uMRM-HR	VNVDAVGGEALGR_2	y9_1	10.7471
light	uMRM-HR	VNVDAVGGEALGR_2	y8_1	16.7933
light	uMRM-HR	VNVDAVGGEALGR_2	y7_1	39.2617
light	uMRM-HR	VNVDAVGGEALGR_2	y6_1	5.93948
light	uMRM-HR	VNVDAVGGEALGR_2	y4_1	3.68883
heavy	uMRM-HR	VNVDAVGGEALGR_2	y11_1	9.16552
heavy	uMRM-HR	VNVDAVGGEALGR_2	y10_1	17.7066
heavy	uMRM-HR	VNVDAVGGEALGR_2	y9_1	8.91897
heavy	uMRM-HR	VNVDAVGGEALGR_2	y8_1	16.2054
heavy	uMRM-HR	VNVDAVGGEALGR_2	y7_1	38.0886
heavy	uMRM-HR	VNVDAVGGEALGR_2	y6_1	6.52869
heavy	uMRM-HR	VNVDAVGGEALGR_2	y4_1	2.83187
light	uMRM-HR	DYIFGNYIER_2	y8_1	9.44443
light	uMRM-HR	DYIFGNYIER_2	y7_1	50.2498
light	uMRM-HR	DYIFGNYIER_2	y6_1	30.0199
light	uMRM-HR	DYIFGNYIER_2	y5_1	3.01122
light	uMRM-HR	DYIFGNYIER_2	y4_1	2.47817
light	uMRM-HR	DYIFGNYIER_2	y3_1	1.66492
light	uMRM-HR	DYIFGNYIER_2	y8_2	1.98741
light	uMRM-HR	DYIFGNYIER_2	y7_2	1.47314
heavy	uMRM-HR	DYIFGNYIER_2	y8_1	9.48907
heavy	uMRM-HR	DYIFGNYIER_2	y7_1	50.776
heavy	uMRM-HR	DYIFGNYIER_2	y6_1	27.8047
heavy	uMRM-HR	DYIFGNYIER_2	y5_1	3.40334
heavy	uMRM-HR	DYIFGNYIER_2	y4_1	2.92888
heavy	uMRM-HR	DYIFGNYIER_2	y3_1	2.00366
heavy	uMRM-HR	DYIFGNYIER_2	y8_2	2.65613
heavy	uMRM-HR	DYIFGNYIER_2	y7_2	0.816424
light	uMRM-HR	ELLALIQLER_2	y8_1	10.5276
light	uMRM-HR	ELLALIQLER_2	y7_1	20.1541
light	uMRM-HR	ELLALIQLER_2	y6_1	20.0571
light	uMRM-HR	ELLALIQLER_2	y5_1	25.8812
light	uMRM-HR	ELLALIQLER_2	y4_1	16.56
light	uMRM-HR	ELLALIQLER_2	y3_1	3.50311
light	uMRM-HR	ELLALIQLER_2	y8_2	2.05761
light	uMRM-HR	ELLALIQLER_2	y6_2	0.821903
heavy	uMRM-HR	ELLALIQLER_2	y8_1	7.02639
heavy	uMRM-HR	ELLALIQLER_2	y7_1	14.0842
heavy	uMRM-HR	ELLALIQLER_2	y6_1	11.8543
heavy	uMRM-HR	ELLALIQLER_2	y5_1	16.8492
heavy	uMRM-HR	ELLALIQLER_2	y4_1	21.5969
heavy	uMRM-HR	ELLALIQLER_2	y3_1	9.56001
heavy	uMRM-HR	ELLALIQLER_2	y8_2	15.1931
heavy	uMRM-HR	ELLALIQLER_2	y6_2	8.12769
light	uMRM-HR	FNAVLTNPQGDYDTSTGK_3	y11_1	7.41501
light	uMRM-HR	FNAVLTNPQGDYDTSTGK_3	y9_1	30.3027
light	uMRM-HR	FNAVLTNPQGDYDTSTGK_3	y8_1	4.17694
light	uMRM-HR	FNAVLTNPQGDYDTSTGK_3	y7_1	6.09678
light	uMRM-HR	FNAVLTNPQGDYDTSTGK_3	y6_1	5.85831
light	uMRM-HR	FNAVLTNPQGDYDTSTGK_3	y5_1	4.66008
light	uMRM-HR	FNAVLTNPQGDYDTSTGK_3	y4_1	2.10738
light	uMRM-HR	FNAVLTNPQGDYDTSTGK_3	y11_2	40.0612
heavy	uMRM-HR	FNAVLTNPQGDYDTSTGK_3	y11_1	7.35645
heavy	uMRM-HR	FNAVLTNPQGDYDTSTGK_3	y9_1	28.2493
heavy	uMRM-HR	FNAVLTNPQGDYDTSTGK_3	y8_1	4.104
heavy	uMRM-HR	FNAVLTNPQGDYDTSTGK_3	y7_1	4.92771
heavy	uMRM-HR	FNAVLTNPQGDYDTSTGK_3	y6_1	4.83963
heavy	uMRM-HR	FNAVLTNPQGDYDTSTGK_3	y5_1	4.99514
heavy	uMRM-HR	FNAVLTNPQGDYDTSTGK_3	y4_1	3.2465
heavy	uMRM-HR	FNAVLTNPQGDYDTSTGK_3	y3_1	3.25485
heavy	uMRM-HR	FNAVLTNPQGDYDTSTGK_3	y11_2	38.7781
light	uMRM-HR	FSAEFDFR_2	y7_1	22.5438
light	uMRM-HR	FSAEFDFR_2	y6_1	41.1875
light	uMRM-HR	FSAEFDFR_2	y5_1	14.1918
light	uMRM-HR	FSAEFDFR_2	y4_1	16.0683
light	uMRM-HR	FSAEFDFR_2	y3_1	4.41468
light	uMRM-HR	FSAEFDFR_2	y7_2	0.714749
light	uMRM-HR	FSAEFDFR_2	y6_2	1.0746
heavy	uMRM-HR	FSAEFDFR_2	y7_1	22.7928
heavy	uMRM-HR	FSAEFDFR_2	y6_1	41.0333
heavy	uMRM-HR	FSAEFDFR_2	y5_1	14.4408
heavy	uMRM-HR	FSAEFDFR_2	y4_1	15.5721
heavy	uMRM-HR	FSAEFDFR_2	y3_1	4.35386
heavy	uMRM-HR	FSAEFDFR_2	y7_2	0.839605
heavy	uMRM-HR	FSAEFDFR_2	y6_2	0.595538
light	uMRM-HR	FYTFLK_2	y5_1	33.7846
light	uMRM-HR	FYTFLK_2	y4_1	66.0679
light	uMRM-HR	FYTFLK_2	y5_2	0.166308
light	uMRM-HR	FYTFLK_2	y4_2	0
heavy	uMRM-HR	FYTFLK_2	y5_1	35.4055
heavy	uMRM-HR	FYTFLK_2	y4_1	64.1107
heavy	uMRM-HR	FYTFLK_2	y5_2	0.39404
heavy	uMRM-HR	FYTFLK_2	y4_2	0.0227039
light	uMRM-HR	HLVALSPK_2	y7_1	22.2555
light	uMRM-HR	HLVALSPK_2	y6_1	56.8658
light	uMRM-HR	HLVALSPK_2	y5_1	8.16612
light	uMRM-HR	HLVALSPK_2	y4_1	4.08871
light	uMRM-HR	HLVALSPK_2	y3_1	6.58927
heavy	uMRM-HR	HLVALSPK_2	y7_1	26.0902
heavy	uMRM-HR	HLVALSPK_2	y6_1	55.3579
heavy	uMRM-HR	HLVALSPK_2	y5_1	8.71595
heavy	uMRM-HR	HLVALSPK_2	y4_1	1.93407
heavy	uMRM-HR	HLVALSPK_2	y3_1	8.06944
light	uMRM-HR	IVLGQEQDSYGGK_2	y11_1	22.5402
light	uMRM-HR	IVLGQEQDSYGGK_2	y10_1	22.1944
light	uMRM-HR	IVLGQEQDSYGGK_2	y9_1	3.77882
light	uMRM-HR	IVLGQEQDSYGGK_2	y8_1	9.31316
light	uMRM-HR	IVLGQEQDSYGGK_2	y7_1	5.83821
light	uMRM-HR	IVLGQEQDSYGGK_2	y6_1	3.52744
light	uMRM-HR	IVLGQEQDSYGGK_2	y5_1	3.41357
light	uMRM-HR	IVLGQEQDSYGGK_2	y3_1	5.13701
light	uMRM-HR	IVLGQEQDSYGGK_2	y12_2	2.14645
light	uMRM-HR	IVLGQEQDSYGGK_2	y11_2	23.0615
heavy	uMRM-HR	IVLGQEQDSYGGK_2	y11_1	21.031
heavy	uMRM-HR	IVLGQEQDSYGGK_2	y10_1	22.5205
heavy	uMRM-HR	IVLGQEQDSYGGK_2	y9_1	3.76776
heavy	uMRM-HR	IVLGQEQDSYGGK_2	y8_1	9.35084
heavy	uMRM-HR	IVLGQEQDSYGGK_2	y7_1	5.70838
heavy	uMRM-HR	IVLGQEQDSYGGK_2	y6_1	3.88006
heavy	uMRM-HR	IVLGQEQDSYGGK_2	y5_1	3.45568
heavy	uMRM-HR	IVLGQEQDSYGGK_2	y3_1	5.26137
heavy	uMRM-HR	IVLGQEQDSYGGK_2	y12_2	3.16535
heavy	uMRM-HR	IVLGQEQDSYGGK_2	y11_2	22.1858
light	uMRM-HR	IVQLIQDTR_2	y8_1	2.38576
light	uMRM-HR	IVQLIQDTR_2	y7_1	25.7451
light	uMRM-HR	IVQLIQDTR_2	y6_1	19.7193
light	uMRM-HR	IVQLIQDTR_2	y5_1	15.3969
light	uMRM-HR	IVQLIQDTR_2	y4_1	19.7022
light	uMRM-HR	IVQLIQDTR_2	y3_1	5.2945
light	uMRM-HR	IVQLIQDTR_2	y8_2	2.0161
light	uMRM-HR	IVQLIQDTR_2	y7_2	8.68144
heavy	uMRM-HR	IVQLIQDTR_2	y8_1	2.70714
heavy	uMRM-HR	IVQLIQDTR_2	y7_1	29.0646
heavy	uMRM-HR	IVQLIQDTR_2	y6_1	21.5255
heavy	uMRM-HR	IVQLIQDTR_2	y5_1	17.6694
heavy	uMRM-HR	IVQLIQDTR_2	y4_1	13.1408
heavy	uMRM-HR	IVQLIQDTR_2	y3_1	4.98888
heavy	uMRM-HR	IVQLIQDTR_2	y8_2	2.15715
heavy	uMRM-HR	IVQLIQDTR_2	y7_2	8.74492
light	uMRM-HR	LDTLAQEVALLK_2	y10_1	8.29111
light	uMRM-HR	LDTLAQEVALLK_2	y9_1	7.68684
light	uMRM-HR	LDTLAQEVALLK_2	y8_1	42.7303
light	uMRM-HR	LDTLAQEVALLK_2	y7_1	21.4491
light	uMRM-HR	LDTLAQEVALLK_2	y6_1	9.00735
light	uMRM-HR	LDTLAQEVALLK_2	y4_1	6.41152
light	uMRM-HR	LDTLAQEVALLK_2	y3_1	4.37997
heavy	uMRM-HR	LDTLAQEVALLK_2	y10_1	8.2914
heavy	uMRM-HR	LDTLAQEVALLK_2	y9_1	8.84834
heavy	uMRM-HR	LDTLAQEVALLK_2	y8_1	40.5967
heavy	uMRM-HR	LDTLAQEVALLK_2	y7_1	21.1874
heavy	uMRM-HR	LDTLAQEVALLK_2	y6_1	9.47659
heavy	uMRM-HR	LDTLAQEVALLK_2	y4_1	6.84091
heavy	uMRM-HR	LDTLAQEVALLK_2	y3_1	4.64305
light	uMRM-HR	LGFTDLFSK_2	y8_1	35.3492
light	uMRM-HR	LGFTDLFSK_2	y7_1	19.2512
light	uMRM-HR	LGFTDLFSK_2	y6_1	19.7958
light	uMRM-HR	LGFTDLFSK_2	y5_1	8.80706
light	uMRM-HR	LGFTDLFSK_2	y4_1	3.30842
light	uMRM-HR	LGFTDLFSK_2	y3_1	3.85513
light	uMRM-HR	LGFTDLFSK_2	y8_2	0.109332
light	uMRM-HR	LGFTDLFSK_2	y7_2	8.961
heavy	uMRM-HR	LGFTDLFSK_2	y8_1	35.1606
heavy	uMRM-HR	LGFTDLFSK_2	y7_1	20.0541
heavy	uMRM-HR	LGFTDLFSK_2	y6_1	20.7021
heavy	uMRM-HR	LGFTDLFSK_2	y5_1	7.86779
heavy	uMRM-HR	LGFTDLFSK_2	y4_1	3.93425
heavy	uMRM-HR	LGFTDLFSK_2	y3_1	4.12886
heavy	uMRM-HR	LGFTDLFSK_2	y8_2	0.158269
heavy	uMRM-HR	LGFTDLFSK_2	y7_2	7.99959
light	uMRM-HR	LLGEVDHYQLALGK_3	y9_1	1.26934
light	uMRM-HR	LLGEVDHYQLALGK_3	y7_1	1.32122
light	uMRM-HR	LLGEVDHYQLALGK_3	y4_1	1.46715
light	uMRM-HR	LLGEVDHYQLALGK_3	y3_1	3.73705
light	uMRM-HR	LLGEVDHYQLALGK_3	y13_2	16.3296
light	uMRM-HR	LLGEVDHYQLALGK_3	y12_2	71.5282
light	uMRM-HR	LLGEVDHYQLALGK_3	y11_2	0.73286
light	uMRM-HR	LLGEVDHYQLALGK_3	y10_2	2.40854
heavy	uMRM-HR	LLGEVDHYQLALGK_3	y9_1	1.18643
heavy	uMRM-HR	LLGEVDHYQLALGK_3	y7_1	1.92792
heavy	uMRM-HR	LLGEVDHYQLALGK_3	y4_1	1.4905
heavy	uMRM-HR	LLGEVDHYQLALGK_3	y3_1	1.8826
heavy	uMRM-HR	LLGEVDHYQLALGK_3	y13_2	16.7959
heavy	uMRM-HR	LLGEVDHYQLALGK_3	y12_2	69.3294
heavy	uMRM-HR	LLGEVDHYQLALGK_3	y11_2	1.51552
heavy	uMRM-HR	LLGEVDHYQLALGK_3	y10_2	3.92582
heavy	uMRM-HR	LLGEVDHYQLALGK_3	y8_2	1.46569
light	uMRM-HR	LLIYDNNK_2	y7_1	6.31723
light	uMRM-HR	LLIYDNNK_2	y6_1	48.2551
light	uMRM-HR	LLIYDNNK_2	y5_1	37.1671
light	uMRM-HR	LLIYDNNK_2	y3_1	2.69306
light	uMRM-HR	LLIYDNNK_2	y7_2	0.997631
light	uMRM-HR	LLIYDNNK_2	y6_2	3.74
light	uMRM-HR	LLIYDNNK_2	y5_2	0.117886
heavy	uMRM-HR	LLIYDNNK_2	y7_1	7.56451
heavy	uMRM-HR	LLIYDNNK_2	y6_1	54.8862
heavy	uMRM-HR	LLIYDNNK_2	y5_1	28.3658
heavy	uMRM-HR	LLIYDNNK_2	y3_1	3.29693
heavy	uMRM-HR	LLIYDNNK_2	y7_2	1.00368
heavy	uMRM-HR	LLIYDNNK_2	y6_2	4.4797
heavy	uMRM-HR	LLIYDNNK_2	y5_2	0.317625
light	uMRM-HR	SFQTGLFTAAR_2	y8_1	44.3759
light	uMRM-HR	SFQTGLFTAAR_2	y5_1	24.9441
light	uMRM-HR	SFQTGLFTAAR_2	y4_1	14.4242
light	uMRM-HR	SFQTGLFTAAR_2	y3_1	5.21866
light	uMRM-HR	SFQTGLFTAAR_2	y9_2	10.2825
heavy	uMRM-HR	SFQTGLFTAAR_2	y8_1	45.5813
heavy	uMRM-HR	SFQTGLFTAAR_2	y5_1	25.9703
heavy	uMRM-HR	SFQTGLFTAAR_2	y4_1	13.8685
heavy	uMRM-HR	SFQTGLFTAAR_2	y3_1	5.14239
heavy	uMRM-HR	SFQTGLFTAAR_2	y9_2	10.0373
light	uMRM-HR	TGIVSGFGR_2	y8_1	2.48671
light	uMRM-HR	TGIVSGFGR_2	y7_1	3.89381
light	uMRM-HR	TGIVSGFGR_2	y6_1	41.6181
light	uMRM-HR	TGIVSGFGR_2	y5_1	40.1256
light	uMRM-HR	TGIVSGFGR_2	y4_1	9.42182
light	uMRM-HR	TGIVSGFGR_2	y3_1	0.582755
light	uMRM-HR	TGIVSGFGR_2	y7_2	0.886954
light	uMRM-HR	TGIVSGFGR_2	y6_2	0.386973
heavy	uMRM-HR	TGIVSGFGR_2	y8_1	2.4216
heavy	uMRM-HR	TGIVSGFGR_2	y7_1	3.8115
heavy	uMRM-HR	TGIVSGFGR_2	y6_1	41.3987
heavy	uMRM-HR	TGIVSGFGR_2	y5_1	37.3751
heavy	uMRM-HR	TGIVSGFGR_2	y4_1	10.8071
heavy	uMRM-HR	TGIVSGFGR_2	y3_1	1.14066
heavy	uMRM-HR	TGIVSGFGR_2	y8_2	0.262892
heavy	uMRM-HR	TGIVSGFGR_2	y7_2	1.93177
heavy	uMRM-HR	TGIVSGFGR_2	y6_2	0.657215
light	uMRM-HR	VAQELEEK_2	y7_1	24.2322
light	uMRM-HR	VAQELEEK_2	y6_1	36.1489
light	uMRM-HR	VAQELEEK_2	y5_1	15.9744
light	uMRM-HR	VAQELEEK_2	y4_1	7.13714
light	uMRM-HR	VAQELEEK_2	y3_1	3.14154
light	uMRM-HR	VAQELEEK_2	y7_2	2.65996
light	uMRM-HR	VAQELEEK_2	y6_2	9.59667
heavy	uMRM-HR	VAQELEEK_2	y7_1	25.2699
heavy	uMRM-HR	VAQELEEK_2	y6_1	34.9456
heavy	uMRM-HR	VAQELEEK_2	y5_1	14.5528
heavy	uMRM-HR	VAQELEEK_2	y4_1	6.3875
heavy	uMRM-HR	VAQELEEK_2	y3_1	3.6475
heavy	uMRM-HR	VAQELEEK_2	y7_2	4.37454
heavy	uMRM-HR	VAQELEEK_2	y6_2	10.5423
light	uMRM-HR	VEGTAFVIFGIQDGEQR_3	y9_1	13.1602
light	uMRM-HR	VEGTAFVIFGIQDGEQR_3	y8_1	22.7488
light	uMRM-HR	VEGTAFVIFGIQDGEQR_3	y7_1	6.54435
light	uMRM-HR	VEGTAFVIFGIQDGEQR_3	y6_1	27.9724
light	uMRM-HR	VEGTAFVIFGIQDGEQR_3	y5_1	18.4398
light	uMRM-HR	VEGTAFVIFGIQDGEQR_3	y4_1	11.8079
heavy	uMRM-HR	VEGTAFVIFGIQDGEQR_3	y9_1	10.9221
heavy	uMRM-HR	VEGTAFVIFGIQDGEQR_3	y8_1	19.3804
heavy	uMRM-HR	VEGTAFVIFGIQDGEQR_3	y7_1	6.18754
heavy	uMRM-HR	VEGTAFVIFGIQDGEQR_3	y6_1	25.172
heavy	uMRM-HR	VEGTAFVIFGIQDGEQR_3	y5_1	26.5788
heavy	uMRM-HR	VEGTAFVIFGIQDGEQR_3	y4_1	12.149
light	uMRM-HR	VTVLGQPK_2	y7_1	14.1085
light	uMRM-HR	VTVLGQPK_2	y6_1	38.8971
light	uMRM-HR	VTVLGQPK_2	y5_1	24.0308
light	uMRM-HR	VTVLGQPK_2	y4_1	17.572
light	uMRM-HR	VTVLGQPK_2	y3_1	0.568373
light	uMRM-HR	VTVLGQPK_2	y7_2	1.54098
light	uMRM-HR	VTVLGQPK_2	y6_2	3.43381
heavy	uMRM-HR	VTVLGQPK_2	y7_1	9.1663
heavy	uMRM-HR	VTVLGQPK_2	y6_1	30.2282
heavy	uMRM-HR	VTVLGQPK_2	y5_1	21.6025
heavy	uMRM-HR	VTVLGQPK_2	y4_1	15.3493
heavy	uMRM-HR	VTVLGQPK_2	y3_1	0.635566
heavy	uMRM-HR	VTVLGQPK_2	y7_2	1.71207
heavy	uMRM-HR	VTVLGQPK_2	y6_2	22.5414
light	uMRM-HR	AGEVQEPELR_2	y8_1	0.903982
light	uMRM-HR	AGEVQEPELR_2	y7_1	9.61327
light	uMRM-HR	AGEVQEPELR_2	y6_1	36.4708
light	uMRM-HR	AGEVQEPELR_2	y5_1	20.705
light	uMRM-HR	AGEVQEPELR_2	y4_1	28.7416
light	uMRM-HR	AGEVQEPELR_2	y7_2	2.17207
heavy	uMRM-HR	AGEVQEPELR_2	y7_1	11.3604
heavy	uMRM-HR	AGEVQEPELR_2	y6_1	38.0744
heavy	uMRM-HR	AGEVQEPELR_2	y5_1	18.8869
heavy	uMRM-HR	AGEVQEPELR_2	y4_1	29.2698
heavy	uMRM-HR	AGEVQEPELR_2	y3_1	0.449101
heavy	uMRM-HR	AGEVQEPELR_2	y7_2	2.45199
light	uMRM-HR	AVISPGFDVFAK_2	y10_1	11.324
light	uMRM-HR	AVISPGFDVFAK_2	y9_1	22.4267
light	uMRM-HR	AVISPGFDVFAK_2	y8_1	32.1906
light	uMRM-HR	AVISPGFDVFAK_2	y7_1	4.48484
light	uMRM-HR	AVISPGFDVFAK_2	y6_1	0.782128
light	uMRM-HR	AVISPGFDVFAK_2	y4_1	1.54622
light	uMRM-HR	AVISPGFDVFAK_2	y3_1	1.56169
light	uMRM-HR	AVISPGFDVFAK_2	y9_2	6.16483
light	uMRM-HR	AVISPGFDVFAK_2	y8_2	19.3951
heavy	uMRM-HR	AVISPGFDVFAK_2	y10_1	10.6751
heavy	uMRM-HR	AVISPGFDVFAK_2	y9_1	22.2018
heavy	uMRM-HR	AVISPGFDVFAK_2	y8_1	31.8431
heavy	uMRM-HR	AVISPGFDVFAK_2	y7_1	4.49784
heavy	uMRM-HR	AVISPGFDVFAK_2	y6_1	1.15324
heavy	uMRM-HR	AVISPGFDVFAK_2	y4_1	1.52284
heavy	uMRM-HR	AVISPGFDVFAK_2	y3_1	1.83582
heavy	uMRM-HR	AVISPGFDVFAK_2	y9_2	6.05044
heavy	uMRM-HR	AVISPGFDVFAK_2	y8_2	20.5732
light	uMRM-HR	DSVTGTLPK_2	y8_1	0.404323
light	uMRM-HR	DSVTGTLPK_2	y7_1	19.0252
light	uMRM-HR	DSVTGTLPK_2	y6_1	57.1415
light	uMRM-HR	DSVTGTLPK_2	y5_1	16.3399
light	uMRM-HR	DSVTGTLPK_2	y4_1	1.43486
light	uMRM-HR	DSVTGTLPK_2	y3_1	2.14336
light	uMRM-HR	DSVTGTLPK_2	y7_2	3.13579
heavy	uMRM-HR	DSVTGTLPK_2	y7_1	18.0277
heavy	uMRM-HR	DSVTGTLPK_2	y6_1	56.1734
heavy	uMRM-HR	DSVTGTLPK_2	y5_1	18.1648
heavy	uMRM-HR	DSVTGTLPK_2	y4_1	1.45652
heavy	uMRM-HR	DSVTGTLPK_2	y3_1	1.97739
heavy	uMRM-HR	DSVTGTLPK_2	y7_2	4.06513
heavy	uMRM-HR	DSVTGTLPK_2	y6_2	0.349749
light	uMRM-HR	EQPPSLTR_2	y6_1	97.6566
light	uMRM-HR	EQPPSLTR_2	y3_1	2.2646
light	uMRM-HR	EQPPSLTR_2	y7_2	0.0787648
heavy	uMRM-HR	EQPPSLTR_2	y6_1	97.7262
heavy	uMRM-HR	EQPPSLTR_2	y3_1	2.18864
heavy	uMRM-HR	EQPPSLTR_2	y7_2	0.0814247
light	uMRM-HR	ESDTSYVSLK_2	y9_1	3.40498
light	uMRM-HR	ESDTSYVSLK_2	y8_1	8.74533
light	uMRM-HR	ESDTSYVSLK_2	y7_1	8.89075
light	uMRM-HR	ESDTSYVSLK_2	y6_1	27.604
light	uMRM-HR	ESDTSYVSLK_2	y5_1	17.4161
light	uMRM-HR	ESDTSYVSLK_2	y4_1	10.8901
light	uMRM-HR	ESDTSYVSLK_2	y3_1	21.2522
light	uMRM-HR	ESDTSYVSLK_2	y7_2	0.953012
heavy	uMRM-HR	ESDTSYVSLK_2	y9_1	2.34405
heavy	uMRM-HR	ESDTSYVSLK_2	y8_1	9.75788
heavy	uMRM-HR	ESDTSYVSLK_2	y7_1	9.37359
heavy	uMRM-HR	ESDTSYVSLK_2	y6_1	27.549
heavy	uMRM-HR	ESDTSYVSLK_2	y5_1	19.0519
heavy	uMRM-HR	ESDTSYVSLK_2	y4_1	11.8036
heavy	uMRM-HR	ESDTSYVSLK_2	y3_1	20.2399
heavy	uMRM-HR	ESDTSYVSLK_2	y7_2	0.670269
light	uMRM-HR	FSGSILGNK_2	y8_1	29.2277
light	uMRM-HR	FSGSILGNK_2	y7_1	47.0434
light	uMRM-HR	FSGSILGNK_2	y6_1	4.06129
light	uMRM-HR	FSGSILGNK_2	y5_1	2.89654
light	uMRM-HR	FSGSILGNK_2	y4_1	7.29215
light	uMRM-HR	FSGSILGNK_2	y3_1	7.83739
light	uMRM-HR	FSGSILGNK_2	y8_2	0.644223
light	uMRM-HR	FSGSILGNK_2	y7_2	0.162341
heavy	uMRM-HR	FSGSILGNK_2	y8_1	30.0856
heavy	uMRM-HR	FSGSILGNK_2	y7_1	45.2026
heavy	uMRM-HR	FSGSILGNK_2	y6_1	4.13335
heavy	uMRM-HR	FSGSILGNK_2	y5_1	4.1897
heavy	uMRM-HR	FSGSILGNK_2	y4_1	7.69539
heavy	uMRM-HR	FSGSILGNK_2	y3_1	7.78322
heavy	uMRM-HR	FSGSILGNK_2	y8_2	0.440643
heavy	uMRM-HR	FSGSILGNK_2	y7_2	0.331123
light	uMRM-HR	GFQVVVTLR_2	y7_1	10.521
light	uMRM-HR	GFQVVVTLR_2	y6_1	31.7787
light	uMRM-HR	GFQVVVTLR_2	y5_1	32.293
light	uMRM-HR	GFQVVVTLR_2	y4_1	20.2166
light	uMRM-HR	GFQVVVTLR_2	y8_2	0.64095
light	uMRM-HR	GFQVVVTLR_2	y7_2	4.3709
heavy	uMRM-HR	GFQVVVTLR_2	y7_1	9.85381
heavy	uMRM-HR	GFQVVVTLR_2	y6_1	28.8427
heavy	uMRM-HR	GFQVVVTLR_2	y5_1	34.3897
heavy	uMRM-HR	GFQVVVTLR_2	y4_1	21.1479
heavy	uMRM-HR	GFQVVVTLR_2	y8_2	0.220294
heavy	uMRM-HR	GFQVVVTLR_2	y7_2	4.60748
light	uMRM-HR	GTYSTTVTGR_2	y8_1	11.2698
light	uMRM-HR	GTYSTTVTGR_2	y7_1	29.9849
light	uMRM-HR	GTYSTTVTGR_2	y6_1	19.2157
light	uMRM-HR	GTYSTTVTGR_2	y5_1	18.033
light	uMRM-HR	GTYSTTVTGR_2	y4_1	9.11954
light	uMRM-HR	GTYSTTVTGR_2	y3_1	8.21102
light	uMRM-HR	GTYSTTVTGR_2	y8_2	4.58285
heavy	uMRM-HR	GTYSTTVTGR_2	y9_1	0.00264493
heavy	uMRM-HR	GTYSTTVTGR_2	y8_1	10.6009
heavy	uMRM-HR	GTYSTTVTGR_2	y7_1	29.4222
heavy	uMRM-HR	GTYSTTVTGR_2	y6_1	19.1396
heavy	uMRM-HR	GTYSTTVTGR_2	y5_1	17.6039
heavy	uMRM-HR	GTYSTTVTGR_2	y4_1	9.56031
heavy	uMRM-HR	GTYSTTVTGR_2	y3_1	8.95752
heavy	uMRM-HR	GTYSTTVTGR_2	y8_2	5.01092
light	uMRM-HR	GWVDLFVPK_2	y7_1	52.8037
light	uMRM-HR	GWVDLFVPK_2	y6_1	30.7196
light	uMRM-HR	GWVDLFVPK_2	y5_1	4.77298
light	uMRM-HR	GWVDLFVPK_2	y4_1	4.65247
light	uMRM-HR	GWVDLFVPK_2	y3_1	5.17714
light	uMRM-HR	GWVDLFVPK_2	y8_2	0.501195
light	uMRM-HR	GWVDLFVPK_2	y7_2	0.589428
heavy	uMRM-HR	GWVDLFVPK_2	y7_1	50.0109
heavy	uMRM-HR	GWVDLFVPK_2	y6_1	32.7841
heavy	uMRM-HR	GWVDLFVPK_2	y5_1	5.65563
heavy	uMRM-HR	GWVDLFVPK_2	y4_1	4.31213
heavy	uMRM-HR	GWVDLFVPK_2	y3_1	5.2088
heavy	uMRM-HR	GWVDLFVPK_2	y8_2	0.707843
heavy	uMRM-HR	GWVDLFVPK_2	y7_2	1.1584
light	uMRM-HR	HFQNLGK_2	y6_1	68.6904
light	uMRM-HR	HFQNLGK_2	y5_1	27.6478
light	uMRM-HR	HFQNLGK_2	y3_1	4.60132
heavy	uMRM-HR	HFQNLGK_2	y6_1	68.7381
heavy	uMRM-HR	HFQNLGK_2	y5_1	26.6913
heavy	uMRM-HR	HFQNLGK_2	y3_1	3.75109
light	uMRM-HR	NALALFVLPK_2	y9_1	0.907706
light	uMRM-HR	NALALFVLPK_2	y8_1	23.2486
light	uMRM-HR	NALALFVLPK_2	y7_1	38.7111
light	uMRM-HR	NALALFVLPK_2	y6_1	16.8244
light	uMRM-HR	NALALFVLPK_2	y5_1	9.42945
light	uMRM-HR	NALALFVLPK_2	y4_1	2.89442
light	uMRM-HR	NALALFVLPK_2	y3_1	6.59547
light	uMRM-HR	NALALFVLPK_2	y8_2	0.92662
heavy	uMRM-HR	NALALFVLPK_2	y9_1	1.00615
heavy	uMRM-HR	NALALFVLPK_2	y8_1	24.4824
heavy	uMRM-HR	NALALFVLPK_2	y7_1	37.3693
heavy	uMRM-HR	NALALFVLPK_2	y6_1	16.8269
heavy	uMRM-HR	NALALFVLPK_2	y5_1	9.7998
heavy	uMRM-HR	NALALFVLPK_2	y4_1	2.87452
heavy	uMRM-HR	NALALFVLPK_2	y3_1	6.22941
heavy	uMRM-HR	NALALFVLPK_2	y8_2	1.35435
light	uMRM-HR	TFTLLDPK_2	y7_1	2.34027
light	uMRM-HR	TFTLLDPK_2	y6_1	74.7521
light	uMRM-HR	TFTLLDPK_2	y5_1	10.3368
light	uMRM-HR	TFTLLDPK_2	y4_1	6.58297
light	uMRM-HR	TFTLLDPK_2	y3_1	3.08584
light	uMRM-HR	TFTLLDPK_2	y7_2	2.75699
light	uMRM-HR	TFTLLDPK_2	y6_2	0.498352
heavy	uMRM-HR	TFTLLDPK_2	y7_1	2.96105
heavy	uMRM-HR	TFTLLDPK_2	y6_1	74.1136
heavy	uMRM-HR	TFTLLDPK_2	y5_1	10.7233
heavy	uMRM-HR	TFTLLDPK_2	y4_1	7.00254
heavy	uMRM-HR	TFTLLDPK_2	y3_1	4.03832
heavy	uMRM-HR	TFTLLDPK_2	y7_2	1.02911
heavy	uMRM-HR	TFTLLDPK_2	y6_2	0.366267
light	uMRM-HR	TLDEFTIIQNLQPQYQFR_3	y8_1	2.3215
light	uMRM-HR	TLDEFTIIQNLQPQYQFR_3	y7_1	11.9695
light	uMRM-HR	TLDEFTIIQNLQPQYQFR_3	y6_1	65.4579
light	uMRM-HR	TLDEFTIIQNLQPQYQFR_3	y4_1	4.80306
light	uMRM-HR	TLDEFTIIQNLQPQYQFR_3	y3_1	1.86231
light	uMRM-HR	TLDEFTIIQNLQPQYQFR_3	y6_2	13.9883
heavy	uMRM-HR	TLDEFTIIQNLQPQYQFR_3	y8_1	2.38367
heavy	uMRM-HR	TLDEFTIIQNLQPQYQFR_3	y7_1	12.3267
heavy	uMRM-HR	TLDEFTIIQNLQPQYQFR_3	y6_1	65.2525
heavy	uMRM-HR	TLDEFTIIQNLQPQYQFR_3	y4_1	4.52002
heavy	uMRM-HR	TLDEFTIIQNLQPQYQFR_3	y3_1	3.57302
heavy	uMRM-HR	TLDEFTIIQNLQPQYQFR_3	y6_2	11.4773
light	uMRM-HR	TLIYSTNTR_2	y7_1	33.5909
light	uMRM-HR	TLIYSTNTR_2	y6_1	41.2175
light	uMRM-HR	TLIYSTNTR_2	y5_1	16.0177
light	uMRM-HR	TLIYSTNTR_2	y4_1	3.18445
light	uMRM-HR	TLIYSTNTR_2	y3_1	0.57548
light	uMRM-HR	TLIYSTNTR_2	y8_2	0.136006
light	uMRM-HR	TLIYSTNTR_2	y7_2	3.8321
light	uMRM-HR	TLIYSTNTR_2	y6_2	0.212951
heavy	uMRM-HR	TLIYSTNTR_2	y7_1	33.8608
heavy	uMRM-HR	TLIYSTNTR_2	y6_1	39.6463
heavy	uMRM-HR	TLIYSTNTR_2	y5_1	16.935
heavy	uMRM-HR	TLIYSTNTR_2	y4_1	2.67036
heavy	uMRM-HR	TLIYSTNTR_2	y3_1	1.18243
heavy	uMRM-HR	TLIYSTNTR_2	y8_2	0.977063
heavy	uMRM-HR	TLIYSTNTR_2	y7_2	4.63273
heavy	uMRM-HR	TLIYSTNTR_2	y6_2	0.285588
light	uMRM-HR	WLPSSSPVTGYR_2	y10_1	33.061
light	uMRM-HR	WLPSSSPVTGYR_2	y9_1	5.27828
light	uMRM-HR	WLPSSSPVTGYR_2	y8_1	4.94152
light	uMRM-HR	WLPSSSPVTGYR_2	y7_1	2.86821
light	uMRM-HR	WLPSSSPVTGYR_2	y6_1	7.61795
light	uMRM-HR	WLPSSSPVTGYR_2	y5_1	0.434611
light	uMRM-HR	WLPSSSPVTGYR_2	y4_1	0.834595
light	uMRM-HR	WLPSSSPVTGYR_2	y11_2	0.907377
light	uMRM-HR	WLPSSSPVTGYR_2	y10_2	43.8413
heavy	uMRM-HR	WLPSSSPVTGYR_2	y10_1	31.7996
heavy	uMRM-HR	WLPSSSPVTGYR_2	y9_1	5.3139
heavy	uMRM-HR	WLPSSSPVTGYR_2	y8_1	5.40578
heavy	uMRM-HR	WLPSSSPVTGYR_2	y7_1	2.77592
heavy	uMRM-HR	WLPSSSPVTGYR_2	y6_1	7.26822
heavy	uMRM-HR	WLPSSSPVTGYR_2	y4_1	0.844423
heavy	uMRM-HR	WLPSSSPVTGYR_2	y3_1	0.597859
heavy	uMRM-HR	WLPSSSPVTGYR_2	y11_2	1.16345
heavy	uMRM-HR	WLPSSSPVTGYR_2	y10_2	44.9321
light	uMRM-HR	YEFILK_2	y5_1	32.4367
light	uMRM-HR	YEFILK_2	y4_1	63.2496
light	uMRM-HR	YEFILK_2	y3_1	3.81493
light	uMRM-HR	YEFILK_2	y4_2	0.0188704
heavy	uMRM-HR	YEFILK_2	y5_1	32.4475
heavy	uMRM-HR	YEFILK_2	y4_1	60.6306
heavy	uMRM-HR	YEFILK_2	y3_1	6.17961
heavy	uMRM-HR	YEFILK_2	y4_2	0.124132
light	uMRM-HR	YVLSPYK_2	y6_1	8.91195
light	uMRM-HR	YVLSPYK_2	y5_1	69.6473
light	uMRM-HR	YVLSPYK_2	y4_1	10.6594
light	uMRM-HR	YVLSPYK_2	y3_1	10.7213
light	uMRM-HR	YVLSPYK_2	y6_2	0.262528
heavy	uMRM-HR	YVLSPYK_2	y6_1	8.84701
heavy	uMRM-HR	YVLSPYK_2	y5_1	68.1394
heavy	uMRM-HR	YVLSPYK_2	y4_1	10.7154
heavy	uMRM-HR	YVLSPYK_2	y3_1	12.4836
heavy	uMRM-HR	YVLSPYK_2	y6_2	0.113027
light	uMRM-HR	AADDTWEPFASGK_2	y11_1	6.69847
light	uMRM-HR	AADDTWEPFASGK_2	y10_1	4.95022
light	uMRM-HR	AADDTWEPFASGK_2	y9_1	7.39707
light	uMRM-HR	AADDTWEPFASGK_2	y8_1	19.5475
light	uMRM-HR	AADDTWEPFASGK_2	y7_1	16.9439
light	uMRM-HR	AADDTWEPFASGK_2	y6_1	31.6282
light	uMRM-HR	AADDTWEPFASGK_2	y4_1	3.72612
light	uMRM-HR	AADDTWEPFASGK_2	y3_1	9.14181
heavy	uMRM-HR	AADDTWEPFASGK_2	y11_1	6.65924
heavy	uMRM-HR	AADDTWEPFASGK_2	y10_1	4.81752
heavy	uMRM-HR	AADDTWEPFASGK_2	y9_1	6.46355
heavy	uMRM-HR	AADDTWEPFASGK_2	y8_1	20.1219
heavy	uMRM-HR	AADDTWEPFASGK_2	y7_1	16.8322
heavy	uMRM-HR	AADDTWEPFASGK_2	y6_1	30.8021
heavy	uMRM-HR	AADDTWEPFASGK_2	y5_1	1.35681
heavy	uMRM-HR	AADDTWEPFASGK_2	y4_1	4.23055
heavy	uMRM-HR	AADDTWEPFASGK_2	y3_1	8.23975
light	uMRM-HR	ALNHLPLEYNSALYSR_3	y8_1	5.14512
light	uMRM-HR	ALNHLPLEYNSALYSR_3	y7_1	15.5473
light	uMRM-HR	ALNHLPLEYNSALYSR_3	y6_1	20.8804
light	uMRM-HR	ALNHLPLEYNSALYSR_3	y5_1	17.8313
light	uMRM-HR	ALNHLPLEYNSALYSR_3	y4_1	23.0896
light	uMRM-HR	ALNHLPLEYNSALYSR_3	y3_1	17.9151
heavy	uMRM-HR	ALNHLPLEYNSALYSR_3	y8_1	5.1026
heavy	uMRM-HR	ALNHLPLEYNSALYSR_3	y7_1	14.827
heavy	uMRM-HR	ALNHLPLEYNSALYSR_3	y6_1	22.1474
heavy	uMRM-HR	ALNHLPLEYNSALYSR_3	y5_1	17.5219
heavy	uMRM-HR	ALNHLPLEYNSALYSR_3	y4_1	23.5382
heavy	uMRM-HR	ALNHLPLEYNSALYSR_3	y3_1	17.1478
light	uMRM-HR	ASSLESGVPSR_2	y9_1	4.88262
light	uMRM-HR	ASSLESGVPSR_2	y8_1	4.48908
light	uMRM-HR	ASSLESGVPSR_2	y7_1	26.9166
light	uMRM-HR	ASSLESGVPSR_2	y6_1	25.6334
light	uMRM-HR	ASSLESGVPSR_2	y5_1	11.5631
light	uMRM-HR	ASSLESGVPSR_2	y4_1	2.59761
light	uMRM-HR	ASSLESGVPSR_2	y3_1	23.9615
light	uMRM-HR	ASSLESGVPSR_2	y8_2	0.513046
heavy	uMRM-HR	ASSLESGVPSR_2	y9_1	4.54977
heavy	uMRM-HR	ASSLESGVPSR_2	y8_1	4.24678
heavy	uMRM-HR	ASSLESGVPSR_2	y7_1	25.2264
heavy	uMRM-HR	ASSLESGVPSR_2	y6_1	27.186
heavy	uMRM-HR	ASSLESGVPSR_2	y5_1	11.7666
heavy	uMRM-HR	ASSLESGVPSR_2	y4_1	2.8208
heavy	uMRM-HR	ASSLESGVPSR_2	y3_1	24.2071
heavy	uMRM-HR	ASSLESGVPSR_2	y8_2	0.525267
light	uMRM-HR	GGEGTGYFVDFSVR_2	y11_1	4.54823
light	uMRM-HR	GGEGTGYFVDFSVR_2	y10_1	3.85979
light	uMRM-HR	GGEGTGYFVDFSVR_2	y9_1	19.7719
light	uMRM-HR	GGEGTGYFVDFSVR_2	y8_1	9.14027
light	uMRM-HR	GGEGTGYFVDFSVR_2	y7_1	24.7937
light	uMRM-HR	GGEGTGYFVDFSVR_2	y6_1	12.5008
light	uMRM-HR	GGEGTGYFVDFSVR_2	y5_1	14.4277
light	uMRM-HR	GGEGTGYFVDFSVR_2	y4_1	6.82229
light	uMRM-HR	GGEGTGYFVDFSVR_2	y3_1	4.36957
heavy	uMRM-HR	GGEGTGYFVDFSVR_2	y11_1	3.72886
heavy	uMRM-HR	GGEGTGYFVDFSVR_2	y10_1	4.65786
heavy	uMRM-HR	GGEGTGYFVDFSVR_2	y9_1	20.2476
heavy	uMRM-HR	GGEGTGYFVDFSVR_2	y8_1	8.80403
heavy	uMRM-HR	GGEGTGYFVDFSVR_2	y7_1	25.3101
heavy	uMRM-HR	GGEGTGYFVDFSVR_2	y6_1	12.3328
heavy	uMRM-HR	GGEGTGYFVDFSVR_2	y5_1	13.2167
heavy	uMRM-HR	GGEGTGYFVDFSVR_2	y4_1	7.40185
heavy	uMRM-HR	GGEGTGYFVDFSVR_2	y3_1	3.92268
light	uMRM-HR	GKEESLDSDLYAELR_3	y8_1	1.28915
light	uMRM-HR	GKEESLDSDLYAELR_3	y7_1	2.17417
light	uMRM-HR	GKEESLDSDLYAELR_3	y6_1	5.09007
light	uMRM-HR	GKEESLDSDLYAELR_3	y5_1	37.9714
light	uMRM-HR	GKEESLDSDLYAELR_3	y4_1	36.8256
light	uMRM-HR	GKEESLDSDLYAELR_3	y3_1	9.92497
light	uMRM-HR	GKEESLDSDLYAELR_3	y5_2	6.41003
light	uMRM-HR	GQVVPALNEK_2	y8_1	16.0914
light	uMRM-HR	GQVVPALNEK_2	y7_1	18.2781
light	uMRM-HR	GQVVPALNEK_2	y6_1	58.0417
light	uMRM-HR	GQVVPALNEK_2	y5_1	2.28362
light	uMRM-HR	GQVVPALNEK_2	y4_1	1.72062
light	uMRM-HR	GQVVPALNEK_2	y3_1	1.51238
light	uMRM-HR	GQVVPALNEK_2	y7_2	0.201996
light	uMRM-HR	GQVVPALNEK_2	y6_2	1.76882
heavy	uMRM-HR	GQVVPALNEK_2	y8_1	16.0665
heavy	uMRM-HR	GQVVPALNEK_2	y7_1	19.1641
heavy	uMRM-HR	GQVVPALNEK_2	y6_1	56.9681
heavy	uMRM-HR	GQVVPALNEK_2	y5_1	1.2457
heavy	uMRM-HR	GQVVPALNEK_2	y4_1	1.57043
heavy	uMRM-HR	GQVVPALNEK_2	y3_1	2.49515
heavy	uMRM-HR	GQVVPALNEK_2	y6_2	2.03825
light	uMRM-HR	IAELSATAQEIIK_2	y12_1	3.23646
light	uMRM-HR	IAELSATAQEIIK_2	y11_1	7.17536
light	uMRM-HR	IAELSATAQEIIK_2	y10_1	10.5959
light	uMRM-HR	IAELSATAQEIIK_2	y9_1	33.165
light	uMRM-HR	IAELSATAQEIIK_2	y8_1	16.2709
light	uMRM-HR	IAELSATAQEIIK_2	y7_1	17.0235
light	uMRM-HR	IAELSATAQEIIK_2	y6_1	8.85203
light	uMRM-HR	IAELSATAQEIIK_2	y5_1	3.867
heavy	uMRM-HR	IAELSATAQEIIK_2	y12_1	2.59277
heavy	uMRM-HR	IAELSATAQEIIK_2	y11_1	6.93152
heavy	uMRM-HR	IAELSATAQEIIK_2	y10_1	10.3591
heavy	uMRM-HR	IAELSATAQEIIK_2	y9_1	30.5021
heavy	uMRM-HR	IAELSATAQEIIK_2	y8_1	17.5816
heavy	uMRM-HR	IAELSATAQEIIK_2	y7_1	19.4316
heavy	uMRM-HR	IAELSATAQEIIK_2	y6_1	8.49605
heavy	uMRM-HR	IAELSATAQEIIK_2	y5_1	3.80517
light	uMRM-HR	ILGPLSYSK_2	y8_1	13.808
light	uMRM-HR	ILGPLSYSK_2	y7_1	72.6176
light	uMRM-HR	ILGPLSYSK_2	y6_1	5.4089
light	uMRM-HR	ILGPLSYSK_2	y5_1	0.925709
light	uMRM-HR	ILGPLSYSK_2	y3_1	1.16589
light	uMRM-HR	ILGPLSYSK_2	y8_2	1.57904
light	uMRM-HR	ILGPLSYSK_2	y7_2	2.64142
light	uMRM-HR	ILGPLSYSK_2	y6_2	1.63737
heavy	uMRM-HR	ILGPLSYSK_2	y8_1	13.5363
heavy	uMRM-HR	ILGPLSYSK_2	y7_1	69.5598
heavy	uMRM-HR	ILGPLSYSK_2	y6_1	6.84706
heavy	uMRM-HR	ILGPLSYSK_2	y5_1	1.75702
heavy	uMRM-HR	ILGPLSYSK_2	y3_1	1.87027
heavy	uMRM-HR	ILGPLSYSK_2	y8_2	1.22079
heavy	uMRM-HR	ILGPLSYSK_2	y7_2	2.77211
heavy	uMRM-HR	ILGPLSYSK_2	y6_2	2.33784
light	uMRM-HR	ITQDAQLK_2	y7_1	26.9798
light	uMRM-HR	ITQDAQLK_2	y6_1	43.4673
light	uMRM-HR	ITQDAQLK_2	y5_1	13.3839
light	uMRM-HR	ITQDAQLK_2	y4_1	3.64343
light	uMRM-HR	ITQDAQLK_2	y3_1	0.684562
light	uMRM-HR	ITQDAQLK_2	y7_2	8.69463
light	uMRM-HR	ITQDAQLK_2	y6_2	3.84795
heavy	uMRM-HR	ITQDAQLK_2	y7_1	31.3134
heavy	uMRM-HR	ITQDAQLK_2	y6_1	40.6319
heavy	uMRM-HR	ITQDAQLK_2	y5_1	12.3633
heavy	uMRM-HR	ITQDAQLK_2	y4_1	4.33516
heavy	uMRM-HR	ITQDAQLK_2	y3_1	1.26673
heavy	uMRM-HR	ITQDAQLK_2	y7_2	7.84316
heavy	uMRM-HR	ITQDAQLK_2	y6_2	3.23994
light	uMRM-HR	IVIEYVDR_2	y7_1	6.99523
light	uMRM-HR	IVIEYVDR_2	y6_1	53.475
light	uMRM-HR	IVIEYVDR_2	y5_1	18.1305
light	uMRM-HR	IVIEYVDR_2	y4_1	13.5566
light	uMRM-HR	IVIEYVDR_2	y3_1	3.07335
light	uMRM-HR	IVIEYVDR_2	y7_2	0.63071
light	uMRM-HR	IVIEYVDR_2	y6_2	5.10003
light	uMRM-HR	IVIEYVDR_2	y5_2	0.0162028
heavy	uMRM-HR	IVIEYVDR_2	y7_1	6.85121
heavy	uMRM-HR	IVIEYVDR_2	y6_1	51.4899
heavy	uMRM-HR	IVIEYVDR_2	y5_1	19.3105
heavy	uMRM-HR	IVIEYVDR_2	y4_1	13.4241
heavy	uMRM-HR	IVIEYVDR_2	y3_1	2.17788
heavy	uMRM-HR	IVIEYVDR_2	y7_2	0.800126
heavy	uMRM-HR	IVIEYVDR_2	y6_2	4.42106
heavy	uMRM-HR	IVIEYVDR_2	y5_2	0.439074
light	uMRM-HR	LGNQEPGGQTALK_2	y10_1	2.55407
light	uMRM-HR	LGNQEPGGQTALK_2	y9_1	12.8259
light	uMRM-HR	LGNQEPGGQTALK_2	y8_1	77.1237
light	uMRM-HR	LGNQEPGGQTALK_2	y7_1	2.6586
light	uMRM-HR	LGNQEPGGQTALK_2	y4_1	2.04147
light	uMRM-HR	LGNQEPGGQTALK_2	y3_1	1.41594
light	uMRM-HR	LGNQEPGGQTALK_2	y8_2	1.81689
heavy	uMRM-HR	LGNQEPGGQTALK_2	y10_1	2.4109
heavy	uMRM-HR	LGNQEPGGQTALK_2	y9_1	14.5391
heavy	uMRM-HR	LGNQEPGGQTALK_2	y8_1	76.6087
heavy	uMRM-HR	LGNQEPGGQTALK_2	y7_1	3.07666
heavy	uMRM-HR	LGNQEPGGQTALK_2	y4_1	1.89485
heavy	uMRM-HR	LGNQEPGGQTALK_2	y8_2	1.46858
light	uMRM-HR	LTPLYELVK_2	y8_1	0.589177
light	uMRM-HR	LTPLYELVK_2	y7_1	28.0495
light	uMRM-HR	LTPLYELVK_2	y6_1	3.85382
light	uMRM-HR	LTPLYELVK_2	y5_1	6.69158
light	uMRM-HR	LTPLYELVK_2	y4_1	0.483899
light	uMRM-HR	LTPLYELVK_2	y3_1	0.69719
light	uMRM-HR	LTPLYELVK_2	y8_2	1.57686
light	uMRM-HR	LTPLYELVK_2	y7_2	58.1057
heavy	uMRM-HR	LTPLYELVK_2	y8_1	0.691
heavy	uMRM-HR	LTPLYELVK_2	y7_1	28.1409
heavy	uMRM-HR	LTPLYELVK_2	y6_1	4.85991
heavy	uMRM-HR	LTPLYELVK_2	y5_1	8.30993
heavy	uMRM-HR	LTPLYELVK_2	y4_1	1.00796
heavy	uMRM-HR	LTPLYELVK_2	y3_1	0.724601
heavy	uMRM-HR	LTPLYELVK_2	y8_2	1.21327
heavy	uMRM-HR	LTPLYELVK_2	y7_2	55.5271
light	uMRM-HR	LVVLPFPK_2	y7_1	5.41699
light	uMRM-HR	LVVLPFPK_2	y6_1	63.0437
light	uMRM-HR	LVVLPFPK_2	y5_1	11.038
light	uMRM-HR	LVVLPFPK_2	y4_1	18.0011
light	uMRM-HR	LVVLPFPK_2	y3_1	0.525256
light	uMRM-HR	LVVLPFPK_2	y7_2	0.602724
heavy	uMRM-HR	LVVLPFPK_2	y7_1	5.58119
heavy	uMRM-HR	LVVLPFPK_2	y6_1	62.2068
heavy	uMRM-HR	LVVLPFPK_2	y5_1	11.4434
heavy	uMRM-HR	LVVLPFPK_2	y4_1	19.3226
heavy	uMRM-HR	LVVLPFPK_2	y3_1	1.18911
heavy	uMRM-HR	LVVLPFPK_2	y7_2	0.49391
light	uMRM-HR	NFGYTLR_2	y6_1	4.81165
light	uMRM-HR	NFGYTLR_2	y5_1	70.0025
light	uMRM-HR	NFGYTLR_2	y4_1	10.4697
light	uMRM-HR	NFGYTLR_2	y3_1	9.12047
light	uMRM-HR	NFGYTLR_2	y6_2	3.83118
light	uMRM-HR	NFGYTLR_2	y4_2	0.10924
heavy	uMRM-HR	NFGYTLR_2	y6_1	4.3791
heavy	uMRM-HR	NFGYTLR_2	y5_1	71.2293
heavy	uMRM-HR	NFGYTLR_2	y4_1	10.0391
heavy	uMRM-HR	NFGYTLR_2	y3_1	9.86861
heavy	uMRM-HR	NFGYTLR_2	y6_2	4.06033
heavy	uMRM-HR	NFGYTLR_2	y4_2	0.203131
light	uMRM-HR	NIQSLEVIGK_2	y8_1	56.5663
light	uMRM-HR	NIQSLEVIGK_2	y7_1	23.1976
light	uMRM-HR	NIQSLEVIGK_2	y6_1	4.3314
light	uMRM-HR	NIQSLEVIGK_2	y5_1	4.26025
light	uMRM-HR	NIQSLEVIGK_2	y4_1	3.22147
light	uMRM-HR	NIQSLEVIGK_2	y3_1	5.30978
light	uMRM-HR	NIQSLEVIGK_2	y9_2	1.72289
light	uMRM-HR	NIQSLEVIGK_2	y8_2	1.27252
heavy	uMRM-HR	NIQSLEVIGK_2	y8_1	48.4979
heavy	uMRM-HR	NIQSLEVIGK_2	y7_1	25.9833
heavy	uMRM-HR	NIQSLEVIGK_2	y6_1	4.76456
heavy	uMRM-HR	NIQSLEVIGK_2	y5_1	5.01712
heavy	uMRM-HR	NIQSLEVIGK_2	y4_1	3.48635
heavy	uMRM-HR	NIQSLEVIGK_2	y3_1	6.16553
heavy	uMRM-HR	NIQSLEVIGK_2	y9_2	2.48028
heavy	uMRM-HR	NIQSLEVIGK_2	y8_2	3.24722
light	uMRM-HR	RQDNEILIFWSK_3	y7_1	2.31156
light	uMRM-HR	RQDNEILIFWSK_3	y6_1	35.8929
light	uMRM-HR	RQDNEILIFWSK_3	y5_1	29.6173
light	uMRM-HR	RQDNEILIFWSK_3	y4_1	23.1589
light	uMRM-HR	RQDNEILIFWSK_3	y3_1	8.53003
light	uMRM-HR	TNFDNDIALVR_2	y9_1	26.2902
light	uMRM-HR	TNFDNDIALVR_2	y8_1	19.669
light	uMRM-HR	TNFDNDIALVR_2	y7_1	11.9713
light	uMRM-HR	TNFDNDIALVR_2	y6_1	6.11876
light	uMRM-HR	TNFDNDIALVR_2	y5_1	7.85593
light	uMRM-HR	TNFDNDIALVR_2	y4_1	17.9322
light	uMRM-HR	TNFDNDIALVR_2	y3_1	6.11846
light	uMRM-HR	TNFDNDIALVR_2	y9_2	2.94461
heavy	uMRM-HR	TNFDNDIALVR_2	y9_1	25.2979
heavy	uMRM-HR	TNFDNDIALVR_2	y8_1	20.7881
heavy	uMRM-HR	TNFDNDIALVR_2	y7_1	12.2541
heavy	uMRM-HR	TNFDNDIALVR_2	y6_1	7.44978
heavy	uMRM-HR	TNFDNDIALVR_2	y5_1	9.79364
heavy	uMRM-HR	TNFDNDIALVR_2	y4_1	15.36
heavy	uMRM-HR	TNFDNDIALVR_2	y3_1	6.7521
heavy	uMRM-HR	TNFDNDIALVR_2	y9_2	2.90959
light	uMRM-HR	TVQAVLTVPK_2	y8_1	38.7262
light	uMRM-HR	TVQAVLTVPK_2	y7_1	17.8542
light	uMRM-HR	TVQAVLTVPK_2	y6_1	8.11291
light	uMRM-HR	TVQAVLTVPK_2	y5_1	8.57442
light	uMRM-HR	TVQAVLTVPK_2	y4_1	5.51035
light	uMRM-HR	TVQAVLTVPK_2	y3_1	4.97817
light	uMRM-HR	TVQAVLTVPK_2	y9_2	0.891896
light	uMRM-HR	TVQAVLTVPK_2	y8_2	15.4416
heavy	uMRM-HR	TVQAVLTVPK_2	y8_1	37.9786
heavy	uMRM-HR	TVQAVLTVPK_2	y7_1	18.2176
heavy	uMRM-HR	TVQAVLTVPK_2	y6_1	8.70482
heavy	uMRM-HR	TVQAVLTVPK_2	y5_1	9.32757
heavy	uMRM-HR	TVQAVLTVPK_2	y4_1	5.97128
heavy	uMRM-HR	TVQAVLTVPK_2	y3_1	4.64389
heavy	uMRM-HR	TVQAVLTVPK_2	y9_2	1.16971
heavy	uMRM-HR	TVQAVLTVPK_2	y8_2	13.8639
light	uMRM-HR	AGALNSNDAFVLK_2	y10_1	4.62653
light	uMRM-HR	AGALNSNDAFVLK_2	y9_1	38.3893
light	uMRM-HR	AGALNSNDAFVLK_2	y8_1	25.4039
light	uMRM-HR	AGALNSNDAFVLK_2	y7_1	11.5037
light	uMRM-HR	AGALNSNDAFVLK_2	y6_1	4.25338
light	uMRM-HR	AGALNSNDAFVLK_2	y5_1	4.27566
light	uMRM-HR	AGALNSNDAFVLK_2	y3_1	6.02072
light	uMRM-HR	AGALNSNDAFVLK_2	y10_2	5.85243
heavy	uMRM-HR	AGALNSNDAFVLK_2	y10_1	4.95027
heavy	uMRM-HR	AGALNSNDAFVLK_2	y9_1	37.0542
heavy	uMRM-HR	AGALNSNDAFVLK_2	y8_1	23.0596
heavy	uMRM-HR	AGALNSNDAFVLK_2	y7_1	10.7515
heavy	uMRM-HR	AGALNSNDAFVLK_2	y6_1	4.65019
heavy	uMRM-HR	AGALNSNDAFVLK_2	y5_1	4.36567
heavy	uMRM-HR	AGALNSNDAFVLK_2	y4_1	3.98855
heavy	uMRM-HR	AGALNSNDAFVLK_2	y3_1	6.67611
heavy	uMRM-HR	AGALNSNDAFVLK_2	y10_2	4.48682
light	uMRM-HR	ALLAFQESK_2	y8_1	0.598006
light	uMRM-HR	ALLAFQESK_2	y7_1	37.1559
light	uMRM-HR	ALLAFQESK_2	y6_1	30.2933
light	uMRM-HR	ALLAFQESK_2	y5_1	17.5154
light	uMRM-HR	ALLAFQESK_2	y4_1	2.68703
light	uMRM-HR	ALLAFQESK_2	y3_1	2.0545
light	uMRM-HR	ALLAFQESK_2	y8_2	0.827387
light	uMRM-HR	ALLAFQESK_2	y7_2	7.7695
heavy	uMRM-HR	ALLAFQESK_2	y8_1	0.557377
heavy	uMRM-HR	ALLAFQESK_2	y7_1	36.4716
heavy	uMRM-HR	ALLAFQESK_2	y6_1	30.9
heavy	uMRM-HR	ALLAFQESK_2	y5_1	17.9036
heavy	uMRM-HR	ALLAFQESK_2	y4_1	3.13063
heavy	uMRM-HR	ALLAFQESK_2	y3_1	1.98671
heavy	uMRM-HR	ALLAFQESK_2	y8_2	0.841678
heavy	uMRM-HR	ALLAFQESK_2	y7_2	7.98484
light	uMRM-HR	DADPDTFFAK_2	y8_1	14.8095
light	uMRM-HR	DADPDTFFAK_2	y7_1	45.1267
light	uMRM-HR	DADPDTFFAK_2	y6_1	6.40521
light	uMRM-HR	DADPDTFFAK_2	y5_1	4.84454
light	uMRM-HR	DADPDTFFAK_2	y4_1	1.58985
light	uMRM-HR	DADPDTFFAK_2	y3_1	2.49581
light	uMRM-HR	DADPDTFFAK_2	y8_2	7.64225
light	uMRM-HR	DADPDTFFAK_2	y7_2	17.752
heavy	uMRM-HR	DADPDTFFAK_2	y8_1	13.6622
heavy	uMRM-HR	DADPDTFFAK_2	y7_1	44.9271
heavy	uMRM-HR	DADPDTFFAK_2	y6_1	5.55312
heavy	uMRM-HR	DADPDTFFAK_2	y5_1	4.82575
heavy	uMRM-HR	DADPDTFFAK_2	y4_1	2.19417
heavy	uMRM-HR	DADPDTFFAK_2	y3_1	3.14312
heavy	uMRM-HR	DADPDTFFAK_2	y8_2	7.58971
heavy	uMRM-HR	DADPDTFFAK_2	y7_2	18.1169
light	uMRM-HR	DPTFIPAPIQAK_2	y10_1	1.59232
light	uMRM-HR	DPTFIPAPIQAK_2	y9_1	4.53461
light	uMRM-HR	DPTFIPAPIQAK_2	y8_1	13.2943
light	uMRM-HR	DPTFIPAPIQAK_2	y7_1	69.595
light	uMRM-HR	DPTFIPAPIQAK_2	y6_1	1.51975
light	uMRM-HR	DPTFIPAPIQAK_2	y5_1	6.93421
light	uMRM-HR	DPTFIPAPIQAK_2	y3_1	0.846682
light	uMRM-HR	DPTFIPAPIQAK_2	y7_2	1.2032
heavy	uMRM-HR	DPTFIPAPIQAK_2	y10_1	1.78325
heavy	uMRM-HR	DPTFIPAPIQAK_2	y9_1	4.74676
heavy	uMRM-HR	DPTFIPAPIQAK_2	y8_1	14.0359
heavy	uMRM-HR	DPTFIPAPIQAK_2	y7_1	67.9591
heavy	uMRM-HR	DPTFIPAPIQAK_2	y6_1	1.78756
heavy	uMRM-HR	DPTFIPAPIQAK_2	y5_1	7.6415
heavy	uMRM-HR	DPTFIPAPIQAK_2	y3_1	1.07404
heavy	uMRM-HR	DPTFIPAPIQAK_2	y7_2	1.31869
light	uMRM-HR	GQTLLAVAK_2	y7_1	54.565
light	uMRM-HR	GQTLLAVAK_2	y6_1	15.5369
light	uMRM-HR	GQTLLAVAK_2	y5_1	16.0068
light	uMRM-HR	GQTLLAVAK_2	y4_1	9.43651
light	uMRM-HR	GQTLLAVAK_2	y3_1	4.34851
light	uMRM-HR	GQTLLAVAK_2	y8_2	0.215887
light	uMRM-HR	GQTLLAVAK_2	y7_2	0.222233
heavy	uMRM-HR	GQTLLAVAK_2	y7_1	54.0862
heavy	uMRM-HR	GQTLLAVAK_2	y6_1	16.4016
heavy	uMRM-HR	GQTLLAVAK_2	y5_1	15.4201
heavy	uMRM-HR	GQTLLAVAK_2	y4_1	8.68001
heavy	uMRM-HR	GQTLLAVAK_2	y3_1	4.00216
heavy	uMRM-HR	GQTLLAVAK_2	y8_2	0.364905
heavy	uMRM-HR	GQTLLAVAK_2	y7_2	0.640831
light	uMRM-HR	HVEDVPAFQALGSLNDLQFFR_3	y11_1	8.87364
light	uMRM-HR	HVEDVPAFQALGSLNDLQFFR_3	y10_1	44.9247
light	uMRM-HR	HVEDVPAFQALGSLNDLQFFR_3	y9_1	12.3761
light	uMRM-HR	HVEDVPAFQALGSLNDLQFFR_3	y7_1	25.9463
light	uMRM-HR	HVEDVPAFQALGSLNDLQFFR_3	y5_1	8.33509
heavy	uMRM-HR	HVEDVPAFQALGSLNDLQFFR_3	y11_1	9.14833
heavy	uMRM-HR	HVEDVPAFQALGSLNDLQFFR_3	y10_1	42.8986
heavy	uMRM-HR	HVEDVPAFQALGSLNDLQFFR_3	y9_1	12.6228
heavy	uMRM-HR	HVEDVPAFQALGSLNDLQFFR_3	y7_1	26.1848
heavy	uMRM-HR	HVEDVPAFQALGSLNDLQFFR_3	y5_1	9.22768
light	uMRM-HR	IALGGLLFPASNLR_2	y12_1	2.53777
light	uMRM-HR	IALGGLLFPASNLR_2	y11_1	8.54432
light	uMRM-HR	IALGGLLFPASNLR_2	y10_1	3.86303
light	uMRM-HR	IALGGLLFPASNLR_2	y9_1	2.83674
light	uMRM-HR	IALGGLLFPASNLR_2	y8_1	18.7451
light	uMRM-HR	IALGGLLFPASNLR_2	y7_1	27.8581
light	uMRM-HR	IALGGLLFPASNLR_2	y6_1	34.3126
light	uMRM-HR	IALGGLLFPASNLR_2	y4_1	1.219
heavy	uMRM-HR	IALGGLLFPASNLR_2	y12_1	2.33414
heavy	uMRM-HR	IALGGLLFPASNLR_2	y11_1	9.30918
heavy	uMRM-HR	IALGGLLFPASNLR_2	y10_1	4.20349
heavy	uMRM-HR	IALGGLLFPASNLR_2	y9_1	3.01611
heavy	uMRM-HR	IALGGLLFPASNLR_2	y8_1	18.5755
heavy	uMRM-HR	IALGGLLFPASNLR_2	y7_1	26.828
heavy	uMRM-HR	IALGGLLFPASNLR_2	y6_1	35.7555
light	uMRM-HR	LLEVPEGR_2	y7_1	6.77538
light	uMRM-HR	LLEVPEGR_2	y6_1	58.508
light	uMRM-HR	LLEVPEGR_2	y5_1	15.7351
light	uMRM-HR	LLEVPEGR_2	y3_1	0.79717
light	uMRM-HR	LLEVPEGR_2	y7_2	16.51
light	uMRM-HR	LLEVPEGR_2	y5_2	0.115704
light	uMRM-HR	LLEVPEGR_2	y4_2	1.20601
heavy	uMRM-HR	LLEVPEGR_2	y7_1	17.9867
heavy	uMRM-HR	LLEVPEGR_2	y6_1	61.9322
heavy	uMRM-HR	LLEVPEGR_2	y5_1	14.1932
heavy	uMRM-HR	LLEVPEGR_2	y3_1	0.642846
heavy	uMRM-HR	LLEVPEGR_2	y7_2	3.04104
heavy	uMRM-HR	LLEVPEGR_2	y5_2	0.356599
heavy	uMRM-HR	LLEVPEGR_2	y4_2	1.6481
light	uMRM-HR	PSLSHLLSQYYGAGVAR_3	y10_1	4.82617
light	uMRM-HR	PSLSHLLSQYYGAGVAR_3	y8_1	11.793
light	uMRM-HR	PSLSHLLSQYYGAGVAR_3	y7_1	26.1083
light	uMRM-HR	PSLSHLLSQYYGAGVAR_3	y6_1	41.8511
light	uMRM-HR	PSLSHLLSQYYGAGVAR_3	y5_1	6.9832
light	uMRM-HR	PSLSHLLSQYYGAGVAR_3	y4_1	8.71178
heavy	uMRM-HR	PSLSHLLSQYYGAGVAR_3	y10_1	4.49919
heavy	uMRM-HR	PSLSHLLSQYYGAGVAR_3	y8_1	13.7056
heavy	uMRM-HR	PSLSHLLSQYYGAGVAR_3	y7_1	25.8376
heavy	uMRM-HR	PSLSHLLSQYYGAGVAR_3	y6_1	40.4512
heavy	uMRM-HR	PSLSHLLSQYYGAGVAR_3	y5_1	6.3292
heavy	uMRM-HR	PSLSHLLSQYYGAGVAR_3	y4_1	8.75296
light	uMRM-HR	QEPSQGTTTYAVTSILR_3	y9_1	3.24582
light	uMRM-HR	QEPSQGTTTYAVTSILR_3	y8_1	9.10771
light	uMRM-HR	QEPSQGTTTYAVTSILR_3	y7_1	22.8252
light	uMRM-HR	QEPSQGTTTYAVTSILR_3	y6_1	22.0431
light	uMRM-HR	QEPSQGTTTYAVTSILR_3	y5_1	26.8839
light	uMRM-HR	QEPSQGTTTYAVTSILR_3	y4_1	11.3704
light	uMRM-HR	QEPSQGTTTYAVTSILR_3	y3_1	4.44282
heavy	uMRM-HR	QEPSQGTTTYAVTSILR_3	y9_1	2.94433
heavy	uMRM-HR	QEPSQGTTTYAVTSILR_3	y8_1	9.72138
heavy	uMRM-HR	QEPSQGTTTYAVTSILR_3	y7_1	22.8255
heavy	uMRM-HR	QEPSQGTTTYAVTSILR_3	y6_1	22.2481
heavy	uMRM-HR	QEPSQGTTTYAVTSILR_3	y5_1	26.7584
heavy	uMRM-HR	QEPSQGTTTYAVTSILR_3	y4_1	12.1026
heavy	uMRM-HR	QEPSQGTTTYAVTSILR_3	y3_1	3.44237
light	uMRM-HR	QTHQPPAPNSLIR_3	y8_1	2.09227
light	uMRM-HR	QTHQPPAPNSLIR_3	y7_1	2.53753
light	uMRM-HR	QTHQPPAPNSLIR_3	y6_1	35.9966
light	uMRM-HR	QTHQPPAPNSLIR_3	y5_1	9.53362
light	uMRM-HR	QTHQPPAPNSLIR_3	y3_1	2.33564
light	uMRM-HR	QTHQPPAPNSLIR_3	y9_2	6.52783
light	uMRM-HR	QTHQPPAPNSLIR_3	y6_2	39.61
heavy	uMRM-HR	QTHQPPAPNSLIR_3	y8_1	1.74946
heavy	uMRM-HR	QTHQPPAPNSLIR_3	y7_1	3.1009
heavy	uMRM-HR	QTHQPPAPNSLIR_3	y6_1	38.3503
heavy	uMRM-HR	QTHQPPAPNSLIR_3	y5_1	11.9353
heavy	uMRM-HR	QTHQPPAPNSLIR_3	y3_1	1.86113
heavy	uMRM-HR	QTHQPPAPNSLIR_3	y9_2	6.12605
heavy	uMRM-HR	QTHQPPAPNSLIR_3	y6_2	36.1813
light	uMRM-HR	SLDFTELDVAAEK_2	y11_1	19.1199
light	uMRM-HR	SLDFTELDVAAEK_2	y10_1	9.56641
light	uMRM-HR	SLDFTELDVAAEK_2	y9_1	22.5016
light	uMRM-HR	SLDFTELDVAAEK_2	y8_1	15.5706
light	uMRM-HR	SLDFTELDVAAEK_2	y7_1	11.1855
light	uMRM-HR	SLDFTELDVAAEK_2	y6_1	8.23455
light	uMRM-HR	SLDFTELDVAAEK_2	y5_1	3.38651
light	uMRM-HR	SLDFTELDVAAEK_2	y4_1	5.69788
light	uMRM-HR	SLDFTELDVAAEK_2	y3_1	4.32484
heavy	uMRM-HR	SLDFTELDVAAEK_2	y11_1	19.7644
heavy	uMRM-HR	SLDFTELDVAAEK_2	y10_1	10.1048
heavy	uMRM-HR	SLDFTELDVAAEK_2	y9_1	22.491
heavy	uMRM-HR	SLDFTELDVAAEK_2	y8_1	15.1232
heavy	uMRM-HR	SLDFTELDVAAEK_2	y7_1	11.2884
heavy	uMRM-HR	SLDFTELDVAAEK_2	y6_1	7.9326
heavy	uMRM-HR	SLDFTELDVAAEK_2	y5_1	2.89517
heavy	uMRM-HR	SLDFTELDVAAEK_2	y4_1	6.59933
heavy	uMRM-HR	SLDFTELDVAAEK_2	y3_1	3.78079
light	uMRM-HR	STVEIFK_2	y6_1	7.6396
light	uMRM-HR	STVEIFK_2	y5_1	64.4143
light	uMRM-HR	STVEIFK_2	y4_1	22.3417
light	uMRM-HR	STVEIFK_2	y6_2	2.39897
light	uMRM-HR	STVEIFK_2	y5_2	2.19289
heavy	uMRM-HR	STVEIFK_2	y6_1	6.94609
heavy	uMRM-HR	STVEIFK_2	y5_1	66.1727
heavy	uMRM-HR	STVEIFK_2	y4_1	20.867
heavy	uMRM-HR	STVEIFK_2	y6_2	2.73054
heavy	uMRM-HR	STVEIFK_2	y5_2	3.09818
light	uMRM-HR	STVELFK_2	y6_1	7.73056
light	uMRM-HR	STVELFK_2	y5_1	64.8362
light	uMRM-HR	STVELFK_2	y4_1	22.0135
light	uMRM-HR	STVELFK_2	y6_2	2.33887
light	uMRM-HR	STVELFK_2	y5_2	2.19869
heavy	uMRM-HR	STVELFK_2	y6_1	7.16784
heavy	uMRM-HR	STVELFK_2	y5_1	66.028
heavy	uMRM-HR	STVELFK_2	y4_1	20.9674
heavy	uMRM-HR	STVELFK_2	y6_2	2.72564
heavy	uMRM-HR	STVELFK_2	y5_2	3.11113
light	uMRM-HR	VFQFLEK_2	y6_1	31.6509
light	uMRM-HR	VFQFLEK_2	y5_1	49.4085
light	uMRM-HR	VFQFLEK_2	y4_1	12.076
light	uMRM-HR	VFQFLEK_2	y3_1	3.4277
light	uMRM-HR	VFQFLEK_2	y6_2	2.72071
light	uMRM-HR	VFQFLEK_2	y5_2	0.240029
heavy	uMRM-HR	VFQFLEK_2	y6_1	33.6747
heavy	uMRM-HR	VFQFLEK_2	y5_1	46.6184
heavy	uMRM-HR	VFQFLEK_2	y4_1	13.1266
heavy	uMRM-HR	VFQFLEK_2	y3_1	3.43673
heavy	uMRM-HR	VFQFLEK_2	y6_2	3.22298
heavy	uMRM-HR	VFQFLEK_2	y5_2	0.253786
light	uMRM-HR	VVEESELAR_2	y7_1	64.757
light	uMRM-HR	VVEESELAR_2	y6_1	15.9167
light	uMRM-HR	VVEESELAR_2	y5_1	10.9017
light	uMRM-HR	VVEESELAR_2	y3_1	3.23625
light	uMRM-HR	VVEESELAR_2	y8_2	2.45891
light	uMRM-HR	VVEESELAR_2	y7_2	2.05342
light	uMRM-HR	VVEESELAR_2	y5_2	0.450218
heavy	uMRM-HR	VVEESELAR_2	y7_1	65.3074
heavy	uMRM-HR	VVEESELAR_2	y6_1	16.3948
heavy	uMRM-HR	VVEESELAR_2	y5_1	11.6033
heavy	uMRM-HR	VVEESELAR_2	y4_1	2.84851
heavy	uMRM-HR	VVEESELAR_2	y8_2	2.26017
heavy	uMRM-HR	VVEESELAR_2	y7_2	1.51925
light	uMRM-HR	VVGGLVALR_2	y8_1	7.40275
light	uMRM-HR	VVGGLVALR_2	y7_1	75.2744
light	uMRM-HR	VVGGLVALR_2	y6_1	3.80948
light	uMRM-HR	VVGGLVALR_2	y5_1	1.67802
light	uMRM-HR	VVGGLVALR_2	y4_1	7.02791
light	uMRM-HR	VVGGLVALR_2	y3_1	3.32016
light	uMRM-HR	VVGGLVALR_2	y8_2	1.51358
light	uMRM-HR	VVGGLVALR_2	y7_2	0.0918292
heavy	uMRM-HR	VVGGLVALR_2	y8_1	6.49429
heavy	uMRM-HR	VVGGLVALR_2	y7_1	76.3105
heavy	uMRM-HR	VVGGLVALR_2	y6_1	3.42416
heavy	uMRM-HR	VVGGLVALR_2	y5_1	1.92688
heavy	uMRM-HR	VVGGLVALR_2	y4_1	7.10018
heavy	uMRM-HR	VVGGLVALR_2	y3_1	3.041
heavy	uMRM-HR	VVGGLVALR_2	y8_2	1.8998
light	uMRM-HR	VYFAGFPR_2	y7_1	6.9666
light	uMRM-HR	VYFAGFPR_2	y6_1	63.9347
light	uMRM-HR	VYFAGFPR_2	y5_1	21.9709
light	uMRM-HR	VYFAGFPR_2	y3_1	1.76174
light	uMRM-HR	VYFAGFPR_2	y7_2	0.970971
light	uMRM-HR	VYFAGFPR_2	y6_2	3.79137
heavy	uMRM-HR	VYFAGFPR_2	y7_1	7.93751
heavy	uMRM-HR	VYFAGFPR_2	y6_1	63.2412
heavy	uMRM-HR	VYFAGFPR_2	y5_1	22.6564
heavy	uMRM-HR	VYFAGFPR_2	y3_1	1.37729
heavy	uMRM-HR	VYFAGFPR_2	y7_2	1.09061
heavy	uMRM-HR	VYFAGFPR_2	y6_2	3.55917
light	uMRM-HR	WFLLEQPEIQVAHFPFK_3	y11_1	13.6252
light	uMRM-HR	WFLLEQPEIQVAHFPFK_3	y8_1	4.72435
light	uMRM-HR	WFLLEQPEIQVAHFPFK_3	y7_1	4.00779
light	uMRM-HR	WFLLEQPEIQVAHFPFK_3	y6_1	5.56084
light	uMRM-HR	WFLLEQPEIQVAHFPFK_3	y4_1	4.97309
light	uMRM-HR	WFLLEQPEIQVAHFPFK_3	y3_1	9.4093
light	uMRM-HR	WFLLEQPEIQVAHFPFK_3	y15_2	25.8844
light	uMRM-HR	WFLLEQPEIQVAHFPFK_3	y14_2	15.8794
light	uMRM-HR	WFLLEQPEIQVAHFPFK_3	y11_2	15.9705
heavy	uMRM-HR	WFLLEQPEIQVAHFPFK_3	y11_1	13.2659
heavy	uMRM-HR	WFLLEQPEIQVAHFPFK_3	y8_1	4.76143
heavy	uMRM-HR	WFLLEQPEIQVAHFPFK_3	y7_1	3.85202
heavy	uMRM-HR	WFLLEQPEIQVAHFPFK_3	y6_1	5.15647
heavy	uMRM-HR	WFLLEQPEIQVAHFPFK_3	y4_1	5.41594
heavy	uMRM-HR	WFLLEQPEIQVAHFPFK_3	y3_1	8.50376
heavy	uMRM-HR	WFLLEQPEIQVAHFPFK_3	y15_2	27.5763
heavy	uMRM-HR	WFLLEQPEIQVAHFPFK_3	y14_2	16.013
heavy	uMRM-HR	WFLLEQPEIQVAHFPFK_3	y11_2	15.3199
light	uMRM-HR	YYVDSVK_2	y6_1	25.6197
light	uMRM-HR	YYVDSVK_2	y5_1	60.7589
light	uMRM-HR	YYVDSVK_2	y4_1	8.08337
light	uMRM-HR	YYVDSVK_2	y3_1	4.56706
light	uMRM-HR	YYVDSVK_2	y6_2	0.346418
heavy	uMRM-HR	YYVDSVK_2	y6_1	28.4518
heavy	uMRM-HR	YYVDSVK_2	y5_1	57.8952
heavy	uMRM-HR	YYVDSVK_2	y4_1	8.35857
heavy	uMRM-HR	YYVDSVK_2	y3_1	4.93272
heavy	uMRM-HR	YYVDSVK_2	y6_2	0.339781
light	uMRM-HR	AAISGENAGLVR_2	y10_1	4.01359
light	uMRM-HR	AAISGENAGLVR_2	y9_1	42.7036
light	uMRM-HR	AAISGENAGLVR_2	y8_1	20.2234
light	uMRM-HR	AAISGENAGLVR_2	y7_1	4.29729
light	uMRM-HR	AAISGENAGLVR_2	y6_1	7.00241
light	uMRM-HR	AAISGENAGLVR_2	y5_1	3.12203
light	uMRM-HR	AAISGENAGLVR_2	y4_1	5.24753
light	uMRM-HR	AAISGENAGLVR_2	y10_2	11.1644
light	uMRM-HR	AAISGENAGLVR_2	y9_2	1.99964
heavy	uMRM-HR	AAISGENAGLVR_2	y10_1	4.45688
heavy	uMRM-HR	AAISGENAGLVR_2	y9_1	44.3368
heavy	uMRM-HR	AAISGENAGLVR_2	y8_1	21.0287
heavy	uMRM-HR	AAISGENAGLVR_2	y7_1	4.65051
heavy	uMRM-HR	AAISGENAGLVR_2	y6_1	6.72454
heavy	uMRM-HR	AAISGENAGLVR_2	y5_1	3.47646
heavy	uMRM-HR	AAISGENAGLVR_2	y4_1	5.1248
heavy	uMRM-HR	AAISGENAGLVR_2	y10_2	10.5214
light	uMRM-HR	DGAGDVAFVK_2	y8_1	14.3141
light	uMRM-HR	DGAGDVAFVK_2	y7_1	42.8174
light	uMRM-HR	DGAGDVAFVK_2	y6_1	10.7129
light	uMRM-HR	DGAGDVAFVK_2	y5_1	10.9964
light	uMRM-HR	DGAGDVAFVK_2	y4_1	11.4169
light	uMRM-HR	DGAGDVAFVK_2	y3_1	5.58721
light	uMRM-HR	DGAGDVAFVK_2	y8_2	3.49452
heavy	uMRM-HR	DGAGDVAFVK_2	y8_1	12.705
heavy	uMRM-HR	DGAGDVAFVK_2	y7_1	43.9578
heavy	uMRM-HR	DGAGDVAFVK_2	y6_1	11.1872
heavy	uMRM-HR	DGAGDVAFVK_2	y5_1	11.4534
heavy	uMRM-HR	DGAGDVAFVK_2	y4_1	11.3979
heavy	uMRM-HR	DGAGDVAFVK_2	y3_1	5.85983
heavy	uMRM-HR	DGAGDVAFVK_2	y8_2	3.65781
light	uMRM-HR	EFGNTLEDK_2	y8_1	2.10234
light	uMRM-HR	EFGNTLEDK_2	y7_1	33.9228
light	uMRM-HR	EFGNTLEDK_2	y6_1	5.31397
light	uMRM-HR	EFGNTLEDK_2	y5_1	20.7849
light	uMRM-HR	EFGNTLEDK_2	y4_1	17.1994
light	uMRM-HR	EFGNTLEDK_2	y3_1	18.2442
light	uMRM-HR	EFGNTLEDK_2	y8_2	1.91684
light	uMRM-HR	EFGNTLEDK_2	y7_2	0.973831
heavy	uMRM-HR	EFGNTLEDK_2	y8_1	2.0656
heavy	uMRM-HR	EFGNTLEDK_2	y7_1	34.3105
heavy	uMRM-HR	EFGNTLEDK_2	y6_1	5.66851
heavy	uMRM-HR	EFGNTLEDK_2	y5_1	20.8549
heavy	uMRM-HR	EFGNTLEDK_2	y4_1	16.1386
heavy	uMRM-HR	EFGNTLEDK_2	y3_1	17.6786
heavy	uMRM-HR	EFGNTLEDK_2	y8_2	2.18154
heavy	uMRM-HR	EFGNTLEDK_2	y7_2	0.846665
light	uMRM-HR	EFTPPVQAAYQK_2	y10_1	3.04663
light	uMRM-HR	EFTPPVQAAYQK_2	y9_1	22.0815
light	uMRM-HR	EFTPPVQAAYQK_2	y8_1	10.1052
light	uMRM-HR	EFTPPVQAAYQK_2	y6_1	2.68641
light	uMRM-HR	EFTPPVQAAYQK_2	y5_1	1.92839
light	uMRM-HR	EFTPPVQAAYQK_2	y4_1	1.79785
light	uMRM-HR	EFTPPVQAAYQK_2	y10_2	5.55567
light	uMRM-HR	EFTPPVQAAYQK_2	y9_2	49.6782
light	uMRM-HR	EFTPPVQAAYQK_2	y8_2	2.46944
heavy	uMRM-HR	EFTPPVQAAYQK_2	y10_1	3.47195
heavy	uMRM-HR	EFTPPVQAAYQK_2	y9_1	21.3341
heavy	uMRM-HR	EFTPPVQAAYQK_2	y8_1	9.72592
heavy	uMRM-HR	EFTPPVQAAYQK_2	y6_1	2.71808
heavy	uMRM-HR	EFTPPVQAAYQK_2	y5_1	2.2665
heavy	uMRM-HR	EFTPPVQAAYQK_2	y3_1	1.35793
heavy	uMRM-HR	EFTPPVQAAYQK_2	y10_2	6.09969
heavy	uMRM-HR	EFTPPVQAAYQK_2	y9_2	51.081
heavy	uMRM-HR	EFTPPVQAAYQK_2	y8_2	2.21893
light	uMRM-HR	GLEWVGFIR_2	y7_1	12.563
light	uMRM-HR	GLEWVGFIR_2	y6_1	24.0589
light	uMRM-HR	GLEWVGFIR_2	y5_1	22.6006
light	uMRM-HR	GLEWVGFIR_2	y4_1	34.5989
light	uMRM-HR	GLEWVGFIR_2	y3_1	3.39551
light	uMRM-HR	GLEWVGFIR_2	y7_2	1.7178
light	uMRM-HR	GLEWVGFIR_2	y6_2	0.468329
light	uMRM-HR	GLEWVGFIR_2	y5_2	0.537055
heavy	uMRM-HR	GLEWVGFIR_2	y7_1	12.7364
heavy	uMRM-HR	GLEWVGFIR_2	y6_1	23.7026
heavy	uMRM-HR	GLEWVGFIR_2	y5_1	23.5539
heavy	uMRM-HR	GLEWVGFIR_2	y4_1	33.5852
heavy	uMRM-HR	GLEWVGFIR_2	y3_1	3.16653
heavy	uMRM-HR	GLEWVGFIR_2	y7_2	1.57398
heavy	uMRM-HR	GLEWVGFIR_2	y6_2	0.439783
heavy	uMRM-HR	GLEWVGFIR_2	y5_2	1.1703
light	uMRM-HR	IIVPLNNR_2	y7_1	2.27875
light	uMRM-HR	IIVPLNNR_2	y6_1	25.3915
light	uMRM-HR	IIVPLNNR_2	y5_1	51.4685
light	uMRM-HR	IIVPLNNR_2	y4_1	1.98508
light	uMRM-HR	IIVPLNNR_2	y3_1	1.34069
light	uMRM-HR	IIVPLNNR_2	y6_2	8.74131
light	uMRM-HR	IIVPLNNR_2	y5_2	9.43786
heavy	uMRM-HR	IIVPLNNR_2	y7_1	2.03178
heavy	uMRM-HR	IIVPLNNR_2	y6_1	24.998
heavy	uMRM-HR	IIVPLNNR_2	y5_1	49.7684
heavy	uMRM-HR	IIVPLNNR_2	y4_1	2.62871
heavy	uMRM-HR	IIVPLNNR_2	y3_1	1.63604
heavy	uMRM-HR	IIVPLNNR_2	y6_2	9.95125
heavy	uMRM-HR	IIVPLNNR_2	y5_2	8.24261
light	uMRM-HR	IQNILTEEPK_2	y9_1	3.43958
light	uMRM-HR	IQNILTEEPK_2	y8_1	44.0852
light	uMRM-HR	IQNILTEEPK_2	y7_1	6.6479
light	uMRM-HR	IQNILTEEPK_2	y6_1	24.3866
light	uMRM-HR	IQNILTEEPK_2	y5_1	11.6248
light	uMRM-HR	IQNILTEEPK_2	y4_1	2.80325
light	uMRM-HR	IQNILTEEPK_2	y3_1	2.59512
light	uMRM-HR	IQNILTEEPK_2	y9_2	3.91301
heavy	uMRM-HR	IQNILTEEPK_2	y9_1	3.6159
heavy	uMRM-HR	IQNILTEEPK_2	y8_1	44.1726
heavy	uMRM-HR	IQNILTEEPK_2	y7_1	7.4256
heavy	uMRM-HR	IQNILTEEPK_2	y6_1	23.3715
heavy	uMRM-HR	IQNILTEEPK_2	y5_1	11.499
heavy	uMRM-HR	IQNILTEEPK_2	y4_1	3.28586
heavy	uMRM-HR	IQNILTEEPK_2	y3_1	2.09804
heavy	uMRM-HR	IQNILTEEPK_2	y9_2	4.50674
light	uMRM-HR	ITLPDFTGDLR_2	y10_1	2.70266
light	uMRM-HR	ITLPDFTGDLR_2	y9_1	6.36546
light	uMRM-HR	ITLPDFTGDLR_2	y8_1	47.9083
light	uMRM-HR	ITLPDFTGDLR_2	y7_1	4.9053
light	uMRM-HR	ITLPDFTGDLR_2	y6_1	5.70401
light	uMRM-HR	ITLPDFTGDLR_2	y5_1	3.28145
light	uMRM-HR	ITLPDFTGDLR_2	y9_2	11.7374
light	uMRM-HR	ITLPDFTGDLR_2	y8_2	17.0563
heavy	uMRM-HR	ITLPDFTGDLR_2	y10_1	2.31912
heavy	uMRM-HR	ITLPDFTGDLR_2	y9_1	6.64213
heavy	uMRM-HR	ITLPDFTGDLR_2	y8_1	45.0416
heavy	uMRM-HR	ITLPDFTGDLR_2	y7_1	4.94423
heavy	uMRM-HR	ITLPDFTGDLR_2	y6_1	5.81361
heavy	uMRM-HR	ITLPDFTGDLR_2	y5_1	2.96667
heavy	uMRM-HR	ITLPDFTGDLR_2	y4_1	1.47279
heavy	uMRM-HR	ITLPDFTGDLR_2	y9_2	12.5858
heavy	uMRM-HR	ITLPDFTGDLR_2	y8_2	16.9398
light	uMRM-HR	IWLDNVR_2	y6_1	17.1335
light	uMRM-HR	IWLDNVR_2	y5_1	64.0123
light	uMRM-HR	IWLDNVR_2	y4_1	11.7426
light	uMRM-HR	IWLDNVR_2	y3_1	3.77434
light	uMRM-HR	IWLDNVR_2	y6_2	3.43977
heavy	uMRM-HR	IWLDNVR_2	y6_1	19.0535
heavy	uMRM-HR	IWLDNVR_2	y5_1	63.8826
heavy	uMRM-HR	IWLDNVR_2	y4_1	10.7096
heavy	uMRM-HR	IWLDNVR_2	y3_1	3.26318
heavy	uMRM-HR	IWLDNVR_2	y6_2	2.63375
light	uMRM-HR	LAVYQAGAR_2	y8_1	8.09111
light	uMRM-HR	LAVYQAGAR_2	y7_1	23.9617
light	uMRM-HR	LAVYQAGAR_2	y6_1	33.2287
light	uMRM-HR	LAVYQAGAR_2	y5_1	14.204
light	uMRM-HR	LAVYQAGAR_2	y4_1	7.99142
light	uMRM-HR	LAVYQAGAR_2	y3_1	3.89797
light	uMRM-HR	LAVYQAGAR_2	y8_2	0.765405
light	uMRM-HR	LAVYQAGAR_2	y7_2	6.22742
light	uMRM-HR	LAVYQAGAR_2	y6_2	1.21752
heavy	uMRM-HR	LAVYQAGAR_2	y8_1	8.30968
heavy	uMRM-HR	LAVYQAGAR_2	y7_1	24.498
heavy	uMRM-HR	LAVYQAGAR_2	y6_1	31.4624
heavy	uMRM-HR	LAVYQAGAR_2	y5_1	15.3039
heavy	uMRM-HR	LAVYQAGAR_2	y4_1	9.05978
heavy	uMRM-HR	LAVYQAGAR_2	y3_1	5.06033
heavy	uMRM-HR	LAVYQAGAR_2	y8_2	0.33337
heavy	uMRM-HR	LAVYQAGAR_2	y7_2	5.36784
heavy	uMRM-HR	LAVYQAGAR_2	y6_2	1.07377
light	uMRM-HR	NYNLVESLK_2	y8_1	2.41722
light	uMRM-HR	NYNLVESLK_2	y7_1	48.6334
light	uMRM-HR	NYNLVESLK_2	y6_1	13.3963
light	uMRM-HR	NYNLVESLK_2	y5_1	14.5077
light	uMRM-HR	NYNLVESLK_2	y4_1	10.7052
light	uMRM-HR	NYNLVESLK_2	y3_1	6.73515
light	uMRM-HR	NYNLVESLK_2	y8_2	3.73038
light	uMRM-HR	NYNLVESLK_2	y7_2	0.137555
heavy	uMRM-HR	NYNLVESLK_2	y8_1	2.96563
heavy	uMRM-HR	NYNLVESLK_2	y7_1	46.2037
heavy	uMRM-HR	NYNLVESLK_2	y6_1	14.7779
heavy	uMRM-HR	NYNLVESLK_2	y5_1	16.0566
heavy	uMRM-HR	NYNLVESLK_2	y4_1	11.0254
heavy	uMRM-HR	NYNLVESLK_2	y3_1	6.05338
heavy	uMRM-HR	NYNLVESLK_2	y8_2	2.57849
heavy	uMRM-HR	NYNLVESLK_2	y7_2	0.0859776
light	uMRM-HR	SIPQVSPVR_2	y7_1	13.2684
light	uMRM-HR	SIPQVSPVR_2	y6_1	3.15178
light	uMRM-HR	SIPQVSPVR_2	y5_1	10.2703
light	uMRM-HR	SIPQVSPVR_2	y4_1	4.69589
light	uMRM-HR	SIPQVSPVR_2	y3_1	0.846484
light	uMRM-HR	SIPQVSPVR_2	y8_2	0.286283
light	uMRM-HR	SIPQVSPVR_2	y7_2	66.7028
light	uMRM-HR	SIPQVSPVR_2	y6_2	0.841753
heavy	uMRM-HR	SIPQVSPVR_2	y7_1	13.8923
heavy	uMRM-HR	SIPQVSPVR_2	y6_1	4.11951
heavy	uMRM-HR	SIPQVSPVR_2	y5_1	8.98095
heavy	uMRM-HR	SIPQVSPVR_2	y4_1	4.68854
heavy	uMRM-HR	SIPQVSPVR_2	y3_1	1.17373
heavy	uMRM-HR	SIPQVSPVR_2	y8_2	0.111016
heavy	uMRM-HR	SIPQVSPVR_2	y7_2	66.8711
heavy	uMRM-HR	SIPQVSPVR_2	y6_2	0.367635
light	uMRM-HR	SSEDPNEDIVER_2	y9_1	13.3721
light	uMRM-HR	SSEDPNEDIVER_2	y8_1	42.3417
light	uMRM-HR	SSEDPNEDIVER_2	y7_1	4.9282
light	uMRM-HR	SSEDPNEDIVER_2	y5_1	6.63782
light	uMRM-HR	SSEDPNEDIVER_2	y3_1	7.16419
light	uMRM-HR	SSEDPNEDIVER_2	y9_2	5.85193
light	uMRM-HR	SSEDPNEDIVER_2	y8_2	20.0042
heavy	uMRM-HR	SSEDPNEDIVER_2	y9_1	12.263
heavy	uMRM-HR	SSEDPNEDIVER_2	y8_1	40.2459
heavy	uMRM-HR	SSEDPNEDIVER_2	y7_1	5.25987
heavy	uMRM-HR	SSEDPNEDIVER_2	y6_1	3.55165
heavy	uMRM-HR	SSEDPNEDIVER_2	y5_1	6.64234
heavy	uMRM-HR	SSEDPNEDIVER_2	y3_1	7.11708
heavy	uMRM-HR	SSEDPNEDIVER_2	y9_2	5.6853
heavy	uMRM-HR	SSEDPNEDIVER_2	y8_2	19.0746
light	uMRM-HR	STGSWSTLK_2	y8_1	2.31
light	uMRM-HR	STGSWSTLK_2	y7_1	69.3012
light	uMRM-HR	STGSWSTLK_2	y6_1	8.04902
light	uMRM-HR	STGSWSTLK_2	y5_1	8.49575
light	uMRM-HR	STGSWSTLK_2	y4_1	6.14541
light	uMRM-HR	STGSWSTLK_2	y3_1	1.81443
light	uMRM-HR	STGSWSTLK_2	y8_2	4.15439
light	uMRM-HR	STGSWSTLK_2	y7_2	0.546049
heavy	uMRM-HR	STGSWSTLK_2	y8_1	2.60966
heavy	uMRM-HR	STGSWSTLK_2	y7_1	72.346
heavy	uMRM-HR	STGSWSTLK_2	y6_1	7.16876
heavy	uMRM-HR	STGSWSTLK_2	y5_1	7.84895
heavy	uMRM-HR	STGSWSTLK_2	y4_1	5.69329
heavy	uMRM-HR	STGSWSTLK_2	y8_2	3.37739
heavy	uMRM-HR	STGSWSTLK_2	y7_2	0.392089
light	uMRM-HR	VAAGAFQGLR_2	y9_1	8.43439
light	uMRM-HR	VAAGAFQGLR_2	y8_1	33.1613
light	uMRM-HR	VAAGAFQGLR_2	y7_1	18.3047
light	uMRM-HR	VAAGAFQGLR_2	y6_1	5.18404
light	uMRM-HR	VAAGAFQGLR_2	y5_1	13.1804
light	uMRM-HR	VAAGAFQGLR_2	y4_1	4.79571
light	uMRM-HR	VAAGAFQGLR_2	y3_1	4.17931
light	uMRM-HR	VAAGAFQGLR_2	y9_2	2.95972
light	uMRM-HR	VAAGAFQGLR_2	y8_2	9.05703
heavy	uMRM-HR	VAAGAFQGLR_2	y9_1	9.18173
heavy	uMRM-HR	VAAGAFQGLR_2	y8_1	33.0761
heavy	uMRM-HR	VAAGAFQGLR_2	y7_1	17.7779
heavy	uMRM-HR	VAAGAFQGLR_2	y6_1	5.6031
heavy	uMRM-HR	VAAGAFQGLR_2	y5_1	13.1598
heavy	uMRM-HR	VAAGAFQGLR_2	y4_1	5.71853
heavy	uMRM-HR	VAAGAFQGLR_2	y3_1	4.63961
heavy	uMRM-HR	VAAGAFQGLR_2	y9_2	2.60052
heavy	uMRM-HR	VAAGAFQGLR_2	y8_2	7.90318
light	uMRM-HR	VTGWGNLK_2	y7_1	26.5657
light	uMRM-HR	VTGWGNLK_2	y6_1	62.3952
light	uMRM-HR	VTGWGNLK_2	y5_1	6.16239
light	uMRM-HR	VTGWGNLK_2	y3_1	0.514943
light	uMRM-HR	VTGWGNLK_2	y7_2	4.30175
light	uMRM-HR	VTGWGNLK_2	y6_2	0.368692
light	uMRM-HR	VTGWGNLK_2	y5_2	0.161535
heavy	uMRM-HR	VTGWGNLK_2	y7_1	27.0322
heavy	uMRM-HR	VTGWGNLK_2	y6_1	60.3045
heavy	uMRM-HR	VTGWGNLK_2	y5_1	6.06062
heavy	uMRM-HR	VTGWGNLK_2	y3_1	0.496255
heavy	uMRM-HR	VTGWGNLK_2	y7_2	3.5706
heavy	uMRM-HR	VTGWGNLK_2	y6_2	0.319878
heavy	uMRM-HR	VTGWGNLK_2	y5_2	1.62976
light	uMRM-HR	WELALGR_2	y6_1	25.9086
light	uMRM-HR	WELALGR_2	y5_1	67.7961
light	uMRM-HR	WELALGR_2	y3_1	6.99901
light	uMRM-HR	WELALGR_2	y5_2	0.0677157
heavy	uMRM-HR	WELALGR_2	y6_1	27.0561
heavy	uMRM-HR	WELALGR_2	y5_1	66.0354
heavy	uMRM-HR	WELALGR_2	y3_1	6.65613
heavy	uMRM-HR	WELALGR_2	y5_2	0.187651
light	uMRM-HR	ALQEYAAK_2	y7_1	1.55245
light	uMRM-HR	ALQEYAAK_2	y6_1	56.8485
light	uMRM-HR	ALQEYAAK_2	y5_1	19.6324
light	uMRM-HR	ALQEYAAK_2	y4_1	4.58186
light	uMRM-HR	ALQEYAAK_2	y3_1	2.73061
light	uMRM-HR	ALQEYAAK_2	y7_2	5.36826
light	uMRM-HR	ALQEYAAK_2	y6_2	8.04213
heavy	uMRM-HR	ALQEYAAK_2	y7_1	1.89624
heavy	uMRM-HR	ALQEYAAK_2	y6_1	56.13
heavy	uMRM-HR	ALQEYAAK_2	y5_1	16.3562
heavy	uMRM-HR	ALQEYAAK_2	y4_1	5.64926
heavy	uMRM-HR	ALQEYAAK_2	y3_1	3.67525
heavy	uMRM-HR	ALQEYAAK_2	y7_2	5.98251
heavy	uMRM-HR	ALQEYAAK_2	y6_2	10.5116
light	uMRM-HR	ASSIIDELFQDR_2	y10_1	2.32749
light	uMRM-HR	ASSIIDELFQDR_2	y9_1	2.72201
light	uMRM-HR	ASSIIDELFQDR_2	y8_1	27.5379
light	uMRM-HR	ASSIIDELFQDR_2	y7_1	29.9814
light	uMRM-HR	ASSIIDELFQDR_2	y6_1	8.75358
light	uMRM-HR	ASSIIDELFQDR_2	y5_1	9.55111
light	uMRM-HR	ASSIIDELFQDR_2	y4_1	13.444
light	uMRM-HR	ASSIIDELFQDR_2	y3_1	5.93713
heavy	uMRM-HR	ASSIIDELFQDR_2	y10_1	2.28355
heavy	uMRM-HR	ASSIIDELFQDR_2	y9_1	2.24184
heavy	uMRM-HR	ASSIIDELFQDR_2	y8_1	28.2015
heavy	uMRM-HR	ASSIIDELFQDR_2	y7_1	31.287
heavy	uMRM-HR	ASSIIDELFQDR_2	y6_1	8.49236
heavy	uMRM-HR	ASSIIDELFQDR_2	y5_1	8.63292
heavy	uMRM-HR	ASSIIDELFQDR_2	y4_1	13.2831
heavy	uMRM-HR	ASSIIDELFQDR_2	y3_1	5.57978
light	uMRM-HR	DFALQNPSAVPR_2	y10_1	2.95406
light	uMRM-HR	DFALQNPSAVPR_2	y9_1	7.17689
light	uMRM-HR	DFALQNPSAVPR_2	y8_1	23.2288
light	uMRM-HR	DFALQNPSAVPR_2	y7_1	26.0178
light	uMRM-HR	DFALQNPSAVPR_2	y6_1	33.3451
light	uMRM-HR	DFALQNPSAVPR_2	y5_1	1.90806
light	uMRM-HR	DFALQNPSAVPR_2	y3_1	4.91893
heavy	uMRM-HR	DFALQNPSAVPR_2	y10_1	3.33095
heavy	uMRM-HR	DFALQNPSAVPR_2	y9_1	7.50365
heavy	uMRM-HR	DFALQNPSAVPR_2	y8_1	25.5864
heavy	uMRM-HR	DFALQNPSAVPR_2	y7_1	25.8585
heavy	uMRM-HR	DFALQNPSAVPR_2	y6_1	33.394
heavy	uMRM-HR	DFALQNPSAVPR_2	y3_1	4.83386
light	uMRM-HR	EAQLPVIENK_2	y8_1	3.29493
light	uMRM-HR	EAQLPVIENK_2	y7_1	11.1952
light	uMRM-HR	EAQLPVIENK_2	y6_1	68.3509
light	uMRM-HR	EAQLPVIENK_2	y5_1	2.18233
light	uMRM-HR	EAQLPVIENK_2	y4_1	6.06848
light	uMRM-HR	EAQLPVIENK_2	y3_1	6.16973
light	uMRM-HR	EAQLPVIENK_2	y6_2	2.5718
heavy	uMRM-HR	EAQLPVIENK_2	y8_1	3.2336
heavy	uMRM-HR	EAQLPVIENK_2	y7_1	11.1618
heavy	uMRM-HR	EAQLPVIENK_2	y6_1	68.1556
heavy	uMRM-HR	EAQLPVIENK_2	y5_1	2.33481
heavy	uMRM-HR	EAQLPVIENK_2	y4_1	5.98482
heavy	uMRM-HR	EAQLPVIENK_2	y3_1	5.51706
heavy	uMRM-HR	EAQLPVIENK_2	y7_2	0.686774
heavy	uMRM-HR	EAQLPVIENK_2	y6_2	2.94905
light	uMRM-HR	ELDESLQVAER_2	y9_1	18.6407
light	uMRM-HR	ELDESLQVAER_2	y7_1	19.8082
light	uMRM-HR	ELDESLQVAER_2	y6_1	11.7084
light	uMRM-HR	ELDESLQVAER_2	y5_1	19.4089
light	uMRM-HR	ELDESLQVAER_2	y4_1	13.4346
light	uMRM-HR	ELDESLQVAER_2	y3_1	17.0654
heavy	uMRM-HR	ELDESLQVAER_2	y9_1	17.482
heavy	uMRM-HR	ELDESLQVAER_2	y7_1	19.6178
heavy	uMRM-HR	ELDESLQVAER_2	y6_1	12.6826
heavy	uMRM-HR	ELDESLQVAER_2	y5_1	19.1513
heavy	uMRM-HR	ELDESLQVAER_2	y4_1	14.6912
heavy	uMRM-HR	ELDESLQVAER_2	y3_1	16.5823
light	uMRM-HR	ETLLQDFR_2	y7_1	0.702834
light	uMRM-HR	ETLLQDFR_2	y6_1	12.8853
light	uMRM-HR	ETLLQDFR_2	y5_1	23.9749
light	uMRM-HR	ETLLQDFR_2	y4_1	38.0149
light	uMRM-HR	ETLLQDFR_2	y3_1	17.1777
light	uMRM-HR	ETLLQDFR_2	y7_2	0.442384
light	uMRM-HR	ETLLQDFR_2	y6_2	2.43722
light	uMRM-HR	ETLLQDFR_2	y5_2	3.61269
heavy	uMRM-HR	ETLLQDFR_2	y7_1	0.724056
heavy	uMRM-HR	ETLLQDFR_2	y6_1	13.1447
heavy	uMRM-HR	ETLLQDFR_2	y5_1	23.5578
heavy	uMRM-HR	ETLLQDFR_2	y4_1	38.308
heavy	uMRM-HR	ETLLQDFR_2	y3_1	17.6236
heavy	uMRM-HR	ETLLQDFR_2	y6_2	3.21067
heavy	uMRM-HR	ETLLQDFR_2	y5_2	3.25308
heavy	uMRM-HR	ETLLQDFR_2	y4_2	0.344666
light	uMRM-HR	EVAFDLEIPK_2	y8_1	29.1698
light	uMRM-HR	EVAFDLEIPK_2	y7_1	15.353
light	uMRM-HR	EVAFDLEIPK_2	y6_1	29.3541
light	uMRM-HR	EVAFDLEIPK_2	y5_1	9.08312
light	uMRM-HR	EVAFDLEIPK_2	y4_1	4.2227
light	uMRM-HR	EVAFDLEIPK_2	y3_1	6.0769
light	uMRM-HR	EVAFDLEIPK_2	y8_2	2.86244
light	uMRM-HR	EVAFDLEIPK_2	y7_2	3.96384
heavy	uMRM-HR	EVAFDLEIPK_2	y8_1	28.7299
heavy	uMRM-HR	EVAFDLEIPK_2	y7_1	16.6783
heavy	uMRM-HR	EVAFDLEIPK_2	y6_1	29.2245
heavy	uMRM-HR	EVAFDLEIPK_2	y5_1	8.87031
heavy	uMRM-HR	EVAFDLEIPK_2	y4_1	4.61677
heavy	uMRM-HR	EVAFDLEIPK_2	y3_1	5.49219
heavy	uMRM-HR	EVAFDLEIPK_2	y8_2	2.76297
heavy	uMRM-HR	EVAFDLEIPK_2	y7_2	3.92765
light	uMRM-HR	FQSVFTVTR_2	y8_1	1.76866
light	uMRM-HR	FQSVFTVTR_2	y7_1	62.2397
light	uMRM-HR	FQSVFTVTR_2	y6_1	9.2599
light	uMRM-HR	FQSVFTVTR_2	y5_1	18.1314
light	uMRM-HR	FQSVFTVTR_2	y4_1	5.96879
light	uMRM-HR	FQSVFTVTR_2	y3_1	1.69044
light	uMRM-HR	FQSVFTVTR_2	y8_2	1.31027
heavy	uMRM-HR	FQSVFTVTR_2	y8_1	1.61185
heavy	uMRM-HR	FQSVFTVTR_2	y7_1	62.0771
heavy	uMRM-HR	FQSVFTVTR_2	y6_1	8.96319
heavy	uMRM-HR	FQSVFTVTR_2	y5_1	18.259
heavy	uMRM-HR	FQSVFTVTR_2	y4_1	5.88589
heavy	uMRM-HR	FQSVFTVTR_2	y3_1	1.97145
heavy	uMRM-HR	FQSVFTVTR_2	y8_2	1.22599
light	uMRM-HR	GLEWVANIK_2	y7_1	18.7226
light	uMRM-HR	GLEWVANIK_2	y6_1	29.6468
light	uMRM-HR	GLEWVANIK_2	y5_1	19.9516
light	uMRM-HR	GLEWVANIK_2	y4_1	20.7422
light	uMRM-HR	GLEWVANIK_2	y3_1	5.71446
light	uMRM-HR	GLEWVANIK_2	y7_2	4.05653
light	uMRM-HR	GLEWVANIK_2	y6_2	0.412902
light	uMRM-HR	GLEWVANIK_2	y5_2	0.358937
heavy	uMRM-HR	GLEWVANIK_2	y7_1	18.864
heavy	uMRM-HR	GLEWVANIK_2	y6_1	30.2059
heavy	uMRM-HR	GLEWVANIK_2	y5_1	19.7761
heavy	uMRM-HR	GLEWVANIK_2	y4_1	20.7394
heavy	uMRM-HR	GLEWVANIK_2	y3_1	6.22303
heavy	uMRM-HR	GLEWVANIK_2	y7_2	3.45622
heavy	uMRM-HR	GLEWVANIK_2	y6_2	0.405353
heavy	uMRM-HR	GLEWVANIK_2	y5_2	0.478966
light	uMRM-HR	GLPAPIEK_2	y6_1	29.389
light	uMRM-HR	GLPAPIEK_2	y5_1	2.63132
light	uMRM-HR	GLPAPIEK_2	y4_1	9.55376
light	uMRM-HR	GLPAPIEK_2	y3_1	0.271631
light	uMRM-HR	GLPAPIEK_2	y7_2	0.0707033
light	uMRM-HR	GLPAPIEK_2	y6_2	57.661
light	uMRM-HR	GLPAPIEK_2	y5_2	0.0163158
light	uMRM-HR	GLPAPIEK_2	y4_2	0.494338
heavy	uMRM-HR	GLPAPIEK_2	y6_1	32.2657
heavy	uMRM-HR	GLPAPIEK_2	y5_1	2.77399
heavy	uMRM-HR	GLPAPIEK_2	y4_1	9.79836
heavy	uMRM-HR	GLPAPIEK_2	y3_1	0.267946
heavy	uMRM-HR	GLPAPIEK_2	y7_2	0.0787977
heavy	uMRM-HR	GLPAPIEK_2	y6_2	54.33
heavy	uMRM-HR	GLPAPIEK_2	y5_2	0.03855
heavy	uMRM-HR	GLPAPIEK_2	y4_2	0.500646
light	uMRM-HR	GSPAINVAVHVFR_3	y8_1	3.9283
light	uMRM-HR	GSPAINVAVHVFR_3	y6_1	10.1942
light	uMRM-HR	GSPAINVAVHVFR_3	y5_1	5.66906
light	uMRM-HR	GSPAINVAVHVFR_3	y4_1	9.04952
light	uMRM-HR	GSPAINVAVHVFR_3	y3_1	5.48558
light	uMRM-HR	GSPAINVAVHVFR_3	y11_2	32.1233
light	uMRM-HR	GSPAINVAVHVFR_3	y10_2	11.1051
light	uMRM-HR	GSPAINVAVHVFR_3	y9_2	14.7472
light	uMRM-HR	GSPAINVAVHVFR_3	y8_2	8.54394
heavy	uMRM-HR	GSPAINVAVHVFR_3	y8_1	3.96968
heavy	uMRM-HR	GSPAINVAVHVFR_3	y6_1	8.29008
heavy	uMRM-HR	GSPAINVAVHVFR_3	y5_1	5.00849
heavy	uMRM-HR	GSPAINVAVHVFR_3	y4_1	17.5551
heavy	uMRM-HR	GSPAINVAVHVFR_3	y3_1	4.27009
heavy	uMRM-HR	GSPAINVAVHVFR_3	y11_2	26.7653
heavy	uMRM-HR	GSPAINVAVHVFR_3	y10_2	17.1888
heavy	uMRM-HR	GSPAINVAVHVFR_3	y9_2	11.2923
heavy	uMRM-HR	GSPAINVAVHVFR_3	y8_2	5.62674
light	uMRM-HR	IQPSGGTNINEALLR_2	y13_1	24.2527
light	uMRM-HR	IQPSGGTNINEALLR_2	y12_1	1.99195
light	uMRM-HR	IQPSGGTNINEALLR_2	y11_1	2.74997
light	uMRM-HR	IQPSGGTNINEALLR_2	y8_1	1.73637
light	uMRM-HR	IQPSGGTNINEALLR_2	y7_1	1.28495
light	uMRM-HR	IQPSGGTNINEALLR_2	y6_1	3.66904
light	uMRM-HR	IQPSGGTNINEALLR_2	y4_1	1.0285
light	uMRM-HR	IQPSGGTNINEALLR_2	y14_2	0.927652
light	uMRM-HR	IQPSGGTNINEALLR_2	y13_2	62.6068
heavy	uMRM-HR	IQPSGGTNINEALLR_2	y13_1	23.5164
heavy	uMRM-HR	IQPSGGTNINEALLR_2	y12_1	2.20919
heavy	uMRM-HR	IQPSGGTNINEALLR_2	y11_1	3.15566
heavy	uMRM-HR	IQPSGGTNINEALLR_2	y8_1	1.74548
heavy	uMRM-HR	IQPSGGTNINEALLR_2	y6_1	3.58476
heavy	uMRM-HR	IQPSGGTNINEALLR_2	y4_1	1.21045
heavy	uMRM-HR	IQPSGGTNINEALLR_2	y14_2	0.725848
heavy	uMRM-HR	IQPSGGTNINEALLR_2	y13_2	63.6734
light	uMRM-HR	IYLYTLNDNAR_2	y10_1	2.59565
light	uMRM-HR	IYLYTLNDNAR_2	y9_1	20.0984
light	uMRM-HR	IYLYTLNDNAR_2	y8_1	24.1335
light	uMRM-HR	IYLYTLNDNAR_2	y7_1	24.4413
light	uMRM-HR	IYLYTLNDNAR_2	y6_1	10.8588
light	uMRM-HR	IYLYTLNDNAR_2	y5_1	10.6385
light	uMRM-HR	IYLYTLNDNAR_2	y4_1	2.3517
light	uMRM-HR	IYLYTLNDNAR_2	y3_1	3.56533
light	uMRM-HR	IYLYTLNDNAR_2	y9_2	2.39146
heavy	uMRM-HR	IYLYTLNDNAR_2	y10_1	2.28298
heavy	uMRM-HR	IYLYTLNDNAR_2	y9_1	21.0105
heavy	uMRM-HR	IYLYTLNDNAR_2	y8_1	25.3932
heavy	uMRM-HR	IYLYTLNDNAR_2	y7_1	23.9195
heavy	uMRM-HR	IYLYTLNDNAR_2	y6_1	10.3319
heavy	uMRM-HR	IYLYTLNDNAR_2	y5_1	9.67205
heavy	uMRM-HR	IYLYTLNDNAR_2	y4_1	2.03502
heavy	uMRM-HR	IYLYTLNDNAR_2	y3_1	2.65726
heavy	uMRM-HR	IYLYTLNDNAR_2	y9_2	2.94536
light	uMRM-HR	LGPLVEQGR_2	y8_1	5.54482
light	uMRM-HR	LGPLVEQGR_2	y7_1	4.29156
light	uMRM-HR	LGPLVEQGR_2	y6_1	7.53573
light	uMRM-HR	LGPLVEQGR_2	y5_1	18.0366
light	uMRM-HR	LGPLVEQGR_2	y4_1	15.1597
light	uMRM-HR	LGPLVEQGR_2	y3_1	3.27886
light	uMRM-HR	LGPLVEQGR_2	y8_2	6.76255
light	uMRM-HR	LGPLVEQGR_2	y7_2	39.3622
heavy	uMRM-HR	LGPLVEQGR_2	y7_1	5.99221
heavy	uMRM-HR	LGPLVEQGR_2	y6_1	8.27717
heavy	uMRM-HR	LGPLVEQGR_2	y5_1	17.7668
heavy	uMRM-HR	LGPLVEQGR_2	y4_1	16.4596
heavy	uMRM-HR	LGPLVEQGR_2	y3_1	3.83492
heavy	uMRM-HR	LGPLVEQGR_2	y8_2	6.85301
heavy	uMRM-HR	LGPLVEQGR_2	y7_2	40.9924
heavy	uMRM-HR	LGPLVEQGR_2	y6_2	0.0975703
light	uMRM-HR	LSSPAVITDK_2	y9_1	12.2347
light	uMRM-HR	LSSPAVITDK_2	y8_1	20.677
light	uMRM-HR	LSSPAVITDK_2	y7_1	23.0309
light	uMRM-HR	LSSPAVITDK_2	y6_1	5.33017
light	uMRM-HR	LSSPAVITDK_2	y5_1	5.60768
light	uMRM-HR	LSSPAVITDK_2	y4_1	4.71454
light	uMRM-HR	LSSPAVITDK_2	y3_1	3.71843
light	uMRM-HR	LSSPAVITDK_2	y8_2	13.2308
light	uMRM-HR	LSSPAVITDK_2	y7_2	11.3042
heavy	uMRM-HR	LSSPAVITDK_2	y9_1	12.2196
heavy	uMRM-HR	LSSPAVITDK_2	y8_1	21.5482
heavy	uMRM-HR	LSSPAVITDK_2	y7_1	22.4062
heavy	uMRM-HR	LSSPAVITDK_2	y6_1	5.22727
heavy	uMRM-HR	LSSPAVITDK_2	y5_1	5.98935
heavy	uMRM-HR	LSSPAVITDK_2	y4_1	4.90139
heavy	uMRM-HR	LSSPAVITDK_2	y3_1	3.5615
heavy	uMRM-HR	LSSPAVITDK_2	y8_2	13.0096
heavy	uMRM-HR	LSSPAVITDK_2	y7_2	11.1185
light	uMRM-HR	NILTSNNIDVK_2	y9_1	44.8148
light	uMRM-HR	NILTSNNIDVK_2	y8_1	32.0021
light	uMRM-HR	NILTSNNIDVK_2	y7_1	12.0018
light	uMRM-HR	NILTSNNIDVK_2	y6_1	3.49063
light	uMRM-HR	NILTSNNIDVK_2	y5_1	1.28858
light	uMRM-HR	NILTSNNIDVK_2	y3_1	3.73142
light	uMRM-HR	NILTSNNIDVK_2	y9_2	3.02093
heavy	uMRM-HR	NILTSNNIDVK_2	y9_1	44.6638
heavy	uMRM-HR	NILTSNNIDVK_2	y8_1	31.5281
heavy	uMRM-HR	NILTSNNIDVK_2	y7_1	12.2561
heavy	uMRM-HR	NILTSNNIDVK_2	y6_1	3.06046
heavy	uMRM-HR	NILTSNNIDVK_2	y5_1	1.1505
heavy	uMRM-HR	NILTSNNIDVK_2	y4_1	0.933373
heavy	uMRM-HR	NILTSNNIDVK_2	y3_1	3.44976
heavy	uMRM-HR	NILTSNNIDVK_2	y9_2	2.81045
light	uMRM-HR	RGPGGAWAAEVISNAR_3	y8_1	7.29373
light	uMRM-HR	RGPGGAWAAEVISNAR_3	y7_1	12.9394
light	uMRM-HR	RGPGGAWAAEVISNAR_3	y6_1	17.946
light	uMRM-HR	RGPGGAWAAEVISNAR_3	y5_1	35.3232
light	uMRM-HR	RGPGGAWAAEVISNAR_3	y4_1	26.4796
light	uMRM-HR	VGAHAGEYGAEALER_2	y11_1	17.5734
light	uMRM-HR	VGAHAGEYGAEALER_2	y10_1	28.4549
light	uMRM-HR	VGAHAGEYGAEALER_2	y9_1	2.79524
light	uMRM-HR	VGAHAGEYGAEALER_2	y8_1	9.14046
light	uMRM-HR	VGAHAGEYGAEALER_2	y7_1	7.04716
light	uMRM-HR	VGAHAGEYGAEALER_2	y4_1	5.86791
light	uMRM-HR	VGAHAGEYGAEALER_2	y14_2	3.8355
light	uMRM-HR	VGAHAGEYGAEALER_2	y13_2	3.77383
light	uMRM-HR	VGAHAGEYGAEALER_2	y12_2	18.8567
heavy	uMRM-HR	VGAHAGEYGAEALER_2	y11_1	19.5549
heavy	uMRM-HR	VGAHAGEYGAEALER_2	y10_1	25.7815
heavy	uMRM-HR	VGAHAGEYGAEALER_2	y9_1	3.42684
heavy	uMRM-HR	VGAHAGEYGAEALER_2	y8_1	9.17928
heavy	uMRM-HR	VGAHAGEYGAEALER_2	y7_1	8.59274
heavy	uMRM-HR	VGAHAGEYGAEALER_2	y14_2	5.90126
heavy	uMRM-HR	VGAHAGEYGAEALER_2	y13_2	5.28093
heavy	uMRM-HR	VGAHAGEYGAEALER_2	y12_2	21.8754
light	uMRM-HR	YWGVASFLQK_2	y9_1	3.35177
light	uMRM-HR	YWGVASFLQK_2	y8_1	68.1945
light	uMRM-HR	YWGVASFLQK_2	y7_1	3.48383
light	uMRM-HR	YWGVASFLQK_2	y6_1	16.0935
light	uMRM-HR	YWGVASFLQK_2	y5_1	4.9755
light	uMRM-HR	YWGVASFLQK_2	y4_1	1.59187
light	uMRM-HR	YWGVASFLQK_2	y9_2	2.29693
heavy	uMRM-HR	YWGVASFLQK_2	y9_1	4.49449
heavy	uMRM-HR	YWGVASFLQK_2	y8_1	59.2003
heavy	uMRM-HR	YWGVASFLQK_2	y7_1	4.49758
heavy	uMRM-HR	YWGVASFLQK_2	y6_1	19.0214
heavy	uMRM-HR	YWGVASFLQK_2	y5_1	5.4883
heavy	uMRM-HR	YWGVASFLQK_2	y4_1	2.10017
heavy	uMRM-HR	YWGVASFLQK_2	y3_1	2.49426
heavy	uMRM-HR	YWGVASFLQK_2	y9_2	2.73359
light	uMRM-HR	ATWSGAVLAGR_2	y9_1	11.3335
light	uMRM-HR	ATWSGAVLAGR_2	y8_1	31.6988
light	uMRM-HR	ATWSGAVLAGR_2	y7_1	26.5206
light	uMRM-HR	ATWSGAVLAGR_2	y5_1	9.71742
light	uMRM-HR	ATWSGAVLAGR_2	y3_1	7.85938
light	uMRM-HR	ATWSGAVLAGR_2	y9_2	12.4855
heavy	uMRM-HR	ATWSGAVLAGR_2	y9_1	12.2214
heavy	uMRM-HR	ATWSGAVLAGR_2	y8_1	34.1648
heavy	uMRM-HR	ATWSGAVLAGR_2	y7_1	28.7481
heavy	uMRM-HR	ATWSGAVLAGR_2	y6_1	7.23452
heavy	uMRM-HR	ATWSGAVLAGR_2	y4_1	11.4378
heavy	uMRM-HR	ATWSGAVLAGR_2	y3_1	6.3627
light	uMRM-HR	DGYLFQLLR_2	y7_1	1.64529
light	uMRM-HR	DGYLFQLLR_2	y6_1	29.5989
light	uMRM-HR	DGYLFQLLR_2	y5_1	45.4383
light	uMRM-HR	DGYLFQLLR_2	y4_1	14.5808
light	uMRM-HR	DGYLFQLLR_2	y3_1	5.81086
light	uMRM-HR	DGYLFQLLR_2	y7_2	1.53679
light	uMRM-HR	DGYLFQLLR_2	y6_2	0.772261
light	uMRM-HR	DGYLFQLLR_2	y5_2	0.383675
heavy	uMRM-HR	DGYLFQLLR_2	y7_1	1.57309
heavy	uMRM-HR	DGYLFQLLR_2	y6_1	29.2705
heavy	uMRM-HR	DGYLFQLLR_2	y5_1	46.929
heavy	uMRM-HR	DGYLFQLLR_2	y4_1	13.833
heavy	uMRM-HR	DGYLFQLLR_2	y3_1	5.24039
heavy	uMRM-HR	DGYLFQLLR_2	y7_2	1.71297
heavy	uMRM-HR	DGYLFQLLR_2	y6_2	1.06525
heavy	uMRM-HR	DGYLFQLLR_2	y5_2	0.367785
light	uMRM-HR	DLLLPQPDLR_2	y8_1	3.65581
light	uMRM-HR	DLLLPQPDLR_2	y7_1	9.7212
light	uMRM-HR	DLLLPQPDLR_2	y6_1	69.8081
light	uMRM-HR	DLLLPQPDLR_2	y5_1	1.52195
light	uMRM-HR	DLLLPQPDLR_2	y4_1	4.59743
light	uMRM-HR	DLLLPQPDLR_2	y7_2	3.45346
light	uMRM-HR	DLLLPQPDLR_2	y6_2	7.14217
heavy	uMRM-HR	DLLLPQPDLR_2	y8_1	3.17664
heavy	uMRM-HR	DLLLPQPDLR_2	y7_1	9.51502
heavy	uMRM-HR	DLLLPQPDLR_2	y6_1	70.3445
heavy	uMRM-HR	DLLLPQPDLR_2	y5_1	1.05709
heavy	uMRM-HR	DLLLPQPDLR_2	y4_1	4.44496
heavy	uMRM-HR	DLLLPQPDLR_2	y7_2	3.54161
heavy	uMRM-HR	DLLLPQPDLR_2	y6_2	7.6716
light	uMRM-HR	ELLESYIDGR_2	y8_1	15.5461
light	uMRM-HR	ELLESYIDGR_2	y7_1	21.9556
light	uMRM-HR	ELLESYIDGR_2	y6_1	30.1905
light	uMRM-HR	ELLESYIDGR_2	y5_1	10.146
light	uMRM-HR	ELLESYIDGR_2	y4_1	9.63658
light	uMRM-HR	ELLESYIDGR_2	y3_1	8.7996
light	uMRM-HR	ELLESYIDGR_2	y8_2	3.53188
heavy	uMRM-HR	ELLESYIDGR_2	y8_1	16.6188
heavy	uMRM-HR	ELLESYIDGR_2	y7_1	22.3837
heavy	uMRM-HR	ELLESYIDGR_2	y6_1	30.5289
heavy	uMRM-HR	ELLESYIDGR_2	y5_1	10.3234
heavy	uMRM-HR	ELLESYIDGR_2	y4_1	8.71525
heavy	uMRM-HR	ELLESYIDGR_2	y3_1	7.85803
heavy	uMRM-HR	ELLESYIDGR_2	y8_2	2.7623
heavy	uMRM-HR	ELLESYIDGR_2	y7_2	0.34223
light	uMRM-HR	FYNQVSTPLLR_2	y9_1	11.4965
light	uMRM-HR	FYNQVSTPLLR_2	y8_1	7.65761
light	uMRM-HR	FYNQVSTPLLR_2	y7_1	20.4505
light	uMRM-HR	FYNQVSTPLLR_2	y6_1	40.9612
light	uMRM-HR	FYNQVSTPLLR_2	y5_1	5.67447
light	uMRM-HR	FYNQVSTPLLR_2	y4_1	11.3743
light	uMRM-HR	FYNQVSTPLLR_2	y9_2	2.76388
heavy	uMRM-HR	FYNQVSTPLLR_2	y9_1	10.7069
heavy	uMRM-HR	FYNQVSTPLLR_2	y8_1	7.82143
heavy	uMRM-HR	FYNQVSTPLLR_2	y7_1	21.335
heavy	uMRM-HR	FYNQVSTPLLR_2	y6_1	41.4721
heavy	uMRM-HR	FYNQVSTPLLR_2	y5_1	6.20682
heavy	uMRM-HR	FYNQVSTPLLR_2	y4_1	10.639
heavy	uMRM-HR	FYNQVSTPLLR_2	y9_2	2.46027
light	uMRM-HR	GLEWLGR_2	y5_1	44.7402
light	uMRM-HR	GLEWLGR_2	y4_1	35.1096
light	uMRM-HR	GLEWLGR_2	y3_1	14.0813
light	uMRM-HR	GLEWLGR_2	y6_2	0.452772
light	uMRM-HR	GLEWLGR_2	y5_2	4.85459
light	uMRM-HR	GLEWLGR_2	y4_2	0.0794888
heavy	uMRM-HR	GLEWLGR_2	y5_1	48.277
heavy	uMRM-HR	GLEWLGR_2	y4_1	33.4551
heavy	uMRM-HR	GLEWLGR_2	y3_1	13.3612
heavy	uMRM-HR	GLEWLGR_2	y6_2	0.687999
heavy	uMRM-HR	GLEWLGR_2	y5_2	4.1642
heavy	uMRM-HR	GLEWLGR_2	y4_2	0.114254
light	uMRM-HR	GLPNVVTSAISLPNIR_3	y10_1	1.00474
light	uMRM-HR	GLPNVVTSAISLPNIR_3	y8_1	0.681271
light	uMRM-HR	GLPNVVTSAISLPNIR_3	y7_1	4.05138
light	uMRM-HR	GLPNVVTSAISLPNIR_3	y6_1	33.925
light	uMRM-HR	GLPNVVTSAISLPNIR_3	y5_1	5.4317
light	uMRM-HR	GLPNVVTSAISLPNIR_3	y4_1	51.2025
light	uMRM-HR	GLPNVVTSAISLPNIR_3	y4_2	4.04943
heavy	uMRM-HR	GLPNVVTSAISLPNIR_3	y10_1	1.97239
heavy	uMRM-HR	GLPNVVTSAISLPNIR_3	y7_1	4.81124
heavy	uMRM-HR	GLPNVVTSAISLPNIR_3	y6_1	30.3872
heavy	uMRM-HR	GLPNVVTSAISLPNIR_3	y5_1	6.93116
heavy	uMRM-HR	GLPNVVTSAISLPNIR_3	y4_1	50.4911
heavy	uMRM-HR	GLPNVVTSAISLPNIR_3	y4_2	5.51734
light	uMRM-HR	IYLQPGR_2	y6_1	14.7048
light	uMRM-HR	IYLQPGR_2	y5_1	50.2349
light	uMRM-HR	IYLQPGR_2	y4_1	12.726
light	uMRM-HR	IYLQPGR_2	y3_1	18.4753
light	uMRM-HR	IYLQPGR_2	y6_2	1.43701
light	uMRM-HR	IYLQPGR_2	y5_2	1.81206
heavy	uMRM-HR	IYLQPGR_2	y6_1	15.3732
heavy	uMRM-HR	IYLQPGR_2	y5_1	49.6096
heavy	uMRM-HR	IYLQPGR_2	y4_1	12.7411
heavy	uMRM-HR	IYLQPGR_2	y3_1	18.7579
heavy	uMRM-HR	IYLQPGR_2	y6_2	1.35325
heavy	uMRM-HR	IYLQPGR_2	y5_2	2.19737
light	uMRM-HR	LLDSLPSDTR_2	y9_1	2.60476
light	uMRM-HR	LLDSLPSDTR_2	y8_1	31.5385
light	uMRM-HR	LLDSLPSDTR_2	y7_1	8.8083
light	uMRM-HR	LLDSLPSDTR_2	y6_1	4.75184
light	uMRM-HR	LLDSLPSDTR_2	y5_1	50.4446
light	uMRM-HR	LLDSLPSDTR_2	y4_1	1.07021
light	uMRM-HR	LLDSLPSDTR_2	y9_2	0.464613
light	uMRM-HR	LLDSLPSDTR_2	y5_2	0.537482
heavy	uMRM-HR	LLDSLPSDTR_2	y9_1	2.74779
heavy	uMRM-HR	LLDSLPSDTR_2	y8_1	31.9958
heavy	uMRM-HR	LLDSLPSDTR_2	y7_1	9.65073
heavy	uMRM-HR	LLDSLPSDTR_2	y6_1	4.4451
heavy	uMRM-HR	LLDSLPSDTR_2	y5_1	49.6532
heavy	uMRM-HR	LLDSLPSDTR_2	y4_1	1.13579
heavy	uMRM-HR	LLDSLPSDTR_2	y9_2	0.623976
heavy	uMRM-HR	LLDSLPSDTR_2	y5_2	0.330409
light	uMRM-HR	LLIYDASSR_2	y8_1	3.46493
light	uMRM-HR	LLIYDASSR_2	y7_1	38.3002
light	uMRM-HR	LLIYDASSR_2	y6_1	33.7363
light	uMRM-HR	LLIYDASSR_2	y5_1	12.7508
light	uMRM-HR	LLIYDASSR_2	y4_1	5.59146
light	uMRM-HR	LLIYDASSR_2	y3_1	1.41443
light	uMRM-HR	LLIYDASSR_2	y8_2	0.455278
light	uMRM-HR	LLIYDASSR_2	y7_2	4.32735
heavy	uMRM-HR	LLIYDASSR_2	y8_1	3.56457
heavy	uMRM-HR	LLIYDASSR_2	y7_1	38.5767
heavy	uMRM-HR	LLIYDASSR_2	y6_1	33.6877
heavy	uMRM-HR	LLIYDASSR_2	y5_1	12.5155
heavy	uMRM-HR	LLIYDASSR_2	y4_1	6.64564
heavy	uMRM-HR	LLIYDASSR_2	y3_1	1.30905
heavy	uMRM-HR	LLIYDASSR_2	y8_2	0.315976
heavy	uMRM-HR	LLIYDASSR_2	y7_2	3.65404
light	uMRM-HR	LQPLDFK_2	y6_1	0.760169
light	uMRM-HR	LQPLDFK_2	y5_1	92.3442
light	uMRM-HR	LQPLDFK_2	y4_1	1.25018
light	uMRM-HR	LQPLDFK_2	y3_1	2.88863
light	uMRM-HR	LQPLDFK_2	y6_2	0.418191
light	uMRM-HR	LQPLDFK_2	y5_2	1.97118
heavy	uMRM-HR	LQPLDFK_2	y6_1	1.01669
heavy	uMRM-HR	LQPLDFK_2	y5_1	92.2412
heavy	uMRM-HR	LQPLDFK_2	y4_1	1.02441
heavy	uMRM-HR	LQPLDFK_2	y3_1	3.06507
heavy	uMRM-HR	LQPLDFK_2	y6_2	0.290075
heavy	uMRM-HR	LQPLDFK_2	y5_2	1.61186
light	uMRM-HR	LSPIYNLVPVK_2	y9_1	8.51623
light	uMRM-HR	LSPIYNLVPVK_2	y8_1	2.67982
light	uMRM-HR	LSPIYNLVPVK_2	y7_1	13.3049
light	uMRM-HR	LSPIYNLVPVK_2	y6_1	3.05388
light	uMRM-HR	LSPIYNLVPVK_2	y4_1	3.02277
light	uMRM-HR	LSPIYNLVPVK_2	y3_1	13.0318
light	uMRM-HR	LSPIYNLVPVK_2	y10_2	3.39421
light	uMRM-HR	LSPIYNLVPVK_2	y9_2	52.7249
heavy	uMRM-HR	LSPIYNLVPVK_2	y9_1	8.45876
heavy	uMRM-HR	LSPIYNLVPVK_2	y8_1	3.09859
heavy	uMRM-HR	LSPIYNLVPVK_2	y7_1	14.5387
heavy	uMRM-HR	LSPIYNLVPVK_2	y6_1	3.54676
heavy	uMRM-HR	LSPIYNLVPVK_2	y4_1	3.12031
heavy	uMRM-HR	LSPIYNLVPVK_2	y3_1	14.1797
heavy	uMRM-HR	LSPIYNLVPVK_2	y10_2	3.03762
heavy	uMRM-HR	LSPIYNLVPVK_2	y9_2	49.8239
light	uMRM-HR	LTPYADEFK_2	y8_1	0.813633
light	uMRM-HR	LTPYADEFK_2	y7_1	29.6725
light	uMRM-HR	LTPYADEFK_2	y6_1	7.41626
light	uMRM-HR	LTPYADEFK_2	y5_1	5.88949
light	uMRM-HR	LTPYADEFK_2	y3_1	7.16986
light	uMRM-HR	LTPYADEFK_2	y8_2	1.63158
light	uMRM-HR	LTPYADEFK_2	y7_2	48.201
light	uMRM-HR	LTPYADEFK_2	y6_2	0.0474543
heavy	uMRM-HR	LTPYADEFK_2	y8_1	0.652102
heavy	uMRM-HR	LTPYADEFK_2	y7_1	30.8803
heavy	uMRM-HR	LTPYADEFK_2	y6_1	7.08154
heavy	uMRM-HR	LTPYADEFK_2	y5_1	6.30107
heavy	uMRM-HR	LTPYADEFK_2	y3_1	0.974145
heavy	uMRM-HR	LTPYADEFK_2	y8_2	1.7566
heavy	uMRM-HR	LTPYADEFK_2	y7_2	52.3503
light	uMRM-HR	RGPGGVWAAEAISDAR_3	y8_1	12.1648
light	uMRM-HR	RGPGGVWAAEAISDAR_3	y7_1	16.7027
light	uMRM-HR	RGPGGVWAAEAISDAR_3	y6_1	23.4053
light	uMRM-HR	RGPGGVWAAEAISDAR_3	y5_1	24.0244
light	uMRM-HR	RGPGGVWAAEAISDAR_3	y4_1	23.8631
light	uMRM-HR	TINVPLR_2	y6_1	1.42477
light	uMRM-HR	TINVPLR_2	y5_1	75.3358
light	uMRM-HR	TINVPLR_2	y4_1	7.23678
light	uMRM-HR	TINVPLR_2	y3_1	15.0196
light	uMRM-HR	TINVPLR_2	y6_2	0.427663
heavy	uMRM-HR	TINVPLR_2	y6_1	0.913395
heavy	uMRM-HR	TINVPLR_2	y5_1	74.4062
heavy	uMRM-HR	TINVPLR_2	y4_1	7.88656
heavy	uMRM-HR	TINVPLR_2	y3_1	15.9003
heavy	uMRM-HR	TINVPLR_2	y6_2	0.725735
light	uMRM-HR	TLYSSSPR_2	y7_1	0.982677
light	uMRM-HR	TLYSSSPR_2	y6_1	67.5297
light	uMRM-HR	TLYSSSPR_2	y5_1	19.7566
light	uMRM-HR	TLYSSSPR_2	y4_1	6.04599
light	uMRM-HR	TLYSSSPR_2	y3_1	1.72782
light	uMRM-HR	TLYSSSPR_2	y7_2	0.404013
light	uMRM-HR	TLYSSSPR_2	y6_2	3.93096
heavy	uMRM-HR	TLYSSSPR_2	y7_1	0.947365
heavy	uMRM-HR	TLYSSSPR_2	y6_1	67.5703
heavy	uMRM-HR	TLYSSSPR_2	y5_1	19.7955
heavy	uMRM-HR	TLYSSSPR_2	y4_1	5.87976
heavy	uMRM-HR	TLYSSSPR_2	y3_1	1.74039
heavy	uMRM-HR	TLYSSSPR_2	y7_2	0.488958
heavy	uMRM-HR	TLYSSSPR_2	y6_2	3.72252
light	uMRM-HR	TWYPEVPK_2	y7_1	1.55584
light	uMRM-HR	TWYPEVPK_2	y6_1	63.6852
light	uMRM-HR	TWYPEVPK_2	y5_1	28.853
light	uMRM-HR	TWYPEVPK_2	y4_1	1.00769
light	uMRM-HR	TWYPEVPK_2	y3_1	2.53392
light	uMRM-HR	TWYPEVPK_2	y7_2	1.29596
light	uMRM-HR	TWYPEVPK_2	y6_2	1.1607
light	uMRM-HR	TWYPEVPK_2	y5_2	0.197638
heavy	uMRM-HR	TWYPEVPK_2	y7_1	1.54161
heavy	uMRM-HR	TWYPEVPK_2	y6_1	63.0862
heavy	uMRM-HR	TWYPEVPK_2	y5_1	29.2828
heavy	uMRM-HR	TWYPEVPK_2	y4_1	1.10608
heavy	uMRM-HR	TWYPEVPK_2	y3_1	2.53928
heavy	uMRM-HR	TWYPEVPK_2	y7_2	1.37185
heavy	uMRM-HR	TWYPEVPK_2	y6_2	0.907236
heavy	uMRM-HR	TWYPEVPK_2	y5_2	0.199834
light	uMRM-HR	VLDALQAIK_2	y8_1	13.6469
light	uMRM-HR	VLDALQAIK_2	y7_1	67.6527
light	uMRM-HR	VLDALQAIK_2	y6_1	7.17252
light	uMRM-HR	VLDALQAIK_2	y5_1	4.8569
light	uMRM-HR	VLDALQAIK_2	y4_1	2.89364
[truncated: 3,870 more rows]

## Sheet: foldchange
fold change of peptide quantities of DIA (uZSWATH) generated from DIA-NN software to that of MRM-HR generated by skyline
Sample_AuxId	Stripped.Sequence	calculate	fold change of quantity (uZSWATH / MRMHR)
8	ALDFAVGEYNK	light	0.0065958
8	ALDFAVGEYNK	ratio	0.973123
8	ALDFAVGEYNK	norm_light	1.23511
64	ALDFAVGEYNK	light	0.00443272
64	ALDFAVGEYNK	ratio	1.02587
64	ALDFAVGEYNK	norm_light	0.83006
56	ALDFAVGEYNK	light	0.00471028
56	ALDFAVGEYNK	ratio	1.01607
56	ALDFAVGEYNK	norm_light	0.882037
33	ALDFAVGEYNK	light	0.00419942
33	ALDFAVGEYNK	ratio	0.952685
33	ALDFAVGEYNK	norm_light	0.786374
35	ALDFAVGEYNK	light	0.0112061
35	ALDFAVGEYNK	ratio	1.10059
35	ALDFAVGEYNK	norm_light	2.09842
62	ALDFAVGEYNK	light	0.0125682
62	ALDFAVGEYNK	ratio	0.917693
62	ALDFAVGEYNK	norm_light	2.3535
63	ALDFAVGEYNK	light	0.00853177
63	ALDFAVGEYNK	ratio	0.895316
63	ALDFAVGEYNK	norm_light	1.59764
38	ALDFAVGEYNK	light	0.0093328
38	ALDFAVGEYNK	ratio	1.02535
38	ALDFAVGEYNK	norm_light	1.74764
66	ALDFAVGEYNK	light	0.0113686
66	ALDFAVGEYNK	ratio	1.09954
66	ALDFAVGEYNK	norm_light	2.12886
57	ALDFAVGEYNK	light	0.00564433
57	ALDFAVGEYNK	ratio	0.735516
57	ALDFAVGEYNK	norm_light	1.05694
25	ALDFAVGEYNK	light	0.006306
25	ALDFAVGEYNK	ratio	1.0599
25	ALDFAVGEYNK	norm_light	1.18085
HD-14	ALDFAVGEYNK	light	0.0114971
HD-14	ALDFAVGEYNK	ratio	1.22271
HD-14	ALDFAVGEYNK	norm_light	2.15293
65	ALDFAVGEYNK	light	0.00448792
65	ALDFAVGEYNK	ratio	0.803736
65	ALDFAVGEYNK	norm_light	0.840398
HD-12	ALDFAVGEYNK	light	0.00572489
HD-12	ALDFAVGEYNK	ratio	1.00651
HD-12	ALDFAVGEYNK	norm_light	1.07203
HD-9	ALDFAVGEYNK	light	0.0103044
HD-9	ALDFAVGEYNK	ratio	1.19365
HD-9	ALDFAVGEYNK	norm_light	1.92958
HD-13	ALDFAVGEYNK	light	0.00666079
HD-13	ALDFAVGEYNK	ratio	0.652373
HD-13	ALDFAVGEYNK	norm_light	1.24728
13	ALDFAVGEYNK	light	0.0125478
13	ALDFAVGEYNK	ratio	0.90642
13	ALDFAVGEYNK	norm_light	2.34967
32	ALDFAVGEYNK	light	0.0156371
32	ALDFAVGEYNK	ratio	1.07755
32	ALDFAVGEYNK	norm_light	2.92817
19	ALDFAVGEYNK	light	0.00608155
19	ALDFAVGEYNK	ratio	0.818193
19	ALDFAVGEYNK	norm_light	1.13882
24	ALDFAVGEYNK	light	0.0102624
24	ALDFAVGEYNK	ratio	0.806908
24	ALDFAVGEYNK	norm_light	1.92172
11	ALDFAVGEYNK	light	0.00616954
11	ALDFAVGEYNK	ratio	0.917851
11	ALDFAVGEYNK	norm_light	1.15529
60	ALDFAVGEYNK	light	0.00546349
60	ALDFAVGEYNK	ratio	0.950589
60	ALDFAVGEYNK	norm_light	1.02308
49	ALDFAVGEYNK	light	0.00546705
49	ALDFAVGEYNK	ratio	1.03162
49	ALDFAVGEYNK	norm_light	1.02375
HD-2B	ALDFAVGEYNK	light	0.0125019
HD-2B	ALDFAVGEYNK	ratio	0.869794
HD-2B	ALDFAVGEYNK	norm_light	2.34108
HD-10	ALDFAVGEYNK	light	0.00739931
HD-10	ALDFAVGEYNK	ratio	0.736114
HD-10	ALDFAVGEYNK	norm_light	1.38558
9	ALDFAVGEYNK	light	0.00851239
9	ALDFAVGEYNK	ratio	1.02176
9	ALDFAVGEYNK	norm_light	1.59401
HD-7	ALDFAVGEYNK	light	0.00898234
HD-7	ALDFAVGEYNK	ratio	0.844224
HD-7	ALDFAVGEYNK	norm_light	1.68201
HD-3C	ALDFAVGEYNK	light	0.00551178
HD-3C	ALDFAVGEYNK	ratio	0.937296
HD-3C	ALDFAVGEYNK	norm_light	1.03212
59	ALDFAVGEYNK	light	0.00551781
59	ALDFAVGEYNK	ratio	0.882341
59	ALDFAVGEYNK	norm_light	1.03325
61	ALDFAVGEYNK	light	0.00758579
61	ALDFAVGEYNK	ratio	1.10313
61	ALDFAVGEYNK	norm_light	1.4205
1	ALDFAVGEYNK	light	0.00746753
1	ALDFAVGEYNK	ratio	1.13621
1	ALDFAVGEYNK	norm_light	1.39835
HD-8	ALDFAVGEYNK	light	0.00835471
HD-8	ALDFAVGEYNK	ratio	1.1797
HD-8	ALDFAVGEYNK	norm_light	1.56448
58	ALDFAVGEYNK	light	0.00606374
58	ALDFAVGEYNK	ratio	0.824111
58	ALDFAVGEYNK	norm_light	1.13548
75	ALDFAVGEYNK	light	0.00634925
75	ALDFAVGEYNK	ratio	0.837013
75	ALDFAVGEYNK	norm_light	1.18895
HD-15	ALDFAVGEYNK	light	0.0100328
HD-15	ALDFAVGEYNK	ratio	1.08681
HD-15	ALDFAVGEYNK	norm_light	1.87873
HD-6	ALDFAVGEYNK	light	0.00588305
HD-6	ALDFAVGEYNK	ratio	0.84631
HD-6	ALDFAVGEYNK	norm_light	1.10165
HD-5	ALDFAVGEYNK	light	0.00456709
HD-5	ALDFAVGEYNK	ratio	1.01852
HD-5	ALDFAVGEYNK	norm_light	0.855223
16	ALDFAVGEYNK	light	0.00792087
16	ALDFAVGEYNK	ratio	0.932026
16	ALDFAVGEYNK	norm_light	1.48324
HD-11	ALDFAVGEYNK	light	0.00631678
HD-11	ALDFAVGEYNK	ratio	1.1008
HD-11	ALDFAVGEYNK	norm_light	1.18287
HD-4B	ALDFAVGEYNK	light	0.00975522
HD-4B	ALDFAVGEYNK	ratio	0.941409
HD-4B	ALDFAVGEYNK	norm_light	1.82674
23	ALDFAVGEYNK	light	0.00737175
23	ALDFAVGEYNK	ratio	1.09145
23	ALDFAVGEYNK	norm_light	1.38042
37	ALDFAVGEYNK	light	0.00828
37	ALDFAVGEYNK	ratio	0.891433
37	ALDFAVGEYNK	norm_light	1.55049
50	ALDFAVGEYNK	light	0.00820984
50	ALDFAVGEYNK	ratio	0.800361
50	ALDFAVGEYNK	norm_light	1.53736
48	ALDFAVGEYNK	light	0.00535642
48	ALDFAVGEYNK	ratio	0.945625
48	ALDFAVGEYNK	norm_light	1.00303
HD-1B	ALDFAVGEYNK	light	0.0108406
HD-1B	ALDFAVGEYNK	ratio	0.806246
HD-1B	ALDFAVGEYNK	norm_light	2.02999
8	EITALAPSTMK	light	0.00672723
8	EITALAPSTMK	ratio	1.69417
8	EITALAPSTMK	norm_light	1.25973
64	EITALAPSTMK	light	0.00356762
64	EITALAPSTMK	ratio	1.58229
64	EITALAPSTMK	norm_light	0.668064
56	EITALAPSTMK	light	0.00407967
56	EITALAPSTMK	ratio	1.3431
56	EITALAPSTMK	norm_light	0.76395
33	EITALAPSTMK	light	0.00679468
33	EITALAPSTMK	ratio	1.57962
33	EITALAPSTMK	norm_light	1.27236
35	EITALAPSTMK	light	0.010501
35	EITALAPSTMK	ratio	2.06585
35	EITALAPSTMK	norm_light	1.96639
62	EITALAPSTMK	light	0.00636591
62	EITALAPSTMK	ratio	1.41477
62	EITALAPSTMK	norm_light	1.19207
63	EITALAPSTMK	light	0.00850205
63	EITALAPSTMK	ratio	1.39396
63	EITALAPSTMK	norm_light	1.59208
38	EITALAPSTMK	light	0.00893474
38	EITALAPSTMK	ratio	2.07267
38	EITALAPSTMK	norm_light	1.6731
66	EITALAPSTMK	light	0.0118232
66	EITALAPSTMK	ratio	1.81234
66	EITALAPSTMK	norm_light	2.21399
57	EITALAPSTMK	light	0.00472865
57	EITALAPSTMK	ratio	1.75165
57	EITALAPSTMK	norm_light	0.885476
25	EITALAPSTMK	light	0.00680164
25	EITALAPSTMK	ratio	1.33344
25	EITALAPSTMK	norm_light	1.27366
HD-14	EITALAPSTMK	light	0.00988732
HD-14	EITALAPSTMK	ratio	2.26263
HD-14	EITALAPSTMK	norm_light	1.85148
65	EITALAPSTMK	light	0.00437521
65	EITALAPSTMK	ratio	1.96458
65	EITALAPSTMK	norm_light	0.819292
HD-12	EITALAPSTMK	light	0.00583058
HD-12	EITALAPSTMK	ratio	2.02715
HD-12	EITALAPSTMK	norm_light	1.09182
HD-9	EITALAPSTMK	light	0.0064969
HD-9	EITALAPSTMK	ratio	1.15097
HD-9	EITALAPSTMK	norm_light	1.2166
HD-13	EITALAPSTMK	light	0.0145085
HD-13	EITALAPSTMK	ratio	2.59424
HD-13	EITALAPSTMK	norm_light	2.71683
13	EITALAPSTMK	light	0.00875382
13	EITALAPSTMK	ratio	1.72586
13	EITALAPSTMK	norm_light	1.63922
32	EITALAPSTMK	light	0.0127636
32	EITALAPSTMK	ratio	2.00335
32	EITALAPSTMK	norm_light	2.39008
19	EITALAPSTMK	light	0.0076104
19	EITALAPSTMK	ratio	1.9793
19	EITALAPSTMK	norm_light	1.42511
24	EITALAPSTMK	light	0.00858126
24	EITALAPSTMK	ratio	1.55604
24	EITALAPSTMK	norm_light	1.60691
11	EITALAPSTMK	light	0.0052898
11	EITALAPSTMK	ratio	1.48461
11	EITALAPSTMK	norm_light	0.990556
60	EITALAPSTMK	light	0.00671993
60	EITALAPSTMK	ratio	2.29846
60	EITALAPSTMK	norm_light	1.25836
49	EITALAPSTMK	light	0.00601047
49	EITALAPSTMK	ratio	1.3614
49	EITALAPSTMK	norm_light	1.12551
HD-2B	EITALAPSTMK	light	0.00995965
HD-2B	EITALAPSTMK	ratio	1.63874
HD-2B	EITALAPSTMK	norm_light	1.86502
HD-10	EITALAPSTMK	light	0.0132717
HD-10	EITALAPSTMK	ratio	2.52775
HD-10	EITALAPSTMK	norm_light	2.48523
9	EITALAPSTMK	light	0.00720144
9	EITALAPSTMK	ratio	1.45241
9	EITALAPSTMK	norm_light	1.34853
HD-7	EITALAPSTMK	light	0.0123808
HD-7	EITALAPSTMK	ratio	1.75615
HD-7	EITALAPSTMK	norm_light	2.3184
HD-3C	EITALAPSTMK	light	0.00990701
HD-3C	EITALAPSTMK	ratio	2.45387
HD-3C	EITALAPSTMK	norm_light	1.85517
59	EITALAPSTMK	light	0.00868378
59	EITALAPSTMK	ratio	1.38766
59	EITALAPSTMK	norm_light	1.6261
61	EITALAPSTMK	light	0.00931718
61	EITALAPSTMK	ratio	1.98191
61	EITALAPSTMK	norm_light	1.74471
1	EITALAPSTMK	light	0.0133244
1	EITALAPSTMK	ratio	1.88283
1	EITALAPSTMK	norm_light	2.49511
HD-8	EITALAPSTMK	light	0.0106716
HD-8	EITALAPSTMK	ratio	0.892275
HD-8	EITALAPSTMK	norm_light	1.99834
58	EITALAPSTMK	light	0.00745328
58	EITALAPSTMK	ratio	1.54906
58	EITALAPSTMK	norm_light	1.39568
75	EITALAPSTMK	light	0.00721085
75	EITALAPSTMK	ratio	1.52947
75	EITALAPSTMK	norm_light	1.35029
HD-15	EITALAPSTMK	light	0.0114964
HD-15	EITALAPSTMK	ratio	2.27418
HD-15	EITALAPSTMK	norm_light	2.15279
HD-6	EITALAPSTMK	light	0.00735972
HD-6	EITALAPSTMK	ratio	1.26396
HD-6	EITALAPSTMK	norm_light	1.37816
HD-5	EITALAPSTMK	light	0.00544918
HD-5	EITALAPSTMK	ratio	1.75097
HD-5	EITALAPSTMK	norm_light	1.0204
16	EITALAPSTMK	light	0.0065355
16	EITALAPSTMK	ratio	1.49164
16	EITALAPSTMK	norm_light	1.22382
HD-11	EITALAPSTMK	light	0.00690333
HD-11	EITALAPSTMK	ratio	0.989164
HD-11	EITALAPSTMK	norm_light	1.2927
HD-4B	EITALAPSTMK	light	0.0101114
HD-4B	EITALAPSTMK	ratio	0.994513
HD-4B	EITALAPSTMK	norm_light	1.89344
23	EITALAPSTMK	light	0.00565803
23	EITALAPSTMK	ratio	1.51343
23	EITALAPSTMK	norm_light	1.05951
37	EITALAPSTMK	light	0.00756213
37	EITALAPSTMK	ratio	1.72268
37	EITALAPSTMK	norm_light	1.41607
50	EITALAPSTMK	light	0.0132389
50	EITALAPSTMK	ratio	1.52925
50	EITALAPSTMK	norm_light	2.47909
48	EITALAPSTMK	light	0.00749666
48	EITALAPSTMK	ratio	1.14731
48	EITALAPSTMK	norm_light	1.40381
HD-1B	EITALAPSTMK	light	0.0112589
HD-1B	EITALAPSTMK	ratio	2.1097
HD-1B	EITALAPSTMK	norm_light	2.10831
8	FSGSSSGAER	light	0.0189936
8	FSGSSSGAER	ratio	8.99841
8	FSGSSSGAER	norm_light	3.55669
64	FSGSSSGAER	light	0.00542284
64	FSGSSSGAER	ratio	0.416876
64	FSGSSSGAER	norm_light	1.01547
56	FSGSSSGAER	light	0.00517599
56	FSGSSSGAER	ratio	0.404448
56	FSGSSSGAER	norm_light	0.969245
33	FSGSSSGAER	light	0.00438352
33	FSGSSSGAER	ratio	1.41546
33	FSGSSSGAER	norm_light	0.820848
35	FSGSSSGAER	light	0.00425446
35	FSGSSSGAER	ratio	0.877202
35	FSGSSSGAER	norm_light	0.79668
62	FSGSSSGAER	light	0.00884821
62	FSGSSSGAER	ratio	0.428989
62	FSGSSSGAER	norm_light	1.65689
63	FSGSSSGAER	light	0.00723095
63	FSGSSSGAER	ratio	0.978296
63	FSGSSSGAER	norm_light	1.35405
38	FSGSSSGAER	light	0.00566412
38	FSGSSSGAER	ratio	0.795409
38	FSGSSSGAER	norm_light	1.06065
66	FSGSSSGAER	light	0.00766505
66	FSGSSSGAER	ratio	0.904839
66	FSGSSSGAER	norm_light	1.43534
57	FSGSSSGAER	light	0.0532447
57	FSGSSSGAER	ratio	1.45818
57	FSGSSSGAER	norm_light	9.97049
25	FSGSSSGAER	light	0.00561668
25	FSGSSSGAER	ratio	3.33511
25	FSGSSSGAER	norm_light	1.05177
HD-14	FSGSSSGAER	light	0.00540698
HD-14	FSGSSSGAER	ratio	1.72794
HD-14	FSGSSSGAER	norm_light	1.0125
65	FSGSSSGAER	light	0.00205221
65	FSGSSSGAER	ratio	2.77689
65	FSGSSSGAER	norm_light	0.384291
HD-12	FSGSSSGAER	light	0.00405963
HD-12	FSGSSSGAER	ratio	1.90157
HD-12	FSGSSSGAER	norm_light	0.760196
HD-9	FSGSSSGAER	light	0.00779486
HD-9	FSGSSSGAER	ratio	0.498553
HD-9	FSGSSSGAER	norm_light	1.45965
HD-13	FSGSSSGAER	light	0.0915096
HD-13	FSGSSSGAER	ratio	0.373983
HD-13	FSGSSSGAER	norm_light	17.1359
13	FSGSSSGAER	light	0.0105128
13	FSGSSSGAER	ratio	1.25808
13	FSGSSSGAER	norm_light	1.9686
32	FSGSSSGAER	light	0.00790694
32	FSGSSSGAER	ratio	0.571792
32	FSGSSSGAER	norm_light	1.48064
19	FSGSSSGAER	light	0.00329952
19	FSGSSSGAER	ratio	4.3799
19	FSGSSSGAER	norm_light	0.617861
24	FSGSSSGAER	light	0.00509071
24	FSGSSSGAER	ratio	1.11172
24	FSGSSSGAER	norm_light	0.953275
11	FSGSSSGAER	light	0.00287936
11	FSGSSSGAER	ratio	0.739364
11	FSGSSSGAER	norm_light	0.539182
60	FSGSSSGAER	light	0.00360705
60	FSGSSSGAER	ratio	0.855818
60	FSGSSSGAER	norm_light	0.675448
49	FSGSSSGAER	light	0.0044592
49	FSGSSSGAER	ratio	0.368362
49	FSGSSSGAER	norm_light	0.835019
HD-2B	FSGSSSGAER	light	0.00371325
HD-2B	FSGSSSGAER	ratio	0.707756
HD-2B	FSGSSSGAER	norm_light	0.695335
HD-10	FSGSSSGAER	light	0.00788905
HD-10	FSGSSSGAER	ratio	0.492981
HD-10	FSGSSSGAER	norm_light	1.47729
9	FSGSSSGAER	light	0.00570753
9	FSGSSSGAER	ratio
9	FSGSSSGAER	norm_light	1.06878
HD-7	FSGSSSGAER	light	0.00732027
HD-7	FSGSSSGAER	ratio	0.367113
HD-7	FSGSSSGAER	norm_light	1.37078
HD-3C	FSGSSSGAER	light	0.00485904
HD-3C	FSGSSSGAER	ratio
HD-3C	FSGSSSGAER	norm_light	0.909894
59	FSGSSSGAER	light	0.00403973
59	FSGSSSGAER	ratio	0.425539
59	FSGSSSGAER	norm_light	0.756471
61	FSGSSSGAER	light	0.00362742
61	FSGSSSGAER	ratio	1.03522
61	FSGSSSGAER	norm_light	0.679262
1	FSGSSSGAER	light	0.0048866
1	FSGSSSGAER	ratio	1.42552
1	FSGSSSGAER	norm_light	0.915053
HD-8	FSGSSSGAER	light	0.0041599
HD-8	FSGSSSGAER	ratio	3.49586
HD-8	FSGSSSGAER	norm_light	0.778974
58	FSGSSSGAER	light	0.00262067
58	FSGSSSGAER	ratio	0.768977
58	FSGSSSGAER	norm_light	0.49074
75	FSGSSSGAER	light	0.00519967
75	FSGSSSGAER	ratio	0.940328
75	FSGSSSGAER	norm_light	0.973679
HD-15	FSGSSSGAER	light	0.00433539
HD-15	FSGSSSGAER	ratio	0.397787
HD-15	FSGSSSGAER	norm_light	0.811836
HD-6	FSGSSSGAER	light	0.00323252
HD-6	FSGSSSGAER	ratio	1.33498
HD-6	FSGSSSGAER	norm_light	0.605314
HD-5	FSGSSSGAER	light	0.00250116
HD-5	FSGSSSGAER	ratio	9.13491
HD-5	FSGSSSGAER	norm_light	0.468362
16	FSGSSSGAER	light	0.00568499
16	FSGSSSGAER	ratio	1.76047
16	FSGSSSGAER	norm_light	1.06456
HD-11	FSGSSSGAER	light	0.00550672
HD-11	FSGSSSGAER	ratio	0.516477
HD-11	FSGSSSGAER	norm_light	1.03118
HD-4B	FSGSSSGAER	light
HD-4B	FSGSSSGAER	ratio
HD-4B	FSGSSSGAER	norm_light
23	FSGSSSGAER	light	0.00627291
23	FSGSSSGAER	ratio	1.02144
23	FSGSSSGAER	norm_light	1.17465
37	FSGSSSGAER	light	0.00527357
37	FSGSSSGAER	ratio	4.32652
37	FSGSSSGAER	norm_light	0.987517
50	FSGSSSGAER	light	0.00740248
50	FSGSSSGAER	ratio	0.590777
50	FSGSSSGAER	norm_light	1.38617
48	FSGSSSGAER	light	0.00491979
48	FSGSSSGAER	ratio	0.628871
48	FSGSSSGAER	norm_light	0.92127
HD-1B	FSGSSSGAER	light	0.00439642
HD-1B	FSGSSSGAER	ratio	0.260592
HD-1B	FSGSSSGAER	norm_light	0.823264
8	GYSIFSYATK	light	0.00624163
8	GYSIFSYATK	ratio	1.06292
8	GYSIFSYATK	norm_light	1.16879
64	GYSIFSYATK	light	0.00428368
64	GYSIFSYATK	ratio	0.996004
64	GYSIFSYATK	norm_light	0.802153
56	GYSIFSYATK	light	0.0054228
56	GYSIFSYATK	ratio	1.00687
56	GYSIFSYATK	norm_light	1.01546
33	GYSIFSYATK	light	0.00435414
33	GYSIFSYATK	ratio	1.02917
33	GYSIFSYATK	norm_light	0.815346
35	GYSIFSYATK	light	0.00682951
35	GYSIFSYATK	ratio	0.808356
35	GYSIFSYATK	norm_light	1.27888
62	GYSIFSYATK	light	0.00671741
62	GYSIFSYATK	ratio	0.957174
62	GYSIFSYATK	norm_light	1.25789
63	GYSIFSYATK	light	0.00691541
63	GYSIFSYATK	ratio	0.906011
63	GYSIFSYATK	norm_light	1.29496
38	GYSIFSYATK	light	0.0116856
38	GYSIFSYATK	ratio	0.869535
38	GYSIFSYATK	norm_light	2.18822
66	GYSIFSYATK	light	0.00947856
66	GYSIFSYATK	ratio	0.988223
66	GYSIFSYATK	norm_light	1.77493
57	GYSIFSYATK	light	0.00445397
57	GYSIFSYATK	ratio	0.784842
57	GYSIFSYATK	norm_light	0.83404
25	GYSIFSYATK	light	0.00825686
25	GYSIFSYATK	ratio	0.811706
25	GYSIFSYATK	norm_light	1.54616
HD-14	GYSIFSYATK	light	0.00609678
HD-14	GYSIFSYATK	ratio	0.734179
HD-14	GYSIFSYATK	norm_light	1.14167
65	GYSIFSYATK	light	0.00414601
65	GYSIFSYATK	ratio	1.04435
65	GYSIFSYATK	norm_light	0.776373
HD-12	GYSIFSYATK	light	0.00412308
HD-12	GYSIFSYATK	ratio	0.738613
HD-12	GYSIFSYATK	norm_light	0.772079
HD-9	GYSIFSYATK	light	0.0060601
HD-9	GYSIFSYATK	ratio	0.630235
HD-9	GYSIFSYATK	norm_light	1.1348
HD-13	GYSIFSYATK	light	0.00475385
HD-13	GYSIFSYATK	ratio	0.476416
HD-13	GYSIFSYATK	norm_light	0.890196
13	GYSIFSYATK	light	0.00434673
13	GYSIFSYATK	ratio	0.397856
13	GYSIFSYATK	norm_light	0.813959
32	GYSIFSYATK	light	0.0101076
32	GYSIFSYATK	ratio	0.996739
32	GYSIFSYATK	norm_light	1.89273
19	GYSIFSYATK	light	0.00574129
19	GYSIFSYATK	ratio	0.917367
19	GYSIFSYATK	norm_light	1.0751
24	GYSIFSYATK	light	0.00994384
24	GYSIFSYATK	ratio	1.01868
24	GYSIFSYATK	norm_light	1.86206
11	GYSIFSYATK	light	0.00620412
11	GYSIFSYATK	ratio	0.919818
11	GYSIFSYATK	norm_light	1.16177
60	GYSIFSYATK	light	0.00546113
60	GYSIFSYATK	ratio	0.907271
60	GYSIFSYATK	norm_light	1.02264
49	GYSIFSYATK	light	0.00514959
49	GYSIFSYATK	ratio	0.772839
49	GYSIFSYATK	norm_light	0.964301
HD-2B	GYSIFSYATK	light	0.0098532
HD-2B	GYSIFSYATK	ratio	0.757638
HD-2B	GYSIFSYATK	norm_light	1.84509
HD-10	GYSIFSYATK	light	0.00640717
HD-10	GYSIFSYATK	ratio	0.509611
HD-10	GYSIFSYATK	norm_light	1.19979
9	GYSIFSYATK	light	0.00922409
9	GYSIFSYATK	ratio	1.09135
9	GYSIFSYATK	norm_light	1.72728
HD-7	GYSIFSYATK	light	0.00535868
HD-7	GYSIFSYATK	ratio	0.503005
HD-7	GYSIFSYATK	norm_light	1.00345
HD-3C	GYSIFSYATK	light	0.00217636
HD-3C	GYSIFSYATK	ratio	0.326809
HD-3C	GYSIFSYATK	norm_light	0.40754
59	GYSIFSYATK	light	0.00475712
59	GYSIFSYATK	ratio	0.933293
59	GYSIFSYATK	norm_light	0.890807
61	GYSIFSYATK	light	0.0057737
61	GYSIFSYATK	ratio	0.858011
61	GYSIFSYATK	norm_light	1.08117
1	GYSIFSYATK	light	0.00039557
1	GYSIFSYATK	ratio	0.0430201
1	GYSIFSYATK	norm_light	0.0740744
HD-8	GYSIFSYATK	light	0.00229284
HD-8	GYSIFSYATK	ratio	0.262081
HD-8	GYSIFSYATK	norm_light	0.429351
58	GYSIFSYATK	light	0.00635244
58	GYSIFSYATK	ratio	0.944066
58	GYSIFSYATK	norm_light	1.18954
75	GYSIFSYATK	light	0.00726033
75	GYSIFSYATK	ratio	1.00461
75	GYSIFSYATK	norm_light	1.35955
HD-15	GYSIFSYATK	light	0.00455476
HD-15	GYSIFSYATK	ratio	0.644022
HD-15	GYSIFSYATK	norm_light	0.852914
HD-6	GYSIFSYATK	light	0.00589531
HD-6	GYSIFSYATK	ratio	0.929497
HD-6	GYSIFSYATK	norm_light	1.10394
HD-5	GYSIFSYATK	light	0.00319626
HD-5	GYSIFSYATK	ratio	0.446002
HD-5	GYSIFSYATK	norm_light	0.598524
16	GYSIFSYATK	light	0.00894497
16	GYSIFSYATK	ratio	1.05104
16	GYSIFSYATK	norm_light	1.67501
HD-11	GYSIFSYATK	light	0.00966548
HD-11	GYSIFSYATK	ratio	0.723096
HD-11	GYSIFSYATK	norm_light	1.80994
HD-4B	GYSIFSYATK	light	0.0109251
HD-4B	GYSIFSYATK	ratio	0.622844
HD-4B	GYSIFSYATK	norm_light	2.04582
23	GYSIFSYATK	light	0.0115219
23	GYSIFSYATK	ratio	0.745853
23	GYSIFSYATK	norm_light	2.15757
37	GYSIFSYATK	light	0.00747338
37	GYSIFSYATK	ratio	0.81256
37	GYSIFSYATK	norm_light	1.39945
50	GYSIFSYATK	light	0.00811042
50	GYSIFSYATK	ratio	0.871329
50	GYSIFSYATK	norm_light	1.51874
48	GYSIFSYATK	light	0.00857275
48	GYSIFSYATK	ratio	0.82723
48	GYSIFSYATK	norm_light	1.60531
HD-1B	GYSIFSYATK	light	0.00474002
HD-1B	GYSIFSYATK	ratio	0.674341
HD-1B	GYSIFSYATK	norm_light	0.887605
8	HVVPNEVVVQR	light	0.0146231
8	HVVPNEVVVQR	ratio	0.997438
8	HVVPNEVVVQR	norm_light	2.73828
64	HVVPNEVVVQR	light	0.00686286
64	HVVPNEVVVQR	ratio	1.14011
64	HVVPNEVVVQR	norm_light	1.28512
56	HVVPNEVVVQR	light	0.0116181
56	HVVPNEVVVQR	ratio	0.952817
56	HVVPNEVVVQR	norm_light	2.17557
33	HVVPNEVVVQR	light	0.00480673
33	HVVPNEVVVQR	ratio	1.04065
33	HVVPNEVVVQR	norm_light	0.900097
35	HVVPNEVVVQR	light	0.0174877
35	HVVPNEVVVQR	ratio	1.02412
35	HVVPNEVVVQR	norm_light	3.2747
62	HVVPNEVVVQR	light	0.0140029
62	HVVPNEVVVQR	ratio	1.01908
62	HVVPNEVVVQR	norm_light	2.62215
63	HVVPNEVVVQR	light	0.0135885
63	HVVPNEVVVQR	ratio	1.31573
63	HVVPNEVVVQR	norm_light	2.54456
38	HVVPNEVVVQR	light	0.0124192
38	HVVPNEVVVQR	ratio	1.29858
38	HVVPNEVVVQR	norm_light	2.32559
66	HVVPNEVVVQR	light	0.0159012
66	HVVPNEVVVQR	ratio	1.05321
66	HVVPNEVVVQR	norm_light	2.97762
57	HVVPNEVVVQR	light	0.00435443
57	HVVPNEVVVQR	ratio	0.821142
57	HVVPNEVVVQR	norm_light	0.815401
25	HVVPNEVVVQR	light	0.019834
25	HVVPNEVVVQR	ratio	0.938147
25	HVVPNEVVVQR	norm_light	3.71407
HD-14	HVVPNEVVVQR	light	0.0132545
HD-14	HVVPNEVVVQR	ratio	0.941232
HD-14	HVVPNEVVVQR	norm_light	2.48201
65	HVVPNEVVVQR	light	0.00473845
65	HVVPNEVVVQR	ratio	1.256
65	HVVPNEVVVQR	norm_light	0.887312
HD-12	HVVPNEVVVQR	light	0.00661297
HD-12	HVVPNEVVVQR	ratio	1.01425
HD-12	HVVPNEVVVQR	norm_light	1.23833
HD-9	HVVPNEVVVQR	light	0.0109343
HD-9	HVVPNEVVVQR	ratio	0.960153
HD-9	HVVPNEVVVQR	norm_light	2.04754
HD-13	HVVPNEVVVQR	light	0.0152605
HD-13	HVVPNEVVVQR	ratio	1.09667
HD-13	HVVPNEVVVQR	norm_light	2.85764
13	HVVPNEVVVQR	light	0.0160489
13	HVVPNEVVVQR	ratio	0.905292
13	HVVPNEVVVQR	norm_light	3.00529
32	HVVPNEVVVQR	light	0.0219947
32	HVVPNEVVVQR	ratio	1.02405
32	HVVPNEVVVQR	norm_light	4.11868
19	HVVPNEVVVQR	light	0.0056956
19	HVVPNEVVVQR	ratio	1.04616
19	HVVPNEVVVQR	norm_light	1.06655
24	HVVPNEVVVQR	light	0.0118099
24	HVVPNEVVVQR	ratio	1.10629
24	HVVPNEVVVQR	norm_light	2.2115
11	HVVPNEVVVQR	light	0.00681517
11	HVVPNEVVVQR	ratio	1.28296
11	HVVPNEVVVQR	norm_light	1.27619
60	HVVPNEVVVQR	light	0.0061909
60	HVVPNEVVVQR	ratio	1.25909
60	HVVPNEVVVQR	norm_light	1.15929
49	HVVPNEVVVQR	light	0.00717604
49	HVVPNEVVVQR	ratio	0.97876
49	HVVPNEVVVQR	norm_light	1.34377
HD-2B	HVVPNEVVVQR	light	0.0216592
HD-2B	HVVPNEVVVQR	ratio	0.870379
HD-2B	HVVPNEVVVQR	norm_light	4.05585
HD-10	HVVPNEVVVQR	light	0.0168277
HD-10	HVVPNEVVVQR	ratio	1.03559
HD-10	HVVPNEVVVQR	norm_light	3.15111
9	HVVPNEVVVQR	light	0.0184434
9	HVVPNEVVVQR	ratio	1.32739
9	HVVPNEVVVQR	norm_light	3.45367
HD-7	HVVPNEVVVQR	light	0.0207813
HD-7	HVVPNEVVVQR	ratio	0.940663
HD-7	HVVPNEVVVQR	norm_light	3.89145
HD-3C	HVVPNEVVVQR	light	0.00498282
HD-3C	HVVPNEVVVQR	ratio	0.828467
HD-3C	HVVPNEVVVQR	norm_light	0.933072
59	HVVPNEVVVQR	light	0.0101209
59	HVVPNEVVVQR	ratio	1.07889
59	HVVPNEVVVQR	norm_light	1.89522
61	HVVPNEVVVQR	light	0.00605501
61	HVVPNEVVVQR	ratio	1.17897
61	HVVPNEVVVQR	norm_light	1.13385
1	HVVPNEVVVQR	light	0.00916847
1	HVVPNEVVVQR	ratio	0.918801
1	HVVPNEVVVQR	norm_light	1.71687
HD-8	HVVPNEVVVQR	light	0.00886666
HD-8	HVVPNEVVVQR	ratio	0.920792
HD-8	HVVPNEVVVQR	norm_light	1.66035
58	HVVPNEVVVQR	light	0.00775004
58	HVVPNEVVVQR	ratio	0.796909
58	HVVPNEVVVQR	norm_light	1.45126
75	HVVPNEVVVQR	light	0.00721444
75	HVVPNEVVVQR	ratio	1.09271
75	HVVPNEVVVQR	norm_light	1.35096
HD-15	HVVPNEVVVQR	light	0.00804954
HD-15	HVVPNEVVVQR	ratio	0.956647
HD-15	HVVPNEVVVQR	norm_light	1.50734
HD-6	HVVPNEVVVQR	light	0.00543434
HD-6	HVVPNEVVVQR	ratio	0.988484
HD-6	HVVPNEVVVQR	norm_light	1.01762
HD-5	HVVPNEVVVQR	light	0.00666692
HD-5	HVVPNEVVVQR	ratio	0.981196
HD-5	HVVPNEVVVQR	norm_light	1.24843
16	HVVPNEVVVQR	light	0.0143104
16	HVVPNEVVVQR	ratio	0.851877
16	HVVPNEVVVQR	norm_light	2.67974
HD-11	HVVPNEVVVQR	light	0.0192943
HD-11	HVVPNEVVVQR	ratio	1.01957
HD-11	HVVPNEVVVQR	norm_light	3.613
HD-4B	HVVPNEVVVQR	light	0.0192014
HD-4B	HVVPNEVVVQR	ratio	0.855322
HD-4B	HVVPNEVVVQR	norm_light	3.59562
23	HVVPNEVVVQR	light	0.00993287
23	HVVPNEVVVQR	ratio	1.07298
23	HVVPNEVVVQR	norm_light	1.86001
37	HVVPNEVVVQR	light	0.0111728
37	HVVPNEVVVQR	ratio	1.08019
37	HVVPNEVVVQR	norm_light	2.09219
50	HVVPNEVVVQR	light	0.0197029
50	HVVPNEVVVQR	ratio	1.08325
50	HVVPNEVVVQR	norm_light	3.68952
48	HVVPNEVVVQR	light	0.0113192
48	HVVPNEVVVQR	ratio	1.32103
48	HVVPNEVVVQR	norm_light	2.11962
HD-1B	HVVPNEVVVQR	light	0.0187281
HD-1B	HVVPNEVVVQR	ratio	1.04889
HD-1B	HVVPNEVVVQR	norm_light	3.50698
8	IADAHLDR	light	0.0053308
8	IADAHLDR	ratio	0.757228
8	IADAHLDR	norm_light	0.998233
64	IADAHLDR	light	0.00587673
64	IADAHLDR	ratio	1.34722
64	IADAHLDR	norm_light	1.10046
56	IADAHLDR	light	0.00861034
56	IADAHLDR	ratio	0.915179
56	IADAHLDR	norm_light	1.61235
33	IADAHLDR	light	0.00356797
33	IADAHLDR	ratio	1.73447
33	IADAHLDR	norm_light	0.668131
35	IADAHLDR	light	0.00850427
35	IADAHLDR	ratio	0.986105
35	IADAHLDR	norm_light	1.59249
62	IADAHLDR	light	0.0122024
62	IADAHLDR	ratio	1.28103
62	IADAHLDR	norm_light	2.28499
63	IADAHLDR	light	0.00673655
63	IADAHLDR	ratio	0.781544
63	IADAHLDR	norm_light	1.26147
38	IADAHLDR	light	0.00596421
38	IADAHLDR	ratio	0.664991
38	IADAHLDR	norm_light	1.11684
66	IADAHLDR	light	0.00738967
66	IADAHLDR	ratio	1.81671
66	IADAHLDR	norm_light	1.38377
57	IADAHLDR	light	0.00335333
57	IADAHLDR	ratio	1.01009
57	IADAHLDR	norm_light	0.627937
25	IADAHLDR	light	0.00655037
25	IADAHLDR	ratio	1.16763
25	IADAHLDR	norm_light	1.22661
HD-14	IADAHLDR	light	0.00451116
HD-14	IADAHLDR	ratio	1.01486
HD-14	IADAHLDR	norm_light	0.844749
65	IADAHLDR	light	0.0033408
65	IADAHLDR	ratio	1.12988
65	IADAHLDR	norm_light	0.62559
HD-12	IADAHLDR	light	0.00316168
HD-12	IADAHLDR	ratio	0.771517
HD-12	IADAHLDR	norm_light	0.59205
HD-9	IADAHLDR	light	0.010836
HD-9	IADAHLDR	ratio	1.24033
HD-9	IADAHLDR	norm_light	2.02913
HD-13	IADAHLDR	light	0.00590945
HD-13	IADAHLDR	ratio	0.644669
HD-13	IADAHLDR	norm_light	1.10659
13	IADAHLDR	light	0.00630075
13	IADAHLDR	ratio	0.564598
13	IADAHLDR	norm_light	1.17986
32	IADAHLDR	light	0.00359149
32	IADAHLDR	ratio	0.493134
32	IADAHLDR	norm_light	0.672534
19	IADAHLDR	light	0.00701598
19	IADAHLDR	ratio	1.05665
19	IADAHLDR	norm_light	1.3138
24	IADAHLDR	light	0.0156952
24	IADAHLDR	ratio	1.54093
24	IADAHLDR	norm_light	2.93905
11	IADAHLDR	light	0.00397492
11	IADAHLDR	ratio	0.944599
11	IADAHLDR	norm_light	0.744335
60	IADAHLDR	light	0.00232892
60	IADAHLDR	ratio	0.684295
60	IADAHLDR	norm_light	0.436107
49	IADAHLDR	light	0.00507112
49	IADAHLDR	ratio	1.05512
49	IADAHLDR	norm_light	0.949606
HD-2B	IADAHLDR	light	0.0105216
HD-2B	IADAHLDR	ratio	0.825351
HD-2B	IADAHLDR	norm_light	1.97026
HD-10	IADAHLDR	light	0.00794231
HD-10	IADAHLDR	ratio	0.865174
HD-10	IADAHLDR	norm_light	1.48726
9	IADAHLDR	light	0.00621724
9	IADAHLDR	ratio	0.969975
9	IADAHLDR	norm_light	1.16423
HD-7	IADAHLDR	light	0.00757913
HD-7	IADAHLDR	ratio	0.873027
HD-7	IADAHLDR	norm_light	1.41925
HD-3C	IADAHLDR	light	0.002998
HD-3C	IADAHLDR	ratio	1.2377
HD-3C	IADAHLDR	norm_light	0.561399
59	IADAHLDR	light	0.00406569
59	IADAHLDR	ratio	0.709146
59	IADAHLDR	norm_light	0.761331
61	IADAHLDR	light	0.00510821
61	IADAHLDR	ratio	1.30581
61	IADAHLDR	norm_light	0.956551
1	IADAHLDR	light	0.00595022
1	IADAHLDR	ratio	1.03129
1	IADAHLDR	norm_light	1.11422
HD-8	IADAHLDR	light	0.00536978
HD-8	IADAHLDR	ratio	1.30148
HD-8	IADAHLDR	norm_light	1.00553
58	IADAHLDR	light	0.00307214
58	IADAHLDR	ratio	0.750393
58	IADAHLDR	norm_light	0.575281
75	IADAHLDR	light	0.00403828
75	IADAHLDR	ratio	1.0349
75	IADAHLDR	norm_light	0.7562
HD-15	IADAHLDR	light	0.00310948
HD-15	IADAHLDR	ratio	0.887666
HD-15	IADAHLDR	norm_light	0.582273
HD-6	IADAHLDR	light	0.00309812
HD-6	IADAHLDR	ratio	0.63377
HD-6	IADAHLDR	norm_light	0.580147
HD-5	IADAHLDR	light	0.00298218
HD-5	IADAHLDR	ratio	0.927233
HD-5	IADAHLDR	norm_light	0.558436
16	IADAHLDR	light	0.00931339
16	IADAHLDR	ratio	0.645986
16	IADAHLDR	norm_light	1.74401
HD-11	IADAHLDR	light	0.00459617
HD-11	IADAHLDR	ratio	0.794233
HD-11	IADAHLDR	norm_light	0.860668
HD-4B	IADAHLDR	light	0.00865015
HD-4B	IADAHLDR	ratio	1.222
HD-4B	IADAHLDR	norm_light	1.61981
23	IADAHLDR	light	0.00387749
23	IADAHLDR	ratio	0.857433
23	IADAHLDR	norm_light	0.72609
37	IADAHLDR	light	0.00944694
37	IADAHLDR	ratio	1.39346
37	IADAHLDR	norm_light	1.76901
50	IADAHLDR	light	0.0160906
50	IADAHLDR	ratio	1.92176
50	IADAHLDR	norm_light	3.01309
48	IADAHLDR	light	0.00583549
48	IADAHLDR	ratio	0.690769
48	IADAHLDR	norm_light	1.09274
HD-1B	IADAHLDR	light	0.00430532
HD-1B	IADAHLDR	ratio	0.682658
HD-1B	IADAHLDR	norm_light	0.806205
8	ILNIFGVIK	light	0.00521468
8	ILNIFGVIK	ratio	0.997453
8	ILNIFGVIK	norm_light	0.976488
64	ILNIFGVIK	light	0.00543096
64	ILNIFGVIK	ratio	0.71028
64	ILNIFGVIK	norm_light	1.01699
56	ILNIFGVIK	light	0.00421102
56	ILNIFGVIK	ratio	0.698116
56	ILNIFGVIK	norm_light	0.788547
33	ILNIFGVIK	light	0.0077631
33	ILNIFGVIK	ratio	0.92092
33	ILNIFGVIK	norm_light	1.4537
35	ILNIFGVIK	light	0.00485926
35	ILNIFGVIK	ratio	0.895983
35	ILNIFGVIK	norm_light	0.909934
62	ILNIFGVIK	light	0.00699539
62	ILNIFGVIK	ratio	0.85151
62	ILNIFGVIK	norm_light	1.30994
63	ILNIFGVIK	light	0.00966738
63	ILNIFGVIK	ratio	1.10288
63	ILNIFGVIK	norm_light	1.81029
38	ILNIFGVIK	light	0.0102514
38	ILNIFGVIK	ratio	1.24249
38	ILNIFGVIK	norm_light	1.91965
66	ILNIFGVIK	light	0.00884122
66	ILNIFGVIK	ratio	0.967911
66	ILNIFGVIK	norm_light	1.65559
57	ILNIFGVIK	light	0.00499146
57	ILNIFGVIK	ratio	0.93685
57	ILNIFGVIK	norm_light	0.934689
25	ILNIFGVIK	light	0.00860929
25	ILNIFGVIK	ratio	1.14981
25	ILNIFGVIK	norm_light	1.61216
HD-14	ILNIFGVIK	light	0.00962797
HD-14	ILNIFGVIK	ratio	1.08366
HD-14	ILNIFGVIK	norm_light	1.80291
65	ILNIFGVIK	light	0.004451
65	ILNIFGVIK	ratio	1.13827
65	ILNIFGVIK	norm_light	0.833485
HD-12	ILNIFGVIK	light	0.00461428
HD-12	ILNIFGVIK	ratio	0.974265
HD-12	ILNIFGVIK	norm_light	0.864059
HD-9	ILNIFGVIK	light	0.0113764
HD-9	ILNIFGVIK	ratio	1.3998
HD-9	ILNIFGVIK	norm_light	2.13032
HD-13	ILNIFGVIK	light	0.00999397
HD-13	ILNIFGVIK	ratio	0.949188
HD-13	ILNIFGVIK	norm_light	1.87145
13	ILNIFGVIK	light	0.00789532
13	ILNIFGVIK	ratio	0.988174
13	ILNIFGVIK	norm_light	1.47846
32	ILNIFGVIK	light	0.00732082
32	ILNIFGVIK	ratio	0.758113
32	ILNIFGVIK	norm_light	1.37088
19	ILNIFGVIK	light	0.00567259
19	ILNIFGVIK	ratio	1.0261
19	ILNIFGVIK	norm_light	1.06224
24	ILNIFGVIK	light	0.0111534
24	ILNIFGVIK	ratio	1.05495
24	ILNIFGVIK	norm_light	2.08856
11	ILNIFGVIK	light	0.00609554
11	ILNIFGVIK	ratio	0.852466
11	ILNIFGVIK	norm_light	1.14144
60	ILNIFGVIK	light	0.00651279
60	ILNIFGVIK	ratio	1.28794
60	ILNIFGVIK	norm_light	1.21957
49	ILNIFGVIK	light	0.00418767
49	ILNIFGVIK	ratio	0.886835
49	ILNIFGVIK	norm_light	0.784174
HD-2B	ILNIFGVIK	light	0.00828218
HD-2B	ILNIFGVIK	ratio	0.987704
HD-2B	ILNIFGVIK	norm_light	1.5509
HD-10	ILNIFGVIK	light	0.00925931
HD-10	ILNIFGVIK	ratio	0.791875
HD-10	ILNIFGVIK	norm_light	1.73388
9	ILNIFGVIK	light	0.00894333
9	ILNIFGVIK	ratio	0.631509
9	ILNIFGVIK	norm_light	1.67471
HD-7	ILNIFGVIK	light	0.0114908
HD-7	ILNIFGVIK	ratio	1.26514
HD-7	ILNIFGVIK	norm_light	2.15175
HD-3C	ILNIFGVIK	light	0.00451792
HD-3C	ILNIFGVIK	ratio	1.20202
HD-3C	ILNIFGVIK	norm_light	0.846015
59	ILNIFGVIK	light	0.00451481
59	ILNIFGVIK	ratio	0.535485
59	ILNIFGVIK	norm_light	0.845432
61	ILNIFGVIK	light	0.00320779
61	ILNIFGVIK	ratio	0.906128
61	ILNIFGVIK	norm_light	0.600683
1	ILNIFGVIK	light	0.00753034
1	ILNIFGVIK	ratio	0.960805
1	ILNIFGVIK	norm_light	1.41011
HD-8	ILNIFGVIK	light	0.00500294
HD-8	ILNIFGVIK	ratio	1.17157
HD-8	ILNIFGVIK	norm_light	0.93684
58	ILNIFGVIK	light	0.00400564
58	ILNIFGVIK	ratio	0.94386
58	ILNIFGVIK	norm_light	0.750088
75	ILNIFGVIK	light	0.0056822
75	ILNIFGVIK	ratio	1.04184
75	ILNIFGVIK	norm_light	1.06404
HD-15	ILNIFGVIK	light	0.00638078
HD-15	ILNIFGVIK	ratio	1.12672
HD-15	ILNIFGVIK	norm_light	1.19485
HD-6	ILNIFGVIK	light	0.00492984
HD-6	ILNIFGVIK	ratio	0.8402
HD-6	ILNIFGVIK	norm_light	0.923151
HD-5	ILNIFGVIK	light	0.00519542
HD-5	ILNIFGVIK	ratio	1.21354
HD-5	ILNIFGVIK	norm_light	0.972883
16	ILNIFGVIK	light	0.00815837
16	ILNIFGVIK	ratio	0.886227
16	ILNIFGVIK	norm_light	1.52772
HD-11	ILNIFGVIK	light	0.00645937
HD-11	ILNIFGVIK	ratio	1.01608
HD-11	ILNIFGVIK	norm_light	1.20957
HD-4B	ILNIFGVIK	light	0.00670935
HD-4B	ILNIFGVIK	ratio	0.495975
HD-4B	ILNIFGVIK	norm_light	1.25638
23	ILNIFGVIK	light	0.00518837
23	ILNIFGVIK	ratio	0.926886
23	ILNIFGVIK	norm_light	0.971562
37	ILNIFGVIK	light	0.00712792
37	ILNIFGVIK	ratio	1.16593
37	ILNIFGVIK	norm_light	1.33476
50	ILNIFGVIK	light	0.0102829
50	ILNIFGVIK	ratio	0.988076
50	ILNIFGVIK	norm_light	1.92555
48	ILNIFGVIK	light	0.00925639
48	ILNIFGVIK	ratio	1.18023
48	ILNIFGVIK	norm_light	1.73333
HD-1B	ILNIFGVIK	light	0.00878901
HD-1B	ILNIFGVIK	ratio	1.09224
HD-1B	ILNIFGVIK	norm_light	1.64581
8	ITINPDTSK	light	0.0135224
8	ITINPDTSK	ratio	1.26263
8	ITINPDTSK	norm_light	2.53218
64	ITINPDTSK	light	0.00443371
64	ITINPDTSK	ratio	0.835586
64	ITINPDTSK	norm_light	0.830246
56	ITINPDTSK	light	0.00804523
56	ITINPDTSK	ratio	1.1973
56	ITINPDTSK	norm_light	1.50653
33	ITINPDTSK	light	0.00402103
33	ITINPDTSK	ratio	1.12665
33	ITINPDTSK	norm_light	0.752969
35	ITINPDTSK	light	0.0174705
35	ITINPDTSK	ratio	1.07658
35	ITINPDTSK	norm_light	3.27149
62	ITINPDTSK	light	0.0136723
62	ITINPDTSK	ratio	1.81157
62	ITINPDTSK	norm_light	2.56024
63	ITINPDTSK	light	0.0101267
63	ITINPDTSK	ratio	1.0641
63	ITINPDTSK	norm_light	1.8963
38	ITINPDTSK	light	0.021046
38	ITINPDTSK	ratio	1.22843
38	ITINPDTSK	norm_light	3.94102
66	ITINPDTSK	light	0.0109178
66	ITINPDTSK	ratio	1.24553
66	ITINPDTSK	norm_light	2.04445
57	ITINPDTSK	light	0.00366262
57	ITINPDTSK	ratio	1.19691
57	ITINPDTSK	norm_light	0.685855
25	ITINPDTSK	light	0.0146084
25	ITINPDTSK	ratio	1.20213
25	ITINPDTSK	norm_light	2.73553
HD-14	ITINPDTSK	light	0.00915363
HD-14	ITINPDTSK	ratio	1.0949
HD-14	ITINPDTSK	norm_light	1.71409
65	ITINPDTSK	light	0.00508986
65	ITINPDTSK	ratio	0.917353
65	ITINPDTSK	norm_light	0.953116
HD-12	ITINPDTSK	light	0.00366731
HD-12	ITINPDTSK	ratio	0.927905
HD-12	ITINPDTSK	norm_light	0.686732
HD-9	ITINPDTSK	light	0.0077464
HD-9	ITINPDTSK	ratio	1.01279
HD-9	ITINPDTSK	norm_light	1.45057
HD-13	ITINPDTSK	light	0.0374969
HD-13	ITINPDTSK	ratio	1.49435
HD-13	ITINPDTSK	norm_light	7.02158
13	ITINPDTSK	light	0.0101731
13	ITINPDTSK	ratio	1.01099
13	ITINPDTSK	norm_light	1.90499
32	ITINPDTSK	light	0.0162626
32	ITINPDTSK	ratio	1.11964
32	ITINPDTSK	norm_light	3.0453
19	ITINPDTSK	light	0.00531894
19	ITINPDTSK	ratio	1.22784
19	ITINPDTSK	norm_light	0.996012
24	ITINPDTSK	light	0.0126654
24	ITINPDTSK	ratio	1.37811
24	ITINPDTSK	norm_light	2.3717
11	ITINPDTSK	light	0.00845219
11	ITINPDTSK	ratio	1.13438
11	ITINPDTSK	norm_light	1.58274
60	ITINPDTSK	light	0.00422249
60	ITINPDTSK	ratio	0.948566
60	ITINPDTSK	norm_light	0.790694
49	ITINPDTSK	light	0.00522915
49	ITINPDTSK	ratio	1.16293
49	ITINPDTSK	norm_light	0.979198
HD-2B	ITINPDTSK	light	0.0109819
HD-2B	ITINPDTSK	ratio	1.03428
HD-2B	ITINPDTSK	norm_light	2.05645
HD-10	ITINPDTSK	light	0.0108334
HD-10	ITINPDTSK	ratio	1.16418
HD-10	ITINPDTSK	norm_light	2.02863
9	ITINPDTSK	light	0.00929929
9	ITINPDTSK	ratio	1.10331
9	ITINPDTSK	norm_light	1.74136
HD-7	ITINPDTSK	light	0.0187452
HD-7	ITINPDTSK	ratio	1.40525
HD-7	ITINPDTSK	norm_light	3.51019
HD-3C	ITINPDTSK	light	0.00458177
HD-3C	ITINPDTSK	ratio	1.00053
HD-3C	ITINPDTSK	norm_light	0.857972
59	ITINPDTSK	light	0.00755661
59	ITINPDTSK	ratio	1.08195
59	ITINPDTSK	norm_light	1.41503
61	ITINPDTSK	light	0.00513529
61	ITINPDTSK	ratio	1.02674
61	ITINPDTSK	norm_light	0.961622
1	ITINPDTSK	light	0.00933592
1	ITINPDTSK	ratio	1.14574
1	ITINPDTSK	norm_light	1.74822
HD-8	ITINPDTSK	light	0.0093332
HD-8	ITINPDTSK	ratio	0.949612
HD-8	ITINPDTSK	norm_light	1.74771
58	ITINPDTSK	light	0.0080098
58	ITINPDTSK	ratio	1.09703
58	ITINPDTSK	norm_light	1.4999
75	ITINPDTSK	light	0.00782698
75	ITINPDTSK	ratio	1.45253
75	ITINPDTSK	norm_light	1.46566
HD-15	ITINPDTSK	light	0.00754488
HD-15	ITINPDTSK	ratio	1.13863
HD-15	ITINPDTSK	norm_light	1.41284
HD-6	ITINPDTSK	light	0.00508595
HD-6	ITINPDTSK	ratio	1.05876
HD-6	ITINPDTSK	norm_light	0.952383
HD-5	ITINPDTSK	light	0.00542208
HD-5	ITINPDTSK	ratio	1.05004
HD-5	ITINPDTSK	norm_light	1.01533
16	ITINPDTSK	light	0.0192549
16	ITINPDTSK	ratio	1.47006
16	ITINPDTSK	norm_light	3.60563
HD-11	ITINPDTSK	light	0.00982765
HD-11	ITINPDTSK	ratio	1.09635
HD-11	ITINPDTSK	norm_light	1.8403
HD-4B	ITINPDTSK	light	0.0182819
HD-4B	ITINPDTSK	ratio	1.3292
HD-4B	ITINPDTSK	norm_light	3.42342
23	ITINPDTSK	light	0.00662672
23	ITINPDTSK	ratio	1.13423
23	ITINPDTSK	norm_light	1.2409
37	ITINPDTSK	light	0.00834569
37	ITINPDTSK	ratio	1.26134
37	ITINPDTSK	norm_light	1.5628
50	ITINPDTSK	light	0.0132651
50	ITINPDTSK	ratio	1.27991
50	ITINPDTSK	norm_light	2.48399
48	ITINPDTSK	light	0.00806845
48	ITINPDTSK	ratio	0.964385
48	ITINPDTSK	norm_light	1.51088
HD-1B	ITINPDTSK	light	0.0136541
HD-1B	ITINPDTSK	ratio	0.973545
HD-1B	ITINPDTSK	norm_light	2.55684
8	LPTDSELAPR	light	0.00724586
8	LPTDSELAPR	ratio	0.986988
8	LPTDSELAPR	norm_light	1.35684
64	LPTDSELAPR	light	0.00470385
64	LPTDSELAPR	ratio	1.29504
64	LPTDSELAPR	norm_light	0.880832
56	LPTDSELAPR	light	0.00462929
56	LPTDSELAPR	ratio	0.755656
56	LPTDSELAPR	norm_light	0.866871
33	LPTDSELAPR	light	0.00793245
33	LPTDSELAPR	ratio	1.27416
33	LPTDSELAPR	norm_light	1.48541
35	LPTDSELAPR	light	0.0111121
35	LPTDSELAPR	ratio	0.91688
35	LPTDSELAPR	norm_light	2.08082
62	LPTDSELAPR	light	0.00793335
62	LPTDSELAPR	ratio	1.03425
62	LPTDSELAPR	norm_light	1.48558
63	LPTDSELAPR	light	0.00722154
63	LPTDSELAPR	ratio	0.94078
63	LPTDSELAPR	norm_light	1.35229
38	LPTDSELAPR	light	0.00968902
38	LPTDSELAPR	ratio	1.01286
38	LPTDSELAPR	norm_light	1.81434
66	LPTDSELAPR	light	0.00793102
66	LPTDSELAPR	ratio	1.09622
66	LPTDSELAPR	norm_light	1.48514
57	LPTDSELAPR	light	0.00519286
57	LPTDSELAPR	ratio	1.20433
57	LPTDSELAPR	norm_light	0.972403
25	LPTDSELAPR	light	0.0137004
25	LPTDSELAPR	ratio	1.11536
25	LPTDSELAPR	norm_light	2.5655
HD-14	LPTDSELAPR	light	0.00763771
HD-14	LPTDSELAPR	ratio	0.897936
HD-14	LPTDSELAPR	norm_light	1.43022
65	LPTDSELAPR	light	0.00375526
65	LPTDSELAPR	ratio	0.831853
65	LPTDSELAPR	norm_light	0.703202
HD-12	LPTDSELAPR	light	0.00537456
HD-12	LPTDSELAPR	ratio	1.03936
HD-12	LPTDSELAPR	norm_light	1.00643
HD-9	LPTDSELAPR	light	0.0105136
HD-9	LPTDSELAPR	ratio	1.08865
HD-9	LPTDSELAPR	norm_light	1.96875
HD-13	LPTDSELAPR	light	0.0093356
HD-13	LPTDSELAPR	ratio	0.873156
HD-13	LPTDSELAPR	norm_light	1.74816
13	LPTDSELAPR	light	0.00904888
13	LPTDSELAPR	ratio	0.865851
13	LPTDSELAPR	norm_light	1.69447
32	LPTDSELAPR	light	0.00981558
32	LPTDSELAPR	ratio	1.00891
32	LPTDSELAPR	norm_light	1.83804
19	LPTDSELAPR	light	0.0069264
19	LPTDSELAPR	ratio	1.02153
19	LPTDSELAPR	norm_light	1.29702
24	LPTDSELAPR	light	0.00758535
24	LPTDSELAPR	ratio	1.02603
24	LPTDSELAPR	norm_light	1.42042
11	LPTDSELAPR	light	0.00559644
11	LPTDSELAPR	ratio	1.03338
11	LPTDSELAPR	norm_light	1.04798
60	LPTDSELAPR	light	0.00638837
60	LPTDSELAPR	ratio	1.00366
60	LPTDSELAPR	norm_light	1.19627
49	LPTDSELAPR	light	0.00675585
49	LPTDSELAPR	ratio	1.22125
49	LPTDSELAPR	norm_light	1.26508
HD-2B	LPTDSELAPR	light	0.00931164
HD-2B	LPTDSELAPR	ratio	1.05257
HD-2B	LPTDSELAPR	norm_light	1.74368
HD-10	LPTDSELAPR	light	0.00857803
HD-10	LPTDSELAPR	ratio	1.1278
HD-10	LPTDSELAPR	norm_light	1.6063
9	LPTDSELAPR	light	0.00730085
9	LPTDSELAPR	ratio	1.04623
9	LPTDSELAPR	norm_light	1.36714
HD-7	LPTDSELAPR	light	0.00827019
HD-7	LPTDSELAPR	ratio	0.907873
HD-7	LPTDSELAPR	norm_light	1.54866
HD-3C	LPTDSELAPR	light	0.00768713
HD-3C	LPTDSELAPR	ratio	1.1249
HD-3C	LPTDSELAPR	norm_light	1.43947
59	LPTDSELAPR	light	0.0107396
59	LPTDSELAPR	ratio	1.47501
59	LPTDSELAPR	norm_light	2.01108
61	LPTDSELAPR	light	0.00535166
61	LPTDSELAPR	ratio	0.99155
61	LPTDSELAPR	norm_light	1.00214
1	LPTDSELAPR	light	0.0115855
1	LPTDSELAPR	ratio	1.14958
1	LPTDSELAPR	norm_light	2.16947
HD-8	LPTDSELAPR	light	0.00610066
HD-8	LPTDSELAPR	ratio	0.864931
HD-8	LPTDSELAPR	norm_light	1.1424
58	LPTDSELAPR	light	0.00622706
58	LPTDSELAPR	ratio	1.00836
58	LPTDSELAPR	norm_light	1.16606
75	LPTDSELAPR	light	0.00786969
75	LPTDSELAPR	ratio	1.32339
75	LPTDSELAPR	norm_light	1.47366
HD-15	LPTDSELAPR	light	0.00650705
HD-15	LPTDSELAPR	ratio	0.928165
HD-15	LPTDSELAPR	norm_light	1.2185
HD-6	LPTDSELAPR	light	0.00491768
HD-6	LPTDSELAPR	ratio	1.03856
HD-6	LPTDSELAPR	norm_light	0.920873
HD-5	LPTDSELAPR	light	0.00555816
HD-5	LPTDSELAPR	ratio	1.21841
HD-5	LPTDSELAPR	norm_light	1.04081
16	LPTDSELAPR	light	0.00801586
16	LPTDSELAPR	ratio	0.972653
16	LPTDSELAPR	norm_light	1.50103
HD-11	LPTDSELAPR	light	0.00943803
HD-11	LPTDSELAPR	ratio	1.2455
HD-11	LPTDSELAPR	norm_light	1.76734
HD-4B	LPTDSELAPR	light	0.0142548
HD-4B	LPTDSELAPR	ratio	0.798691
HD-4B	LPTDSELAPR	norm_light	2.66933
23	LPTDSELAPR	light	0.00469494
23	LPTDSELAPR	ratio	0.66309
23	LPTDSELAPR	norm_light	0.879164
37	LPTDSELAPR	light	0.00538586
37	LPTDSELAPR	ratio	1.1523
37	LPTDSELAPR	norm_light	1.00854
50	LPTDSELAPR	light	0.00911107
50	LPTDSELAPR	ratio	0.872418
50	LPTDSELAPR	norm_light	1.70612
48	LPTDSELAPR	light	0.00892361
48	LPTDSELAPR	ratio	1.24704
48	LPTDSELAPR	norm_light	1.67102
HD-1B	LPTDSELAPR	light	0.00814641
HD-1B	LPTDSELAPR	ratio	0.90182
HD-1B	LPTDSELAPR	norm_light	1.52548
8	LTLTPWVGLR	light	0.00506898
8	LTLTPWVGLR	ratio	1.02092
8	LTLTPWVGLR	norm_light	0.949205
64	LTLTPWVGLR	light	0.00469481
64	LTLTPWVGLR	ratio	0.969543
64	LTLTPWVGLR	norm_light	0.879139
56	LTLTPWVGLR	light	0.00682127
56	LTLTPWVGLR	ratio	1.31785
56	LTLTPWVGLR	norm_light	1.27733
33	LTLTPWVGLR	light	0.00534276
33	LTLTPWVGLR	ratio	1.12358
33	LTLTPWVGLR	norm_light	1.00047
35	LTLTPWVGLR	light	0.0099709
35	LTLTPWVGLR	ratio	1.34266
35	LTLTPWVGLR	norm_light	1.86713
62	LTLTPWVGLR	light	0.00669734
62	LTLTPWVGLR	ratio	1.0412
62	LTLTPWVGLR	norm_light	1.25413
63	LTLTPWVGLR	light	0.00797291
63	LTLTPWVGLR	ratio	1.14804
63	LTLTPWVGLR	norm_light	1.49299
38	LTLTPWVGLR	light	0.00753429
38	LTLTPWVGLR	ratio	1.0444
38	LTLTPWVGLR	norm_light	1.41085
66	LTLTPWVGLR	light	0.008815
66	LTLTPWVGLR	ratio	0.93078
66	LTLTPWVGLR	norm_light	1.65068
57	LTLTPWVGLR	light	0.00438968
57	LTLTPWVGLR	ratio	1.06244
57	LTLTPWVGLR	norm_light	0.822002
25	LTLTPWVGLR	light	0.0077401
25	LTLTPWVGLR	ratio	1.13284
25	LTLTPWVGLR	norm_light	1.44939
HD-14	LTLTPWVGLR	light	0.00821109
HD-14	LTLTPWVGLR	ratio	1.16471
HD-14	LTLTPWVGLR	norm_light	1.53759
65	LTLTPWVGLR	light	0.0037595
65	LTLTPWVGLR	ratio	1.00606
65	LTLTPWVGLR	norm_light	0.703996
HD-12	LTLTPWVGLR	light	0.0048643
HD-12	LTLTPWVGLR	ratio	1.0402
HD-12	LTLTPWVGLR	norm_light	0.910877
HD-9	LTLTPWVGLR	light	0.00635028
HD-9	LTLTPWVGLR	ratio	1.04698
HD-9	LTLTPWVGLR	norm_light	1.18914
HD-13	LTLTPWVGLR	light	0.0106823
HD-13	LTLTPWVGLR	ratio	1.05874
HD-13	LTLTPWVGLR	norm_light	2.00034
13	LTLTPWVGLR	light	0.00686379
13	LTLTPWVGLR	ratio	1.1835
13	LTLTPWVGLR	norm_light	1.2853
32	LTLTPWVGLR	light	0.00938396
32	LTLTPWVGLR	ratio	1.06706
32	LTLTPWVGLR	norm_light	1.75722
19	LTLTPWVGLR	light	0.00514203
19	LTLTPWVGLR	ratio	0.975242
19	LTLTPWVGLR	norm_light	0.962884
24	LTLTPWVGLR	light	0.0108339
24	LTLTPWVGLR	ratio	1.31655
24	LTLTPWVGLR	norm_light	2.02873
11	LTLTPWVGLR	light	0.00649047
11	LTLTPWVGLR	ratio	1.12783
11	LTLTPWVGLR	norm_light	1.21539
60	LTLTPWVGLR	light	0.00505653
60	LTLTPWVGLR	ratio	1.00542
60	LTLTPWVGLR	norm_light	0.946875
49	LTLTPWVGLR	light	0.00595476
49	LTLTPWVGLR	ratio	1.33136
49	LTLTPWVGLR	norm_light	1.11507
HD-2B	LTLTPWVGLR	light	0.00896959
HD-2B	LTLTPWVGLR	ratio	1.12107
HD-2B	LTLTPWVGLR	norm_light	1.67962
HD-10	LTLTPWVGLR	light	0.0098172
HD-10	LTLTPWVGLR	ratio	1.15785
HD-10	LTLTPWVGLR	norm_light	1.83835
9	LTLTPWVGLR	light	0.00791945
9	LTLTPWVGLR	ratio	1.13526
9	LTLTPWVGLR	norm_light	1.48298
HD-7	LTLTPWVGLR	light	0.00825272
HD-7	LTLTPWVGLR	ratio	1.00776
HD-7	LTLTPWVGLR	norm_light	1.54539
HD-3C	LTLTPWVGLR	light	0.00464843
HD-3C	LTLTPWVGLR	ratio	1.15811
HD-3C	LTLTPWVGLR	norm_light	0.870455
59	LTLTPWVGLR	light	0.0064923
59	LTLTPWVGLR	ratio	1.43745
59	LTLTPWVGLR	norm_light	1.21573
61	LTLTPWVGLR	light	0.00525427
61	LTLTPWVGLR	ratio	1.06638
61	LTLTPWVGLR	norm_light	0.983903
1	LTLTPWVGLR	light	0.00939271
1	LTLTPWVGLR	ratio	0.875588
1	LTLTPWVGLR	norm_light	1.75886
HD-8	LTLTPWVGLR	light	0.00741176
HD-8	LTLTPWVGLR	ratio	1.09533
HD-8	LTLTPWVGLR	norm_light	1.38791
58	LTLTPWVGLR	light	0.0049037
58	LTLTPWVGLR	ratio	0.890408
58	LTLTPWVGLR	norm_light	0.918257
75	LTLTPWVGLR	light	0.00578847
75	LTLTPWVGLR	ratio	1.01379
75	LTLTPWVGLR	norm_light	1.08394
HD-15	LTLTPWVGLR	light	0.00753375
HD-15	LTLTPWVGLR	ratio	1.0082
HD-15	LTLTPWVGLR	norm_light	1.41075
HD-6	LTLTPWVGLR	light	0.00417204
HD-6	LTLTPWVGLR	ratio	1.11614
HD-6	LTLTPWVGLR	norm_light	0.781246
HD-5	LTLTPWVGLR	light	0.00741094
HD-5	LTLTPWVGLR	ratio	1.05309
HD-5	LTLTPWVGLR	norm_light	1.38776
16	LTLTPWVGLR	light	0.00741347
16	LTLTPWVGLR	ratio	1.17995
16	LTLTPWVGLR	norm_light	1.38823
HD-11	LTLTPWVGLR	light	0.00717029
HD-11	LTLTPWVGLR	ratio	0.955837
HD-11	LTLTPWVGLR	norm_light	1.34269
HD-4B	LTLTPWVGLR	light	0.0102619
HD-4B	LTLTPWVGLR	ratio	0.948081
HD-4B	LTLTPWVGLR	norm_light	1.92163
23	LTLTPWVGLR	light	0.00685875
23	LTLTPWVGLR	ratio	0.900754
23	LTLTPWVGLR	norm_light	1.28435
37	LTLTPWVGLR	light	0.00512164
37	LTLTPWVGLR	ratio	0.943326
37	LTLTPWVGLR	norm_light	0.959067
50	LTLTPWVGLR	light	0.00744802
50	LTLTPWVGLR	ratio	1.12223
50	LTLTPWVGLR	norm_light	1.3947
48	LTLTPWVGLR	light	0.012934
48	LTLTPWVGLR	ratio	1.28334
48	LTLTPWVGLR	norm_light	2.42199
HD-1B	LTLTPWVGLR	light	0.00806935
HD-1B	LTLTPWVGLR	ratio	1.00941
HD-1B	LTLTPWVGLR	norm_light	1.51105
8	SALVLQYLR	light	0.00427154
8	SALVLQYLR	ratio	1.20002
8	SALVLQYLR	norm_light	0.799879
64	SALVLQYLR	light	0.00260966
64	SALVLQYLR	ratio	0.985044
64	SALVLQYLR	norm_light	0.488679
56	SALVLQYLR	light	0.00423176
56	SALVLQYLR	ratio	1.35044
56	SALVLQYLR	norm_light	0.79243
33	SALVLQYLR	light	0.00382826
33	SALVLQYLR	ratio	1.20351
33	SALVLQYLR	norm_light	0.716871
35	SALVLQYLR	light	0.00886278
35	SALVLQYLR	ratio	1.68286
35	SALVLQYLR	norm_light	1.65962
62	SALVLQYLR	light	0.00509066
62	SALVLQYLR	ratio	1.23114
62	SALVLQYLR	norm_light	0.953266
63	SALVLQYLR	light	0.005943
63	SALVLQYLR	ratio	1.28006
63	SALVLQYLR	norm_light	1.11287
38	SALVLQYLR	light	0.00552549
38	SALVLQYLR	ratio	1.27274
38	SALVLQYLR	norm_light	1.03469
66	SALVLQYLR	light	0.00724669
66	SALVLQYLR	ratio	1.28562
66	SALVLQYLR	norm_light	1.357
57	SALVLQYLR	light	0.00371313
57	SALVLQYLR	ratio	1.72677
57	SALVLQYLR	norm_light	0.695311
25	SALVLQYLR	light	0.00571768
25	SALVLQYLR	ratio	0.951795
25	SALVLQYLR	norm_light	1.07068
HD-14	SALVLQYLR	light	0.00673092
HD-14	SALVLQYLR	ratio	1.09601
HD-14	SALVLQYLR	norm_light	1.26042
65	SALVLQYLR	light	0.00302985
65	SALVLQYLR	ratio	1.31407
65	SALVLQYLR	norm_light	0.567363
HD-12	SALVLQYLR	light	0.00420642
HD-12	SALVLQYLR	ratio	1.42665
HD-12	SALVLQYLR	norm_light	0.787685
HD-9	SALVLQYLR	light	0.00616403
HD-9	SALVLQYLR	ratio	0.956276
HD-9	SALVLQYLR	norm_light	1.15426
HD-13	SALVLQYLR	light	0.00822669
HD-13	SALVLQYLR	ratio	1.3951
HD-13	SALVLQYLR	norm_light	1.54051
13	SALVLQYLR	light	0.00931041
13	SALVLQYLR	ratio	1.69141
13	SALVLQYLR	norm_light	1.74345
32	SALVLQYLR	light	0.00971294
32	SALVLQYLR	ratio	1.49612
32	SALVLQYLR	norm_light	1.81882
19	SALVLQYLR	light	0.00509729
19	SALVLQYLR	ratio	1.41292
19	SALVLQYLR	norm_light	0.954507
24	SALVLQYLR	light	0.0102996
24	SALVLQYLR	ratio	1.43658
24	SALVLQYLR	norm_light	1.92867
11	SALVLQYLR	light	0.0054724
11	SALVLQYLR	ratio	1.49381
11	SALVLQYLR	norm_light	1.02475
60	SALVLQYLR	light	0.00481257
60	SALVLQYLR	ratio	1.56466
60	SALVLQYLR	norm_light	0.901192
49	SALVLQYLR	light	0.00495097
49	SALVLQYLR	ratio	1.66458
49	SALVLQYLR	norm_light	0.927107
HD-2B	SALVLQYLR	light	0.00800607
HD-2B	SALVLQYLR	ratio	1.30674
HD-2B	SALVLQYLR	norm_light	1.4992
HD-10	SALVLQYLR	light	0.0062263
HD-10	SALVLQYLR	ratio	1.22042
HD-10	SALVLQYLR	norm_light	1.16592
9	SALVLQYLR	light	0.00465978
9	SALVLQYLR	ratio	1.26862
9	SALVLQYLR	norm_light	0.872579
HD-7	SALVLQYLR	light	0.00585009
HD-7	SALVLQYLR	ratio	1.09753
HD-7	SALVLQYLR	norm_light	1.09547
HD-3C	SALVLQYLR	light	0.00372397
HD-3C	SALVLQYLR	ratio	1.29033
HD-3C	SALVLQYLR	norm_light	0.697342
59	SALVLQYLR	light	0.00397866
59	SALVLQYLR	ratio	1.35649
59	SALVLQYLR	norm_light	0.745035
61	SALVLQYLR	light	0.00464332
61	SALVLQYLR	ratio	1.55106
61	SALVLQYLR	norm_light	0.869498
1	SALVLQYLR	light	0.00786636
1	SALVLQYLR	ratio	1.21136
1	SALVLQYLR	norm_light	1.47304
HD-8	SALVLQYLR	light	0.00564428
HD-8	SALVLQYLR	ratio	1.20203
HD-8	SALVLQYLR	norm_light	1.05693
58	SALVLQYLR	light	0.00588977
58	SALVLQYLR	ratio	1.20211
58	SALVLQYLR	norm_light	1.10291
75	SALVLQYLR	light	0.00562212
75	SALVLQYLR	ratio	1.21191
75	SALVLQYLR	norm_light	1.05279
HD-15	SALVLQYLR	light	0.00438705
HD-15	SALVLQYLR	ratio	0.963951
HD-15	SALVLQYLR	norm_light	0.821509
HD-6	SALVLQYLR	light	0.00355075
HD-6	SALVLQYLR	ratio	1.0441
HD-6	SALVLQYLR	norm_light	0.664905
HD-5	SALVLQYLR	light	0.00480934
HD-5	SALVLQYLR	ratio	1.72261
HD-5	SALVLQYLR	norm_light	0.900586
16	SALVLQYLR	light	0.00643983
16	SALVLQYLR	ratio	1.56246
16	SALVLQYLR	norm_light	1.20591
HD-11	SALVLQYLR	light	0.00503053
HD-11	SALVLQYLR	ratio	1.12853
HD-11	SALVLQYLR	norm_light	0.942007
HD-4B	SALVLQYLR	light	0.00648584
HD-4B	SALVLQYLR	ratio	0.703698
HD-4B	SALVLQYLR	norm_light	1.21452
23	SALVLQYLR	light	0.00538487
23	SALVLQYLR	ratio	1.30827
23	SALVLQYLR	norm_light	1.00836
37	SALVLQYLR	light	0.00352001
37	SALVLQYLR	ratio	0.711579
37	SALVLQYLR	norm_light	0.659149
50	SALVLQYLR	light	0.00458444
50	SALVLQYLR	ratio	0.671023
50	SALVLQYLR	norm_light	0.858472
48	SALVLQYLR	light	0.00804491
48	SALVLQYLR	ratio	1.27003
48	SALVLQYLR	norm_light	1.50647
HD-1B	SALVLQYLR	light	0.00817321
HD-1B	SALVLQYLR	ratio	1.50279
HD-1B	SALVLQYLR	norm_light	1.5305
8	SLPVSDSVLSGFEQR	light	0.00435359
8	SLPVSDSVLSGFEQR	ratio	0.990906
8	SLPVSDSVLSGFEQR	norm_light	0.815244
64	SLPVSDSVLSGFEQR	light	0.00285682
64	SLPVSDSVLSGFEQR	ratio	1.04061
64	SLPVSDSVLSGFEQR	norm_light	0.534961
56	SLPVSDSVLSGFEQR	light	0.00378422
56	SLPVSDSVLSGFEQR	ratio	0.95799
56	SLPVSDSVLSGFEQR	norm_light	0.708624
33	SLPVSDSVLSGFEQR	light	0.00381901
33	SLPVSDSVLSGFEQR	ratio	1.08468
33	SLPVSDSVLSGFEQR	norm_light	0.715139
35	SLPVSDSVLSGFEQR	light	0.00415241
35	SLPVSDSVLSGFEQR	ratio	1.08604
35	SLPVSDSVLSGFEQR	norm_light	0.777571
62	SLPVSDSVLSGFEQR	light	0.00421315
62	SLPVSDSVLSGFEQR	ratio	0.960237
62	SLPVSDSVLSGFEQR	norm_light	0.788944
63	SLPVSDSVLSGFEQR	light	0.00546214
63	SLPVSDSVLSGFEQR	ratio	1.1663
63	SLPVSDSVLSGFEQR	norm_light	1.02283
38	SLPVSDSVLSGFEQR	light	0.00491545
38	SLPVSDSVLSGFEQR	ratio	1.059
38	SLPVSDSVLSGFEQR	norm_light	0.920456
66	SLPVSDSVLSGFEQR	light	0.00455756
66	SLPVSDSVLSGFEQR	ratio	1.01368
66	SLPVSDSVLSGFEQR	norm_light	0.853439
57	SLPVSDSVLSGFEQR	light	0.00395029
57	SLPVSDSVLSGFEQR	ratio	1.03132
57	SLPVSDSVLSGFEQR	norm_light	0.739722
25	SLPVSDSVLSGFEQR	light	0.00366141
25	SLPVSDSVLSGFEQR	ratio	0.692881
25	SLPVSDSVLSGFEQR	norm_light	0.685627
HD-14	SLPVSDSVLSGFEQR	light	0.00424727
HD-14	SLPVSDSVLSGFEQR	ratio	0.87092
HD-14	SLPVSDSVLSGFEQR	norm_light	0.795333
65	SLPVSDSVLSGFEQR	light	0.00341279
65	SLPVSDSVLSGFEQR	ratio	0.974393
65	SLPVSDSVLSGFEQR	norm_light	0.639071
HD-12	SLPVSDSVLSGFEQR	light	0.0038633
HD-12	SLPVSDSVLSGFEQR	ratio	0.885235
HD-12	SLPVSDSVLSGFEQR	norm_light	0.723432
HD-9	SLPVSDSVLSGFEQR	light	0.00461192
HD-9	SLPVSDSVLSGFEQR	ratio	1.0825
HD-9	SLPVSDSVLSGFEQR	norm_light	0.863618
HD-13	SLPVSDSVLSGFEQR	light	0.00552939
HD-13	SLPVSDSVLSGFEQR	ratio	1.08506
HD-13	SLPVSDSVLSGFEQR	norm_light	1.03542
13	SLPVSDSVLSGFEQR	light	0.00488303
13	SLPVSDSVLSGFEQR	ratio	0.965134
13	SLPVSDSVLSGFEQR	norm_light	0.914384
32	SLPVSDSVLSGFEQR	light	0.00564403
32	SLPVSDSVLSGFEQR	ratio	0.915759
32	SLPVSDSVLSGFEQR	norm_light	1.05689
19	SLPVSDSVLSGFEQR	light	0.00396867
19	SLPVSDSVLSGFEQR	ratio	1.02956
19	SLPVSDSVLSGFEQR	norm_light	0.743165
24	SLPVSDSVLSGFEQR	light	0.00516548
24	SLPVSDSVLSGFEQR	ratio	0.911015
24	SLPVSDSVLSGFEQR	norm_light	0.967277
11	SLPVSDSVLSGFEQR	light	0.00391777
11	SLPVSDSVLSGFEQR	ratio	0.848802
11	SLPVSDSVLSGFEQR	norm_light	0.733633
60	SLPVSDSVLSGFEQR	light	0.00358405
60	SLPVSDSVLSGFEQR	ratio	0.859998
60	SLPVSDSVLSGFEQR	norm_light	0.671141
49	SLPVSDSVLSGFEQR	light	0.00419958
49	SLPVSDSVLSGFEQR	ratio	1.13721
49	SLPVSDSVLSGFEQR	norm_light	0.786403
HD-2B	SLPVSDSVLSGFEQR	light	0.00515542
HD-2B	SLPVSDSVLSGFEQR	ratio	0.993444
HD-2B	SLPVSDSVLSGFEQR	norm_light	0.965393
HD-10	SLPVSDSVLSGFEQR	light	0.00745983
HD-10	SLPVSDSVLSGFEQR	ratio	1.01824
HD-10	SLPVSDSVLSGFEQR	norm_light	1.39691
9	SLPVSDSVLSGFEQR	light	0.00443896
9	SLPVSDSVLSGFEQR	ratio	1.11651
9	SLPVSDSVLSGFEQR	norm_light	0.831229
HD-7	SLPVSDSVLSGFEQR	light	0.00479908
HD-7	SLPVSDSVLSGFEQR	ratio	0.803111
HD-7	SLPVSDSVLSGFEQR	norm_light	0.898664
HD-3C	SLPVSDSVLSGFEQR	light	0.00386019
HD-3C	SLPVSDSVLSGFEQR	ratio	0.888936
HD-3C	SLPVSDSVLSGFEQR	norm_light	0.72285
59	SLPVSDSVLSGFEQR	light	0.00401242
59	SLPVSDSVLSGFEQR	ratio	0.902754
59	SLPVSDSVLSGFEQR	norm_light	0.751357
61	SLPVSDSVLSGFEQR	light	0.00551349
61	SLPVSDSVLSGFEQR	ratio	1.08306
61	SLPVSDSVLSGFEQR	norm_light	1.03244
1	SLPVSDSVLSGFEQR	light	0.00888867
1	SLPVSDSVLSGFEQR	ratio	1.08666
1	SLPVSDSVLSGFEQR	norm_light	1.66447
HD-8	SLPVSDSVLSGFEQR	light	0.00523589
HD-8	SLPVSDSVLSGFEQR	ratio	1.11877
HD-8	SLPVSDSVLSGFEQR	norm_light	0.980461
58	SLPVSDSVLSGFEQR	light	0.00472843
58	SLPVSDSVLSGFEQR	ratio	1.00432
58	SLPVSDSVLSGFEQR	norm_light	0.885436
75	SLPVSDSVLSGFEQR	light	0.00473437
75	SLPVSDSVLSGFEQR	ratio	0.905575
75	SLPVSDSVLSGFEQR	norm_light	0.886548
HD-15	SLPVSDSVLSGFEQR	light	0.00436407
HD-15	SLPVSDSVLSGFEQR	ratio	0.953868
HD-15	SLPVSDSVLSGFEQR	norm_light	0.817205
HD-6	SLPVSDSVLSGFEQR	light	0.0041286
HD-6	SLPVSDSVLSGFEQR	ratio	0.820777
HD-6	SLPVSDSVLSGFEQR	norm_light	0.773112
HD-5	SLPVSDSVLSGFEQR	light	0.0041755
HD-5	SLPVSDSVLSGFEQR	ratio	1.13323
HD-5	SLPVSDSVLSGFEQR	norm_light	0.781894
16	SLPVSDSVLSGFEQR	light	0.00455795
16	SLPVSDSVLSGFEQR	ratio	1.09903
16	SLPVSDSVLSGFEQR	norm_light	0.853512
HD-11	SLPVSDSVLSGFEQR	light	0.00445574
HD-11	SLPVSDSVLSGFEQR	ratio	0.963514
HD-11	SLPVSDSVLSGFEQR	norm_light	0.834373
HD-4B	SLPVSDSVLSGFEQR	light	0.004799
HD-4B	SLPVSDSVLSGFEQR	ratio	0.913601
HD-4B	SLPVSDSVLSGFEQR	norm_light	0.89865
23	SLPVSDSVLSGFEQR	light	0.00347653
23	SLPVSDSVLSGFEQR	ratio	0.900705
23	SLPVSDSVLSGFEQR	norm_light	0.651007
37	SLPVSDSVLSGFEQR	light	0.00492642
37	SLPVSDSVLSGFEQR	ratio	1.19003
37	SLPVSDSVLSGFEQR	norm_light	0.922511
50	SLPVSDSVLSGFEQR	light	0.00470411
50	SLPVSDSVLSGFEQR	ratio	0.839768
50	SLPVSDSVLSGFEQR	norm_light	0.880882
48	SLPVSDSVLSGFEQR	light	0.00493022
48	SLPVSDSVLSGFEQR	ratio	1.05235
48	SLPVSDSVLSGFEQR	norm_light	0.923222
HD-1B	SLPVSDSVLSGFEQR	light	0.00368702
HD-1B	SLPVSDSVLSGFEQR	ratio	0.713685
HD-1B	SLPVSDSVLSGFEQR	norm_light	0.690422
8	STDYGIFQINSR	light	0.00453251
8	STDYGIFQINSR	ratio	1.17342
8	STDYGIFQINSR	norm_light	0.848748
64	STDYGIFQINSR	light	0.00387682
64	STDYGIFQINSR	ratio	1.05585
64	STDYGIFQINSR	norm_light	0.725965
56	STDYGIFQINSR	light	0.00530997
56	STDYGIFQINSR	ratio	1.51013
56	STDYGIFQINSR	norm_light	0.994333
33	STDYGIFQINSR	light	0.00324606
33	STDYGIFQINSR	ratio	1.04745
33	STDYGIFQINSR	norm_light	0.607849
35	STDYGIFQINSR	light	0.00541326
35	STDYGIFQINSR	ratio	0.981782
35	STDYGIFQINSR	norm_light	1.01368
62	STDYGIFQINSR	light	0.0045229
62	STDYGIFQINSR	ratio	1.12412
62	STDYGIFQINSR	norm_light	0.846948
63	STDYGIFQINSR	light	0.00764311
63	STDYGIFQINSR	ratio	1.25722
63	STDYGIFQINSR	norm_light	1.43123
38	STDYGIFQINSR	light	0.00641585
38	STDYGIFQINSR	ratio	1.08866
38	STDYGIFQINSR	norm_light	1.20142
66	STDYGIFQINSR	light	0.00555714
66	STDYGIFQINSR	ratio	1.02792
66	STDYGIFQINSR	norm_light	1.04062
57	STDYGIFQINSR	light	0.00382948
57	STDYGIFQINSR	ratio	1.18008
57	STDYGIFQINSR	norm_light	0.717099
25	STDYGIFQINSR	light	0.00600563
25	STDYGIFQINSR	ratio	1.04964
25	STDYGIFQINSR	norm_light	1.1246
HD-14	STDYGIFQINSR	light	0.00704591
HD-14	STDYGIFQINSR	ratio	1.12301
HD-14	STDYGIFQINSR	norm_light	1.3194
65	STDYGIFQINSR	light	0.00324664
65	STDYGIFQINSR	ratio	0.992772
65	STDYGIFQINSR	norm_light	0.607959
HD-12	STDYGIFQINSR	light	0.00535432
HD-12	STDYGIFQINSR	ratio	1.28767
HD-12	STDYGIFQINSR	norm_light	1.00264
HD-9	STDYGIFQINSR	light	0.00598907
HD-9	STDYGIFQINSR	ratio	1.05376
HD-9	STDYGIFQINSR	norm_light	1.1215
HD-13	STDYGIFQINSR	light	0.00512881
HD-13	STDYGIFQINSR	ratio	0.811611
HD-13	STDYGIFQINSR	norm_light	0.96041
13	STDYGIFQINSR	light	0.0064785
13	STDYGIFQINSR	ratio	1.20156
13	STDYGIFQINSR	norm_light	1.21315
32	STDYGIFQINSR	light	0.00947534
32	STDYGIFQINSR	ratio	1.77335
32	STDYGIFQINSR	norm_light	1.77433
19	STDYGIFQINSR	light	0.00463751
19	STDYGIFQINSR	ratio	1.54014
19	STDYGIFQINSR	norm_light	0.868409
24	STDYGIFQINSR	light	0.00602834
24	STDYGIFQINSR	ratio	1.03166
24	STDYGIFQINSR	norm_light	1.12885
11	STDYGIFQINSR	light	0.00445794
11	STDYGIFQINSR	ratio	0.820978
11	STDYGIFQINSR	norm_light	0.834783
60	STDYGIFQINSR	light	0.0047645
60	STDYGIFQINSR	ratio	1.04347
60	STDYGIFQINSR	norm_light	0.892189
49	STDYGIFQINSR	light	0.00410836
49	STDYGIFQINSR	ratio	1.06262
49	STDYGIFQINSR	norm_light	0.769322
HD-2B	STDYGIFQINSR	light	0.00807298
HD-2B	STDYGIFQINSR	ratio	0.782503
HD-2B	STDYGIFQINSR	norm_light	1.51173
HD-10	STDYGIFQINSR	light	0.00693182
HD-10	STDYGIFQINSR	ratio	1.14316
HD-10	STDYGIFQINSR	norm_light	1.29804
9	STDYGIFQINSR	light	0.00521397
9	STDYGIFQINSR	ratio	1.1678
9	STDYGIFQINSR	norm_light	0.976356
HD-7	STDYGIFQINSR	light	0.00842001
HD-7	STDYGIFQINSR	ratio	1.61249
HD-7	STDYGIFQINSR	norm_light	1.57671
HD-3C	STDYGIFQINSR	light	0.003435
HD-3C	STDYGIFQINSR	ratio	1.09986
HD-3C	STDYGIFQINSR	norm_light	0.64323
59	STDYGIFQINSR	light	0.00470688
59	STDYGIFQINSR	ratio	0.994009
59	STDYGIFQINSR	norm_light	0.8814
61	STDYGIFQINSR	light	0.00561726
61	STDYGIFQINSR	ratio	1.26256
61	STDYGIFQINSR	norm_light	1.05187
1	STDYGIFQINSR	light	0.00489798
1	STDYGIFQINSR	ratio	0.870149
1	STDYGIFQINSR	norm_light	0.917184
HD-8	STDYGIFQINSR	light	0.00625759
HD-8	STDYGIFQINSR	ratio	1.19463
HD-8	STDYGIFQINSR	norm_light	1.17178
58	STDYGIFQINSR	light	0.00715695
58	STDYGIFQINSR	ratio	1.24778
58	STDYGIFQINSR	norm_light	1.34019
75	STDYGIFQINSR	light	0.00672153
75	STDYGIFQINSR	ratio	1.35921
75	STDYGIFQINSR	norm_light	1.25866
HD-15	STDYGIFQINSR	light	0.00864294
HD-15	STDYGIFQINSR	ratio	1.33795
HD-15	STDYGIFQINSR	norm_light	1.61846
HD-6	STDYGIFQINSR	light	0.00427151
HD-6	STDYGIFQINSR	ratio	1.03434
HD-6	STDYGIFQINSR	norm_light	0.799873
HD-5	STDYGIFQINSR	light	0.00534664
HD-5	STDYGIFQINSR	ratio	0.913426
HD-5	STDYGIFQINSR	norm_light	1.0012
16	STDYGIFQINSR	light	0.00752383
16	STDYGIFQINSR	ratio	1.08289
16	STDYGIFQINSR	norm_light	1.40889
HD-11	STDYGIFQINSR	light	0.00545028
HD-11	STDYGIFQINSR	ratio	0.73853
HD-11	STDYGIFQINSR	norm_light	1.02061
HD-4B	STDYGIFQINSR	light	0.00848532
HD-4B	STDYGIFQINSR	ratio	1.33515
HD-4B	STDYGIFQINSR	norm_light	1.58894
23	STDYGIFQINSR	light	0.00611119
23	STDYGIFQINSR	ratio	1.03818
23	STDYGIFQINSR	norm_light	1.14437
37	STDYGIFQINSR	light	0.00714476
37	STDYGIFQINSR	ratio	1.30798
37	STDYGIFQINSR	norm_light	1.33791
50	STDYGIFQINSR	light	0.00561772
50	STDYGIFQINSR	ratio	1.20419
50	STDYGIFQINSR	norm_light	1.05196
48	STDYGIFQINSR	light	0.00566879
48	STDYGIFQINSR	ratio	1.10548
48	STDYGIFQINSR	norm_light	1.06152
HD-1B	STDYGIFQINSR	light	0.00630518
HD-1B	STDYGIFQINSR	ratio	1.51785
HD-1B	STDYGIFQINSR	norm_light	1.18069
8	SVFLHAR	light	0.0101094
8	SVFLHAR	ratio	0.830313
8	SVFLHAR	norm_light	1.89306
64	SVFLHAR	light	0.00557859
64	SVFLHAR	ratio	0.873686
64	SVFLHAR	norm_light	1.04463
56	SVFLHAR	light	0.0102437
56	SVFLHAR	ratio	1.14455
56	SVFLHAR	norm_light	1.91821
33	SVFLHAR	light	0.00393539
33	SVFLHAR	ratio	0.941632
33	SVFLHAR	norm_light	0.736931
35	SVFLHAR	light	0.010968
35	SVFLHAR	ratio	0.786902
35	SVFLHAR	norm_light	2.05385
62	SVFLHAR	light	0.0103271
62	SVFLHAR	ratio	0.904195
62	SVFLHAR	norm_light	1.93383
63	SVFLHAR	light	0.006597
63	SVFLHAR	ratio	0.781827
63	SVFLHAR	norm_light	1.23534
38	SVFLHAR	light	0.00922809
38	SVFLHAR	ratio	0.889758
38	SVFLHAR	norm_light	1.72803
66	SVFLHAR	light	0.0077264
66	SVFLHAR	ratio	0.717446
66	SVFLHAR	norm_light	1.44683
57	SVFLHAR	light	0.00303247
57	SVFLHAR	ratio	0.637833
57	SVFLHAR	norm_light	0.567854
25	SVFLHAR	light	0.014439
25	SVFLHAR	ratio	1.19148
25	SVFLHAR	norm_light	2.70381
HD-14	SVFLHAR	light	0.00900135
HD-14	SVFLHAR	ratio	0.847315
HD-14	SVFLHAR	norm_light	1.68557
65	SVFLHAR	light	0.00357189
65	SVFLHAR	ratio	0.873116
65	SVFLHAR	norm_light	0.668864
HD-12	SVFLHAR	light	0.00532123
HD-12	SVFLHAR	ratio	1.06788
HD-12	SVFLHAR	norm_light	0.996442
HD-9	SVFLHAR	light	0.0122599
HD-9	SVFLHAR	ratio	1.31602
HD-9	SVFLHAR	norm_light	2.29576
HD-13	SVFLHAR	light	0.0089909
HD-13	SVFLHAR	ratio	0.680217
HD-13	SVFLHAR	norm_light	1.68362
13	SVFLHAR	light	0.0137398
13	SVFLHAR	ratio	0.656383
13	SVFLHAR	norm_light	2.57288
32	SVFLHAR	light	0.0170566
32	SVFLHAR	ratio	0.99713
32	SVFLHAR	norm_light	3.19397
19	SVFLHAR	light	0.00475921
19	SVFLHAR	ratio	1.00913
19	SVFLHAR	norm_light	0.891198
24	SVFLHAR	light	0.011194
24	SVFLHAR	ratio	1.06306
24	SVFLHAR	norm_light	2.09616
11	SVFLHAR	light	0.0052342
11	SVFLHAR	ratio	1.02317
11	SVFLHAR	norm_light	0.980144
60	SVFLHAR	light	0.00438704
60	SVFLHAR	ratio	1.03688
60	SVFLHAR	norm_light	0.821507
49	SVFLHAR	light	0.00703077
49	SVFLHAR	ratio	0.973979
49	SVFLHAR	norm_light	1.31657
HD-2B	SVFLHAR	light	0.0175256
HD-2B	SVFLHAR	ratio	0.724444
HD-2B	SVFLHAR	norm_light	3.2818
HD-10	SVFLHAR	light	0.0101417
HD-10	SVFLHAR	ratio	1.07481
HD-10	SVFLHAR	norm_light	1.89911
9	SVFLHAR	light	0.00764977
9	SVFLHAR	ratio	0.825134
9	SVFLHAR	norm_light	1.43248
HD-7	SVFLHAR	light	0.0151753
HD-7	SVFLHAR	ratio	1.23116
HD-7	SVFLHAR	norm_light	2.84169
HD-3C	SVFLHAR	light	0.00498316
HD-3C	SVFLHAR	ratio	0.993606
HD-3C	SVFLHAR	norm_light	0.933134
59	SVFLHAR	light	0.00700268
59	SVFLHAR	ratio	1.02731
59	SVFLHAR	norm_light	1.31131
61	SVFLHAR	light	0.00421472
61	SVFLHAR	ratio	0.636223
61	SVFLHAR	norm_light	0.789238
1	SVFLHAR	light	0.00942406
1	SVFLHAR	ratio	1.14089
1	SVFLHAR	norm_light	1.76473
HD-8	SVFLHAR	light	0.00996496
HD-8	SVFLHAR	ratio	1.02803
HD-8	SVFLHAR	norm_light	1.86602
58	SVFLHAR	light	0.0055706
58	SVFLHAR	ratio	0.826412
58	SVFLHAR	norm_light	1.04314
75	SVFLHAR	light	0.00526126
75	SVFLHAR	ratio	1.03245
75	SVFLHAR	norm_light	0.985211
HD-15	SVFLHAR	light	0.00679577
HD-15	SVFLHAR	ratio	0.876384
HD-15	SVFLHAR	norm_light	1.27256
HD-6	SVFLHAR	light	0.00368947
HD-6	SVFLHAR	ratio	0.836634
HD-6	SVFLHAR	norm_light	0.690881
HD-5	SVFLHAR	light	0.00529928
HD-5	SVFLHAR	ratio	0.996373
HD-5	SVFLHAR	norm_light	0.992332
16	SVFLHAR	light	0.0109672
16	SVFLHAR	ratio	0.73117
16	SVFLHAR	norm_light	2.05369
HD-11	SVFLHAR	light	0.0147985
HD-11	SVFLHAR	ratio	0.980761
HD-11	SVFLHAR	norm_light	2.77114
HD-4B	SVFLHAR	light	0.0238192
HD-4B	SVFLHAR	ratio	1.58618
HD-4B	SVFLHAR	norm_light	4.46033
23	SVFLHAR	light	0.00613073
23	SVFLHAR	ratio	0.951027
23	SVFLHAR	norm_light	1.14803
37	SVFLHAR	light	0.007599
37	SVFLHAR	ratio	0.921661
37	SVFLHAR	norm_light	1.42297
50	SVFLHAR	light	0.0132365
50	SVFLHAR	ratio	0.993858
50	SVFLHAR	norm_light	2.47864
48	SVFLHAR	light	0.00699439
48	SVFLHAR	ratio	1.16104
48	SVFLHAR	norm_light	1.30975
HD-1B	SVFLHAR	light	0.014781
HD-1B	SVFLHAR	ratio	1.1202
HD-1B	SVFLHAR	norm_light	2.76785
8	TGYYFDGISR	light	0.0081421
8	TGYYFDGISR	ratio	0.914968
8	TGYYFDGISR	norm_light	1.52467
64	TGYYFDGISR	light	0.00399757
64	TGYYFDGISR	ratio	0.985492
64	TGYYFDGISR	norm_light	0.748575
56	TGYYFDGISR	light	0.0056582
56	TGYYFDGISR	ratio	1.15732
56	TGYYFDGISR	norm_light	1.05954
33	TGYYFDGISR	light	0.00587972
33	TGYYFDGISR	ratio	1.14197
33	TGYYFDGISR	norm_light	1.10102
35	TGYYFDGISR	light	0.00811297
35	TGYYFDGISR	ratio	0.953871
35	TGYYFDGISR	norm_light	1.51922
62	TGYYFDGISR	light	0.0104475
62	TGYYFDGISR	ratio	1.53517
62	TGYYFDGISR	norm_light	1.95638
63	TGYYFDGISR	light	0.00777163
63	TGYYFDGISR	ratio	0.791449
63	TGYYFDGISR	norm_light	1.4553
38	TGYYFDGISR	light	0.0101628
38	TGYYFDGISR	ratio	0.921983
38	TGYYFDGISR	norm_light	1.90306
66	TGYYFDGISR	light	0.00966937
66	TGYYFDGISR	ratio	1.05401
66	TGYYFDGISR	norm_light	1.81066
57	TGYYFDGISR	light	0.00506733
57	TGYYFDGISR	ratio	1.15582
57	TGYYFDGISR	norm_light	0.948897
25	TGYYFDGISR	light	0.00880547
25	TGYYFDGISR	ratio	1.18319
25	TGYYFDGISR	norm_light	1.64889
HD-14	TGYYFDGISR	light	0.0113226
HD-14	TGYYFDGISR	ratio	1.29738
HD-14	TGYYFDGISR	norm_light	2.12024
65	TGYYFDGISR	light	0.00376465
65	TGYYFDGISR	ratio	0.943588
65	TGYYFDGISR	norm_light	0.704961
HD-12	TGYYFDGISR	light	0.00821529
HD-12	TGYYFDGISR	ratio	1.02699
HD-12	TGYYFDGISR	norm_light	1.53838
HD-9	TGYYFDGISR	light	0.00905906
HD-9	TGYYFDGISR	ratio	0.897806
HD-9	TGYYFDGISR	norm_light	1.69638
HD-13	TGYYFDGISR	light	0.00982161
HD-13	TGYYFDGISR	ratio	0.913076
HD-13	TGYYFDGISR	norm_light	1.83917
13	TGYYFDGISR	light	0.00820587
13	TGYYFDGISR	ratio	0.890411
13	TGYYFDGISR	norm_light	1.53661
32	TGYYFDGISR	light	0.0152829
32	TGYYFDGISR	ratio	1.19944
32	TGYYFDGISR	norm_light	2.86185
19	TGYYFDGISR	light	0.00918425
19	TGYYFDGISR	ratio	0.902217
19	TGYYFDGISR	norm_light	1.71982
24	TGYYFDGISR	light	0.0119163
24	TGYYFDGISR	ratio	1.24174
24	TGYYFDGISR	norm_light	2.23143
11	TGYYFDGISR	light	0.00684675
11	TGYYFDGISR	ratio	1.18036
11	TGYYFDGISR	norm_light	1.28211
60	TGYYFDGISR	light	0.00517336
60	TGYYFDGISR	ratio	0.914619
60	TGYYFDGISR	norm_light	0.968752
49	TGYYFDGISR	light	0.00600992
49	TGYYFDGISR	ratio	0.800896
49	TGYYFDGISR	norm_light	1.1254
HD-2B	TGYYFDGISR	light	0.00946539
HD-2B	TGYYFDGISR	ratio	1.24733
HD-2B	TGYYFDGISR	norm_light	1.77247
HD-10	TGYYFDGISR	light	0.0118428
HD-10	TGYYFDGISR	ratio	1.02059
HD-10	TGYYFDGISR	norm_light	2.21765
9	TGYYFDGISR	light	0.010709
9	TGYYFDGISR	ratio	0.887631
9	TGYYFDGISR	norm_light	2.00535
HD-7	TGYYFDGISR	light	0.00913901
HD-7	TGYYFDGISR	ratio	1.02433
HD-7	TGYYFDGISR	norm_light	1.71135
HD-3C	TGYYFDGISR	light	0.00729757
HD-3C	TGYYFDGISR	ratio	1.13661
HD-3C	TGYYFDGISR	norm_light	1.36653
59	TGYYFDGISR	light	0.00583458
59	TGYYFDGISR	ratio	0.905428
59	TGYYFDGISR	norm_light	1.09257
61	TGYYFDGISR	light	0.00681274
61	TGYYFDGISR	ratio	0.840609
61	TGYYFDGISR	norm_light	1.27574
1	TGYYFDGISR	light	0.00585552
1	TGYYFDGISR	ratio	0.917121
1	TGYYFDGISR	norm_light	1.09649
HD-8	TGYYFDGISR	light	0.0110253
HD-8	TGYYFDGISR	ratio	0.967242
HD-8	TGYYFDGISR	norm_light	2.06457
58	TGYYFDGISR	light	0.00767765
58	TGYYFDGISR	ratio	1.10592
58	TGYYFDGISR	norm_light	1.4377
75	TGYYFDGISR	light	0.00803406
75	TGYYFDGISR	ratio	0.97475
75	TGYYFDGISR	norm_light	1.50444
HD-15	TGYYFDGISR	light	0.00645538
HD-15	TGYYFDGISR	ratio	0.998049
HD-15	TGYYFDGISR	norm_light	1.20882
HD-6	TGYYFDGISR	light	0.00752895
HD-6	TGYYFDGISR	ratio	0.938337
HD-6	TGYYFDGISR	norm_light	1.40985
[truncated: 24,867 more rows]

## Sheet: CV for studypools (MADmedian)
coefficient of variation (MAD/median) in percentage of each peptide calculated from quintuplicates of study pools on both acquisition methods
Stripped.Sequence	CV from ratio (%)	CV from norm_light (%)
ALDFAVGEYNK	4.95716	11.0703
EITALAPSTMK	32.7723	22.8789
FSGSSSGAER	23.5598	26.8534
GYSIFSYATK	5.15439	21.6187
HVVPNEVVVQR	4.85769	18.4364
IADAHLDR	26.2877	23.0457
ILNIFGVIK	11.2584	20.8426
ITINPDTSK	7.37597	9.28813
LPTDSELAPR	6.7951	11.4307
LTLTPWVGLR	9.05638	9.30139
SALVLQYLR	12.8346	16.2692
SLPVSDSVLSGFEQR	8.21811	25.4687
STDYGIFQINSR	2.36741	15.317
SVFLHAR	9.94803	10.1299
TGYYFDGISR	4.18501	6.62242
VNVDAVGGEALGR	21.7808	19.3301
DYIFGNYIER	5.36708	6.1962
ELLALIQLER	47.8103	44.2647
FNAVLTNPQGDYDTSTGK	4.2378	11.555
FSAEFDFR	12.4653	5.56863
FYTFLK	35.5894	24.4649
HLVALSPK	24.4587	21.8049
IVLGQEQDSYGGK	4.47888	12.67
IVQLIQDTR	8.69811	11.087
LDTLAQEVALLK	5.8	20.6458
LGFTDLFSK	12.8036	6.15712
LLGEVDHYQLALGK	5.35212	10.5471
LLIYDNNK	9.60243	15.2949
SFQTGLFTAAR	5.72911	12.4271
TGIVSGFGR	10.484	7.72876
VAQELEEK	5.01882	3.56401
VEGTAFVIFGIQDGEQR	17.5118	13.9768
VTVLGQPK	15.5172	9.79639
YSPSFQGQVTISADK	33.7707	25.1649
AGEVQEPELR	2.05318	9.93923
AVISPGFDVFAK	9.06269	15.8982
DSVTGTLPK	8.50109	13.8611
EQPPSLTR	65.7363	33.386
ESDTSYVSLK	11.5723	15.2109
FSGSILGNK	12.9556	28.6417
GFQVVVTLR	7.21356	10.4563
GTYSTTVTGR	65.5392	16.3126
GWVDLFVPK	11.7172	11.5168
HFQNLGK	16.1451	6.78175
NALALFVLPK	30.0184	8.5002
TFTLLDPK	16.6982	9.18199
TLDEFTIIQNLQPQYQFR	23.1907	12.1448
TLIYSTNTR	12.8427	6.45978
WLPSSSPVTGYR	3.93397	11.3059
YEFILK	3.45094	23.4325
YVLSPYK	22.5023	21.8853
AADDTWEPFASGK	10.7157	14.7111
ALNHLPLEYNSALYSR	8.34407	6.48335
ASSLESGVPSR	3.7049	12.0983
GGEGTGYFVDFSVR	6.74472	11.9624
GQVVPALNEK	13.3184	19.5438
IAELSATAQEIIK	5.74622	23.4971
ILGPLSYSK	6.8389	18.2269
ITQDAQLK	8.32752	14.679
IVIEYVDR	17.7212	8.54312
LGNQEPGGQTALK	1.43217	9.34685
LTPLYELVK	6.6299	20.7859
LVVLPFPK	9.06303	6.68814
NFGYTLR	4.25109	11.1546
NIQSLEVIGK	6.48881	12.8135
TNFDNDIALVR	10.1151	26.8745
TVQAVLTVPK	8.78905	16.3254
AGALNSNDAFVLK	8.28147	17.6813
ALLAFQESK	6.41209	8.78729
DADPDTFFAK	5.63286	26.0332
DPTFIPAPIQAK	7.54487	15.3188
GQTLLAVAK	19.5131	13.8838
HVEDVPAFQALGSLNDLQFFR	8.25236	5.89313
IALGGLLFPASNLR	74.717	15.7693
LLEVPEGR	7.82825	17.8869
PSLSHLLSQYYGAGVAR	16.9721	27.3107
QTHQPPAPNSLIR	7.81232	11.3109
SLDFTELDVAAEK	4.21786	20.5482
STVELFK	25.3801	119.471
VFQFLEK	11.4186	20.2548
VVEESELAR	4.90068	21.6001
VVGGLVALR	8.68577	8.34686
VYFAGFPR	3.83739	11.2303
WFLLEQPEIQVAHFPFK	3.79716	20.5306
YYVDSVK	10.3284	10.1458
AAISGENAGLVR	7.25974	19.779
DGAGDVAFVK	27.5818	26.7723
EFGNTLEDK	7.13503	5.00747
EFTPPVQAAYQK	4.00201	15.3623
GLEWVGFIR	10.1509	10.1522
IIVPLNNR	6.25655	10.7024
IQNILTEEPK	12.3265	28.2451
ITLPDFTGDLR	6.02365	17.5308
IWLDNVR	14.8721	12.4915
LAVYQAGAR	10.0623	19.3114
NYNLVESLK	4.24521	8.2628
SIPQVSPVR	56.9458	4.68545
SSEDPNEDIVER	4.18209	19.5826
STGSWSTLK	13.0776	31.3314
VAAGAFQGLR	4.08271	27.6713
VTGWGNLK	6.60687	11.2911
WELALGR	9.47412	14.0453
ALQEYAAK	14.4606	65.5364
ASSIIDELFQDR	4.49476	27.8436
DASGATFTWTPSSGK	2.19226	29.0859
DFALQNPSAVPR	7.33385	12.8852
EAQLPVIENK	5.95646	14.4374
ELDESLQVAER	6.6544	11.3331
ETLLQDFR	3.22451	8.68558
EVAFDLEIPK	14.9711	11.7391
FQSVFTVTR	30.6712	9.96706
GLEWVANIK	9.23704	17.0885
GLPAPIEK	30.0333	47.3409
GSPAINVAVHVFR	10.6064	25.7628
IQPSGGTNINEALLR	7.34834	13.3641
IYLYTLNDNAR	4.28096	9.68201
LGPLVEQGR	9.70553	30.8653
LSSPAVITDK	6.98334	8.60784
NILTSNNIDVK	68.7674	11.9482
VGAHAGEYGAEALER	13.8686	9.70279
WEMPFDPQDTHQSR	5.23767	27.2019
YWGVASFLQK	4.76272	16.4154
ATWSGAVLAGR	10.5373	27.5033
DGYLFQLLR	3.75182	7.27481
DLLLPQPDLR	3.8666	14.6502
ELLESYIDGR	5.122	19.3059
FYNQVSTPLLR	9.26144	12.2771
GHMLENHVER	12.2774	16.3476
GLEWLGR	6.65308	22.4179
GLPNVVTSAISLPNIR	7.35998	17.0205
IYLQPGR	3.13658	7.78113
LLDSLPSDTR	10.3754	6.114
LLIYDASSR	2.48353	8.5083
LQPLDFK	16.5767	17.2396
LSPIYNLVPVK	3.5854	28.7623
LTPYADEFK	3.4516	14.8434
TINVPLR	12.0241	9.73468
TLYSSSPR	37.7338	30.6997
TWYPEVPK	6.41106	8.1264
VLDALQAIK	12.2467	28.3623
VNVDEVGGEALGR	31.9768	6.41406
ATVVYQGER	28.654	21.43
DALSSVQESQVAQQAR	9.02818	17.1547
EQHLFLPFSYK	32.3698	8.19186
FFGHGAEDSLADQAANEWGR	17.3796	13.2717
ICLDLQAPLYK	13.1451	18.0956
ILDDLSPR	5.86908	19.5076
LAPLAEDVR	20.8529	12.2737
LGVYELLLK	2.16208	7.74486
NVVFVIDK	13.7441	3.83975
QVVAGLNFR	13.0347	16.8628
SDVMYTDWK	7.77298	13.6669
SPELQAEAK	6.60273	17.7241
TGISPLALIK	17.2306	8.8323
TVGSDTFYSFK	4.56782	5.07305
VLLDGVQNPR	25.5335	14.0232
VTTVASHTSDSDVPSGVTEVVVK	6.39002	17.6599
WIYHLTEGSTDLR	23.9295	27.6741
WYVDGVEVHNAK	19.1472	25.6321
YFIDFVAR	10.3335	13.4796
YGLVTYATYPK	14.7966	21.2981
ADLSGITGAR	12.512	9.98289
AIGYLNTGYQR	22.7061	9.45702
EIGELYLPK	7.35771	12.0757
EQLSLLDR	29.1794	43.1414
FEVQVTVPK	5.12476	13.0749
FSVVYAK	28.1413	13.3767
GAYPLSIEPIGVR	28.0507	24.8272
GLPSSIEK	4.62145	25.2028
GWVTDGFSSLK	7.19371	16.5308
IQHPFTVEEFVLPK	19.0108	9.09142
ITLLSALVETR	4.43126	11.1957
LLIYGASSR	24.3456	16.091
LLIYWASTR	14.2261	10.3101
SDVVYTDWK	4.25732	6.19668
VELEDWNGR	6.99164	11.0095
VHQYFNVELIQPGAVK	3.73624	13.1334
VLNQELR	16.0236	47.717
YQISVNK	15.034	11.9654
YVGGQEHFAHLLILR	13.624	50.8627
ATEHLSTLSEK	118.249	15.2465
AVLTIDEK	51.4202	52.2123
DASGVTFTWTPSSGK	3.54592	12.1717
DSTYSLSSTLTLSK	6.79616	6.87506
FNWYVDGVEVHNAK	9.90354	38.6075
GGYTLVSGYPK	10.8548	26.8834
GPSVFPLAPSSK	70.9448	58.4526
GSESGIFTNTK	24.7847	11.5785
LLDNWDSVTSTFSK	19.1758	147.047
LSITGTYDLK	12.8372	13.8319
NVPLPVIAELPPK	6.48492	34.6886
SVSLPSLDPASAK	6.44152	17.1701
TPLTATLSK	1.77602	9.58375
TVAAPSVFIFPPSDEQLK	12.8676	46.9336
VGYVSGWGR	30.3658	11.9617
VSFLSALEEYTK	9.45176	5.16825
VTSIQDWVQK	17.2739	13.3613
VVSVLTVVHQDWLNGK	8.24979	12.4427
YEASILTHDSSIR	10.2382	10.1689

## Sheet: CV for studypools (SDmean)
coefficient of variation (SD/mean) in percentage of each peptide calculated from quintuplicates of study pools on both acquisition methods
Stripped.Sequence	CV from ratio (%)	CV from norm_light (%)
ALDFAVGEYNK	9.2187	10.8269
EITALAPSTMK	23.7234	16.4427
FSGSSSGAER	71.6032	42.6329
GYSIFSYATK	5.6929	19.3817
HVVPNEVVVQR	6.10833	13.3745
IADAHLDR	19.8966	28.5322
ILNIFGVIK	32.6422	35.248
ITINPDTSK	9.1305	15.7491
LPTDSELAPR	7.92007	18.0126
LTLTPWVGLR	10.1843	9.7779
SALVLQYLR	13.5112	17.5428
SLPVSDSVLSGFEQR	7.49242	27.1219
STDYGIFQINSR	11.2208	23.5509
SVFLHAR	7.25317	10.6908
TGYYFDGISR	5.98855	5.55445
VNVDAVGGEALGR	35.3596	26.0899
DYIFGNYIER	5.02408	6.18568
ELLALIQLER	158.72	65.9162
FNAVLTNPQGDYDTSTGK	6.5543	16.3856
FSAEFDFR	12.4638	11.4365
FYTFLK	24.8259	21.2179
HLVALSPK	21.0554	19.5498
IVLGQEQDSYGGK	8.80145	29.2726
IVQLIQDTR	9.69472	23.3693
LDTLAQEVALLK	11.7	15.7902
LGFTDLFSK	9.23644	12.2289
LLGEVDHYQLALGK	11.8874	10.2361
LLIYDNNK	25.6022	17.9139
SFQTGLFTAAR	5.54382	17.6105
TGIVSGFGR	9.6936	23.0685
VAQELEEK	5.62903	10.9325
VEGTAFVIFGIQDGEQR	13.9266	10.95
VTVLGQPK	11.7796	23.7382
YSPSFQGQVTISADK	25.3791	20.1596
AGEVQEPELR	4.10919	8.8485
AVISPGFDVFAK	9.96358	14.0378
DSVTGTLPK	5.15101	17.9915
EQPPSLTR	64.5501	42.8249
ESDTSYVSLK	10.1744	18.8823
FSGSILGNK	11.0231	45.9631
GFQVVVTLR	10.6515	10.1491
GTYSTTVTGR	46.0428	23.3496
GWVDLFVPK	11.7403	20.0248
HFQNLGK	24.931	27.609
NALALFVLPK	33.8557	11.0334
TFTLLDPK	17.0576	11.3443
TLDEFTIIQNLQPQYQFR	38.3567	24.6
TLIYSTNTR	13.3236	7.80335
WLPSSSPVTGYR	3.45154	14.289
YEFILK	9.10723	19.5135
YVLSPYK	15.758	38.5991
AADDTWEPFASGK	10.6801	16.8424
ALNHLPLEYNSALYSR	8.34066	21.9709
ASSLESGVPSR	7.24224	10.2024
GGEGTGYFVDFSVR	9.23474	15.4515
GQVVPALNEK	11.0583	16.3118
IAELSATAQEIIK	8.30427	25.5257
ILGPLSYSK	8.57543	14.8657
ITQDAQLK	11.4875	12.7071
IVIEYVDR	11.7302	16.2129
LGNQEPGGQTALK	3.82148	14.0653
LTPLYELVK	6.65715	18.6717
LVVLPFPK	8.32419	14.0182
NFGYTLR	7.16926	21.713
NIQSLEVIGK	11.2624	11.1691
TNFDNDIALVR	9.739	30.0968
TVQAVLTVPK	6.73333	19.0438
AGALNSNDAFVLK	6.47452	12.6973
ALLAFQESK	7.7877	11.6672
DADPDTFFAK	7.44602	45.0923
DPTFIPAPIQAK	6.97105	14.3139
GQTLLAVAK	17.8062	19.513
HVEDVPAFQALGSLNDLQFFR	10.59	8.02788
IALGGLLFPASNLR	51.8095	15.0279
LLEVPEGR	9.94211	15.7031
PSLSHLLSQYYGAGVAR	21.5414	28.7596
QTHQPPAPNSLIR	11.3974	8.26146
SLDFTELDVAAEK	3.57639	27.8567
STVELFK	79.8946	117.013
VFQFLEK	10.7522	14.8202
VVEESELAR	13.3719	24.1945
VVGGLVALR	7.26294	11.6573
VYFAGFPR	7.13766	17.1654
WFLLEQPEIQVAHFPFK	5.84586	36.5161
YYVDSVK	20.0862	21.749
AAISGENAGLVR	6.36156	16.7515
DGAGDVAFVK	20.4905	26.9905
EFGNTLEDK	8.20728	8.33675
EFTPPVQAAYQK	6.65018	20.1056
GLEWVGFIR	9.16658	14.8404
IIVPLNNR	6.71375	14.324
IQNILTEEPK	11.6691	24.396
ITLPDFTGDLR	6.42057	17.2057
IWLDNVR	12.5601	12.8409
LAVYQAGAR	8.42077	24.4396
NYNLVESLK	3.97112	15.8847
SIPQVSPVR	37.404	24.4933
SSEDPNEDIVER	7.36316	14.1455
STGSWSTLK	11.5037	29.2882
VAAGAFQGLR	6.84091	19.3294
VTGWGNLK	14.8292	20.9978
WELALGR	9.59824	15.3816
ALQEYAAK	26.3649	42.2496
ASSIIDELFQDR	6.09478	51.5159
DASGATFTWTPSSGK	5.69055	23.9135
DFALQNPSAVPR	10.9282	12.3195
EAQLPVIENK	11.6248	12.5752
ELDESLQVAER	6.64978	39.5248
ETLLQDFR	6.02571	10.8379
EVAFDLEIPK	12.6625	9.94897
FQSVFTVTR	35.9241	10.9614
GLEWVANIK	7.91018	21.9015
GLPAPIEK	28.6469	107.987
GSPAINVAVHVFR	12.1725	55.2346
IQPSGGTNINEALLR	6.59978	15.7742
IYLYTLNDNAR	3.96409	17.2532
LGPLVEQGR	11.2724	33.1034
LSSPAVITDK	7.6496	25.0336
NILTSNNIDVK	57.4311	12.9467
VGAHAGEYGAEALER	21.7122	22.0315
WEMPFDPQDTHQSR	6.84611	31.5497
YWGVASFLQK	6.25371	14.7572
ATWSGAVLAGR	32.1988	45.3156
DGYLFQLLR	4.50809	9.37474
DLLLPQPDLR	4.41629	13.7224
ELLESYIDGR	7.72444	19.9306
FYNQVSTPLLR	7.52263	10.3904
GHMLENHVER	11.7228	20.7661
GLEWLGR	15.6411	29.9641
GLPNVVTSAISLPNIR	12.2793	12.6918
IYLQPGR	6.8716	14.3536
LLDSLPSDTR	9.22564	18.333
LLIYDASSR	4.86221	18.6593
LQPLDFK	18.8146	22.2337
LSPIYNLVPVK	4.03855	56.8836
LTPYADEFK	7.60408	28.645
TINVPLR	9.67891	19.6261
TLYSSSPR	49.0811	95.4473
TWYPEVPK	10.5035	10.5333
VLDALQAIK	22.9598	24.2726
VNVDEVGGEALGR	26.1688	18.858
ATVVYQGER	30.3272	17.5426
DALSSVQESQVAQQAR	7.54392	19.3734
EQHLFLPFSYK	30.366	18.7706
FFGHGAEDSLADQAANEWGR	18.8116	29.1733
ICLDLQAPLYK	24.7581	22.7413
ILDDLSPR	14.4198	57.5948
LAPLAEDVR	20.5847	83.2403
LGVYELLLK	5.01572	13.8656
NVVFVIDK	11.4801	5.58504
QVVAGLNFR	13.4097	12.7824
SDVMYTDWK	10.0254	15.8624
SPELQAEAK	12.6253	34.0613
TGISPLALIK	13.4037	10.1868
TVGSDTFYSFK	8.67785	7.70089
VLLDGVQNPR	18.0046	15.4542
VTTVASHTSDSDVPSGVTEVVVK	7.72542	14.4574
WIYHLTEGSTDLR	19.1996	24.9758
WYVDGVEVHNAK	19.1401	61.3792
YFIDFVAR	9.47703	14.0713
YGLVTYATYPK	14.206	16.2543
ADLSGITGAR	18.1344	35.6559
AIGYLNTGYQR	19.7313	13.2366
EIGELYLPK	6.90289	37.7226
EQLSLLDR	30.4197	34.5804
FEVQVTVPK	7.01303	19.2062
FSVVYAK	35.3586	18.6652
GAYPLSIEPIGVR	31.3777	54.5231
GLPSSIEK	9.54194	90.0195
GWVTDGFSSLK	7.27008	19.3898
IQHPFTVEEFVLPK	13.4627	12.6874
ITLLSALVETR	7.9622	33.4297
LLIYGASSR	30.614	19.3311
LLIYWASTR	12.1763	14.7
SDVVYTDWK	26.3191	33.9348
VELEDWNGR	13.3169	20.5772
VHQYFNVELIQPGAVK	4.17947	17.741
VLNQELR	17.9104	95.12
YQISVNK	14.8129	61.9875
YVGGQEHFAHLLILR	14.1599	83.5424
ATEHLSTLSEK	93.6693	78.9515
AVLTIDEK	37.6302	75.5665
DASGVTFTWTPSSGK	21.2891	37.366
DSTYSLSSTLTLSK	12.2043	46.325
FNWYVDGVEVHNAK	37.2457	105.324
GGYTLVSGYPK	10.5861	35.8357
GPSVFPLAPSSK	111.283	247.711
GSESGIFTNTK	39.6965	43.9794
LLDNWDSVTSTFSK	49.4162	115.409
LSITGTYDLK	47.785	57.9459
NVPLPVIAELPPK	6.26466	70.9538
SVSLPSLDPASAK	5.63023	13.7891
TPLTATLSK	11.6572	68.3978
TVAAPSVFIFPPSDEQLK	7.64648	88.5658
VGYVSGWGR	66.6803	89.6542
VSFLSALEEYTK	8.84789	100.491
VTSIQDWVQK	33.5501	70.6099
VVSVLTVVHQDWLNGK	7.94291	93.3266
YEASILTHDSSIR	10.9104	101.452

## Sheet: R2-slope
Correlation of each peptide calculated from linear model(y~x) of MRM-HR to ZenoSWATH-DIA (R2 and slope)
Stripped.Sequence	normalization method	Severity	r2	slope
ALDFAVGEYNK	ratio	critical	0.98225	1.16367
ALDFAVGEYNK	ratio	mild	0.987211	0.867369
ALDFAVGEYNK	ratio	severe	0.981903	0.921148
ALDFAVGEYNK	ratio	healthy	-0.0625606	0.155334
ALDFAVGEYNK	norm_light	critical	0.382041	0.630257
ALDFAVGEYNK	norm_light	mild	0.892386	1.50913
ALDFAVGEYNK	norm_light	severe	0.891788	1.39711
ALDFAVGEYNK	norm_light	healthy	0.0681517	0.272301
EITALAPSTMK	ratio	critical	0.848595	1.22254
EITALAPSTMK	ratio	mild	0.879679	1.50816
EITALAPSTMK	ratio	severe	0.993293	1.48636
EITALAPSTMK	ratio	healthy	-0.0677424	-0.181513
EITALAPSTMK	norm_light	critical	0.469857	0.502321
EITALAPSTMK	norm_light	mild	0.524037	0.779969
EITALAPSTMK	norm_light	severe	0.900689	1.07719
EITALAPSTMK	norm_light	healthy	-0.0540884	0.129561
FSGSSSGAER	ratio	critical	-0.0867195	0.521723
FSGSSSGAER	ratio	mild	0.174954	0.979681
FSGSSSGAER	ratio	severe	0.908841	0.592695
FSGSSSGAER	ratio	healthy	-0.0907662	0.0175253
FSGSSSGAER	norm_light	critical	0.436288	0.385871
FSGSSSGAER	norm_light	mild	0.895486	1.48742
FSGSSSGAER	norm_light	severe	0.97604	0.900275
FSGSSSGAER	norm_light	healthy	0.0485168	0.307798
GYSIFSYATK	ratio	critical	0.994022	0.964612
GYSIFSYATK	ratio	mild	0.996541	1.02652
GYSIFSYATK	ratio	severe	0.991076	1.04256
GYSIFSYATK	ratio	healthy	0.925766	0.928503
GYSIFSYATK	norm_light	critical	0.847425	0.936663
GYSIFSYATK	norm_light	mild	0.88223	0.893367
GYSIFSYATK	norm_light	severe	0.987691	1.63469
GYSIFSYATK	norm_light	healthy	0.923652	1.07367
HVVPNEVVVQR	ratio	critical	0.961032	0.878142
HVVPNEVVVQR	ratio	mild	0.959296	0.851443
HVVPNEVVVQR	ratio	severe	0.855799	1.17613
HVVPNEVVVQR	ratio	healthy	0.848275	0.745558
HVVPNEVVVQR	norm_light	critical	0.287869	0.999462
HVVPNEVVVQR	norm_light	mild	0.407958	0.903848
HVVPNEVVVQR	norm_light	severe	0.506693	0.971215
HVVPNEVVVQR	norm_light	healthy	-0.0412448	0.137009
IADAHLDR	ratio	critical	0.401973	0.657158
IADAHLDR	ratio	mild	0.787761	0.859201
IADAHLDR	ratio	severe	0.316149	0.447471
IADAHLDR	ratio	healthy	0.625679	0.739684
IADAHLDR	norm_light	critical	0.573942	0.503433
IADAHLDR	norm_light	mild	0.550171	0.61973
IADAHLDR	norm_light	severe	0.291741	0.505809
IADAHLDR	norm_light	healthy	0.19602	0.44175
ILNIFGVIK	ratio	critical	0.768923	0.980895
ILNIFGVIK	ratio	mild	0.940969	0.917616
ILNIFGVIK	ratio	severe	0.418245	0.544833
ILNIFGVIK	ratio	healthy	0.350668	0.883202
ILNIFGVIK	norm_light	critical	0.573388	0.644655
ILNIFGVIK	norm_light	mild	0.862698	0.841792
ILNIFGVIK	norm_light	severe	-0.0987396	0.174518
ILNIFGVIK	norm_light	healthy	0.191088	0.287289
ITINPDTSK	ratio	critical	0.884073	1.02589
ITINPDTSK	ratio	mild	0.97676	1.22038
ITINPDTSK	ratio	severe	0.976037	0.676441
ITINPDTSK	ratio	healthy	0.863089	1.05632
ITINPDTSK	norm_light	critical	0.102307	0.421275
ITINPDTSK	norm_light	mild	0.781074	0.920551
ITINPDTSK	norm_light	severe	0.201101	0.53935
ITINPDTSK	norm_light	healthy	0.159071	0.394047
LPTDSELAPR	ratio	critical	0.924689	0.87176
LPTDSELAPR	ratio	mild	0.82624	0.799748
LPTDSELAPR	ratio	severe	0.928351	1.01624
LPTDSELAPR	ratio	healthy	0.77245	0.879562
LPTDSELAPR	norm_light	critical	0.562245	0.955801
LPTDSELAPR	norm_light	mild	0.384087	0.938999
LPTDSELAPR	norm_light	severe	0.838829	0.890295
LPTDSELAPR	norm_light	healthy	0.326042	0.572429
LTLTPWVGLR	ratio	critical	0.815981	1.02839
LTLTPWVGLR	ratio	mild	0.497105	0.792377
LTLTPWVGLR	ratio	severe	0.901322	0.783235
LTLTPWVGLR	ratio	healthy	0.826494	1.02747
LTLTPWVGLR	norm_light	critical	0.28386	0.558466
LTLTPWVGLR	norm_light	mild	0.197462	0.47401
LTLTPWVGLR	norm_light	severe	0.652498	0.741603
LTLTPWVGLR	norm_light	healthy	0.180229	0.193632
SALVLQYLR	ratio	critical	0.696841	0.925839
SALVLQYLR	ratio	mild	0.710812	1.55859
SALVLQYLR	ratio	severe	0.351783	1.37831
SALVLQYLR	ratio	healthy	0.63458	1.11155
SALVLQYLR	norm_light	critical	0.532721	0.426749
SALVLQYLR	norm_light	mild	0.184575	0.529735
SALVLQYLR	norm_light	severe	-0.196294	0.0941867
SALVLQYLR	norm_light	healthy	0.433271	0.374023
SLPVSDSVLSGFEQR	ratio	critical	0.81427	1.3518
SLPVSDSVLSGFEQR	ratio	mild	0.851154	0.801542
SLPVSDSVLSGFEQR	ratio	severe	0.522533	0.680374
SLPVSDSVLSGFEQR	ratio	healthy	0.578249	0.470787
SLPVSDSVLSGFEQR	norm_light	critical	0.465776	0.443217
SLPVSDSVLSGFEQR	norm_light	mild	0.685474	0.431742
SLPVSDSVLSGFEQR	norm_light	severe	0.656269	0.768511
SLPVSDSVLSGFEQR	norm_light	healthy	0.811889	0.472835
STDYGIFQINSR	ratio	critical	0.960423	1.04996
STDYGIFQINSR	ratio	mild	0.881027	1.28618
STDYGIFQINSR	ratio	severe	0.978596	1.07065
STDYGIFQINSR	ratio	healthy	0.154404	0.450623
STDYGIFQINSR	norm_light	critical	0.715907	0.565788
STDYGIFQINSR	norm_light	mild	0.541657	0.910644
STDYGIFQINSR	norm_light	severe	0.805693	1.36057
STDYGIFQINSR	norm_light	healthy	0.210606	0.462439
SVFLHAR	ratio	critical	0.450942	0.567298
SVFLHAR	ratio	mild	0.746879	0.742061
SVFLHAR	ratio	severe	0.484783	1.17299
SVFLHAR	ratio	healthy	0.035516	0.433199
SVFLHAR	norm_light	critical	-0.00337512	0.107617
SVFLHAR	norm_light	mild	0.202011	0.32348
SVFLHAR	norm_light	severe	0.177964	0.441578
SVFLHAR	norm_light	healthy	-0.0111851	0.111118
TGYYFDGISR	ratio	critical	0.575878	0.725186
TGYYFDGISR	ratio	mild	0.721978	0.712395
TGYYFDGISR	ratio	severe	0.753411	0.706331
TGYYFDGISR	ratio	healthy	0.91148	0.836087
TGYYFDGISR	norm_light	critical	0.147676	0.339773
TGYYFDGISR	norm_light	mild	-0.10284	0.173004
TGYYFDGISR	norm_light	severe	0.745549	1.06163
TGYYFDGISR	norm_light	healthy	0.651854	0.941256
VNVDAVGGEALGR	ratio	critical	0.916531	1.13259
VNVDAVGGEALGR	ratio	mild	0.792854	1.26671
VNVDAVGGEALGR	ratio	severe	0.792155	1.44328
VNVDAVGGEALGR	ratio	healthy	0.760446	0.782502
VNVDAVGGEALGR	norm_light	critical	0.699511	0.699129
VNVDAVGGEALGR	norm_light	mild	0.223973	0.770584
VNVDAVGGEALGR	norm_light	severe	0.660486	1.42015
VNVDAVGGEALGR	norm_light	healthy	0.633071	0.964936
DYIFGNYIER	ratio	critical	0.941247	0.871331
DYIFGNYIER	ratio	mild	0.849271	1.22897
DYIFGNYIER	ratio	severe	0.8036	0.930211
DYIFGNYIER	ratio	healthy	0.738348	1.03901
DYIFGNYIER	norm_light	critical	0.545517	0.587738
DYIFGNYIER	norm_light	mild	0.598508	0.86436
DYIFGNYIER	norm_light	severe	0.63509	1.28087
DYIFGNYIER	norm_light	healthy	0.631711	0.645331
ELLALIQLER	ratio	critical	0.294259	3.48651
ELLALIQLER	ratio	mild	-0.0179121	0.635444
ELLALIQLER	ratio	severe	-0.0583562	-0.814723
ELLALIQLER	ratio	healthy	-0.0494926	2.51537
ELLALIQLER	norm_light	critical	0.324834	0.444756
ELLALIQLER	norm_light	mild	0.594904	0.432794
ELLALIQLER	norm_light	severe	-0.19794	0.0340381
ELLALIQLER	norm_light	healthy	0.171017	0.22633
FNAVLTNPQGDYDTSTGK	ratio	critical	0.77591	0.801891
FNAVLTNPQGDYDTSTGK	ratio	mild	0.639476	0.92377
FNAVLTNPQGDYDTSTGK	ratio	severe	0.793569	1.09544
FNAVLTNPQGDYDTSTGK	ratio	healthy	0.297801	0.708248
FNAVLTNPQGDYDTSTGK	norm_light	critical	0.262505	0.305692
FNAVLTNPQGDYDTSTGK	norm_light	mild	0.256127	0.415125
FNAVLTNPQGDYDTSTGK	norm_light	severe	-0.175044	0.164604
FNAVLTNPQGDYDTSTGK	norm_light	healthy	-0.0516282	0.0861964
FSAEFDFR	ratio	critical	0.927195	0.853808
FSAEFDFR	ratio	mild	0.957295	0.948236
FSAEFDFR	ratio	severe	0.0267797	0.480987
FSAEFDFR	ratio	healthy	0.65827	0.984551
FSAEFDFR	norm_light	critical	0.338491	0.40015
FSAEFDFR	norm_light	mild	0.289638	0.721624
FSAEFDFR	norm_light	severe	0.690612	0.660565
FSAEFDFR	norm_light	healthy	0.311301	0.694033
FYTFLK	ratio	critical	0.916167	1.60539
FYTFLK	ratio	mild	0.866056	1.20044
FYTFLK	ratio	severe	0.934488	1.6799
FYTFLK	ratio	healthy	0.358757	0.984515
FYTFLK	norm_light	critical	-0.0416507	0.324137
FYTFLK	norm_light	mild	0.56073	0.884789
FYTFLK	norm_light	severe	0.848783	1.14696
FYTFLK	norm_light	healthy	0.111339	0.347816
HLVALSPK	ratio	critical	0.124902	0.657059
HLVALSPK	ratio	mild	0.455172	1.75643
HLVALSPK	ratio	severe	0.686565	1.01063
HLVALSPK	ratio	healthy	0.629334	1.23099
HLVALSPK	norm_light	critical	0.00644413	0.18847
HLVALSPK	norm_light	mild	-0.0238782	0.287266
HLVALSPK	norm_light	severe	0.529998	0.855252
HLVALSPK	norm_light	healthy	0.154942	0.552793
IVLGQEQDSYGGK	ratio	critical	0.78517	0.834259
IVLGQEQDSYGGK	ratio	mild	0.970438	0.888509
IVLGQEQDSYGGK	ratio	severe	0.772635	1.04959
IVLGQEQDSYGGK	ratio	healthy	0.94264	0.99323
IVLGQEQDSYGGK	norm_light	critical	0.57194	0.467635
IVLGQEQDSYGGK	norm_light	mild	0.790781	0.654805
IVLGQEQDSYGGK	norm_light	severe	0.505254	0.487806
IVLGQEQDSYGGK	norm_light	healthy	0.396528	0.659795
IVQLIQDTR	ratio	critical	0.925222	1.02067
IVQLIQDTR	ratio	mild	0.783167	0.744292
IVQLIQDTR	ratio	severe	0.849567	1.08999
IVQLIQDTR	ratio	healthy	0.789558	0.897812
IVQLIQDTR	norm_light	critical	0.50447	0.394984
IVQLIQDTR	norm_light	mild	0.164255	0.198192
IVQLIQDTR	norm_light	severe	0.731925	0.656762
IVQLIQDTR	norm_light	healthy	0.0547491	0.246233
LDTLAQEVALLK	ratio	critical	0.980934	1.16505
LDTLAQEVALLK	ratio	mild	0.867041	1.28181
LDTLAQEVALLK	ratio	severe	0.764767	0.890627
LDTLAQEVALLK	ratio	healthy	0.674361	1.16144
LDTLAQEVALLK	norm_light	critical	0.864008	1.19083
LDTLAQEVALLK	norm_light	mild	0.114112	0.562712
LDTLAQEVALLK	norm_light	severe	0.340651	1.037
LDTLAQEVALLK	norm_light	healthy	0.449187	0.60469
LGFTDLFSK	ratio	critical	0.955778	0.925265
LGFTDLFSK	ratio	mild	0.962946	1.08109
LGFTDLFSK	ratio	severe	0.878041	0.964442
LGFTDLFSK	ratio	healthy	0.702915	0.652497
LGFTDLFSK	norm_light	critical	0.869659	0.92281
LGFTDLFSK	norm_light	mild	0.358606	0.841059
LGFTDLFSK	norm_light	severe	0.771391	0.794904
LGFTDLFSK	norm_light	healthy	-0.035548	0.0728828
LLGEVDHYQLALGK	ratio	critical	0.767453	0.706304
LLGEVDHYQLALGK	ratio	mild	0.903225	0.968352
LLGEVDHYQLALGK	ratio	severe	0.94508	1.12014
LLGEVDHYQLALGK	ratio	healthy	0.779357	0.758554
LLGEVDHYQLALGK	norm_light	critical	0.652378	0.534535
LLGEVDHYQLALGK	norm_light	mild	0.553744	0.737345
LLGEVDHYQLALGK	norm_light	severe	0.63482	1.48847
LLGEVDHYQLALGK	norm_light	healthy	0.301502	0.556975
LLIYDNNK	ratio	critical	0.835885	1.76581
LLIYDNNK	ratio	mild	0.919734	1.52259
LLIYDNNK	ratio	severe	0.941104	1.49546
LLIYDNNK	ratio	healthy	0.546472	1.28781
LLIYDNNK	norm_light	critical	0.0989576	0.354674
LLIYDNNK	norm_light	mild	0.0234353	0.47683
LLIYDNNK	norm_light	severe	0.691424	1.30704
LLIYDNNK	norm_light	healthy	0.302766	0.587139
SFQTGLFTAAR	ratio	critical	0.820522	0.759243
SFQTGLFTAAR	ratio	mild	0.45223	0.670489
SFQTGLFTAAR	ratio	severe	0.801028	1.11177
SFQTGLFTAAR	ratio	healthy	0.345003	0.510805
SFQTGLFTAAR	norm_light	critical	0.627791	0.777529
SFQTGLFTAAR	norm_light	mild	0.536584	0.728129
SFQTGLFTAAR	norm_light	severe	0.594562	0.925297
SFQTGLFTAAR	norm_light	healthy	-0.0759818	0.0311609
TGIVSGFGR	ratio	critical	0.810496	0.545853
TGIVSGFGR	ratio	mild	0.840485	1.03425
TGIVSGFGR	ratio	severe	0.702394	0.661879
TGIVSGFGR	ratio	healthy	0.721261	0.74487
TGIVSGFGR	norm_light	critical	0.526962	0.441569
TGIVSGFGR	norm_light	mild	0.221041	0.510895
TGIVSGFGR	norm_light	severe	0.689262	0.551662
TGIVSGFGR	norm_light	healthy	0.0969451	0.282411
VAQELEEK	ratio	critical	0.81709	0.767191
VAQELEEK	ratio	mild	0.848837	0.748383
VAQELEEK	ratio	severe	0.859585	0.896389
VAQELEEK	ratio	healthy	0.582101	1.02565
VAQELEEK	norm_light	critical	0.267615	0.414166
VAQELEEK	norm_light	mild	-0.0656364	0.201116
VAQELEEK	norm_light	severe	0.336723	0.535724
VAQELEEK	norm_light	healthy	0.227437	0.499236
VEGTAFVIFGIQDGEQR	ratio	critical	0.922967	1.04877
VEGTAFVIFGIQDGEQR	ratio	mild	0.897718	1.19966
VEGTAFVIFGIQDGEQR	ratio	severe	0.431635	0.910071
VEGTAFVIFGIQDGEQR	ratio	healthy	0.318757	0.707715
VEGTAFVIFGIQDGEQR	norm_light	critical	0.763209	0.462925
VEGTAFVIFGIQDGEQR	norm_light	mild	0.598641	0.594077
VEGTAFVIFGIQDGEQR	norm_light	severe	0.163951	0.405346
VEGTAFVIFGIQDGEQR	norm_light	healthy	0.448683	0.508859
VTVLGQPK	ratio	critical	0.0745915	0.466636
VTVLGQPK	ratio	mild	0.258002	0.377958
VTVLGQPK	ratio	severe	-0.197136	0.0485454
VTVLGQPK	ratio	healthy	0.353206	1.42549
VTVLGQPK	norm_light	critical	0.402878	0.238315
VTVLGQPK	norm_light	mild	-0.0311188	0.103577
VTVLGQPK	norm_light	severe	0.0879968	0.236477
VTVLGQPK	norm_light	healthy	0.0574944	0.145176
YSPSFQGQVTISADK	ratio	critical	0.887449	1.02124
YSPSFQGQVTISADK	ratio	mild	0.992907	1.19192
YSPSFQGQVTISADK	ratio	severe	0.47641	1.12604
YSPSFQGQVTISADK	ratio	healthy	0.871432	1.28685
YSPSFQGQVTISADK	norm_light	critical	0.699349	0.582549
YSPSFQGQVTISADK	norm_light	mild	0.978854	0.830002
YSPSFQGQVTISADK	norm_light	severe	0.231608	0.660056
YSPSFQGQVTISADK	norm_light	healthy	0.754893	0.823245
AGEVQEPELR	ratio	critical	0.785451	0.975115
AGEVQEPELR	ratio	mild	0.936036	1.09899
AGEVQEPELR	ratio	severe	0.786556	0.587023
AGEVQEPELR	ratio	healthy	0.461658	0.702837
AGEVQEPELR	norm_light	critical	0.0845909	0.426814
AGEVQEPELR	norm_light	mild	0.599012	1.27885
AGEVQEPELR	norm_light	severe	0.435187	0.735529
AGEVQEPELR	norm_light	healthy	-0.00439287	0.135822
AVISPGFDVFAK	ratio	critical	0.713988	1.09161
AVISPGFDVFAK	ratio	mild	0.929088	1.06438
AVISPGFDVFAK	ratio	severe	0.669277	1.0083
AVISPGFDVFAK	ratio	healthy	0.67019	0.940234
AVISPGFDVFAK	norm_light	critical	0.731995	0.575706
AVISPGFDVFAK	norm_light	mild	0.442687	0.499652
AVISPGFDVFAK	norm_light	severe	0.347424	0.426618
AVISPGFDVFAK	norm_light	healthy	0.082213	0.209099
DSVTGTLPK	ratio	critical	0.509979	0.611651
DSVTGTLPK	ratio	mild	0.948823	0.992272
DSVTGTLPK	ratio	severe	0.932801	0.976141
DSVTGTLPK	ratio	healthy	0.657489	1.01371
DSVTGTLPK	norm_light	critical	0.2106	0.482997
DSVTGTLPK	norm_light	mild	0.362399	0.900805
DSVTGTLPK	norm_light	severe	0.739094	1.36715
DSVTGTLPK	norm_light	healthy	0.0391721	0.245921
EQPPSLTR	ratio	critical	0.531495	4.04625
EQPPSLTR	ratio	mild	0.0337601	2.93915
EQPPSLTR	ratio	severe	0.882903	3.63126
EQPPSLTR	ratio	healthy	0.314826	10.7587
EQPPSLTR	norm_light	critical	0.445085	1.06177
EQPPSLTR	norm_light	mild	0.280198	1.46783
EQPPSLTR	norm_light	severe	0.880403	2.40872
EQPPSLTR	norm_light	healthy	0.301294	1.2
ESDTSYVSLK	ratio	critical	0.923706	0.728743
ESDTSYVSLK	ratio	mild	0.988226	1.32769
ESDTSYVSLK	ratio	severe	0.986688	0.865386
ESDTSYVSLK	ratio	healthy	0.947033	1.1627
ESDTSYVSLK	norm_light	critical	0.829255	0.64346
ESDTSYVSLK	norm_light	mild	0.947579	0.75706
ESDTSYVSLK	norm_light	severe	0.983316	1.57075
ESDTSYVSLK	norm_light	healthy	0.968594	1.14616
FSGSILGNK	ratio	critical	0.930948	0.813775
FSGSILGNK	ratio	mild	0.984169	0.909395
FSGSILGNK	ratio	severe	0.887085	0.847422
FSGSILGNK	ratio	healthy	0.952582	0.854802
FSGSILGNK	norm_light	critical	0.356977	0.3986
FSGSILGNK	norm_light	mild	0.825216	0.384943
FSGSILGNK	norm_light	severe	0.206316	0.377143
FSGSILGNK	norm_light	healthy	0.220525	0.49522
GFQVVVTLR	ratio	critical	0.767105	0.806415
GFQVVVTLR	ratio	mild	0.100432	0.658798
GFQVVVTLR	ratio	severe	0.484575	0.664953
GFQVVVTLR	ratio	healthy	0.193684	0.469183
GFQVVVTLR	norm_light	critical	0.154042	0.328913
GFQVVVTLR	norm_light	mild	0.173046	0.417736
GFQVVVTLR	norm_light	severe	0.270568	1.24935
GFQVVVTLR	norm_light	healthy	0.0731943	0.180062
GTYSTTVTGR	ratio	critical	0.984123	2.56406
GTYSTTVTGR	ratio	mild	0.968018	2.41471
GTYSTTVTGR	ratio	severe	0.911756	2.55136
GTYSTTVTGR	ratio	healthy	0.535147	0.297653
GTYSTTVTGR	norm_light	critical	0.628975	0.59722
GTYSTTVTGR	norm_light	mild	0.787766	1.14273
GTYSTTVTGR	norm_light	severe	0.749747	0.512172
GTYSTTVTGR	norm_light	healthy	0.254316	0.771917
GWVDLFVPK	ratio	critical	0.82087	0.970264
GWVDLFVPK	ratio	mild	0.730781	1.5659
GWVDLFVPK	ratio	severe	0.8048	1.29553
GWVDLFVPK	ratio	healthy	0.505103	0.726279
GWVDLFVPK	norm_light	critical	0.695584	0.982492
GWVDLFVPK	norm_light	mild	0.418802	0.681678
GWVDLFVPK	norm_light	severe	-0.23327	0.239891
GWVDLFVPK	norm_light	healthy	0.338817	0.738352
HFQNLGK	ratio	critical	0.497482	0.805567
HFQNLGK	ratio	mild	0.586184	1.51373
HFQNLGK	ratio	severe	0.249957	0.653407
HFQNLGK	ratio	healthy	0.614927	0.701262
HFQNLGK	norm_light	critical	0.465199	1.22052
HFQNLGK	norm_light	mild	-0.0717317	0.936128
HFQNLGK	norm_light	severe	0.203695	0.587694
HFQNLGK	norm_light	healthy	0.15843	0.403032
NALALFVLPK	ratio	critical	0.856472	1.44451
NALALFVLPK	ratio	mild	0.709482	1.85647
NALALFVLPK	ratio	severe	0.590474	1.81279
NALALFVLPK	ratio	healthy	0.907628	1.88189
NALALFVLPK	norm_light	critical	0.446353	0.477783
NALALFVLPK	norm_light	mild	0.384066	0.535733
NALALFVLPK	norm_light	severe	0.279121	0.583045
NALALFVLPK	norm_light	healthy	0.585481	0.577204
TFTLLDPK	ratio	critical	0.91343	1.26623
TFTLLDPK	ratio	mild	0.958087	1.04221
TFTLLDPK	ratio	severe	0.93267	1.42495
TFTLLDPK	ratio	healthy	0.735134	1.50389
TFTLLDPK	norm_light	critical	0.649516	0.989629
TFTLLDPK	norm_light	mild	0.463707	0.731193
TFTLLDPK	norm_light	severe	0.630533	0.914832
TFTLLDPK	norm_light	healthy	0.0619779	0.31311
TLDEFTIIQNLQPQYQFR	ratio	critical	0.21545	0.602406
TLDEFTIIQNLQPQYQFR	ratio	mild	0.0398865	0.430051
TLDEFTIIQNLQPQYQFR	ratio	severe	0.800532	0.819589
TLDEFTIIQNLQPQYQFR	ratio	healthy	0.126611	0.490337
TLDEFTIIQNLQPQYQFR	norm_light	critical	0.015361	0.251805
TLDEFTIIQNLQPQYQFR	norm_light	mild	-0.0953735	0.17672
TLDEFTIIQNLQPQYQFR	norm_light	severe	-0.0295409	0.673045
TLDEFTIIQNLQPQYQFR	norm_light	healthy	0.150703	0.21339
TLIYSTNTR	ratio	critical	0.968731	0.988824
TLIYSTNTR	ratio	mild	0.997956	1.00095
TLIYSTNTR	ratio	severe	0.891312	0.966089
TLIYSTNTR	ratio	healthy	0.77383	0.712715
TLIYSTNTR	norm_light	critical	0.63713	1.3385
TLIYSTNTR	norm_light	mild	0.995222	0.845601
TLIYSTNTR	norm_light	severe	0.5946	1.60899
TLIYSTNTR	norm_light	healthy	0.383653	1.25181
WLPSSSPVTGYR	ratio	critical	0.956755	0.920975
WLPSSSPVTGYR	ratio	mild	0.971957	0.904074
WLPSSSPVTGYR	ratio	severe	0.945637	0.885395
WLPSSSPVTGYR	ratio	healthy	0.990547	0.868057
WLPSSSPVTGYR	norm_light	critical	0.792855	0.5399
WLPSSSPVTGYR	norm_light	mild	0.811451	0.570076
WLPSSSPVTGYR	norm_light	severe	0.673252	1.04043
WLPSSSPVTGYR	norm_light	healthy	0.699231	0.979743
YEFILK	ratio	critical	0.596253	0.649289
YEFILK	ratio	mild	0.768561	0.895292
YEFILK	ratio	severe	0.119107	0.263021
YEFILK	ratio	healthy	0.274656	0.478557
YEFILK	norm_light	critical	0.413005	0.439547
YEFILK	norm_light	mild	0.339787	0.414895
YEFILK	norm_light	severe	0.0689779	0.394693
YEFILK	norm_light	healthy	-0.0757056	0.0273425
YVLSPYK	ratio	critical	0.869281	1.06155
YVLSPYK	ratio	mild	0.16916	0.61192
YVLSPYK	ratio	severe	0.75581	0.848514
YVLSPYK	ratio	healthy	0.934626	1.43433
YVLSPYK	norm_light	critical	0.125832	0.354007
YVLSPYK	norm_light	mild	-0.0830623	-0.147294
YVLSPYK	norm_light	severe	0.513091	0.576467
YVLSPYK	norm_light	healthy	0.226409	0.508052
AADDTWEPFASGK	ratio	critical	0.927195	1.13771
AADDTWEPFASGK	ratio	mild	0.989128	1.08192
AADDTWEPFASGK	ratio	severe	0.963401	0.947893
AADDTWEPFASGK	ratio	healthy	0.950377	1.08245
AADDTWEPFASGK	norm_light	critical	0.661191	0.614482
AADDTWEPFASGK	norm_light	mild	0.66798	0.963454
AADDTWEPFASGK	norm_light	severe	0.603744	0.863484
AADDTWEPFASGK	norm_light	healthy	0.570398	0.685167
ALNHLPLEYNSALYSR	ratio	critical	0.814775	0.881716
ALNHLPLEYNSALYSR	ratio	mild	0.878642	0.880009
ALNHLPLEYNSALYSR	ratio	severe	0.680919	0.697709
ALNHLPLEYNSALYSR	ratio	healthy	0.255526	0.515606
ALNHLPLEYNSALYSR	norm_light	critical	0.598375	0.401426
ALNHLPLEYNSALYSR	norm_light	mild	0.685317	0.516
ALNHLPLEYNSALYSR	norm_light	severe	0.188852	0.529619
ALNHLPLEYNSALYSR	norm_light	healthy	0.0907006	0.217841
ASSLESGVPSR	ratio	critical	0.89606	1.01631
ASSLESGVPSR	ratio	mild	0.942786	1.11295
ASSLESGVPSR	ratio	severe	0.88914	0.88988
ASSLESGVPSR	ratio	healthy	0.933467	0.978428
ASSLESGVPSR	norm_light	critical	0.22666	0.688824
ASSLESGVPSR	norm_light	mild	0.341422	0.746527
ASSLESGVPSR	norm_light	severe	0.81875	1.17204
ASSLESGVPSR	norm_light	healthy	0.0603521	0.425569
GGEGTGYFVDFSVR	ratio	critical	0.957068	0.9683
GGEGTGYFVDFSVR	ratio	mild	0.951728	0.748086
GGEGTGYFVDFSVR	ratio	severe	0.929669	0.833886
GGEGTGYFVDFSVR	ratio	healthy	0.874136	0.930203
GGEGTGYFVDFSVR	norm_light	critical	0.82232	0.581211
GGEGTGYFVDFSVR	norm_light	mild	0.832067	0.523919
GGEGTGYFVDFSVR	norm_light	severe	0.94261	0.667061
GGEGTGYFVDFSVR	norm_light	healthy	0.414813	0.58528
GQVVPALNEK	ratio	critical	0.876553	1.00807
GQVVPALNEK	ratio	mild	0.86316	1.02086
GQVVPALNEK	ratio	severe	0.956751	1.3416
GQVVPALNEK	ratio	healthy	0.768953	1.08353
GQVVPALNEK	norm_light	critical	0.640705	0.669168
GQVVPALNEK	norm_light	mild	0.17488	0.379424
GQVVPALNEK	norm_light	severe	0.872304	1.07081
GQVVPALNEK	norm_light	healthy	0.025913	0.23701
IAELSATAQEIIK	ratio	critical	0.955435	0.923715
IAELSATAQEIIK	ratio	mild	0.749883	0.830151
IAELSATAQEIIK	ratio	severe	0.357511	0.874816
IAELSATAQEIIK	ratio	healthy	0.839436	0.922978
IAELSATAQEIIK	norm_light	critical	0.855003	0.631727
IAELSATAQEIIK	norm_light	mild	0.762039	0.695433
IAELSATAQEIIK	norm_light	severe	0.701679	0.804985
IAELSATAQEIIK	norm_light	healthy	0.5909	0.507719
ILGPLSYSK	ratio	critical	0.785926	0.844532
ILGPLSYSK	ratio	mild	0.741699	1.28521
ILGPLSYSK	ratio	severe	0.324566	0.253369
ILGPLSYSK	ratio	healthy	0.382395	0.722105
ILGPLSYSK	norm_light	critical	0.161385	0.499491
ILGPLSYSK	norm_light	mild	0.063228	0.385299
ILGPLSYSK	norm_light	severe	0.260543	0.334187
ILGPLSYSK	norm_light	healthy	0.803777	0.568479
ITQDAQLK	ratio	critical	0.651577	0.581801
ITQDAQLK	ratio	mild	0.819319	0.850814
ITQDAQLK	ratio	severe	0.701149	0.70072
ITQDAQLK	ratio	healthy	0.899812	0.984914
ITQDAQLK	norm_light	critical	0.0839579	0.228122
ITQDAQLK	norm_light	mild	0.405661	0.480068
ITQDAQLK	norm_light	severe	0.361472	0.507161
ITQDAQLK	norm_light	healthy	0.558622	1.10186
IVIEYVDR	ratio	critical	0.763482	0.988749
IVIEYVDR	ratio	mild	0.944572	1.03085
IVIEYVDR	ratio	severe	0.827054	0.74976
IVIEYVDR	ratio	healthy	0.352328	0.644684
IVIEYVDR	norm_light	critical	0.368746	0.333649
IVIEYVDR	norm_light	mild	0.0916735	0.36221
IVIEYVDR	norm_light	severe	0.23461	0.621169
IVIEYVDR	norm_light	healthy	0.0842311	0.371391
LGNQEPGGQTALK	ratio	critical	0.930336	1.12268
LGNQEPGGQTALK	ratio	mild	0.455623	0.461352
LGNQEPGGQTALK	ratio	severe	0.836787	1.05128
LGNQEPGGQTALK	ratio	healthy	0.193756	0.10475
LGNQEPGGQTALK	norm_light	critical	0.438415	0.481826
LGNQEPGGQTALK	norm_light	mild	0.198265	0.34042
LGNQEPGGQTALK	norm_light	severe	0.680637	1.02353
LGNQEPGGQTALK	norm_light	healthy	0.114615	0.184245
LTPLYELVK	ratio	critical	0.860368	0.972008
LTPLYELVK	ratio	mild	0.894512	0.78596
LTPLYELVK	ratio	severe	0.957049	0.77478
LTPLYELVK	ratio	healthy	0.841564	0.606866
LTPLYELVK	norm_light	critical	0.624045	0.693105
LTPLYELVK	norm_light	mild	0.548008	0.478081
LTPLYELVK	norm_light	severe	0.646803	0.935748
LTPLYELVK	norm_light	healthy	0.42302	0.429136
LVVLPFPK	ratio	critical	0.932695	0.789233
LVVLPFPK	ratio	mild	0.823756	0.989488
LVVLPFPK	ratio	severe	0.918374	0.956301
LVVLPFPK	ratio	healthy	0.969598	1.01718
LVVLPFPK	norm_light	critical	0.709014	0.682471
LVVLPFPK	norm_light	mild	-0.00587425	0.280739
LVVLPFPK	norm_light	severe	0.108676	0.928902
LVVLPFPK	norm_light	healthy	0.317437	0.925426
NFGYTLR	ratio	critical	0.901529	1.14991
NFGYTLR	ratio	mild	0.57848	0.843633
NFGYTLR	ratio	severe	0.752026	0.790137
NFGYTLR	ratio	healthy	0.593743	0.74189
NFGYTLR	norm_light	critical	0.49054	0.608721
NFGYTLR	norm_light	mild	0.00335279	0.260609
NFGYTLR	norm_light	severe	0.571632	0.800675
NFGYTLR	norm_light	healthy	0.104534	0.226145
NIQSLEVIGK	ratio	critical	0.951819	1.1122
NIQSLEVIGK	ratio	mild	0.925332	1.09993
NIQSLEVIGK	ratio	severe	0.955166	1.1114
NIQSLEVIGK	ratio	healthy	0.820845	0.939215
NIQSLEVIGK	norm_light	critical	0.655525	0.753489
NIQSLEVIGK	norm_light	mild	0.602871	0.945173
NIQSLEVIGK	norm_light	severe	0.876299	1.64379
NIQSLEVIGK	norm_light	healthy	0.614497	1.37382
TNFDNDIALVR	ratio	critical	0.722076	0.998252
TNFDNDIALVR	ratio	mild	0.86727	0.723299
TNFDNDIALVR	ratio	severe	0.611516	0.622164
TNFDNDIALVR	ratio	healthy	0.219572	1.04311
TNFDNDIALVR	norm_light	critical	0.135512	0.1874
TNFDNDIALVR	norm_light	mild	0.100747	0.168821
TNFDNDIALVR	norm_light	severe	-0.0188769	0.305935
TNFDNDIALVR	norm_light	healthy	0.279516	0.219887
TVQAVLTVPK	ratio	critical	0.880921	0.950914
TVQAVLTVPK	ratio	mild	0.954004	0.84501
TVQAVLTVPK	ratio	severe	0.354	0.510137
TVQAVLTVPK	ratio	healthy	0.526612	0.778895
TVQAVLTVPK	norm_light	critical	0.314608	0.304037
TVQAVLTVPK	norm_light	mild	0.76626	0.363254
TVQAVLTVPK	norm_light	severe	0.473204	0.802097
TVQAVLTVPK	norm_light	healthy	0.076263	0.26647
AGALNSNDAFVLK	ratio	critical	0.970545	0.92489
AGALNSNDAFVLK	ratio	mild	0.933571	1.00287
AGALNSNDAFVLK	ratio	severe	0.935391	0.980459
AGALNSNDAFVLK	ratio	healthy	0.798393	0.958558
AGALNSNDAFVLK	norm_light	critical	0.812313	1.04211
AGALNSNDAFVLK	norm_light	mild	0.531818	0.751489
AGALNSNDAFVLK	norm_light	severe	0.867945	1.18772
AGALNSNDAFVLK	norm_light	healthy	0.00413295	0.196907
ALLAFQESK	ratio	critical	0.841324	0.844412
ALLAFQESK	ratio	mild	0.931069	0.83719
ALLAFQESK	ratio	severe	0.57883	0.702369
ALLAFQESK	ratio	healthy	0.715113	0.8354
ALLAFQESK	norm_light	critical	0.421734	0.441031
ALLAFQESK	norm_light	mild	0.164809	0.524524
ALLAFQESK	norm_light	severe	0.650993	0.793366
ALLAFQESK	norm_light	healthy	-0.0516015	0.106361
DADPDTFFAK	ratio	critical	0.917444	1.02317
DADPDTFFAK	ratio	mild	0.878542	1.00174
DADPDTFFAK	ratio	severe	0.815517	0.660778
DADPDTFFAK	ratio	healthy	0.770708	0.857709
DADPDTFFAK	norm_light	critical	0.697763	0.41592
DADPDTFFAK	norm_light	mild	0.710082	0.445374
DADPDTFFAK	norm_light	severe	0.749598	0.329661
DADPDTFFAK	norm_light	healthy	0.467104	0.384038
DPTFIPAPIQAK	ratio	critical	0.891101	0.964404
DPTFIPAPIQAK	ratio	mild	0.873324	0.994208
DPTFIPAPIQAK	ratio	severe	0.534944	0.931354
DPTFIPAPIQAK	ratio	healthy	0.983136	0.966255
DPTFIPAPIQAK	norm_light	critical	0.768122	0.604476
DPTFIPAPIQAK	norm_light	mild	0.513492	0.793636
DPTFIPAPIQAK	norm_light	severe	0.394409	0.85274
DPTFIPAPIQAK	norm_light	healthy	0.905804	1.0276
GQTLLAVAK	ratio	critical	0.809523	1.14259
GQTLLAVAK	ratio	mild	0.959691	1.44939
GQTLLAVAK	ratio	severe	0.79665	1.09208
GQTLLAVAK	ratio	healthy	0.900633	1.45454
GQTLLAVAK	norm_light	critical	0.295714	0.591532
GQTLLAVAK	norm_light	mild	0.681931	1.07157
GQTLLAVAK	norm_light	severe	-0.0409338	-1.37336
GQTLLAVAK	norm_light	healthy	0.587227	0.706417
HVEDVPAFQALGSLNDLQFFR	ratio	critical	0.867792	0.899877
HVEDVPAFQALGSLNDLQFFR	ratio	mild	0.988732	0.998233
HVEDVPAFQALGSLNDLQFFR	ratio	severe	0.669347	0.64839
HVEDVPAFQALGSLNDLQFFR	ratio	healthy	0.346293	0.646702
HVEDVPAFQALGSLNDLQFFR	norm_light	critical	0.576566	0.626969
HVEDVPAFQALGSLNDLQFFR	norm_light	mild	0.91704	0.759785
HVEDVPAFQALGSLNDLQFFR	norm_light	severe	0.624681	1.08581
HVEDVPAFQALGSLNDLQFFR	norm_light	healthy	-0.0557468	0.0873354
IALGGLLFPASNLR	ratio	critical	0.907562	3.07101
IALGGLLFPASNLR	ratio	mild	0.922174	2.17274
IALGGLLFPASNLR	ratio	severe	0.399618	1.78966
IALGGLLFPASNLR	ratio	healthy	0.987721	2.80796
IALGGLLFPASNLR	norm_light	critical	0.902303	0.822342
IALGGLLFPASNLR	norm_light	mild	0.856058	0.683341
IALGGLLFPASNLR	norm_light	severe	0.665706	0.99882
IALGGLLFPASNLR	norm_light	healthy	0.95292	0.677689
LLEVPEGR	ratio	critical	0.814287	1.02971
LLEVPEGR	ratio	mild	-0.124843	-0.00570553
LLEVPEGR	ratio	severe	-0.00301951	0.310225
LLEVPEGR	ratio	healthy	0.458964	0.701838
LLEVPEGR	norm_light	critical	-0.000159314	0.187904
LLEVPEGR	norm_light	mild	0.0327578	0.236498
LLEVPEGR	norm_light	severe	-0.0526118	-0.710071
LLEVPEGR	norm_light	healthy	0.143756	0.232828
PSLSHLLSQYYGAGVAR	ratio	critical	0.839794	1.13155
PSLSHLLSQYYGAGVAR	ratio	mild	0.839374	1.61863
PSLSHLLSQYYGAGVAR	ratio	severe	0.618296	0.692373
PSLSHLLSQYYGAGVAR	ratio	healthy	0.476841	0.744601
PSLSHLLSQYYGAGVAR	norm_light	critical	0.70356	0.539633
PSLSHLLSQYYGAGVAR	norm_light	mild	0.844048	0.678034
PSLSHLLSQYYGAGVAR	norm_light	severe	0.534738	0.486729
PSLSHLLSQYYGAGVAR	norm_light	healthy	0.387425	0.561701
QTHQPPAPNSLIR	ratio	critical	0.431446	0.607917
QTHQPPAPNSLIR	ratio	mild	0.786978	0.589532
QTHQPPAPNSLIR	ratio	severe	0.427453	0.44937
QTHQPPAPNSLIR	ratio	healthy	0.384434	0.674531
QTHQPPAPNSLIR	norm_light	critical	0.105804	0.219472
QTHQPPAPNSLIR	norm_light	mild	-0.073014	0.124105
QTHQPPAPNSLIR	norm_light	severe	0.34328	-0.694543
QTHQPPAPNSLIR	norm_light	healthy	0.30318	0.355974
SLDFTELDVAAEK	ratio	critical	0.950575	0.932899
SLDFTELDVAAEK	ratio	mild	0.870147	1.02168
SLDFTELDVAAEK	ratio	severe	0.904852	1.0623
SLDFTELDVAAEK	ratio	healthy	0.974039	0.955492
SLDFTELDVAAEK	norm_light	critical	0.639173	0.341632
SLDFTELDVAAEK	norm_light	mild	0.703268	0.678551
SLDFTELDVAAEK	norm_light	severe	0.593841	0.578212
SLDFTELDVAAEK	norm_light	healthy	0.803587	0.674719
STVELFK	ratio	critical	0.231726	0.0921621
STVELFK	ratio	mild	-0.0189218	-0.0342987
STVELFK	ratio	severe	-0.490784	0.00536521
STVELFK	ratio	healthy	0.115571	-0.0261286
STVELFK	norm_light	critical	-0.0879112	-0.00315997
STVELFK	norm_light	mild	0.0814208	0.0128893
STVELFK	norm_light	severe	-0.464576	-0.00637657
STVELFK	norm_light	healthy	0.0511115	-0.00905422
VFQFLEK	ratio	critical	0.691654	0.742346
VFQFLEK	ratio	mild	0.79738	0.861394
VFQFLEK	ratio	severe	0.596979	0.820273
VFQFLEK	ratio	healthy	0.590091	0.640712
VFQFLEK	norm_light	critical	0.29124	0.522867
VFQFLEK	norm_light	mild	0.293255	0.43795
VFQFLEK	norm_light	severe	0.616833	1.07601
VFQFLEK	norm_light	healthy	0.526886	0.565334
VVEESELAR	ratio	critical	0.841229	0.787452
VVEESELAR	ratio	mild	0.95007	1.00811
VVEESELAR	ratio	severe	0.671061	0.71628
VVEESELAR	ratio	healthy	0.860201	0.954652
VVEESELAR	norm_light	critical	0.127702	0.403414
VVEESELAR	norm_light	mild	0.130032	0.622737
VVEESELAR	norm_light	severe	-0.192484	-0.0628238
VVEESELAR	norm_light	healthy	0.786897	0.764567
VVGGLVALR	ratio	critical	0.949169	0.923843
VVGGLVALR	ratio	mild	0.906741	0.907141
VVGGLVALR	ratio	severe	0.737952	0.940376
VVGGLVALR	ratio	healthy	0.863713	0.88968
VVGGLVALR	norm_light	critical	0.571827	0.541136
VVGGLVALR	norm_light	mild	0.246817	0.759148
VVGGLVALR	norm_light	severe	0.763994	1.14569
VVGGLVALR	norm_light	healthy	0.227514	0.601937
VYFAGFPR	ratio	critical	0.775589	0.603804
VYFAGFPR	ratio	mild	0.760117	0.990127
VYFAGFPR	ratio	severe	0.777694	0.910529
VYFAGFPR	ratio	healthy	0.692488	0.888218
VYFAGFPR	norm_light	critical	-0.0616695	-0.165827
VYFAGFPR	norm_light	mild	0.129571	0.361364
VYFAGFPR	norm_light	severe	0.380893	0.579551
VYFAGFPR	norm_light	healthy	-0.0196233	0.2067
WFLLEQPEIQVAHFPFK	ratio	critical	0.960088	0.844259
WFLLEQPEIQVAHFPFK	ratio	mild	0.86072	0.749913
WFLLEQPEIQVAHFPFK	ratio	severe	0.722362	1.11121
WFLLEQPEIQVAHFPFK	ratio	healthy	0.455889	0.739278
WFLLEQPEIQVAHFPFK	norm_light	critical	0.541063	0.275165
WFLLEQPEIQVAHFPFK	norm_light	mild	0.425538	0.224543
WFLLEQPEIQVAHFPFK	norm_light	severe	0.548341	0.45225
WFLLEQPEIQVAHFPFK	norm_light	healthy	0.110116	0.0993269
YYVDSVK	ratio	critical	0.592971	0.942442
YYVDSVK	ratio	mild	0.848493	1.05598
YYVDSVK	ratio	severe	0.780317	2.12732
YYVDSVK	ratio	healthy	0.857127	1.10993
YYVDSVK	norm_light	critical	0.0416231	0.292784
YYVDSVK	norm_light	mild	-0.0202047	0.630481
YYVDSVK	norm_light	severe	-0.0487042	0.610448
YYVDSVK	norm_light	healthy	0.144868	0.504054
AAISGENAGLVR	ratio	critical	0.881245	0.743432
AAISGENAGLVR	ratio	mild	0.977898	0.880419
AAISGENAGLVR	ratio	severe	0.806844	0.967928
AAISGENAGLVR	ratio	healthy	0.564714	0.760163
AAISGENAGLVR	norm_light	critical	0.441958	0.629189
AAISGENAGLVR	norm_light	mild	0.517287	0.660116
AAISGENAGLVR	norm_light	severe	0.547215	0.497809
AAISGENAGLVR	norm_light	healthy	-0.0708424	0.0276298
DGAGDVAFVK	ratio	critical	0.688463	1.52006
DGAGDVAFVK	ratio	mild	0.62169	1.66603
DGAGDVAFVK	ratio	severe	0.843653	1.81291
DGAGDVAFVK	ratio	healthy	0.168025	0.751428
DGAGDVAFVK	norm_light	critical	0.229449	0.410786
DGAGDVAFVK	norm_light	mild	-0.101111	-0.0951295
DGAGDVAFVK	norm_light	severe	0.621153	0.488324
DGAGDVAFVK	norm_light	healthy	0.146687	0.234311
EFGNTLEDK	ratio	critical	0.968054	1.09587
EFGNTLEDK	ratio	mild	0.968597	1.05697
EFGNTLEDK	ratio	severe	0.979664	1.00037
EFGNTLEDK	ratio	healthy	0.828822	1.0494
EFGNTLEDK	norm_light	critical	0.865608	0.707567
EFGNTLEDK	norm_light	mild	0.449448	1.27949
EFGNTLEDK	norm_light	severe	0.701537	0.901588
EFGNTLEDK	norm_light	healthy	0.494271	0.831451
EFTPPVQAAYQK	ratio	critical	0.985299	1.03891
EFTPPVQAAYQK	ratio	mild	0.92954	1.1112
EFTPPVQAAYQK	ratio	severe	0.987408	1.05703
EFTPPVQAAYQK	ratio	healthy	0.973261	1.1441
EFTPPVQAAYQK	norm_light	critical	0.697211	0.60225
EFTPPVQAAYQK	norm_light	mild	0.753696	0.744794
EFTPPVQAAYQK	norm_light	severe	0.960098	0.885069
EFTPPVQAAYQK	norm_light	healthy	0.786325	0.999565
GLEWVGFIR	ratio	critical	0.963713	1.08025
GLEWVGFIR	ratio	mild	0.841778	1.05664
GLEWVGFIR	ratio	severe	0.766846	0.889593
GLEWVGFIR	ratio	healthy	0.928111	0.941203
GLEWVGFIR	norm_light	critical	0.600799	0.686213
GLEWVGFIR	norm_light	mild	0.507547	0.725043
GLEWVGFIR	norm_light	severe	0.148712	0.915125
GLEWVGFIR	norm_light	healthy	0.512496	0.678124
IIVPLNNR	ratio	critical	0.916913	0.830901
IIVPLNNR	ratio	mild	0.985876	1.09266
IIVPLNNR	ratio	severe	0.795434	0.723796
IIVPLNNR	ratio	healthy	0.917428	1.03522
IIVPLNNR	norm_light	critical	0.745125	0.861476
IIVPLNNR	norm_light	mild	0.906048	1.26311
IIVPLNNR	norm_light	severe	0.610387	1.06579
IIVPLNNR	norm_light	healthy	0.289413	0.855482
IQNILTEEPK	ratio	critical	0.889863	1.37398
IQNILTEEPK	ratio	mild	0.955032	1.18901
IQNILTEEPK	ratio	severe	0.848658	1.12004
IQNILTEEPK	ratio	healthy	0.906363	1.51172
IQNILTEEPK	norm_light	critical	0.391141	0.493333
IQNILTEEPK	norm_light	mild	0.618194	0.688447
IQNILTEEPK	norm_light	severe	0.850908	0.927834
IQNILTEEPK	norm_light	healthy	0.625525	0.54252
ITLPDFTGDLR	ratio	critical	0.9771	1.15693
ITLPDFTGDLR	ratio	mild	0.950636	0.907437
ITLPDFTGDLR	ratio	severe	0.995706	0.867058
ITLPDFTGDLR	ratio	healthy	0.972509	0.909774
ITLPDFTGDLR	norm_light	critical	0.911848	0.893694
ITLPDFTGDLR	norm_light	mild	0.884132	0.70144
ITLPDFTGDLR	norm_light	severe	0.930658	1.06213
ITLPDFTGDLR	norm_light	healthy	0.887602	0.552894
IWLDNVR	ratio	critical	0.951045	0.829436
IWLDNVR	ratio	mild	0.921217	0.911591
IWLDNVR	ratio	severe	0.927061	0.705404
IWLDNVR	ratio	healthy	0.957463	0.838557
IWLDNVR	norm_light	critical	0.879262	0.830753
IWLDNVR	norm_light	mild	0.416032	0.702259
IWLDNVR	norm_light	severe	0.538695	0.856542
IWLDNVR	norm_light	healthy	0.303894	0.860369
LAVYQAGAR	ratio	critical	0.95168	0.946245
LAVYQAGAR	ratio	mild	0.974258	0.91722
LAVYQAGAR	ratio	severe	0.903482	1.02002
LAVYQAGAR	ratio	healthy	0.845944	0.880692
LAVYQAGAR	norm_light	critical	0.46918	0.464281
LAVYQAGAR	norm_light	mild	0.449041	0.400073
LAVYQAGAR	norm_light	severe	0.466338	1.30707
LAVYQAGAR	norm_light	healthy	-0.0107059	0.198469
NYNLVESLK	ratio	critical	0.951066	0.827112
NYNLVESLK	ratio	mild	0.860745	0.993437
NYNLVESLK	ratio	severe	0.825984	0.744317
NYNLVESLK	ratio	healthy	0.841573	0.900453
NYNLVESLK	norm_light	critical	0.711373	0.724746
NYNLVESLK	norm_light	mild	0.159665	0.498086
NYNLVESLK	norm_light	severe	0.644531	0.733158
NYNLVESLK	norm_light	healthy	-0.0165775	0.163087
SIPQVSPVR	ratio	critical	0.581925	1.48991
SIPQVSPVR	ratio	mild	0.685517	2.82163
SIPQVSPVR	ratio	severe	0.835425	1.95755
SIPQVSPVR	ratio	healthy	0.682786	1.82987
SIPQVSPVR	norm_light	critical	0.155647	0.401666
SIPQVSPVR	norm_light	mild	0.30064	0.472942
SIPQVSPVR	norm_light	severe	0.842835	1.59196
SIPQVSPVR	norm_light	healthy	0.130702	0.42369
SSEDPNEDIVER	ratio	critical	0.961632	0.920873
SSEDPNEDIVER	ratio	mild	0.985613	1.01755
SSEDPNEDIVER	ratio	severe	0.964255	1.0881
SSEDPNEDIVER	ratio	healthy	0.865254	0.983697
SSEDPNEDIVER	norm_light	critical	0.743456	0.737064
SSEDPNEDIVER	norm_light	mild	0.938738	1.13945
SSEDPNEDIVER	norm_light	severe	0.576495	0.888642
SSEDPNEDIVER	norm_light	healthy	0.337539	0.906018
STGSWSTLK	ratio	critical	0.857773	0.656526
STGSWSTLK	ratio	mild	0.972578	0.768486
STGSWSTLK	ratio	severe	0.223444	0.636201
STGSWSTLK	ratio	healthy	0.682123	0.708198
STGSWSTLK	norm_light	critical	0.426266	0.50899
STGSWSTLK	norm_light	mild	0.645603	0.548545
STGSWSTLK	norm_light	severe	-0.0531734	0.378467
STGSWSTLK	norm_light	healthy	0.129394	0.392762
VAAGAFQGLR	ratio	critical	0.877865	0.796409
VAAGAFQGLR	ratio	mild	0.865318	0.910129
VAAGAFQGLR	ratio	severe	0.65287	0.815445
VAAGAFQGLR	ratio	healthy	0.802324	0.952408
VAAGAFQGLR	norm_light	critical	0.49447	0.366421
VAAGAFQGLR	norm_light	mild	0.803995	0.757873
VAAGAFQGLR	norm_light	severe	-0.199209	0.0371862
VAAGAFQGLR	norm_light	healthy	0.501317	0.424855
VTGWGNLK	ratio	critical	0.787648	1.02294
VTGWGNLK	ratio	mild	0.562657	0.732971
VTGWGNLK	ratio	severe	0.748161	0.970357
VTGWGNLK	ratio	healthy	0.547358	0.67502
VTGWGNLK	norm_light	critical	0.294872	0.392387
VTGWGNLK	norm_light	mild	-0.121277	0.0889215
VTGWGNLK	norm_light	severe	0.689328	1.07845
VTGWGNLK	norm_light	healthy	0.122962	0.290631
WELALGR	ratio	critical	0.962989	1.18437
WELALGR	ratio	mild	0.973238	1.10904
WELALGR	ratio	severe	0.34209	0.699039
WELALGR	ratio	healthy	0.744534	1.01001
WELALGR	norm_light	critical	0.470171	0.716606
WELALGR	norm_light	mild	0.629559	0.93403
WELALGR	norm_light	severe	0.09664	1.10214
WELALGR	norm_light	healthy	0.534823	0.733392
ALQEYAAK	ratio	critical	0.399415	0.725858
ALQEYAAK	ratio	mild	0.529085	0.972803
ALQEYAAK	ratio	severe	0.310624	0.801485
ALQEYAAK	ratio	healthy	0.467962	1.2083
ALQEYAAK	norm_light	critical	0.21709	0.0969177
ALQEYAAK	norm_light	mild	0.255431	0.277971
ALQEYAAK	norm_light	severe	-0.0572512	0.212113
ALQEYAAK	norm_light	healthy	0.0766201	0.114368
ASSIIDELFQDR	ratio	critical	0.769093	0.834634
ASSIIDELFQDR	ratio	mild	0.877422	1.1335
ASSIIDELFQDR	ratio	severe	0.92511	0.817207
ASSIIDELFQDR	ratio	healthy	0.564375	0.483327
ASSIIDELFQDR	norm_light	critical	0.335139	0.189464
ASSIIDELFQDR	norm_light	mild	0.60674	0.307066
ASSIIDELFQDR	norm_light	severe	0.517846	0.284296
ASSIIDELFQDR	norm_light	healthy	0.0576283	0.0648558
DASGATFTWTPSSGK	ratio	critical	0.995649	1.00149
DASGATFTWTPSSGK	ratio	mild	0.992383	1.04329
DASGATFTWTPSSGK	ratio	severe	0.980964	0.968334
DASGATFTWTPSSGK	ratio	healthy	0.977312	1.03445
DASGATFTWTPSSGK	norm_light	critical	0.87119	0.694741
DASGATFTWTPSSGK	norm_light	mild	0.894553	0.867338
DASGATFTWTPSSGK	norm_light	severe	0.966822	0.776663
DASGATFTWTPSSGK	norm_light	healthy	0.908924	0.977452
DFALQNPSAVPR	ratio	critical	0.799256	0.945333
DFALQNPSAVPR	ratio	mild	0.957647	0.919222
DFALQNPSAVPR	ratio	severe	0.927012	1.07971
DFALQNPSAVPR	ratio	healthy	0.269123	0.760337
DFALQNPSAVPR	norm_light	critical	0.328469	0.536364
DFALQNPSAVPR	norm_light	mild	0.672978	0.937901
DFALQNPSAVPR	norm_light	severe	0.896967	1.30334
DFALQNPSAVPR	norm_light	healthy	0.194645	0.540113
EAQLPVIENK	ratio	critical	0.944412	0.903292
EAQLPVIENK	ratio	mild	0.803123	0.968507
EAQLPVIENK	ratio	severe	0.818081	0.948165
EAQLPVIENK	ratio	healthy	0.850574	1.01542
EAQLPVIENK	norm_light	critical	0.668755	0.547409
EAQLPVIENK	norm_light	mild	-0.123052	0.0308536
EAQLPVIENK	norm_light	severe	0.707547	0.736633
EAQLPVIENK	norm_light	healthy	0.238036	0.392935
ELDESLQVAER	ratio	critical	0.813199	0.75263
ELDESLQVAER	ratio	mild	0.801261	0.849618
ELDESLQVAER	ratio	severe	0.809529	0.878574
ELDESLQVAER	ratio	healthy	0.506339	0.731439
ELDESLQVAER	norm_light	critical	0.191817	0.190162
ELDESLQVAER	norm_light	mild	-0.112858	0.0591242
ELDESLQVAER	norm_light	severe	0.711678	0.462226
ELDESLQVAER	norm_light	healthy	0.0659331	0.196843
ETLLQDFR	ratio	critical	0.945146	1.03749
ETLLQDFR	ratio	mild	0.966403	1.11095
ETLLQDFR	ratio	severe	0.962019	1.06843
ETLLQDFR	ratio	healthy	0.855284	0.948822
ETLLQDFR	norm_light	critical	0.434695	0.70993
ETLLQDFR	norm_light	mild	0.363223	0.93093
ETLLQDFR	norm_light	severe	0.477035	1.33757
ETLLQDFR	norm_light	healthy	0.0111807	0.200392
EVAFDLEIPK	ratio	critical	0.753832	1.00878
EVAFDLEIPK	ratio	mild	0.69837	1.15148
EVAFDLEIPK	ratio	severe	0.867912	1.09798
EVAFDLEIPK	ratio	healthy	0.529581	1.00143
EVAFDLEIPK	norm_light	critical	0.585293	0.716127
EVAFDLEIPK	norm_light	mild	0.7205	0.964375
EVAFDLEIPK	norm_light	severe	0.89893	0.952387
EVAFDLEIPK	norm_light	healthy	0.170769	0.280006
FQSVFTVTR	ratio	critical	0.148195	1.81927
FQSVFTVTR	ratio	mild	-0.0509379	0.642315
FQSVFTVTR	ratio	severe	0.788002	1.39724
FQSVFTVTR	ratio	healthy	0.317778	1.12884
FQSVFTVTR	norm_light	critical	0.291768	0.461057
FQSVFTVTR	norm_light	mild	-0.0305537	0.142642
FQSVFTVTR	norm_light	severe	-0.199336	-0.0569645
FQSVFTVTR	norm_light	healthy	0.192901	0.200852
GLEWVANIK	ratio	critical	0.881668	0.808638
GLEWVANIK	ratio	mild	0.882187	0.906424
GLEWVANIK	ratio	severe	0.906444	0.873512
GLEWVANIK	ratio	healthy	0.971623	0.812527
GLEWVANIK	norm_light	critical	0.357227	0.354449
GLEWVANIK	norm_light	mild	0.286768	0.740701
GLEWVANIK	norm_light	severe	0.524599	0.636942
GLEWVANIK	norm_light	healthy	0.419203	0.456025
GLPAPIEK	ratio	critical	0.55898	1.62565
GLPAPIEK	ratio	mild	0.092852	2.00582
GLPAPIEK	ratio	severe	0.758538	1.18564
GLPAPIEK	ratio	healthy	0.556622	0.748831
GLPAPIEK	norm_light	critical	0.282358	0.0443026
GLPAPIEK	norm_light	mild	0.250436	0.0252201
GLPAPIEK	norm_light	severe	-0.191791	-0.0104602
GLPAPIEK	norm_light	healthy	-0.0319157	0.00776051
GSPAINVAVHVFR	ratio	critical	0.945947	1.06771
GSPAINVAVHVFR	ratio	mild	0.919026	0.788431
GSPAINVAVHVFR	ratio	severe	0.967521	0.988376
GSPAINVAVHVFR	ratio	healthy	0.484745	0.715063
GSPAINVAVHVFR	norm_light	critical	0.573623	0.24869
GSPAINVAVHVFR	norm_light	mild	0.742378	0.422804
GSPAINVAVHVFR	norm_light	severe	0.640268	0.349736
GSPAINVAVHVFR	norm_light	healthy	0.228216	0.231927
IQPSGGTNINEALLR	ratio	critical	0.971644	0.945608
IQPSGGTNINEALLR	ratio	mild	0.940363	0.837518
IQPSGGTNINEALLR	ratio	severe	0.88773	0.976429
IQPSGGTNINEALLR	ratio	healthy	0.378974	0.87603
IQPSGGTNINEALLR	norm_light	critical	0.787642	0.707052
IQPSGGTNINEALLR	norm_light	mild	0.84457	0.907399
IQPSGGTNINEALLR	norm_light	severe	0.915936	1.07856
IQPSGGTNINEALLR	norm_light	healthy	0.402359	0.560238
IYLYTLNDNAR	ratio	critical	0.875928	0.886668
IYLYTLNDNAR	ratio	mild	0.984098	0.935829
IYLYTLNDNAR	ratio	severe	0.974027	1.13314
IYLYTLNDNAR	ratio	healthy	0.987992	0.991448
IYLYTLNDNAR	norm_light	critical	0.854489	0.601452
IYLYTLNDNAR	norm_light	mild	0.831642	0.635584
IYLYTLNDNAR	norm_light	severe	0.545255	0.898057
IYLYTLNDNAR	norm_light	healthy	0.893132	0.958418
LGPLVEQGR	ratio	critical	0.910063	1.00197
LGPLVEQGR	ratio	mild	0.933319	0.887135
LGPLVEQGR	ratio	severe	0.309544	0.429272
LGPLVEQGR	ratio	healthy	0.724059	1.10417
LGPLVEQGR	norm_light	critical	0.461135	0.240844
LGPLVEQGR	norm_light	mild	0.237613	0.140264
LGPLVEQGR	norm_light	severe	0.309123	0.346461
LGPLVEQGR	norm_light	healthy	0.317801	0.208666
LSSPAVITDK	ratio	critical	0.914915	0.925934
LSSPAVITDK	ratio	mild	0.80743	0.699398
LSSPAVITDK	ratio	severe	0.848394	0.644888
LSSPAVITDK	ratio	healthy	0.708214	0.75415
LSSPAVITDK	norm_light	critical	0.653283	0.373968
LSSPAVITDK	norm_light	mild	-0.0586466	0.169116
LSSPAVITDK	norm_light	severe	0.5199	0.400479
LSSPAVITDK	norm_light	healthy	0.26801	0.429963
NILTSNNIDVK	ratio	critical	0.819165	3.53972
NILTSNNIDVK	ratio	mild	0.828681	2.97035
NILTSNNIDVK	ratio	severe	0.80683	3.37317
NILTSNNIDVK	ratio	healthy	0.0976707	2.14315
NILTSNNIDVK	norm_light	critical	0.818753	1.50198
NILTSNNIDVK	norm_light	mild	0.736184	1.05148
NILTSNNIDVK	norm_light	severe	0.734749	1.24138
NILTSNNIDVK	norm_light	healthy	0.300869	0.583796
VGAHAGEYGAEALER	ratio	critical	0.791825	1.09545
VGAHAGEYGAEALER	ratio	mild	0.805374	1.29129
VGAHAGEYGAEALER	ratio	severe	0.863345	0.858457
VGAHAGEYGAEALER	ratio	healthy	0.840834	0.907072
VGAHAGEYGAEALER	norm_light	critical	0.708396	0.748644
VGAHAGEYGAEALER	norm_light	mild	0.2658	1.13839
VGAHAGEYGAEALER	norm_light	severe	0.592798	1.02546
VGAHAGEYGAEALER	norm_light	healthy	0.593615	0.934237
WEMPFDPQDTHQSR	ratio	critical	0.955064	0.991356
WEMPFDPQDTHQSR	ratio	mild	0.962757	1.04537
WEMPFDPQDTHQSR	ratio	severe	0.848273	0.849172
WEMPFDPQDTHQSR	ratio	healthy	0.772789	0.780209
WEMPFDPQDTHQSR	norm_light	critical	0.473736	0.361597
WEMPFDPQDTHQSR	norm_light	mild	0.61276	0.548868
WEMPFDPQDTHQSR	norm_light	severe	0.515231	0.690146
WEMPFDPQDTHQSR	norm_light	healthy	0.525519	0.284902
YWGVASFLQK	ratio	critical	0.977896	1.03814
YWGVASFLQK	ratio	mild	0.833369	0.895141
YWGVASFLQK	ratio	severe	0.925158	1.21661
YWGVASFLQK	ratio	healthy	0.521418	0.781365
YWGVASFLQK	norm_light	critical	0.638647	0.717296
YWGVASFLQK	norm_light	mild	0.725426	0.945605
YWGVASFLQK	norm_light	severe	0.68591	0.767492
YWGVASFLQK	norm_light	healthy	-0.0441794	0.128573
ATWSGAVLAGR	ratio	critical	0.825513	1.46863
ATWSGAVLAGR	ratio	mild	0.904081	1.47299
ATWSGAVLAGR	ratio	severe	0.616903	1.71184
ATWSGAVLAGR	ratio	healthy	0.84064	2.15173
ATWSGAVLAGR	norm_light	critical	0.24929	0.605237
ATWSGAVLAGR	norm_light	mild	0.198472	0.623203
ATWSGAVLAGR	norm_light	severe	0.652586	1.14797
ATWSGAVLAGR	norm_light	healthy	0.592677	2.28458
DGYLFQLLR	ratio	critical	0.971647	1.03133
DGYLFQLLR	ratio	mild	0.896237	0.932352
DGYLFQLLR	ratio	severe	0.927191	0.832255
DGYLFQLLR	ratio	healthy	0.925352	0.858597
DGYLFQLLR	norm_light	critical	0.629893	0.682984
DGYLFQLLR	norm_light	mild	0.780766	0.860654
DGYLFQLLR	norm_light	severe	0.786936	0.964366
DGYLFQLLR	norm_light	healthy	0.322955	0.36514
DLLLPQPDLR	ratio	critical	0.974388	0.954694
DLLLPQPDLR	ratio	mild	0.948834	0.831818
DLLLPQPDLR	ratio	severe	0.906464	0.611458
DLLLPQPDLR	ratio	healthy	0.922115	0.986068
DLLLPQPDLR	norm_light	critical	0.62095	0.492275
DLLLPQPDLR	norm_light	mild	0.792731	0.595531
DLLLPQPDLR	norm_light	severe	-0.156985	0.230068
DLLLPQPDLR	norm_light	healthy	0.68966	0.677816
ELLESYIDGR	ratio	critical	0.827514	0.769401
ELLESYIDGR	ratio	mild	0.781506	0.709618
ELLESYIDGR	ratio	severe	0.88838	0.827738
ELLESYIDGR	ratio	healthy	0.781933	0.787903
ELLESYIDGR	norm_light	critical	0.700762	0.605003
ELLESYIDGR	norm_light	mild	0.099365	0.300457
ELLESYIDGR	norm_light	severe	0.500752	0.616927
ELLESYIDGR	norm_light	healthy	0.29686	0.348741
FYNQVSTPLLR	ratio	critical	0.969339	1.06502
FYNQVSTPLLR	ratio	mild	0.921338	0.847191
FYNQVSTPLLR	ratio	severe	0.94764	1.0102
FYNQVSTPLLR	ratio	healthy	0.459735	0.76162
FYNQVSTPLLR	norm_light	critical	0.722067	0.746583
FYNQVSTPLLR	norm_light	mild	0.469511	0.66329
FYNQVSTPLLR	norm_light	severe	0.815791	0.893507
FYNQVSTPLLR	norm_light	healthy	0.27942	0.253469
GHMLENHVER	ratio	critical	0.317568	0.436913
GHMLENHVER	ratio	mild	0.647822	0.685733
GHMLENHVER	ratio	severe	0.420274	0.650793
GHMLENHVER	ratio	healthy	0.318576	0.421
GHMLENHVER	norm_light	critical	-0.070115	0.0920263
GHMLENHVER	norm_light	mild	-0.124346	0.0358647
GHMLENHVER	norm_light	severe	0.676951	1.08276
GHMLENHVER	norm_light	healthy	-0.074484	-0.0273215
GLEWLGR	ratio	critical	0.930719	1.52597
GLEWLGR	ratio	mild	0.920425	1.09065
GLEWLGR	ratio	severe	0.615887	1.42211
GLEWLGR	ratio	healthy	0.893985	1.14965
GLEWLGR	norm_light	critical	0.454483	1.1138
GLEWLGR	norm_light	mild	0.535898	1.34291
GLEWLGR	norm_light	severe	-0.0431273	0.84535
GLEWLGR	norm_light	healthy	0.140847	0.787138
GLPNVVTSAISLPNIR	ratio	critical	0.85637	0.93073
GLPNVVTSAISLPNIR	ratio	mild	0.545929	0.975238
GLPNVVTSAISLPNIR	ratio	severe	-0.0114116	0.522525
GLPNVVTSAISLPNIR	ratio	healthy	0.405185	1.31942
GLPNVVTSAISLPNIR	norm_light	critical	0.79361	0.642238
GLPNVVTSAISLPNIR	norm_light	mild	0.195466	0.571375
GLPNVVTSAISLPNIR	norm_light	severe	-0.0380208	0.558804
GLPNVVTSAISLPNIR	norm_light	healthy	0.0460963	0.614096
IYLQPGR	ratio	critical	0.89809	0.963831
IYLQPGR	ratio	mild	0.895662	0.824038
IYLQPGR	ratio	severe	0.798945	1.01097
IYLQPGR	ratio	healthy	0.736259	0.569892
IYLQPGR	norm_light	critical	0.237441	0.601315
IYLQPGR	norm_light	mild	0.517675	0.840976
IYLQPGR	norm_light	severe	0.740291	0.738784
IYLQPGR	norm_light	healthy	0.0710222	0.146547
LLDSLPSDTR	ratio	critical	0.482763	0.440329
LLDSLPSDTR	ratio	mild	0.904898	0.71661
LLDSLPSDTR	ratio	severe	0.280666	0.615689
LLDSLPSDTR	ratio	healthy	0.625384	0.853109
LLDSLPSDTR	norm_light	critical	0.325088	0.308483
LLDSLPSDTR	norm_light	mild	0.2748	0.216052
LLDSLPSDTR	norm_light	severe	0.343917	0.317443
LLDSLPSDTR	norm_light	healthy	-0.0766265	0.0114842
LLIYDASSR	ratio	critical	0.968438	1.00567
LLIYDASSR	ratio	mild	0.974747	1.10789
LLIYDASSR	ratio	severe	0.825063	1.0704
LLIYDASSR	ratio	healthy	0.763589	0.921347
LLIYDASSR	norm_light	critical	0.840021	0.853829
LLIYDASSR	norm_light	mild	0.369906	0.692704
LLIYDASSR	norm_light	severe	0.902583	1.75944
LLIYDASSR	norm_light	healthy	0.272367	0.76511
LQPLDFK	ratio	critical	0.758571	1.06886
LQPLDFK	ratio	mild	0.525614	0.988342
LQPLDFK	ratio	severe	0.593372	0.427928
LQPLDFK	ratio	healthy	0.0206675	0.425516
LQPLDFK	norm_light	critical	-0.0129178	0.219439
LQPLDFK	norm_light	mild	0.084904	0.590219
LQPLDFK	norm_light	severe	0.0845791	0.512851
LQPLDFK	norm_light	healthy	-0.0765928	0.0190445
LSPIYNLVPVK	ratio	critical	0.84396	1.06918
LSPIYNLVPVK	ratio	mild	0.912586	0.882631
LSPIYNLVPVK	ratio	severe	0.345562	1.11502
LSPIYNLVPVK	ratio	healthy	0.782338	1.07477
LSPIYNLVPVK	norm_light	critical	0.454559	0.224601
LSPIYNLVPVK	norm_light	mild	0.65008	0.259894
LSPIYNLVPVK	norm_light	severe	-0.161794	0.203692
LSPIYNLVPVK	norm_light	healthy	0.772735	0.226817
LTPYADEFK	ratio	critical	0.91055	0.879136
LTPYADEFK	ratio	mild	0.930008	0.88037
LTPYADEFK	ratio	severe	0.675155	1.12006
LTPYADEFK	ratio	healthy	0.746893	0.600455
LTPYADEFK	norm_light	critical	0.226321	0.559441
LTPYADEFK	norm_light	mild	0.4302	0.771724
LTPYADEFK	norm_light	severe	0.572333	1.14249
LTPYADEFK	norm_light	healthy	-0.0713312	-0.0693957
TINVPLR	ratio	critical	0.7823	1.07343
TINVPLR	ratio	mild	0.900199	0.863282
TINVPLR	ratio	severe	0.683976	1.40873
TINVPLR	ratio	healthy	0.802459	0.981542
TINVPLR	norm_light	critical	0.167359	0.380272
TINVPLR	norm_light	mild	-0.0737135	0.297749
TINVPLR	norm_light	severe	-0.0850699	-0.678333
TINVPLR	norm_light	healthy	-0.00649686	0.288179
TLYSSSPR	ratio	critical	-0.0534364	1.00367
TLYSSSPR	ratio	mild	0.354769	2.90162
TLYSSSPR	ratio	severe	0.0652439	2.44034
TLYSSSPR	ratio	healthy	-0.0725497	-0.351096
TLYSSSPR	norm_light	critical	0.217682	0.0247727
TLYSSSPR	norm_light	mild	-0.032574	0.0322932
TLYSSSPR	norm_light	severe	0.0707564	0.0349695
TLYSSSPR	norm_light	healthy	-0.0145915	0.0100248
TWYPEVPK	ratio	critical	0.664948	0.769352
TWYPEVPK	ratio	mild	0.941815	1.09644
TWYPEVPK	ratio	severe	0.0842563	0.560577
TWYPEVPK	ratio	healthy	0.72762	0.804516
TWYPEVPK	norm_light	critical	0.701743	0.554088
TWYPEVPK	norm_light	mild	0.460727	1.10028
TWYPEVPK	norm_light	severe	-0.0588591	0.194416
TWYPEVPK	norm_light	healthy	-0.0591112	0.079315
VLDALQAIK	ratio	critical	0.960235	1.16486
VLDALQAIK	ratio	mild	0.839569	0.975727
VLDALQAIK	ratio	severe	0.990551	1.08501
VLDALQAIK	ratio	healthy	0.759647	0.913726
VLDALQAIK	norm_light	critical	0.905454	1.12986
VLDALQAIK	norm_light	mild	0.861958	1.64712
VLDALQAIK	norm_light	severe	0.9938	2.7927
VLDALQAIK	norm_light	healthy	0.576272	1.45125
VNVDEVGGEALGR	ratio	critical	0.9636	1.4416
VNVDEVGGEALGR	ratio	mild	0.913866	1.45103
VNVDEVGGEALGR	ratio	severe	0.984194	1.37413
VNVDEVGGEALGR	ratio	healthy	0.864252	1.92481
VNVDEVGGEALGR	norm_light	critical	0.751556	0.747137
VNVDEVGGEALGR	norm_light	mild	0.599342	0.715929
VNVDEVGGEALGR	norm_light	severe	0.932553	0.89804
VNVDEVGGEALGR	norm_light	healthy	0.856283	1.40816
ATVVYQGER	ratio	critical	0.56499	1.54653
ATVVYQGER	ratio	mild	0.407806	1.49964
ATVVYQGER	ratio	severe	0.414505	1.72413
ATVVYQGER	ratio	healthy	0.549878	0.909002
ATVVYQGER	norm_light	critical	-0.0170709	0.092546
ATVVYQGER	norm_light	mild	0.271636	0.708881
ATVVYQGER	norm_light	severe	0.287648	0.430519
ATVVYQGER	norm_light	healthy	0.0505757	0.202891
DALSSVQESQVAQQAR	ratio	critical	0.964256	0.440391
DALSSVQESQVAQQAR	ratio	mild	0.954535	0.607763
DALSSVQESQVAQQAR	ratio	severe	0.966929	0.774875
DALSSVQESQVAQQAR	ratio	healthy	0.929524	0.615763
DALSSVQESQVAQQAR	norm_light	critical	0.840389	0.579749
DALSSVQESQVAQQAR	norm_light	mild	0.869816	1.33305
DALSSVQESQVAQQAR	norm_light	severe	0.821157	1.03246
DALSSVQESQVAQQAR	norm_light	healthy	0.206711	0.462752
EQHLFLPFSYK	ratio	critical	0.861213	1.36318
EQHLFLPFSYK	ratio	mild	0.379673	1.31976
EQHLFLPFSYK	ratio	severe	0.911374	1.61065
EQHLFLPFSYK	ratio	healthy	0.78722	1.70223
EQHLFLPFSYK	norm_light	critical	0.711745	0.44572
EQHLFLPFSYK	norm_light	mild	0.493515	0.403592
EQHLFLPFSYK	norm_light	severe	0.0270616	0.23771
EQHLFLPFSYK	norm_light	healthy	0.258077	0.49755
FFGHGAEDSLADQAANEWGR	ratio	critical	0.555244	0.342328
FFGHGAEDSLADQAANEWGR	ratio	mild	0.973918	0.494004
FFGHGAEDSLADQAANEWGR	ratio	severe	0.691199	0.316981
FFGHGAEDSLADQAANEWGR	ratio	healthy	0.92859	0.85445
FFGHGAEDSLADQAANEWGR	norm_light	critical	0.822161	0.249172
FFGHGAEDSLADQAANEWGR	norm_light	mild	0.94796	0.568514
FFGHGAEDSLADQAANEWGR	norm_light	severe	0.888106	0.545912
FFGHGAEDSLADQAANEWGR	norm_light	healthy	0.717212	0.722811
ICLDLQAPLYK	ratio	critical	0.751303	1.28407
ICLDLQAPLYK	ratio	mild	0.360623	1.3261
ICLDLQAPLYK	ratio	severe	0.968403	1.06555
ICLDLQAPLYK	ratio	healthy	0.0493024	0.676863
ICLDLQAPLYK	norm_light	critical	0.569909	0.449236
ICLDLQAPLYK	norm_light	mild	0.59452	0.978293
ICLDLQAPLYK	norm_light	severe	0.934702	1.13567
ICLDLQAPLYK	norm_light	healthy	0.0319972	0.365722
ILDDLSPR	ratio	critical	0.912826	0.957019
ILDDLSPR	ratio	mild	0.700648	0.933788
ILDDLSPR	ratio	severe	0.471883	0.534287
ILDDLSPR	ratio	healthy	0.783425	1.00618
ILDDLSPR	norm_light	critical	0.555374	0.113908
ILDDLSPR	norm_light	mild	0.176104	0.101122
ILDDLSPR	norm_light	severe	0.268619	0.124334
ILDDLSPR	norm_light	healthy	0.393869	0.109064
LAPLAEDVR	ratio	critical	0.808652	1.58779
LAPLAEDVR	ratio	mild	0.847336	1.3106
LAPLAEDVR	ratio	severe	0.681981	1.40146
LAPLAEDVR	ratio	healthy	-0.0619329	0.203115
LAPLAEDVR	norm_light	critical	0.235842	0.118283
LAPLAEDVR	norm_light	mild	0.131623	0.132536
LAPLAEDVR	norm_light	severe	0.201964	0.0972022
LAPLAEDVR	norm_light	healthy	-0.0531889	0.0238468
LGVYELLLK	ratio	critical	0.885311	0.892084
LGVYELLLK	ratio	mild	0.946268	1.07221
LGVYELLLK	ratio	severe	0.577293	0.625136
LGVYELLLK	ratio	healthy	0.835053	0.752686
LGVYELLLK	norm_light	critical	0.288788	0.259492
LGVYELLLK	norm_light	mild	0.648616	0.534326
LGVYELLLK	norm_light	severe	0.502275	0.577611
LGVYELLLK	norm_light	healthy	0.173353	0.203145
NVVFVIDK	ratio	critical	0.690607	0.684279
NVVFVIDK	ratio	mild	0.65483	0.585957
NVVFVIDK	ratio	severe	0.376135	0.522824
NVVFVIDK	ratio	healthy	0.657818	0.751353
NVVFVIDK	norm_light	critical	0.037874	0.115471
NVVFVIDK	norm_light	mild	0.0448022	0.163124
NVVFVIDK	norm_light	severe	-0.197176	0.0162373
NVVFVIDK	norm_light	healthy	0.0371493	0.145233
QVVAGLNFR	ratio	critical	0.728046	0.819594
QVVAGLNFR	ratio	mild	0.804643	0.902931
QVVAGLNFR	ratio	severe	0.965877	1.132
QVVAGLNFR	ratio	healthy	0.724218	0.954939
QVVAGLNFR	norm_light	critical	0.567055	0.341599
QVVAGLNFR	norm_light	mild	0.389516	0.313852
QVVAGLNFR	norm_light	severe	0.452722	0.634585
QVVAGLNFR	norm_light	healthy	0.627536	0.668342
SDVMYTDWK	ratio	critical	0.85992	0.387831
SDVMYTDWK	ratio	mild	0.865729	0.384371
SDVMYTDWK	ratio	severe	0.922214	0.436812
SDVMYTDWK	ratio	healthy	0.874445	0.727247
SDVMYTDWK	norm_light	critical	0.195303	0.170119
SDVMYTDWK	norm_light	mild	0.826151	0.430358
SDVMYTDWK	norm_light	severe	0.121714	0.195124
SDVMYTDWK	norm_light	healthy	0.548004	0.802109
SPELQAEAK	ratio	critical	0.953254	0.847155
SPELQAEAK	ratio	mild	0.820674	0.593752
SPELQAEAK	ratio	severe	0.764	0.617079
SPELQAEAK	ratio	healthy	0.0464841	0.164583
SPELQAEAK	norm_light	critical	0.170202	0.488891
SPELQAEAK	norm_light	mild	0.757629	0.732576
SPELQAEAK	norm_light	severe	0.359118	0.266061
SPELQAEAK	norm_light	healthy	0.0593955	0.118402
TGISPLALIK	ratio	critical	0.954318	1.21413
TGISPLALIK	ratio	mild	0.925395	1.05936
TGISPLALIK	ratio	severe	0.911786	1.40124
TGISPLALIK	ratio	healthy	0.964446	1.08431
TGISPLALIK	norm_light	critical	0.743413	0.684195
TGISPLALIK	norm_light	mild	0.402505	0.45576
TGISPLALIK	norm_light	severe	0.558652	1.13675
TGISPLALIK	norm_light	healthy	0.192309	0.594189
TVGSDTFYSFK	ratio	critical	0.926704	0.697937
TVGSDTFYSFK	ratio	mild	0.691897	0.592665
TVGSDTFYSFK	ratio	severe	0.818319	0.623525
TVGSDTFYSFK	ratio	healthy	0.767384	0.610391
TVGSDTFYSFK	norm_light	critical	0.655638	0.277187
TVGSDTFYSFK	norm_light	mild	0.304942	0.174143
TVGSDTFYSFK	norm_light	severe	0.48903	0.470573
TVGSDTFYSFK	norm_light	healthy	0.188888	0.226625
VLLDGVQNPR	ratio	critical	0.964375	1.16732
VLLDGVQNPR	ratio	mild	0.985214	1.17582
VLLDGVQNPR	ratio	severe	0.988021	1.19399
VLLDGVQNPR	ratio	healthy	0.895732	1.17011
VLLDGVQNPR	norm_light	critical	0.486877	0.446511
VLLDGVQNPR	norm_light	mild	0.413873	0.392831
VLLDGVQNPR	norm_light	severe	0.620147	1.0894
VLLDGVQNPR	norm_light	healthy	0.16004	0.514293
VTTVASHTSDSDVPSGVTEVVVK	ratio	critical	0.908556	1.02644
VTTVASHTSDSDVPSGVTEVVVK	ratio	mild	0.871627	0.867855
VTTVASHTSDSDVPSGVTEVVVK	ratio	severe	0.746407	0.818742
VTTVASHTSDSDVPSGVTEVVVK	ratio	healthy	0.657207	0.544086
VTTVASHTSDSDVPSGVTEVVVK	norm_light	critical	0.428311	0.482248
VTTVASHTSDSDVPSGVTEVVVK	norm_light	mild	0.248852	0.382476
VTTVASHTSDSDVPSGVTEVVVK	norm_light	severe	0.770173	0.869427
VTTVASHTSDSDVPSGVTEVVVK	norm_light	healthy	0.0764272	0.172158
WIYHLTEGSTDLR	ratio	critical	0.931435	0.915902
WIYHLTEGSTDLR	ratio	mild	0.827044	0.888006
WIYHLTEGSTDLR	ratio	severe	0.917372	1.42053
WIYHLTEGSTDLR	ratio	healthy	0.406476	0.788071
WIYHLTEGSTDLR	norm_light	critical	0.699335	0.344958
WIYHLTEGSTDLR	norm_light	mild	0.322871	0.349856
WIYHLTEGSTDLR	norm_light	severe	0.546045	0.447938
WIYHLTEGSTDLR	norm_light	healthy	0.00273103	0.100048
WYVDGVEVHNAK	ratio	critical	0.933816	0.361425
WYVDGVEVHNAK	ratio	mild	0.902717	0.436309
WYVDGVEVHNAK	ratio	severe	0.978404	0.655294
WYVDGVEVHNAK	ratio	healthy	0.732752	0.454176
WYVDGVEVHNAK	norm_light	critical	0.803738	0.195867
WYVDGVEVHNAK	norm_light	mild	0.797879	0.254968
WYVDGVEVHNAK	norm_light	severe	0.416413	0.761456
WYVDGVEVHNAK	norm_light	healthy	0.244934	0.185747
YFIDFVAR	ratio	critical	0.752891	0.652977
YFIDFVAR	ratio	mild	0.726924	1.11395
YFIDFVAR	ratio	severe	0.820974	0.507744
YFIDFVAR	ratio	healthy	0.567129	0.568433
YFIDFVAR	norm_light	critical	0.539585	0.364922
YFIDFVAR	norm_light	mild	0.137898	0.171058
YFIDFVAR	norm_light	severe	0.448987	0.499471
YFIDFVAR	norm_light	healthy	0.186738	0.260131
YGLVTYATYPK	ratio	critical	0.942287	1.02706
YGLVTYATYPK	ratio	mild	0.976774	0.902487
YGLVTYATYPK	ratio	severe	0.823961	1.3707
YGLVTYATYPK	ratio	healthy	0.664188	1.47215
YGLVTYATYPK	norm_light	critical	0.705699	0.679495
YGLVTYATYPK	norm_light	mild	0.848291	0.421173
YGLVTYATYPK	norm_light	severe	0.061114	0.28717
YGLVTYATYPK	norm_light	healthy	0.354255	0.408655
ADLSGITGAR	ratio	critical	0.0269427	0.0714826
ADLSGITGAR	ratio	mild	0.647757	0.273267
ADLSGITGAR	ratio	severe	-0.118394	0.166362
ADLSGITGAR	ratio	healthy	0.49041	0.441112
ADLSGITGAR	norm_light	critical	-0.0760405	0.0206273
ADLSGITGAR	norm_light	mild	0.151101	0.113522
ADLSGITGAR	norm_light	severe	-0.0723984	0.0745754
ADLSGITGAR	norm_light	healthy	0.490958	0.263426
AIGYLNTGYQR	ratio	critical	0.882173	1.04637
AIGYLNTGYQR	ratio	mild	0.786515	0.797809
AIGYLNTGYQR	ratio	severe	0.704205	0.981814
AIGYLNTGYQR	ratio	healthy	0.893536	1.07194
AIGYLNTGYQR	norm_light	critical	0.489409	0.765845
AIGYLNTGYQR	norm_light	mild	0.0125937	0.383567
AIGYLNTGYQR	norm_light	severe	0.219266	0.977217
AIGYLNTGYQR	norm_light	healthy	0.343815	0.373161
EIGELYLPK	ratio	critical	0.736711	0.329802
EIGELYLPK	ratio	mild	0.867232	0.554331
EIGELYLPK	ratio	severe	0.526326	0.375008
EIGELYLPK	ratio	healthy	0.895604	0.888436
EIGELYLPK	norm_light	critical	0.483836	0.162851
EIGELYLPK	norm_light	mild	0.549704	0.209737
EIGELYLPK	norm_light	severe	0.0201178	0.122394
EIGELYLPK	norm_light	healthy	0.229858	0.187606
EQLSLLDR	ratio	critical	0.636098	0.155469
EQLSLLDR	ratio	mild	0.829506	0.262049
EQLSLLDR	ratio	severe	0.647311	0.32761
EQLSLLDR	ratio	healthy	0.417709	0.440432
EQLSLLDR	norm_light	critical	-0.0352596	0.0452833
EQLSLLDR	norm_light	mild	0.226382	0.193891
EQLSLLDR	norm_light	severe	0.196735	-0.188097
EQLSLLDR	norm_light	healthy	0.536338	0.267174
FEVQVTVPK	ratio	critical	0.97355	1.07667
FEVQVTVPK	ratio	mild	0.70712	0.608461
FEVQVTVPK	ratio	severe	0.732167	0.824173
FEVQVTVPK	ratio	healthy	0.836354	0.643189
FEVQVTVPK	norm_light	critical	0.441406	0.508194
FEVQVTVPK	norm_light	mild	-0.122783	0.0349913
FEVQVTVPK	norm_light	severe	0.118455	0.307906
FEVQVTVPK	norm_light	healthy	0.577899	0.300397
FSVVYAK	ratio	critical	0.938672	1.99143
FSVVYAK	ratio	mild	0.930113	1.04784
FSVVYAK	ratio	severe	0.886479	1.43834
FSVVYAK	ratio	healthy	0.71849	0.836812
FSVVYAK	norm_light	critical	0.270612	0.651209
FSVVYAK	norm_light	mild	0.181111	0.562358
FSVVYAK	norm_light	severe	0.346676	0.466272
FSVVYAK	norm_light	healthy	-0.00523374	0.0749398
GAYPLSIEPIGVR	ratio	critical	0.888769	1.51597
GAYPLSIEPIGVR	ratio	mild	0.844821	1.75849
GAYPLSIEPIGVR	ratio	severe	0.101439	0.798141
GAYPLSIEPIGVR	ratio	healthy	0.953076	1.73321
GAYPLSIEPIGVR	norm_light	critical	0.547616	0.14566
GAYPLSIEPIGVR	norm_light	mild	0.558544	0.149814
GAYPLSIEPIGVR	norm_light	severe	-0.194198	-0.017021
GAYPLSIEPIGVR	norm_light	healthy	0.78531	0.285997
GLPSSIEK	ratio	critical	0.967662	1.04274
GLPSSIEK	ratio	mild	0.985486	1.09555
GLPSSIEK	ratio	severe	0.860583	1.17766
GLPSSIEK	ratio	healthy	0.976804	1.21603
GLPSSIEK	norm_light	critical	0.554269	0.130822
GLPSSIEK	norm_light	mild	0.583261	0.0759572
GLPSSIEK	norm_light	severe	0.34576	0.159195
GLPSSIEK	norm_light	healthy	0.401814	0.1608
GWVTDGFSSLK	ratio	critical	0.967197	0.507603
GWVTDGFSSLK	ratio	mild	0.978068	0.632987
GWVTDGFSSLK	ratio	severe	0.985317	0.727859
GWVTDGFSSLK	ratio	healthy	0.947238	0.619579
GWVTDGFSSLK	norm_light	critical	0.724367	0.270776
GWVTDGFSSLK	norm_light	mild	0.786211	0.600821
GWVTDGFSSLK	norm_light	severe	0.86185	0.426312
GWVTDGFSSLK	norm_light	healthy	0.616297	0.384047
IQHPFTVEEFVLPK	ratio	critical	0.92053	1.18084
IQHPFTVEEFVLPK	ratio	mild	0.970475	0.891279
IQHPFTVEEFVLPK	ratio	severe	0.19697	1.31015
IQHPFTVEEFVLPK	ratio	healthy	0.984798	0.944018
IQHPFTVEEFVLPK	norm_light	critical	0.805397	0.756709
IQHPFTVEEFVLPK	norm_light	mild	0.70967	0.688007
IQHPFTVEEFVLPK	norm_light	severe	0.194099	0.83394
IQHPFTVEEFVLPK	norm_light	healthy	0.854156	0.785256
ITLLSALVETR	ratio	critical	0.809808	0.534487
ITLLSALVETR	ratio	mild	0.820009	0.679052
ITLLSALVETR	ratio	severe	0.54228	0.614493
ITLLSALVETR	ratio	healthy	0.636118	0.890023
ITLLSALVETR	norm_light	critical	0.415246	0.508776
ITLLSALVETR	norm_light	mild	0.605098	0.740528
ITLLSALVETR	norm_light	severe	0.066048	0.53166
ITLLSALVETR	norm_light	healthy	0.522746	0.705168
LLIYGASSR	ratio	critical	0.958405	0.82818
LLIYGASSR	ratio	mild	0.810824	0.748951
LLIYGASSR	ratio	severe	0.856394	1.07998
LLIYGASSR	ratio	healthy	0.805531	1.02933
LLIYGASSR	norm_light	critical	0.573905	0.415485
LLIYGASSR	norm_light	mild	0.308151	0.232695
LLIYGASSR	norm_light	severe	0.540499	0.60803
LLIYGASSR	norm_light	healthy	0.405535	0.247165
LLIYWASTR	ratio	critical	0.949226	1.07703
LLIYWASTR	ratio	mild	0.874811	0.8801
LLIYWASTR	ratio	severe	0.709662	1.31266
LLIYWASTR	ratio	healthy	0.837841	0.820098
LLIYWASTR	norm_light	critical	0.623304	0.687452
LLIYWASTR	norm_light	mild	0.553505	0.708191
LLIYWASTR	norm_light	severe	0.369043	0.751709
LLIYWASTR	norm_light	healthy	0.317917	0.370552
SDVVYTDWK	ratio	critical	0.641188	0.529897
SDVVYTDWK	ratio	mild	0.182166	0.320092
SDVVYTDWK	ratio	severe	0.443538	0.97009
SDVVYTDWK	ratio	healthy	0.851378	2.28238
SDVVYTDWK	norm_light	critical	0.380984	0.154921
SDVVYTDWK	norm_light	mild	0.364268	0.159901
SDVVYTDWK	norm_light	severe	0.227364	-0.521609
SDVVYTDWK	norm_light	healthy	-0.0176301	0.169505
VELEDWNGR	ratio	critical	0.768529	0.369178
VELEDWNGR	ratio	mild	0.893233	0.396548
VELEDWNGR	ratio	severe	0.78078	0.301116
VELEDWNGR	ratio	healthy	0.790973	0.569017
VELEDWNGR	norm_light	critical	0.292337	0.287442
VELEDWNGR	norm_light	mild	0.639686	0.342283
VELEDWNGR	norm_light	severe	0.104696	0.483628
VELEDWNGR	norm_light	healthy	0.203386	0.323962
VHQYFNVELIQPGAVK	ratio	critical	0.965318	0.806514
VHQYFNVELIQPGAVK	ratio	mild	0.958069	0.921653
VHQYFNVELIQPGAVK	ratio	severe	0.848919	0.838528
VHQYFNVELIQPGAVK	ratio	healthy	0.892197	0.787874
VHQYFNVELIQPGAVK	norm_light	critical	0.496649	0.258116
VHQYFNVELIQPGAVK	norm_light	mild	0.0110801	0.129275
VHQYFNVELIQPGAVK	norm_light	severe	0.634228	0.399244
VHQYFNVELIQPGAVK	norm_light	healthy	0.481785	0.28394
VLNQELR	ratio	critical	0.848074	1.29053
VLNQELR	ratio	mild	0.555362	1.30345
VLNQELR	ratio	severe	0.40326	1.36677
VLNQELR	ratio	healthy	-0.027022	0.42929
VLNQELR	norm_light	critical	0.0737506	0.0587984
VLNQELR	norm_light	mild	0.297384	0.0884227
VLNQELR	norm_light	severe	0.00131983	0.0666503
VLNQELR	norm_light	healthy	0.0644776	0.0257419
YQISVNK	ratio	critical	0.713232	0.299005
YQISVNK	ratio	mild	0.301194	0.198317
YQISVNK	ratio	severe	0.0696885	0.206158
YQISVNK	ratio	healthy	0.392147	0.406541
YQISVNK	norm_light	critical	0.0241685	0.0263209
YQISVNK	norm_light	mild	-0.0101843	0.0388873
YQISVNK	norm_light	severe	-0.193982	-0.0118855
YQISVNK	norm_light	healthy	0.0606586	0.0528991
YVGGQEHFAHLLILR	ratio	critical	0.641138	0.775749
YVGGQEHFAHLLILR	ratio	mild	0.929275	0.913297
YVGGQEHFAHLLILR	ratio	severe	0.516041	1.17106
YVGGQEHFAHLLILR	ratio	healthy	0.818841	0.647513
YVGGQEHFAHLLILR	norm_light	critical	0.112614	0.0261288
YVGGQEHFAHLLILR	norm_light	mild	0.146386	-0.0358669
YVGGQEHFAHLLILR	norm_light	severe	0.101646	-0.143664
YVGGQEHFAHLLILR	norm_light	healthy	0.239506	0.0744485
ATEHLSTLSEK	ratio	critical	-0.0908972	-0.0310423
ATEHLSTLSEK	ratio	mild	-0.0324068	2.89104
ATEHLSTLSEK	ratio	severe	-0.197177	0.590625
ATEHLSTLSEK	ratio	healthy	-0.0519339	-1.29432
ATEHLSTLSEK	norm_light	critical	-0.058501	0.02165
ATEHLSTLSEK	norm_light	mild	0.209249	0.0473259
ATEHLSTLSEK	norm_light	severe	-0.0323353	0.0325176
ATEHLSTLSEK	norm_light	healthy	-0.0758689	-0.00361152
AVLTIDEK	ratio	critical	-0.0322355	-0.355169
AVLTIDEK	ratio	mild	0.143559	0.640552
AVLTIDEK	ratio	severe	-0.0542623	-0.967691
AVLTIDEK	ratio	healthy	0.462809	0.477842
AVLTIDEK	norm_light	critical	0.174136	-0.0121286
AVLTIDEK	norm_light	mild	-0.125	-8.67023e-07
AVLTIDEK	norm_light	severe	-0.142574	-0.038915
AVLTIDEK	norm_light	healthy	0.224617	0.0313524
DASGVTFTWTPSSGK	ratio	critical	0.937186	0.574623
DASGVTFTWTPSSGK	ratio	mild	0.963887	0.541612
DASGVTFTWTPSSGK	ratio	severe	0.927505	0.559512
DASGVTFTWTPSSGK	ratio	healthy	0.828511	0.557813
DASGVTFTWTPSSGK	norm_light	critical	0.692328	0.15897
DASGVTFTWTPSSGK	norm_light	mild	0.594501	0.171665
DASGVTFTWTPSSGK	norm_light	severe	0.59205	0.35637
DASGVTFTWTPSSGK	norm_light	healthy	0.68537	0.422542
DSTYSLSSTLTLSK	ratio	critical	0.98331	0.664746
DSTYSLSSTLTLSK	ratio	mild	0.907338	0.594376
DSTYSLSSTLTLSK	ratio	severe	0.942137	0.513489
DSTYSLSSTLTLSK	ratio	healthy	0.851949	0.604709
DSTYSLSSTLTLSK	norm_light	critical	0.625894	0.17797
DSTYSLSSTLTLSK	norm_light	mild	0.270866	0.129911
DSTYSLSSTLTLSK	norm_light	severe	0.49775	0.19734
DSTYSLSSTLTLSK	norm_light	healthy	0.184086	0.094196
FNWYVDGVEVHNAK	ratio	critical	0.565276	1.91244
FNWYVDGVEVHNAK	ratio	mild	0.22936	0.785293
FNWYVDGVEVHNAK	ratio	severe	0.603505	0.941943
FNWYVDGVEVHNAK	ratio	healthy	0.271244	0.905082
FNWYVDGVEVHNAK	norm_light	critical	-0.0196813	0.016337
FNWYVDGVEVHNAK	norm_light	mild	-0.141317	-0.00230273
FNWYVDGVEVHNAK	norm_light	severe	-0.0853901	0.0150681
FNWYVDGVEVHNAK	norm_light	healthy	-0.0536657	0.00906187
GGYTLVSGYPK	ratio	critical	0.881505	1.01966
GGYTLVSGYPK	ratio	mild	0.828823	0.709839
GGYTLVSGYPK	ratio	severe	0.974471	1.03314
GGYTLVSGYPK	ratio	healthy	0.876763	1.06655
GGYTLVSGYPK	norm_light	critical	0.45794	0.389076
GGYTLVSGYPK	norm_light	mild	0.267539	0.210322
GGYTLVSGYPK	norm_light	severe	0.6445	0.681343
GGYTLVSGYPK	norm_light	healthy	0.119992	0.133773
GPSVFPLAPSSK	ratio	critical	0.667786	0.0425838
GPSVFPLAPSSK	ratio	mild	0.499315	0.0410513
GPSVFPLAPSSK	ratio	severe	0.454172	0.0369183
GPSVFPLAPSSK	ratio	healthy	0.513511	0.0718106
GPSVFPLAPSSK	norm_light	critical	0.21038	0.00422228
GPSVFPLAPSSK	norm_light	mild	-0.0925809	-0.000549138
GPSVFPLAPSSK	norm_light	severe	-0.19941	0.000126356
GPSVFPLAPSSK	norm_light	healthy	-0.0234207	-0.00120884
GSESGIFTNTK	ratio	critical	0.642552	0.148484
GSESGIFTNTK	ratio	mild	0.831149	0.17516
GSESGIFTNTK	ratio	severe	0.413812	0.19913
GSESGIFTNTK	ratio	healthy	0.65873	0.271056
GSESGIFTNTK	norm_light	critical	0.385219	0.0966702
GSESGIFTNTK	norm_light	mild	0.305465	0.105941
GSESGIFTNTK	norm_light	severe	0.436773	0.205125
GSESGIFTNTK	norm_light	healthy	0.473651	0.232168
LLDNWDSVTSTFSK	ratio	critical	0.850505	1.17411
LLDNWDSVTSTFSK	ratio	mild	0.651662	3.46895
LLDNWDSVTSTFSK	ratio	severe	0.200866	0.827023
LLDNWDSVTSTFSK	ratio	healthy	-0.0171261	1.91776
LLDNWDSVTSTFSK	norm_light	critical	-0.0819271	-0.0310951
LLDNWDSVTSTFSK	norm_light	mild	-0.0516909	-0.125558
LLDNWDSVTSTFSK	norm_light	severe	-0.182999	0.0590427
LLDNWDSVTSTFSK	norm_light	healthy	-0.0749082	0.0152628
LSITGTYDLK	ratio	critical	0.902181	0.0899307
LSITGTYDLK	ratio	mild	0.882773	0.105057
LSITGTYDLK	ratio	severe	0.860301	0.100798
LSITGTYDLK	ratio	healthy	0.669729	0.0866125
LSITGTYDLK	norm_light	critical	0.0878231	0.0432422
LSITGTYDLK	norm_light	mild	0.302638	0.0823442
LSITGTYDLK	norm_light	severe	-0.193279	0.0142597
LSITGTYDLK	norm_light	healthy	0.523856	0.144171
NVPLPVIAELPPK	ratio	critical	0.983168	1.01452
NVPLPVIAELPPK	ratio	mild	0.995393	0.967604
NVPLPVIAELPPK	ratio	severe	0.958645	1.0846
NVPLPVIAELPPK	ratio	healthy	0.991037	0.910945
NVPLPVIAELPPK	norm_light	critical	0.940794	0.234017
NVPLPVIAELPPK	norm_light	mild	0.920387	0.225085
NVPLPVIAELPPK	norm_light	severe	0.853688	0.260321
NVPLPVIAELPPK	norm_light	healthy	0.895779	0.336383
SVSLPSLDPASAK	ratio	critical	0.957738	0.953447
SVSLPSLDPASAK	ratio	mild	0.854997	0.981086
SVSLPSLDPASAK	ratio	severe	0.907321	0.919127
SVSLPSLDPASAK	ratio	healthy	0.935786	1.09931
SVSLPSLDPASAK	norm_light	critical	0.78062	0.601644
SVSLPSLDPASAK	norm_light	mild	0.544673	0.389775
SVSLPSLDPASAK	norm_light	severe	0.877432	0.958319
SVSLPSLDPASAK	norm_light	healthy	0.327762	0.791164
TPLTATLSK	ratio	mild	-0.166295	-0.000107218
TPLTATLSK	ratio	critical	-0.0305222	0.0139115
TPLTATLSK	ratio	severe	-0.207361	0.00200096
TPLTATLSK	ratio	healthy	-0.0456425	0.00343104
TPLTATLSK	norm_light	mild	-0.053194	46.5452
TPLTATLSK	norm_light	critical	-0.197578	-4.53182
TPLTATLSK	norm_light	severe	-0.32822	24.5468
TPLTATLSK	norm_light	healthy	-0.0540099	4.52351
TVAAPSVFIFPPSDEQLK	ratio	critical	0.884442	0.639721
TVAAPSVFIFPPSDEQLK	ratio	mild	0.883563	0.593248
TVAAPSVFIFPPSDEQLK	ratio	severe	0.852604	0.954107
TVAAPSVFIFPPSDEQLK	ratio	healthy	0.932803	0.685223
TVAAPSVFIFPPSDEQLK	norm_light	critical	0.328817	0.048907
TVAAPSVFIFPPSDEQLK	norm_light	mild	0.128135	0.0252295
TVAAPSVFIFPPSDEQLK	norm_light	severe	0.359289	0.0639409
TVAAPSVFIFPPSDEQLK	norm_light	healthy	0.26436	0.0549126
VGYVSGWGR	ratio	critical	0.27416	0.0689216
VGYVSGWGR	ratio	mild	0.00962684	0.0128298
VGYVSGWGR	ratio	severe	0.579527	0.0827809
VGYVSGWGR	ratio	healthy	0.637117	0.23554
VGYVSGWGR	norm_light	critical	-0.0180397	0.0231552
VGYVSGWGR	norm_light	mild	-0.104249	-0.00364929
VGYVSGWGR	norm_light	severe	0.27593	0.0650616
VGYVSGWGR	norm_light	healthy	0.611342	0.245748
VSFLSALEEYTK	ratio	healthy	-0.487311	14.9232
VSFLSALEEYTK	norm_light	healthy	0.724828	0.00435542
VTSIQDWVQK	ratio	critical	0.0393725	0.0951094
VTSIQDWVQK	ratio	mild	0.0644574	0.0792705
VTSIQDWVQK	ratio	severe	0.704433	0.232463
VTSIQDWVQK	ratio	healthy	0.90486	0.552738
VTSIQDWVQK	norm_light	critical	-0.034541	0.0303425
VTSIQDWVQK	norm_light	mild	-0.00729222	0.0240894
VTSIQDWVQK	norm_light	severe	0.482033	0.14381
VTSIQDWVQK	norm_light	healthy	0.698639	0.412297
VVSVLTVVHQDWLNGK	ratio	critical	0.979162	1.02882
VVSVLTVVHQDWLNGK	ratio	mild	0.952464	1.08513
VVSVLTVVHQDWLNGK	ratio	severe	0.983868	0.906087
VVSVLTVVHQDWLNGK	ratio	healthy	0.975468	1.0187
VVSVLTVVHQDWLNGK	norm_light	critical	0.734085	0.105811
VVSVLTVVHQDWLNGK	norm_light	mild	0.720659	0.0824286
VVSVLTVVHQDWLNGK	norm_light	severe	0.906946	0.156933
VVSVLTVVHQDWLNGK	norm_light	healthy	0.637094	0.0627941
YEASILTHDSSIR	ratio	critical	0.698523	0.305137
YEASILTHDSSIR	ratio	mild	0.511503	0.256736
YEASILTHDSSIR	ratio	severe	0.0583078	-0.251369
YEASILTHDSSIR	ratio	healthy	0.530848	0.632865
YEASILTHDSSIR	norm_light	critical	0.216016	0.0150908
YEASILTHDSSIR	norm_light	mild	0.274552	-0.0137782
YEASILTHDSSIR	norm_light	severe	-0.143603	-0.00690352
YEASILTHDSSIR	norm_light	healthy	0.258836	0.023085

## Sheet: Kendall´s Tau trend_WHO 
Statistical analysis of each peptide in both MS methods . two-sided Kendall´s Tau trend test between peptide quantitites and COVID19 treatment escalation score (WHO 0, 3, 4, 5, 6, 7)
*calculation method: norm_light: median normalised endogenous quantity. ratio:endogenous quantity / heavy peptide quantity
MS	normalization method	Stripped.Sequence	Peptide.Genes	pval.kt	p.adjust.bh.kt	slope.kt	regulation	significant
MRMHR	ratio	LDTLAQEVALLK	CLEC3B-LDTLAQEVALLK	6.84652e-10	1.05986e-07	-0.0114165	down	Y
MRMHR	ratio	SPELQAEAK	APOA2-SPELQAEAK	1.4645e-09	1.05986e-07	-0.215358	down	Y
uZSWATH_DIANN	ratio	LDTLAQEVALLK	CLEC3B-LDTLAQEVALLK	1.66004e-09	2.71595e-07	-0.0120347	down	Y
MRMHR	ratio	AGALNSNDAFVLK	GSN-AGALNSNDAFVLK	1.88093e-09	1.05986e-07	-0.0219794	down	Y
MRMHR	ratio	ALDFAVGEYNK	CST3-ALDFAVGEYNK	2.13037e-09	1.05986e-07	0.0334153	up	Y
uZSWATH_DIANN	norm_light	HVVPNEVVVQR	GSN-HVVPNEVVVQR	2.7296e-09	3.77227e-07	-3122.8	down	Y
uZSWATH_DIANN	ratio	AGALNSNDAFVLK	GSN-AGALNSNDAFVLK	2.7296e-09	2.71595e-07	-0.0234174	down	Y
MRMHR	ratio	HVVPNEVVVQR	GSN-HVVPNEVVVQR	3.08788e-09	1.22898e-07	-0.0360065	down	Y
uZSWATH_DIANN	norm_light	LDTLAQEVALLK	CLEC3B-LDTLAQEVALLK	3.94698e-09	3.77227e-07	-614.09	down	Y
uZSWATH_DIANN	norm_light	AGALNSNDAFVLK	GSN-AGALNSNDAFVLK	5.68683e-09	3.77227e-07	-1524.93	down	Y
uZSWATH_DIANN	ratio	SPELQAEAK	APOA2-SPELQAEAK	8.16427e-09	5.41563e-07	-0.127506	down	Y
MRMHR	norm_light	LDTLAQEVALLK	CLEC3B-LDTLAQEVALLK	9.2028e-09	1.83136e-06	-548.563	down	Y
uZSWATH_DIANN	norm_light	ALDFAVGEYNK	CST3-ALDFAVGEYNK	1.03693e-08	5.15873e-07	276.196	up	Y
uZSWATH_DIANN	norm_light	EITALAPSTMK	ACTA1;ACTA2;ACTB;ACTC1;ACTG1;ACTG2-EITALAPSTMK	1.31489e-08	5.23327e-07	185.622	up	Y
uZSWATH_DIANN	ratio	HVVPNEVVVQR	GSN-HVVPNEVVVQR	1.47979e-08	6.65862e-07	-0.0338153	down	Y
MRMHR	ratio	DYIFGNYIER	ITIH3-DYIFGNYIER	1.66471e-08	5.52127e-07	0.653598	up	Y
uZSWATH_DIANN	norm_light	DYIFGNYIER	ITIH3-DYIFGNYIER	1.87198e-08	6.20875e-07	2129.31	up	Y
uZSWATH_DIANN	ratio	VAAGAFQGLR	LRG1-VAAGAFQGLR	2.10423e-08	6.65862e-07	0.0607808	up	Y
uZSWATH_DIANN	ratio	VVEESELAR	C9-VVEESELAR	2.65557e-08	6.65862e-07	0.0924757	up	Y
MRMHR	norm_light	AGALNSNDAFVLK	GSN-AGALNSNDAFVLK	2.98147e-08	2.96656e-06	-1103.58	down	Y
MRMHR	ratio	VAAGAFQGLR	LRG1-VAAGAFQGLR	2.98147e-08	8.29982e-07	0.0560964	up	Y
uZSWATH_DIANN	ratio	DLLLPQPDLR	LRG1-DLLLPQPDLR	2.98147e-08	6.65862e-07	0.128523	up	Y
MRMHR	ratio	WEMPFDPQDTHQSR	SERPINA3-WEMPFDPQDTHQSR	3.34604e-08	8.29982e-07	0.304212	up	Y
uZSWATH_DIANN	norm_light	LLEVPEGR	C1S-LLEVPEGR	3.34604e-08	9.3373e-07	1773.54	up	Y
uZSWATH_DIANN	ratio	ALDFAVGEYNK	CST3-ALDFAVGEYNK	3.34604e-08	6.65862e-07	0.0273337	up	Y
uZSWATH_DIANN	ratio	DYIFGNYIER	ITIH3-DYIFGNYIER	3.34604e-08	6.65862e-07	0.637499	up	Y
uZSWATH_DIANN	ratio	GQTLLAVAK	LRG1-GQTLLAVAK	3.34604e-08	6.65862e-07	0.0459251	up	Y
MRMHR	ratio	IVIEYVDR	CFI-IVIEYVDR	3.75369e-08	8.29982e-07	0.286937	up	Y
uZSWATH_DIANN	norm_light	TNFDNDIALVR	C1S-TNFDNDIALVR	3.75369e-08	9.3373e-07	509.54	up	Y
uZSWATH_DIANN	ratio	EITALAPSTMK	ACTA1;ACTA2;ACTB;ACTC1;ACTG1;ACTG2-EITALAPSTMK	4.20933e-08	7.61505e-07	0.00112516	up	Y
uZSWATH_DIANN	norm_light	SPELQAEAK	APOA2-SPELQAEAK	4.7184e-08	9.38961e-07	-7726.54	down	Y
uZSWATH_DIANN	norm_light	VAAGAFQGLR	LRG1-VAAGAFQGLR	4.7184e-08	9.38961e-07	4996.02	up	Y
MRMHR	ratio	DLLLPQPDLR	LRG1-DLLLPQPDLR	5.28693e-08	9.82001e-07	0.145311	up	Y
MRMHR	ratio	ITLLSALVETR	SERPINA3-ITLLSALVETR	5.92161e-08	9.82001e-07	1.29281	up	Y
MRMHR	ratio	VSFLSALEEYTK	APOA1-VSFLSALEEYTK	5.92161e-08	9.82001e-07	-0.104792	down	Y
MRMHR	ratio	NVVFVIDK	ITIH4-NVVFVIDK	6.62985e-08	1.01488e-06	0.520734	up	Y
MRMHR	ratio	FSVVYAK	AHSG-FSVVYAK	7.41985e-08	1.05468e-06	-0.0428101	down	Y
MRMHR	ratio	EITALAPSTMK	ACTA1;ACTA2;ACTB;ACTC1;ACTG1;ACTG2-EITALAPSTMK	9.28239e-08	1.23146e-06	0.000679446	up	Y
uZSWATH_DIANN	ratio	WEMPFDPQDTHQSR	SERPINA3-WEMPFDPQDTHQSR	9.28239e-08	1.53933e-06	0.322457	up	Y
uZSWATH_DIANN	norm_light	DLLLPQPDLR	LRG1-DLLLPQPDLR	1.03761e-07	1.58834e-06	8032.14	up	Y
uZSWATH_DIANN	norm_light	FSVVYAK	AHSG-FSVVYAK	1.03761e-07	1.58834e-06	-12300.9	down	Y
uZSWATH_DIANN	norm_light	GQTLLAVAK	LRG1-GQTLLAVAK	1.03761e-07	1.58834e-06	4928.41	up	Y
MRMHR	ratio	LSPIYNLVPVK	C9-LSPIYNLVPVK	1.29498e-07	1.61063e-06	0.0550071	up	Y
uZSWATH_DIANN	norm_light	VVEESELAR	C9-VVEESELAR	1.29498e-07	1.84072e-06	3827.49	up	Y
uZSWATH_DIANN	ratio	LLEVPEGR	C1S-LLEVPEGR	1.29498e-07	1.84072e-06	0.0948989	up	Y
uZSWATH_DIANN	ratio	VEGTAFVIFGIQDGEQR	C3-VEGTAFVIFGIQDGEQR	1.29498e-07	1.84072e-06	0.148272	up	Y
uZSWATH_DIANN	ratio	VSFLSALEEYTK	APOA1-VSFLSALEEYTK	1.42865e-07	1.89534e-06	-0.0789347	down	Y
uZSWATH_DIANN	ratio	LGVYELLLK	ITIH4-LGVYELLLK	1.80018e-07	2.23897e-06	0.0653928	up	Y
MRMHR	ratio	ADLSGITGAR	SERPINA3-ADLSGITGAR	2.0075e-07	2.10259e-06	0.316936	up	Y
MRMHR	ratio	FFGHGAEDSLADQAANEWGR	SAA1-FFGHGAEDSLADQAANEWGR	2.0075e-07	2.10259e-06	4.81584	up	Y
MRMHR	ratio	GQTLLAVAK	LRG1-GQTLLAVAK	2.0075e-07	2.10259e-06	0.0338681	up	Y
uZSWATH_DIANN	ratio	ITLLSALVETR	SERPINA3-ITLLSALVETR	2.0075e-07	2.34995e-06	0.817872	up	Y
MRMHR	norm_light	ESDTSYVSLK	CRP-ESDTSYVSLK	2.2378e-07	9.41498e-06	5424.65	up	Y
MRMHR	ratio	VEGTAFVIFGIQDGEQR	C3-VEGTAFVIFGIQDGEQR	2.2378e-07	2.22661e-06	0.139615	up	Y
uZSWATH_DIANN	norm_light	STGSWSTLK	CFB-STGSWSTLK	2.2378e-07	2.96882e-06	3135.13	up	Y
MRMHR	ratio	EIGELYLPK	SERPINA3-EIGELYLPK	2.49354e-07	2.25552e-06	0.18232	up	Y
MRMHR	ratio	VVEESELAR	C9-VVEESELAR	2.49354e-07	2.25552e-06	0.083244	up	Y
uZSWATH_DIANN	norm_light	FFGHGAEDSLADQAANEWGR	SAA1-FFGHGAEDSLADQAANEWGR	2.49354e-07	3.10134e-06	17215.8	up	Y
uZSWATH_DIANN	ratio	FFGHGAEDSLADQAANEWGR	SAA1-FFGHGAEDSLADQAANEWGR	2.49354e-07	2.75675e-06	3.0476	up	Y
MRMHR	norm_light	DYIFGNYIER	ITIH3-DYIFGNYIER	2.7774e-07	9.41498e-06	1793.09	up	Y
MRMHR	norm_light	EITALAPSTMK	ACTA1;ACTA2;ACTB;ACTC1;ACTG1;ACTG2-EITALAPSTMK	2.7774e-07	9.41498e-06	149.743	up	Y
MRMHR	ratio	GYSIFSYATK	CRP-GYSIFSYATK	2.7774e-07	2.40306e-06	0.27241	up	Y
uZSWATH_DIANN	norm_light	ITLPDFTGDLR	LBP-ITLPDFTGDLR	2.7774e-07	3.2512e-06	2463.07	up	Y
MRMHR	ratio	LGVYELLLK	ITIH4-LGVYELLLK	3.09236e-07	2.56408e-06	0.0649205	up	Y
uZSWATH_DIANN	ratio	FSVVYAK	AHSG-FSVVYAK	3.09236e-07	3.0769e-06	-0.053208	down	Y
uZSWATH_DIANN	ratio	NVVFVIDK	ITIH4-NVVFVIDK	3.09236e-07	3.0769e-06	0.42826	up	Y
uZSWATH_DIANN	norm_light	DGAGDVAFVK	TF-DGAGDVAFVK	3.44166e-07	3.60469e-06	-583.33	down	Y
uZSWATH_DIANN	norm_light	WEMPFDPQDTHQSR	SERPINA3-WEMPFDPQDTHQSR	3.44166e-07	3.60469e-06	6570.33	up	Y
uZSWATH_DIANN	ratio	EIGELYLPK	SERPINA3-EIGELYLPK	3.44166e-07	3.26138e-06	0.10891	up	Y
MRMHR	norm_light	ITLLSALVETR	SERPINA3-ITLLSALVETR	3.8289e-07	9.41498e-06	14925.4	up	Y
MRMHR	ratio	ESDTSYVSLK	CRP-ESDTSYVSLK	3.8289e-07	2.93058e-06	2.56639	up	Y
MRMHR	ratio	ITLPDFTGDLR	LBP-ITLPDFTGDLR	3.8289e-07	2.93058e-06	0.137574	up	Y
uZSWATH_DIANN	norm_light	VEGTAFVIFGIQDGEQR	C3-VEGTAFVIFGIQDGEQR	3.8289e-07	3.80976e-06	479.999	up	Y
uZSWATH_DIANN	ratio	ITLPDFTGDLR	LBP-ITLPDFTGDLR	3.8289e-07	3.46342e-06	0.123287	up	Y
MRMHR	norm_light	FFGHGAEDSLADQAANEWGR	SAA1-FFGHGAEDSLADQAANEWGR	4.25803e-07	9.41498e-06	27505.8	up	Y
MRMHR	norm_light	GYSIFSYATK	CRP-GYSIFSYATK	4.25803e-07	9.41498e-06	3225.3	up	Y
MRMHR	norm_light	VEGTAFVIFGIQDGEQR	C3-VEGTAFVIFGIQDGEQR	4.25803e-07	9.41498e-06	553.153	up	Y
uZSWATH_DIANN	ratio	VFQFLEK	C5-VFQFLEK	4.25803e-07	3.68412e-06	0.0770584	up	Y
MRMHR	ratio	EQLSLLDR	SERPINA3-EQLSLLDR	4.73338e-07	3.48867e-06	0.406119	up	Y
uZSWATH_DIANN	norm_light	ESDTSYVSLK	CRP-ESDTSYVSLK	4.73338e-07	4.48544e-06	5696.77	up	Y
uZSWATH_DIANN	ratio	LSPIYNLVPVK	C9-LSPIYNLVPVK	4.73338e-07	3.92476e-06	0.0520085	up	Y
MRMHR	ratio	LLDNWDSVTSTFSK	APOA1-LLDNWDSVTSTFSK	5.84224e-07	4.15217e-06	-0.482629	down	Y
uZSWATH_DIANN	norm_light	NVVFVIDK	ITIH4-NVVFVIDK	5.84224e-07	5.28457e-06	5059.91	up	Y
uZSWATH_DIANN	norm_light	IVIEYVDR	CFI-IVIEYVDR	6.48674e-07	5.61244e-06	1645.42	up	Y
MRMHR	norm_light	ALDFAVGEYNK	CST3-ALDFAVGEYNK	7.19947e-07	1.30245e-05	211.039	up	Y
MRMHR	norm_light	VSFLSALEEYTK	APOA1-VSFLSALEEYTK	7.19947e-07	1.30245e-05	-152646	down	Y
uZSWATH_DIANN	ratio	TNFDNDIALVR	C1S-TNFDNDIALVR	7.19947e-07	5.73078e-06	0.0206221	up	Y
MRMHR	norm_light	ADLSGITGAR	SERPINA3-ADLSGITGAR	7.98737e-07	1.32457e-05	32852.8	up	Y
uZSWATH_DIANN	ratio	EQLSLLDR	SERPINA3-EQLSLLDR	7.98737e-07	5.88699e-06	0.102654	up	Y
uZSWATH_DIANN	ratio	GYSIFSYATK	CRP-GYSIFSYATK	7.98737e-07	5.88699e-06	0.250258	up	Y
MRMHR	ratio	ATEHLSTLSEK	APOA1-ATEHLSTLSEK	8.85798e-07	5.87579e-06	-0.0339683	down	Y
MRMHR	ratio	SALVLQYLR	F9-SALVLQYLR	8.85798e-07	5.87579e-06	0.00287505	up	Y
uZSWATH_DIANN	ratio	IQNILTEEPK	PON1-IQNILTEEPK	8.85798e-07	6.29549e-06	-0.0814075	down	Y
MRMHR	ratio	DGAGDVAFVK	TF-DGAGDVAFVK	9.81961e-07	6.30355e-06	-0.00145938	down	Y
uZSWATH_DIANN	norm_light	ILDDLSPR	ITIH4-ILDDLSPR	9.81961e-07	8.14209e-06	2521	up	Y
uZSWATH_DIANN	ratio	IVIEYVDR	CFI-IVIEYVDR	1.20531e-06	8.2709e-06	0.242222	up	Y
MRMHR	norm_light	EIGELYLPK	SERPINA3-EIGELYLPK	1.33457e-06	2.04292e-05	28066.9	up	Y
MRMHR	ratio	IQNILTEEPK	PON1-IQNILTEEPK	1.33457e-06	8.29937e-06	-0.0608751	down	Y
uZSWATH_DIANN	norm_light	GYSIFSYATK	CRP-GYSIFSYATK	1.33457e-06	1.02146e-05	4278.43	up	Y
uZSWATH_DIANN	norm_light	YVLSPYK	C5-YVLSPYK	1.33457e-06	1.02146e-05	1170.47	up	Y
uZSWATH_DIANN	ratio	ESDTSYVSLK	CRP-ESDTSYVSLK	1.47712e-06	9.48214e-06	2.40935	up	Y
uZSWATH_DIANN	ratio	STDYGIFQINSR	LYZ-STDYGIFQINSR	1.47712e-06	9.48214e-06	0.00178736	up	Y
MRMHR	norm_light	DLLLPQPDLR	LRG1-DLLLPQPDLR	1.80737e-06	2.20895e-05	7454.37	up	Y
MRMHR	norm_light	LSPIYNLVPVK	C9-LSPIYNLVPVK	1.80737e-06	2.20895e-05	8706.32	up	Y
uZSWATH_DIANN	norm_light	LGVYELLLK	ITIH4-LGVYELLLK	1.80737e-06	1.3321e-05	4504.12	up	Y
MRMHR	norm_light	ITLPDFTGDLR	LBP-ITLPDFTGDLR	1.99804e-06	2.20895e-05	2743.67	up	Y
MRMHR	norm_light	VVEESELAR	C9-VVEESELAR	1.99804e-06	2.20895e-05	2101.47	up	Y
MRMHR	norm_light	WEMPFDPQDTHQSR	SERPINA3-WEMPFDPQDTHQSR	1.99804e-06	2.20895e-05	7178.32	up	Y
MRMHR	ratio	TNFDNDIALVR	C1S-TNFDNDIALVR	1.99804e-06	1.20488e-05	0.0207887	up	Y
MRMHR	ratio	FSAEFDFR	PROS1-FSAEFDFR	2.20796e-06	1.29231e-05	0.0440201	up	Y
uZSWATH_DIANN	norm_light	EIGELYLPK	SERPINA3-EIGELYLPK	2.20796e-06	1.51512e-05	12004.3	up	Y
uZSWATH_DIANN	norm_light	IQNILTEEPK	PON1-IQNILTEEPK	2.20796e-06	1.51512e-05	-1760.4	down	Y
uZSWATH_DIANN	ratio	SALVLQYLR	F9-SALVLQYLR	2.20796e-06	1.33147e-05	0.00398851	up	Y
uZSWATH_DIANN	ratio	STGSWSTLK	CFB-STGSWSTLK	2.20796e-06	1.33147e-05	0.09255	up	Y
MRMHR	ratio	VFQFLEK	C5-VFQFLEK	2.43897e-06	1.38673e-05	0.0782839	up	Y
MRMHR	norm_light	STDYGIFQINSR	LYZ-STDYGIFQINSR	2.6931e-06	2.82066e-05	204.415	up	Y
uZSWATH_DIANN	norm_light	GFQVVVTLR	C1S-GFQVVVTLR	2.6931e-06	1.78642e-05	483.166	up	Y
uZSWATH_DIANN	norm_light	LGFTDLFSK	SERPINA4-LGFTDLFSK	2.97252e-06	1.90817e-05	-672.977	down	Y
uZSWATH_DIANN	norm_light	ATEHLSTLSEK	APOA1-ATEHLSTLSEK	3.27964e-06	2.03953e-05	-4136.62	down	Y
uZSWATH_DIANN	norm_light	AAISGENAGLVR	ITIH1-AAISGENAGLVR	3.61707e-06	2.05657e-05	-1946.3	down	Y
uZSWATH_DIANN	norm_light	LSPIYNLVPVK	C9-LSPIYNLVPVK	3.61707e-06	2.05657e-05	3583.37	up	Y
uZSWATH_DIANN	norm_light	STDYGIFQINSR	LYZ-STDYGIFQINSR	3.61707e-06	2.05657e-05	168.27	up	Y
uZSWATH_DIANN	norm_light	ITLLSALVETR	SERPINA3-ITLLSALVETR	4.39446e-06	2.42916e-05	17070.1	up	Y
MRMHR	ratio	VAQELEEK	APOL1-VAQELEEK	4.84087e-06	2.67592e-05	-0.0336252	down	Y
uZSWATH_DIANN	norm_light	GLPAPIEK	IGHG2-GLPAPIEK	4.84087e-06	2.53509e-05	-3322.14	down	Y
uZSWATH_DIANN	norm_light	LTLTPWVGLR	ATRN-LTLTPWVGLR	4.84087e-06	2.53509e-05	-210.306	down	Y
MRMHR	norm_light	VAAGAFQGLR	LRG1-VAAGAFQGLR	5.33052e-06	5.30387e-05	4553.85	up	Y
MRMHR	ratio	AVISPGFDVFAK	C2-AVISPGFDVFAK	5.33052e-06	2.86696e-05	0.00626462	up	Y
uZSWATH_DIANN	norm_light	WIYHLTEGSTDLR	APOM-WIYHLTEGSTDLR	6.4558e-06	3.29411e-05	-307.065	down	Y
uZSWATH_DIANN	ratio	DGAGDVAFVK	TF-DGAGDVAFVK	6.4558e-06	3.67058e-05	-0.00208073	down	Y
uZSWATH_DIANN	ratio	LSITGTYDLK	SERPINA1-LSITGTYDLK	6.4558e-06	3.67058e-05	0.0515407	up	Y
MRMHR	norm_light	SPELQAEAK	APOA2-SPELQAEAK	7.10042e-06	6.72849e-05	-8171.19	down	Y
MRMHR	ratio	YVLSPYK	C5-YVLSPYK	7.10042e-06	3.71838e-05	0.0445018	up	Y
uZSWATH_DIANN	ratio	WIYHLTEGSTDLR	APOM-WIYHLTEGSTDLR	7.10042e-06	3.92495e-05	-0.00323	down	Y
MRMHR	norm_light	IVIEYVDR	CFI-IVIEYVDR	7.80633e-06	7.06118e-05	1404.54	up	Y
MRMHR	ratio	SDVVYTDWK	ORM1-SDVVYTDWK	7.80633e-06	3.78893e-05	0.0729889	up	Y
MRMHR	ratio	STDYGIFQINSR	LYZ-STDYGIFQINSR	7.80633e-06	3.78893e-05	0.0016323	up	Y
MRMHR	ratio	VLNQELR	APOD-VLNQELR	7.80633e-06	3.78893e-05	-0.0214982	down	Y
uZSWATH_DIANN	ratio	ILDDLSPR	ITIH4-ILDDLSPR	8.57905e-06	4.61414e-05	0.0244406	up	Y
uZSWATH_DIANN	norm_light	TFTLLDPK	PGLYRP2-TFTLLDPK	9.42456e-06	4.68872e-05	-711.731	down	Y
uZSWATH_DIANN	norm_light	VFQFLEK	C5-VFQFLEK	1.03493e-05	5.02321e-05	1561.69	up	Y
uZSWATH_DIANN	ratio	VAQELEEK	APOL1-VAQELEEK	1.03493e-05	5.41978e-05	-0.0333608	down	Y
uZSWATH_DIANN	norm_light	VAQELEEK	APOL1-VAQELEEK	1.13604e-05	5.38265e-05	-571.247	down	Y
MRMHR	ratio	ILDDLSPR	ITIH4-ILDDLSPR	1.24653e-05	5.90618e-05	0.0221868	up	Y
uZSWATH_DIANN	norm_light	SALVLQYLR	F9-SALVLQYLR	1.24653e-05	5.76882e-05	287.26	up	Y
uZSWATH_DIANN	ratio	WELALGR	APOE-WELALGR	1.24653e-05	6.20148e-05	0.0230585	up	Y
uZSWATH_DIANN	ratio	YVLSPYK	C5-YVLSPYK	1.24653e-05	6.20148e-05	0.0592388	up	Y
uZSWATH_DIANN	ratio	VLDALQAIK	CA1-VLDALQAIK	1.41013e-05	6.8443e-05	0.00279083	up	Y
MRMHR	norm_light	SDVVYTDWK	ORM1-SDVVYTDWK	1.49903e-05	0.000129699	37503.7	up	Y
MRMHR	ratio	WIYHLTEGSTDLR	APOM-WIYHLTEGSTDLR	1.49903e-05	6.93738e-05	-0.00304021	down	Y
MRMHR	ratio	EFTPPVQAAYQK	HBB-EFTPPVQAAYQK	1.54644e-05	6.99412e-05	0.0147895	up	Y
MRMHR	norm_light	GQTLLAVAK	LRG1-GQTLLAVAK	1.64289e-05	0.000135289	2395.26	up	Y
MRMHR	ratio	WELALGR	APOE-WELALGR	1.64289e-05	7.26525e-05	0.02175	up	Y
MRMHR	norm_light	EFTPPVQAAYQK	HBB-EFTPPVQAAYQK	1.69961e-05	0.000135289	611.079	up	Y
MRMHR	norm_light	YVGGQEHFAHLLILR	ORM1-YVGGQEHFAHLLILR	1.79986e-05	0.000137758	48565.9	up	Y
MRMHR	ratio	TLYSSSPR	SERPING1-TLYSSSPR	1.79986e-05	7.78634e-05	0.0127447	up	Y
uZSWATH_DIANN	norm_light	GSPAINVAVHVFR	TTR-GSPAINVAVHVFR	1.79986e-05	8.14027e-05	-803.534	down	Y
uZSWATH_DIANN	norm_light	LTPYADEFK	APOA4-LTPYADEFK	1.97104e-05	8.71639e-05	-4177.76	down	Y
MRMHR	ratio	DFALQNPSAVPR	IGFALS-DFALQNPSAVPR	2.15767e-05	9.13565e-05	-0.0284313	down	Y
uZSWATH_DIANN	norm_light	FSAEFDFR	PROS1-FSAEFDFR	2.15767e-05	9.33425e-05	443.213	up	Y
uZSWATH_DIANN	ratio	GLPNVVTSAISLPNIR	PRG4-GLPNVVTSAISLPNIR	2.15767e-05	0.000102232	0.00457543	up	Y
MRMHR	norm_light	EQLSLLDR	SERPINA3-EQLSLLDR	2.36103e-05	0.000174017	35985.2	up	Y
uZSWATH_DIANN	norm_light	DSVTGTLPK	KLKB1-DSVTGTLPK	2.36103e-05	9.99671e-05	-763.664	down	Y
uZSWATH_DIANN	ratio	FSAEFDFR	PROS1-FSAEFDFR	2.58256e-05	0.000119518	0.039987	up	Y
MRMHR	ratio	GSESGIFTNTK	FGA-GSESGIFTNTK	2.82376e-05	0.000117068	0.748497	up	Y
MRMHR	ratio	AVLTIDEK	SERPINA1-AVLTIDEK	3.08628e-05	0.000120425	0.032253	up	Y
MRMHR	ratio	LGFTDLFSK	SERPINA4-LGFTDLFSK	3.08628e-05	0.000120425	-0.015485	down	Y
MRMHR	ratio	STGSWSTLK	CFB-STGSWSTLK	3.08628e-05	0.000120425	0.0995517	up	Y
uZSWATH_DIANN	norm_light	TVQAVLTVPK	SERPINF1-TVQAVLTVPK	3.08628e-05	0.000125341	540.117	up	Y
uZSWATH_DIANN	norm_light	YGLVTYATYPK	CFB-YGLVTYATYPK	3.08628e-05	0.000125341	4420.78	up	Y
uZSWATH_DIANN	norm_light	DFALQNPSAVPR	IGFALS-DFALQNPSAVPR	3.37188e-05	0.000134201	-341.096	down	Y
MRMHR	ratio	NILTSNNIDVK	APOD-NILTSNNIDVK	3.68248e-05	0.000140926	-0.00352897	down	Y
uZSWATH_DIANN	norm_light	FYNQVSTPLLR	ITIH2-FYNQVSTPLLR	3.68248e-05	0.000140926	-2949.72	down	Y
uZSWATH_DIANN	norm_light	IYLQPGR	ITIH2-IYLQPGR	3.68248e-05	0.000140926	-3780.4	down	Y
uZSWATH_DIANN	ratio	ADLSGITGAR	SERPINA3-ADLSGITGAR	3.68248e-05	0.000162847	0.0826365	up	Y
uZSWATH_DIANN	ratio	FEVQVTVPK	A2M-FEVQVTVPK	3.68248e-05	0.000162847	-0.07379	down	Y
uZSWATH_DIANN	norm_light	STVELFK	PON1-STVELFK	3.97031e-05	0.000149074	-29.6344	down	Y
uZSWATH_DIANN	norm_light	VLDALQAIK	CA1-VLDALQAIK	4.29225e-05	0.000158177	111.805	up	Y
uZSWATH_DIANN	ratio	GSESGIFTNTK	FGA-GSESGIFTNTK	4.38699e-05	0.000185747	0.178136	up	Y
uZSWATH_DIANN	ratio	SVSLPSLDPASAK	APOB-SVSLPSLDPASAK	4.38699e-05	0.000185747	0.036892	up	Y
uZSWATH_DIANN	ratio	LLDNWDSVTSTFSK	APOA1-LLDNWDSVTSTFSK	4.55997e-05	0.000189049	-0.447019	down	Y
MRMHR	ratio	YVGGQEHFAHLLILR	ORM1-YVGGQEHFAHLLILR	4.78548e-05	0.000179681	0.311253	up	Y
uZSWATH_DIANN	norm_light	EQLSLLDR	SERPINA3-EQLSLLDR	4.78548e-05	0.000170055	10786.1	up	Y
uZSWATH_DIANN	norm_light	HLVALSPK	SERPINA6-HLVALSPK	4.78548e-05	0.000170055	-97.9758	down	Y
uZSWATH_DIANN	ratio	LGFTDLFSK	SERPINA4-LGFTDLFSK	4.78548e-05	0.000194349	-0.01444	down	Y
uZSWATH_DIANN	ratio	STVELFK	PON1-STVELFK	5.17879e-05	0.000203609	-0.00215699	down	Y
MRMHR	norm_light	HVVPNEVVVQR	GSN-HVVPNEVVVQR	5.21813e-05	0.00037086	-1216.81	down	Y
MRMHR	ratio	EQHLFLPFSYK	APOB-EQHLFLPFSYK	5.21813e-05	0.000192298	0.00384805	up	Y
uZSWATH_DIANN	ratio	DSVTGTLPK	KLKB1-DSVTGTLPK	5.21813e-05	0.000203609	-0.00569071	down	Y
MRMHR	norm_light	LGVYELLLK	ITIH4-LGVYELLLK	5.68767e-05	0.000390292	7024.2	up	Y
uZSWATH_DIANN	norm_light	PSLSHLLSQYYGAGVAR	PGLYRP2-PSLSHLLSQYYGAGVAR	5.68767e-05	0.000198569	-604.892	down	Y
uZSWATH_DIANN	ratio	AAISGENAGLVR	ITIH1-AAISGENAGLVR	5.68767e-05	0.000217663	-0.0255857	down	Y
MRMHR	ratio	STVELFK	PON1-STVELFK	6.19704e-05	0.00022422	-0.0199371	down	Y
MRMHR	ratio	PSLSHLLSQYYGAGVAR	PGLYRP2-PSLSHLLSQYYGAGVAR	6.74939e-05	0.000235637	-0.0039244	down	Y
MRMHR	ratio	TLDEFTIIQNLQPQYQFR	C1R-TLDEFTIIQNLQPQYQFR	6.74939e-05	0.000235637	0.343487	up	Y
uZSWATH_DIANN	norm_light	GLPNVVTSAISLPNIR	PRG4-GLPNVVTSAISLPNIR	6.74939e-05	0.000231574	168.773	up	Y
uZSWATH_DIANN	ratio	AIGYLNTGYQR	A2M-AIGYLNTGYQR	6.74939e-05	0.000248728	-0.0538311	down	Y
uZSWATH_DIANN	ratio	GFQVVVTLR	C1S-GFQVVVTLR	6.74939e-05	0.000248728	0.0534709	up	Y
MRMHR	norm_light	GSESGIFTNTK	FGA-GSESGIFTNTK	7.34812e-05	0.000487425	37105.1	up	Y
MRMHR	ratio	GSPAINVAVHVFR	TTR-GSPAINVAVHVFR	7.34812e-05	0.000252116	-0.0167391	down	Y
uZSWATH_DIANN	ratio	AVISPGFDVFAK	C2-AVISPGFDVFAK	7.34812e-05	0.000265868	0.00629649	up	Y
MRMHR	ratio	LGPLVEQGR	APOE-LGPLVEQGR	7.99683e-05	0.000269724	0.100942	up	Y
uZSWATH_DIANN	norm_light	SVSLPSLDPASAK	APOB-SVSLPSLDPASAK	7.99683e-05	0.000269724	2390.76	up	Y
MRMHR	ratio	GLPNVVTSAISLPNIR	PRG4-GLPNVVTSAISLPNIR	8.69943e-05	0.000283801	0.00310056	up	Y
MRMHR	ratio	YGLVTYATYPK	CFB-YGLVTYATYPK	8.69943e-05	0.000283801	0.0904669	up	Y
uZSWATH_DIANN	norm_light	LGPLVEQGR	APOE-LGPLVEQGR	8.69943e-05	0.000288531	901.642	up	Y
MRMHR	ratio	LLDSLPSDTR	SERPING1-LLDSLPSDTR	0.000102832	0.000330058	0.0952643	up	Y
uZSWATH_DIANN	norm_light	ADLSGITGAR	SERPINA3-ADLSGITGAR	0.000102832	0.000330058	10123.8	up	Y
uZSWATH_DIANN	norm_light	IALGGLLFPASNLR	SHBG-IALGGLLFPASNLR	0.000102832	0.000330058	-315.543	down	Y
uZSWATH_DIANN	ratio	PSLSHLLSQYYGAGVAR	PGLYRP2-PSLSHLLSQYYGAGVAR	0.000102832	0.000365421	-0.0042459	down	Y
MRMHR	norm_light	SALVLQYLR	F9-SALVLQYLR	0.000111736	0.000717274	325.007	up	Y
MRMHR	ratio	SDVMYTDWK	ORM2-SDVMYTDWK	0.000111736	0.00034743	0.281865	up	Y
MRMHR	ratio	YQISVNK	FGB-YQISVNK	0.000111736	0.00034743	0.10622	up	Y
uZSWATH_DIANN	ratio	DFALQNPSAVPR	IGFALS-DFALQNPSAVPR	0.000111736	0.000383371	-0.0246958	down	Y
uZSWATH_DIANN	ratio	LLDSLPSDTR	SERPING1-LLDSLPSDTR	0.000111736	0.000383371	0.0755928	up	Y
MRMHR	norm_light	ETLLQDFR	AMBP-ETLLQDFR	0.000121364	0.000754733	2439.87	up	Y
MRMHR	ratio	AIGYLNTGYQR	A2M-AIGYLNTGYQR	0.000121364	0.000365931	-0.0436252	down	Y
MRMHR	ratio	GFQVVVTLR	C1S-GFQVVVTLR	0.000121364	0.000365931	0.0533329	up	Y
uZSWATH_DIANN	ratio	SDVMYTDWK	ORM2-SDVMYTDWK	0.000121364	0.000409347	0.211561	up	Y
MRMHR	ratio	FQSVFTVTR	C1QC-FQSVFTVTR	0.00013177	0.000391378	0.0022311	up	Y
uZSWATH_DIANN	norm_light	FEVQVTVPK	A2M-FEVQVTVPK	0.00013177	0.000416227	-7444.48	down	Y
uZSWATH_DIANN	ratio	EFTPPVQAAYQK	HBB-EFTPPVQAAYQK	0.00013177	0.000437039	0.01337	up	Y
MRMHR	norm_light	HVEDVPAFQALGSLNDLQFFR	AZGP1-HVEDVPAFQALGSLNDLQFFR	0.000143013	0.000862414	342.532	up	Y
MRMHR	ratio	VELEDWNGR	FGG-VELEDWNGR	0.000143013	0.000412459	0.200218	up	Y
MRMHR	ratio	VLDALQAIK	CA1-VLDALQAIK	0.000143013	0.000412459	0.00204054	up	Y
uZSWATH_DIANN	ratio	TVQAVLTVPK	SERPINF1-TVQAVLTVPK	0.000143013	0.000459027	0.00640253	up	Y
uZSWATH_DIANN	ratio	VHQYFNVELIQPGAVK	C3-VHQYFNVELIQPGAVK	0.000143013	0.000459027	0.0911386	up	Y
MRMHR	norm_light	GFQVVVTLR	C1S-GFQVVVTLR	0.000168263	0.000984832	425.048	up	Y
uZSWATH_DIANN	ratio	GSPAINVAVHVFR	TTR-GSPAINVAVHVFR	0.000168263	0.000531497	-0.0176443	down	Y
MRMHR	ratio	TGISPLALIK	APOB-TGISPLALIK	0.000182407	0.000518556	0.0189908	up	Y
uZSWATH_DIANN	norm_light	ELLALIQLER	ECM1-ELLALIQLER	0.000182407	0.000558445	-165.613	down	Y
uZSWATH_DIANN	norm_light	EQHLFLPFSYK	APOB-EQHLFLPFSYK	0.000182407	0.000558445	1128.89	up	Y
uZSWATH_DIANN	ratio	VELEDWNGR	FGG-VELEDWNGR	0.000182407	0.000567171	0.0897319	up	Y
MRMHR	ratio	FYNQVSTPLLR	ITIH2-FYNQVSTPLLR	0.000197663	0.000554012	-0.0581775	down	Y
uZSWATH_DIANN	norm_light	AADDTWEPFASGK	TTR-AADDTWEPFASGK	0.000197663	0.000587088	-885.162	down	Y
uZSWATH_DIANN	norm_light	LAPLAEDVR	APOA4-LAPLAEDVR	0.000197663	0.000587088	-1141.87	down	Y
MRMHR	ratio	ETLLQDFR	AMBP-ETLLQDFR	0.000214112	0.000583674	0.0235591	up	Y
MRMHR	ratio	SVSLPSLDPASAK	APOB-SVSLPSLDPASAK	0.000214112	0.000583674	0.0326529	up	Y
uZSWATH_DIANN	norm_light	AIGYLNTGYQR	A2M-AIGYLNTGYQR	0.000214112	0.000626592	-8743.02	down	Y
uZSWATH_DIANN	ratio	YVGGQEHFAHLLILR	ORM1-YVGGQEHFAHLLILR	0.000214112	0.000655511	0.268227	up	Y
MRMHR	norm_light	TNFDNDIALVR	C1S-TNFDNDIALVR	0.00023184	0.00131817	671.503	up	Y
MRMHR	ratio	AADDTWEPFASGK	TTR-AADDTWEPFASGK	0.00023184	0.000615148	-0.0219537	down	Y
MRMHR	ratio	GLPAPIEK	IGHG2-GLPAPIEK	0.00023184	0.000615148	-0.0207944	down	Y
MRMHR	ratio	VHQYFNVELIQPGAVK	C3-VHQYFNVELIQPGAVK	0.000250938	0.000657062	0.0947845	up	Y
uZSWATH_DIANN	ratio	GHMLENHVER	ITIH1-GHMLENHVER	0.000250938	0.000745324	-0.0274484	down	Y
uZSWATH_DIANN	ratio	LTPYADEFK	APOA4-LTPYADEFK	0.000250938	0.000745324	-0.0844668	down	Y
MRMHR	ratio	AAISGENAGLVR	ITIH1-AAISGENAGLVR	0.000271505	0.000692685	-0.0255373	down	Y
MRMHR	ratio	LTLTPWVGLR	ATRN-LTLTPWVGLR	0.000271505	0.000692685	-0.00863614	down	Y
uZSWATH_DIANN	norm_light	WELALGR	APOE-WELALGR	0.000271505	0.000783036	2292.04	up	Y
uZSWATH_DIANN	ratio	HLVALSPK	SERPINA6-HLVALSPK	0.000271505	0.000783036	-0.00357048	down	Y
uZSWATH_DIANN	ratio	NILTSNNIDVK	APOD-NILTSNNIDVK	0.000271505	0.000783036	-0.0106455	down	Y
MRMHR	norm_light	NVVFVIDK	ITIH4-NVVFVIDK	0.000293643	0.0016232	6849.49	up	Y
MRMHR	ratio	LSITGTYDLK	SERPINA1-LSITGTYDLK	0.000293643	0.00072142	0.377073	up	Y
MRMHR	ratio	TFTLLDPK	PGLYRP2-TFTLLDPK	0.000293643	0.00072142	-0.00494738	down	Y
MRMHR	ratio	TVQAVLTVPK	SERPINF1-TVQAVLTVPK	0.000293643	0.00072142	0.00628844	up	Y
uZSWATH_DIANN	norm_light	TLDEFTIIQNLQPQYQFR	C1R-TLDEFTIIQNLQPQYQFR	0.000293643	0.000834786	372.936	up	Y
uZSWATH_DIANN	ratio	TGISPLALIK	APOB-TGISPLALIK	0.000293643	0.000834786	0.0222373	up	Y
MRMHR	norm_light	STGSWSTLK	CFB-STGSWSTLK	0.000317464	0.00166251	1217.26	up	Y
MRMHR	norm_light	VLDALQAIK	CA1-VLDALQAIK	0.000317464	0.00166251	44.3732	up	Y
MRMHR	ratio	AGEVQEPELR	AZGP1-AGEVQEPELR	0.000317464	0.000761149	0.06011	up	Y
MRMHR	ratio	HLVALSPK	SERPINA6-HLVALSPK	0.000317464	0.000761149	-0.00262871	down	Y
uZSWATH_DIANN	ratio	AGEVQEPELR	AZGP1-AGEVQEPELR	0.000317464	0.000865416	0.0549592	up	Y
uZSWATH_DIANN	ratio	LTLTPWVGLR	ATRN-LTLTPWVGLR	0.000317464	0.000865416	-0.00830164	down	Y
uZSWATH_DIANN	ratio	SDVVYTDWK	ORM1-SDVVYTDWK	0.000317464	0.000865416	0.0437833	up	Y
MRMHR	ratio	LTPYADEFK	APOA4-LTPYADEFK	0.000343085	0.000812784	-0.0928149	down	Y
uZSWATH_DIANN	ratio	IQPSGGTNINEALLR	ITIH2-IQPSGGTNINEALLR	0.000343085	0.00089834	-0.0560011	down	Y
uZSWATH_DIANN	ratio	IYLQPGR	ITIH2-IYLQPGR	0.000343085	0.00089834	-0.0418613	down	Y
uZSWATH_DIANN	ratio	VLNQELR	APOD-VLNQELR	0.000343085	0.00089834	-0.0279492	down	Y
MRMHR	norm_light	GLPNVVTSAISLPNIR	PRG4-GLPNVVTSAISLPNIR	0.000370629	0.00179891	148.362	up	Y
MRMHR	norm_light	IALGGLLFPASNLR	SHBG-IALGGLLFPASNLR	0.000370629	0.00179891	-361.397	down	Y
MRMHR	norm_light	TVQAVLTVPK	SERPINF1-TVQAVLTVPK	0.000370629	0.00179891	604.615	up	Y
MRMHR	ratio	QTHQPPAPNSLIR	C1QC-QTHQPPAPNSLIR	0.000400231	0.000926116	0.196258	up	Y
MRMHR	ratio	SVFLHAR	C8B-SVFLHAR	0.000400231	0.000926116	0.013804	up	Y
uZSWATH_DIANN	ratio	FYNQVSTPLLR	ITIH2-FYNQVSTPLLR	0.000400231	0.0010211	-0.0527691	down	Y
uZSWATH_DIANN	ratio	YQISVNK	FGB-YQISVNK	0.000400231	0.0010211	0.0336759	up	Y
uZSWATH_DIANN	norm_light	EFTPPVQAAYQK	HBB-EFTPPVQAAYQK	0.00043203	0.00119408	575.843	up	Y
uZSWATH_DIANN	norm_light	NILTSNNIDVK	APOD-NILTSNNIDVK	0.00043203	0.00119408	-3128.86	down	Y
uZSWATH_DIANN	norm_light	IQPSGGTNINEALLR	ITIH2-IQPSGGTNINEALLR	0.000466175	0.00127081	-2641.64	down	Y
uZSWATH_DIANN	ratio	AADDTWEPFASGK	TTR-AADDTWEPFASGK	0.000466175	0.00117429	-0.021783	down	Y
MRMHR	norm_light	DFALQNPSAVPR	IGFALS-DFALQNPSAVPR	0.000502825	0.00232703	-218.549	down	Y
MRMHR	norm_light	IQNILTEEPK	PON1-IQNILTEEPK	0.000502825	0.00232703	-1269.85	down	Y
MRMHR	ratio	IALGGLLFPASNLR	SHBG-IALGGLLFPASNLR	0.000502825	0.00115014	-0.000415269	down	Y
uZSWATH_DIANN	ratio	FNAVLTNPQGDYDTSTGK	C1QC-FNAVLTNPQGDYDTSTGK	0.000502825	0.00125078	0.0192397	up	Y
uZSWATH_DIANN	norm_light	AVISPGFDVFAK	C2-AVISPGFDVFAK	0.000542147	0.00145794	471.34	up	Y
MRMHR	norm_light	LSITGTYDLK	SERPINA1-LSITGTYDLK	0.000584319	0.00264272	73700.3	up	Y
uZSWATH_DIANN	norm_light	GSESGIFTNTK	FGA-GSESGIFTNTK	0.000584319	0.00155039	7774.66	up	Y
MRMHR	norm_light	FSVVYAK	AHSG-FSVVYAK	0.000629529	0.00278392	-8036.54	down	Y
MRMHR	ratio	LLEVPEGR	C1S-LLEVPEGR	0.000629529	0.00142359	0.0538202	up	Y
MRMHR	norm_light	YEASILTHDSSIR	FGG-YEASILTHDSSIR	0.000677975	0.00293298	91797.9	up	Y
MRMHR	ratio	EVAFDLEIPK	ITIH1-EVAFDLEIPK	0.000677975	0.00149908	-0.00897356	down	Y
MRMHR	ratio	LLIYWASTR	IGKV4-1-LLIYWASTR	0.000677975	0.00149908	-0.0355589	down	Y
uZSWATH_DIANN	ratio	LGPLVEQGR	APOE-LGPLVEQGR	0.000677975	0.00166564	0.101807	up	Y
uZSWATH_DIANN	norm_light	EVAFDLEIPK	ITIH1-EVAFDLEIPK	0.000729869	0.00191111	-1612.56	down	Y
uZSWATH_DIANN	ratio	ETLLQDFR	AMBP-ETLLQDFR	0.000729869	0.0017291	0.0226475	up	Y
uZSWATH_DIANN	ratio	HVEDVPAFQALGSLNDLQFFR	AZGP1-HVEDVPAFQALGSLNDLQFFR	0.000729869	0.0017291	0.0265294	up	Y
uZSWATH_DIANN	ratio	YGLVTYATYPK	CFB-YGLVTYATYPK	0.000729869	0.0017291	0.0805141	up	Y
MRMHR	norm_light	AVISPGFDVFAK	C2-AVISPGFDVFAK	0.000785433	0.00325628	580.921	up	Y
MRMHR	norm_light	YGLVTYATYPK	CFB-YGLVTYATYPK	0.000785433	0.00325628	4043.08	up	Y
MRMHR	ratio	FEVQVTVPK	A2M-FEVQVTVPK	0.000785433	0.00169893	-0.0698922	down	Y
MRMHR	ratio	YEASILTHDSSIR	FGG-YEASILTHDSSIR	0.000785433	0.00169893	0.206847	up	Y
uZSWATH_DIANN	norm_light	ALLAFQESK	C4BPB-ALLAFQESK	0.000785433	0.00202989	794.712	up	Y
MRMHR	norm_light	LGFTDLFSK	SERPINA4-LGFTDLFSK	0.000844902	0.00343134	-447.842	down	Y
uZSWATH_DIANN	norm_light	VELEDWNGR	FGG-VELEDWNGR	0.000844902	0.00215558	11891.4	up	Y
uZSWATH_DIANN	ratio	IALGGLLFPASNLR	SHBG-IALGGLLFPASNLR	0.000844902	0.00197806	-0.00100214	down	Y
MRMHR	ratio	ALLAFQESK	C4BPB-ALLAFQESK	0.000908525	0.00192337	0.0251036	up	Y
MRMHR	ratio	IQPSGGTNINEALLR	ITIH2-IQPSGGTNINEALLR	0.000908525	0.00192337	-0.0636152	down	Y
uZSWATH_DIANN	ratio	ALLAFQESK	C4BPB-ALLAFQESK	0.000908525	0.00203142	0.0200767	up	Y
uZSWATH_DIANN	ratio	ALNHLPLEYNSALYSR	C6-ALNHLPLEYNSALYSR	0.000908525	0.00203142	0.0261763	up	Y
uZSWATH_DIANN	ratio	EQHLFLPFSYK	APOB-EQHLFLPFSYK	0.000908525	0.00203142	0.00474604	up	Y
uZSWATH_DIANN	ratio	SLPVSDSVLSGFEQR	C8G-SLPVSDSVLSGFEQR	0.000908525	0.00203142	0.0098544	up	Y
MRMHR	norm_light	FSAEFDFR	PROS1-FSAEFDFR	0.000976563	0.00388672	334.727	up	Y
uZSWATH_DIANN	norm_light	TGISPLALIK	APOB-TGISPLALIK	0.000976563	0.00245995	2835.93	up	Y
MRMHR	ratio	ALNHLPLEYNSALYSR	C6-ALNHLPLEYNSALYSR	0.00104929	0.00219799	0.0260362	up	Y
uZSWATH_DIANN	norm_light	HVEDVPAFQALGSLNDLQFFR	AZGP1-HVEDVPAFQALGSLNDLQFFR	0.00104929	0.00257789	199.722	up	Y
uZSWATH_DIANN	norm_light	LLIYWASTR	IGKV4-1-LLIYWASTR	0.00104929	0.00257789	-6161.46	down	Y
MRMHR	norm_light	VAQELEEK	APOL1-VAQELEEK	0.00112701	0.00439754	-356.428	down	Y
uZSWATH_DIANN	norm_light	TLYSSSPR	SERPING1-TLYSSSPR	0.00112701	0.0027021	493.347	up	Y
uZSWATH_DIANN	norm_light	VHQYFNVELIQPGAVK	C3-VHQYFNVELIQPGAVK	0.00112701	0.0027021	5129.98	up	Y
MRMHR	ratio	LAVYQAGAR	APOE-LAVYQAGAR	0.00121002	0.00250826	0.0817153	up	Y
MRMHR	norm_light	SDVMYTDWK	ORM2-SDVMYTDWK	0.00129864	0.00496979	6758.85	up	Y
MRMHR	ratio	IYLQPGR	ITIH2-IYLQPGR	0.00129864	0.00263703	-0.0378843	down	Y
MRMHR	ratio	LAPLAEDVR	APOA4-LAPLAEDVR	0.00129864	0.00263703	-0.0435572	down	Y
uZSWATH_DIANN	norm_light	YVGGQEHFAHLLILR	ORM1-YVGGQEHFAHLLILR	0.00129864	0.00307654	3755.44	up	Y
MRMHR	ratio	TWYPEVPK	C4BPA-TWYPEVPK	0.00139322	0.00280051	0.0340073	up	Y
uZSWATH_DIANN	ratio	IADAHLDR	HRG-IADAHLDR	0.00139322	0.00308056	-0.00923353	down	Y
MRMHR	norm_light	AVLTIDEK	SERPINA1-AVLTIDEK	0.00149411	0.00560998	62757.5	up	Y
MRMHR	ratio	LLIYDASSR	IGKV3D-20-LLIYDASSR	0.00149411	0.00297329	-0.138069	down	Y
uZSWATH_DIANN	norm_light	LQPLDFK	SERPINC1-LQPLDFK	0.00149411	0.00345731	-2561.41	down	Y
uZSWATH_DIANN	norm_light	TVAAPSVFIFPPSDEQLK	IGKC-TVAAPSVFIFPPSDEQLK	0.00149411	0.00345731	-7656.61	down	Y
uZSWATH_DIANN	ratio	ATVVYQGER	APOH-ATVVYQGER	0.00149411	0.00326735	0.0650388	up	Y
MRMHR	norm_light	ALLAFQESK	C4BPB-ALLAFQESK	0.00160171	0.00590258	745.604	up	Y
MRMHR	ratio	FNAVLTNPQGDYDTSTGK	C1QC-FNAVLTNPQGDYDTSTGK	0.00160171	0.0031249	0.0164752	up	Y
MRMHR	ratio	HVEDVPAFQALGSLNDLQFFR	AZGP1-HVEDVPAFQALGSLNDLQFFR	0.00160171	0.0031249	0.0248011	up	Y
MRMHR	norm_light	LGPLVEQGR	APOE-LGPLVEQGR	0.00171639	0.00609931	2200.88	up	Y
MRMHR	norm_light	VLNQELR	APOD-VLNQELR	0.00171639	0.00609931	-1596.71	down	Y
MRMHR	ratio	SLPVSDSVLSGFEQR	C8G-SLPVSDSVLSGFEQR	0.00171639	0.00331613	0.00822812	up	Y
uZSWATH_DIANN	norm_light	GHMLENHVER	ITIH1-GHMLENHVER	0.00171639	0.00388138	-168.643	down	Y
uZSWATH_DIANN	norm_light	LLDSLPSDTR	SERPING1-LLDSLPSDTR	0.00171639	0.00388138	3489.24	up	Y
MRMHR	norm_light	GSPAINVAVHVFR	TTR-GSPAINVAVHVFR	0.00183858	0.0064189	-1075.43	down	Y
uZSWATH_DIANN	norm_light	IADAHLDR	HRG-IADAHLDR	0.00183858	0.0040653	-29.8909	down	Y
uZSWATH_DIANN	norm_light	YQISVNK	FGB-YQISVNK	0.00183858	0.0040653	4030.63	up	Y
uZSWATH_DIANN	ratio	AVLTIDEK	SERPINA1-AVLTIDEK	0.00183858	0.00397692	0.017776	up	Y
MRMHR	norm_light	ALNHLPLEYNSALYSR	C6-ALNHLPLEYNSALYSR	0.00196872	0.00675473	421.675	up	Y
MRMHR	norm_light	ICLDLQAPLYK	PF4-ICLDLQAPLYK	0.00210726	0.00698908	63.0493	up	Y
MRMHR	norm_light	LTPYADEFK	APOA4-LTPYADEFK	0.00210726	0.00698908	-2538.18	down	Y
uZSWATH_DIANN	ratio	NIQSLEVIGK	PPBP-NIQSLEVIGK	0.00210726	0.00446112	0.00578782	up	Y
uZSWATH_DIANN	ratio	TFTLLDPK	PGLYRP2-TFTLLDPK	0.00210726	0.00446112	-0.00563827	down	Y
uZSWATH_DIANN	norm_light	LSITGTYDLK	SERPINA1-LSITGTYDLK	0.0022547	0.00487701	10049.7	up	Y
uZSWATH_DIANN	norm_light	SDVVYTDWK	ORM1-SDVVYTDWK	0.0022547	0.00487701	12334.5	up	Y
uZSWATH_DIANN	ratio	GLPAPIEK	IGHG2-GLPAPIEK	0.0022547	0.004723	-0.0275666	down	Y
MRMHR	norm_light	VELEDWNGR	FGG-VELEDWNGR	0.00241153	0.00786712	18171.9	up	Y
uZSWATH_DIANN	norm_light	YFIDFVAR	KNG1-YFIDFVAR	0.00241153	0.00516015	-2561.59	down	Y
uZSWATH_DIANN	ratio	ICLDLQAPLYK	PF4-ICLDLQAPLYK	0.00241153	0.00494736	0.000458289	up	Y
uZSWATH_DIANN	ratio	LLIYWASTR	IGKV4-1-LLIYWASTR	0.00241153	0.00494736	-0.0335849	down	Y
MRMHR	norm_light	ILDDLSPR	ITIH4-ILDDLSPR	0.00257829	0.00827547	6242.13	up	Y
MRMHR	ratio	ICLDLQAPLYK	PF4-ICLDLQAPLYK	0.00257829	0.00493346	0.000336512	up	Y
MRMHR	norm_light	AADDTWEPFASGK	TTR-AADDTWEPFASGK	0.00275553	0.00870398	-714.874	down	Y
uZSWATH_DIANN	ratio	LAVYQAGAR	APOE-LAVYQAGAR	0.00275553	0.00559541	0.0702285	up	Y
MRMHR	norm_light	NILTSNNIDVK	APOD-NILTSNNIDVK	0.00294384	0.00901267	-1603.18	down	Y
MRMHR	norm_light	WELALGR	APOE-WELALGR	0.00294384	0.00901267	1090	up	Y
MRMHR	norm_light	VNVDEVGGEALGR	HBB-VNVDEVGGEALGR	0.00314382	0.00947909	574.065	up	Y
uZSWATH_DIANN	ratio	TLYSSSPR	SERPING1-TLYSSSPR	0.00314382	0.00631939	0.0210614	up	Y
MRMHR	norm_light	TFTLLDPK	PGLYRP2-TFTLLDPK	0.00335611	0.00996814	-397.494	down	Y
MRMHR	ratio	NIQSLEVIGK	PPBP-NIQSLEVIGK	0.00335611	0.00636062	0.00524844	up	Y
uZSWATH_DIANN	norm_light	ITQDAQLK	SERPINA6-ITQDAQLK	0.00335611	0.00710495	-414.662	down	Y
uZSWATH_DIANN	ratio	TLDEFTIIQNLQPQYQFR	C1R-TLDEFTIIQNLQPQYQFR	0.00335611	0.00661253	0.273668	up	Y
uZSWATH_DIANN	ratio	YEASILTHDSSIR	FGG-YEASILTHDSSIR	0.00335611	0.00661253	0.0730932	up	Y
MRMHR	ratio	VYFAGFPR	PROS1-VYFAGFPR	0.00358138	0.00672353	0.019068	up	Y
uZSWATH_DIANN	norm_light	NIQSLEVIGK	PPBP-NIQSLEVIGK	0.00358138	0.00742389	233.709	up	Y
uZSWATH_DIANN	norm_light	TWYPEVPK	C4BPA-TWYPEVPK	0.00358138	0.00742389	3351.3	up	Y
MRMHR	norm_light	NIQSLEVIGK	PPBP-NIQSLEVIGK	0.00382031	0.01118	213.155	up	Y
uZSWATH_DIANN	norm_light	SLPVSDSVLSGFEQR	C8G-SLPVSDSVLSGFEQR	0.00382031	0.00783755	291.625	up	Y
MRMHR	norm_light	LLDSLPSDTR	SERPING1-LLDSLPSDTR	0.00407365	0.0117486	4843.07	up	Y
MRMHR	ratio	DSVTGTLPK	KLKB1-DSVTGTLPK	0.00407365	0.00750608	-0.00391276	down	Y
MRMHR	ratio	VTSIQDWVQK	HP-VTSIQDWVQK	0.00407365	0.00750608	0.369997	up	Y
uZSWATH_DIANN	ratio	SFQTGLFTAAR	PROS1-SFQTGLFTAAR	0.00407365	0.00794761	0.00570094	up	Y
MRMHR	norm_light	AAISGENAGLVR	ITIH1-AAISGENAGLVR	0.00434214	0.0118368	-908.272	down	Y
MRMHR	norm_light	EQHLFLPFSYK	APOB-EQHLFLPFSYK	0.00434214	0.0118368	1526.74	up	Y
MRMHR	norm_light	LLGEVDHYQLALGK	FCN3-LLGEVDHYQLALGK	0.00434214	0.0118368	900.379	up	Y
MRMHR	norm_light	TGISPLALIK	APOB-TGISPLALIK	0.00434214	0.0118368	2296.57	up	Y
uZSWATH_DIANN	ratio	LLIYDASSR	IGKV3D-20-LLIYDASSR	0.00434214	0.00838919	-0.1422	down	Y
MRMHR	ratio	VGYVSGWGR	HP-VGYVSGWGR	0.00462658	0.00844669	1.22135	up	Y
uZSWATH_DIANN	norm_light	SDVMYTDWK	ORM2-SDVMYTDWK	0.00462658	0.00939479	5507.81	up	Y
uZSWATH_DIANN	ratio	HFQNLGK	AFM-HFQNLGK	0.00462658	0.00885278	-0.0472002	down	Y
MRMHR	norm_light	DGAGDVAFVK	TF-DGAGDVAFVK	0.00524662	0.0141091	-381.674	down	Y
uZSWATH_DIANN	norm_light	GLEWLGR	IGHV6-1-GLEWLGR	0.00524662	0.0105462	-1991.02	down	Y
uZSWATH_DIANN	ratio	YEFILK	C8B-YEFILK	0.00524662	0.00994359	0.0108331	up	Y
MRMHR	norm_light	SVSLPSLDPASAK	APOB-SVSLPSLDPASAK	0.00558397	0.0148161	2067.63	up	Y
MRMHR	ratio	ALQEYAAK	C6-ALQEYAAK	0.00585063	0.0105843	0.00102096	up	Y
MRMHR	ratio	IVLGQEQDSYGGK	APCS-IVLGQEQDSYGGK	0.00594078	0.0106506	0.00574554	up	Y
uZSWATH_DIANN	norm_light	ALNHLPLEYNSALYSR	C6-ALNHLPLEYNSALYSR	0.00594078	0.0117051	290.578	up	Y
uZSWATH_DIANN	norm_light	GLEWVANIK	IGHV3-7-GLEWVANIK	0.00594078	0.0117051	-3192.1	down	Y
uZSWATH_DIANN	ratio	GAYPLSIEPIGVR	CP-GAYPLSIEPIGVR	0.00594078	0.011153	0.0213886	up	Y
MRMHR	norm_light	FYNQVSTPLLR	ITIH2-FYNQVSTPLLR	0.006318	0.0165432	-2080.66	down	Y
MRMHR	ratio	LPTDSELAPR	SELENOP-LPTDSELAPR	0.006318	0.0111264	-0.00735648	down	Y
MRMHR	ratio	VGAHAGEYGAEALER	HBA1-VGAHAGEYGAEALER	0.006318	0.0111264	0.00250588	up	Y
uZSWATH_DIANN	norm_light	LAVYQAGAR	APOE-LAVYQAGAR	0.006318	0.0122066	1317.95	up	Y
uZSWATH_DIANN	norm_light	VTGWGNLK	F2-VTGWGNLK	0.006318	0.0122066	-1359.29	down	Y
uZSWATH_DIANN	ratio	TVAAPSVFIFPPSDEQLK	IGKC-TVAAPSVFIFPPSDEQLK	0.006318	0.0117503	-0.0254039	down	Y
uZSWATH_DIANN	norm_light	LLIYDASSR	IGKV3D-20-LLIYDASSR	0.00671664	0.012852	-1724.35	down	Y
uZSWATH_DIANN	ratio	GLEWVANIK	IGHV3-7-GLEWVANIK	0.00671664	0.012376	-0.0403835	down	Y
MRMHR	norm_light	YQISVNK	FGB-YQISVNK	0.00758242	0.0195961	19098.7	up	Y
uZSWATH_DIANN	norm_light	ETLLQDFR	AMBP-ETLLQDFR	0.00758242	0.0142349	1794.73	up	Y
uZSWATH_DIANN	norm_light	ICLDLQAPLYK	PF4-ICLDLQAPLYK	0.00758242	0.0142349	42.9469	up	Y
uZSWATH_DIANN	ratio	SIPQVSPVR	CPN1-SIPQVSPVR	0.00758242	0.0137173	0.000704252	up	Y
uZSWATH_DIANN	ratio	TWYPEVPK	C4BPA-TWYPEVPK	0.00758242	0.0137173	0.0340425	up	Y
MRMHR	norm_light	ATEHLSTLSEK	APOA1-ATEHLSTLSEK	0.00805176	0.0200288	-23910.1	down	Y
MRMHR	norm_light	GLPAPIEK	IGHG2-GLPAPIEK	0.00805176	0.0200288	-27994.7	down	Y
MRMHR	norm_light	VTSIQDWVQK	HP-VTSIQDWVQK	0.00805176	0.0200288	129993	up	Y
MRMHR	ratio	IADAHLDR	HRG-IADAHLDR	0.00805176	0.0140553	-0.010088	down	Y
uZSWATH_DIANN	ratio	VNVDEVGGEALGR	HBB-VNVDEVGGEALGR	0.00805176	0.0144351	0.00464855	up	Y
MRMHR	norm_light	LLEVPEGR	C1S-LLEVPEGR	0.00854695	0.020742	687.11	up	Y
MRMHR	norm_light	VGYVSGWGR	HP-VGYVSGWGR	0.00854695	0.020742	124843	up	Y
MRMHR	ratio	GAYPLSIEPIGVR	CP-GAYPLSIEPIGVR	0.00854695	0.0146624	0.0114507	up	Y
MRMHR	ratio	SFQTGLFTAAR	PROS1-SFQTGLFTAAR	0.00854695	0.0146624	0.00587228	up	Y
uZSWATH_DIANN	ratio	EVAFDLEIPK	ITIH1-EVAFDLEIPK	0.00854695	0.0149197	-0.00853912	down	Y
uZSWATH_DIANN	ratio	LQPLDFK	SERPINC1-LQPLDFK	0.00854695	0.0149197	-0.0712364	down	Y
uZSWATH_DIANN	ratio	WLPSSSPVTGYR	FN1-WLPSSSPVTGYR	0.00854695	0.0149197	0.025459	up	Y
MRMHR	norm_light	SLPVSDSVLSGFEQR	C8G-SLPVSDSVLSGFEQR	0.00906918	0.0217442	385.22	up	Y
uZSWATH_DIANN	norm_light	EQPPSLTR	F12-EQPPSLTR	0.00906918	0.016867	-581.479	down	Y
uZSWATH_DIANN	ratio	VGAHAGEYGAEALER	HBA1-VGAHAGEYGAEALER	0.00906918	0.0156936	0.00297067	up	Y
MRMHR	norm_light	IVLGQEQDSYGGK	APCS-IVLGQEQDSYGGK	0.00961972	0.0227896	474.978	up	Y
MRMHR	ratio	VNVDEVGGEALGR	HBB-VNVDEVGGEALGR	0.00961972	0.0163618	0.00268401	up	Y
MRMHR	norm_light	WIYHLTEGSTDLR	APOM-WIYHLTEGSTDLR	0.0101999	0.0238797	-256.241	down	Y
uZSWATH_DIANN	ratio	VNVDAVGGEALGR	HBD-VNVDAVGGEALGR	0.0101999	0.0174981	0.00267496	up	Y
MRMHR	norm_light	LAVYQAGAR	APOE-LAVYQAGAR	0.010811	0.0247285	1048.99	up	Y
MRMHR	norm_light	TWYPEVPK	C4BPA-TWYPEVPK	0.010811	0.0247285	2994.95	up	Y
MRMHR	ratio	YEFILK	C8B-YEFILK	0.010811	0.018232	0.011977	up	Y
uZSWATH_DIANN	norm_light	GGYTLVSGYPK	HPX-GGYTLVSGYPK	0.010811	0.0197374	-4240.41	down	Y
uZSWATH_DIANN	norm_light	WLPSSSPVTGYR	FN1-WLPSSSPVTGYR	0.010811	0.0197374	1337.85	up	Y
uZSWATH_DIANN	ratio	YFIDFVAR	KNG1-YFIDFVAR	0.010811	0.0183879	-0.199734	down	Y
uZSWATH_DIANN	norm_light	ITINPDTSK	IGHV6-1-ITINPDTSK	0.0114544	0.020352	-309.315	down	Y
uZSWATH_DIANN	norm_light	LPTDSELAPR	SELENOP-LPTDSELAPR	0.0114544	0.020352	-108.39	down	Y
uZSWATH_DIANN	norm_light	VVSVLTVVHQDWLNGK	IGHG2-VVSVLTVVHQDWLNGK	0.0114544	0.020352	-3764.19	down	Y
uZSWATH_DIANN	ratio	ALQEYAAK	C6-ALQEYAAK	0.0114544	0.0191548	0.00119424	up	Y
uZSWATH_DIANN	ratio	VVSVLTVVHQDWLNGK	IGHG2-VVSVLTVVHQDWLNGK	0.0114544	0.0191548	-0.361471	down	Y
MRMHR	norm_light	VHQYFNVELIQPGAVK	C3-VHQYFNVELIQPGAVK	0.0121316	0.0274339	7946.71	up	Y
MRMHR	ratio	EFGNTLEDK	APOC1-EFGNTLEDK	0.0121316	0.0201182	-0.0175609	down	Y
MRMHR	ratio	LLGEVDHYQLALGK	FCN3-LLGEVDHYQLALGK	0.0121316	0.0201182	0.0344282	up	Y
uZSWATH_DIANN	norm_light	DADPDTFFAK	AFM-DADPDTFFAK	0.0121316	0.0209929	-328.518	down	Y
uZSWATH_DIANN	norm_light	NVPLPVIAELPPK	IGHM-NVPLPVIAELPPK	0.0121316	0.0209929	-2912.68	down	Y
uZSWATH_DIANN	norm_light	VNVDEVGGEALGR	HBB-VNVDEVGGEALGR	0.0121316	0.0209929	623.027	up	Y
uZSWATH_DIANN	ratio	NVPLPVIAELPPK	IGHM-NVPLPVIAELPPK	0.0121316	0.0199519	-0.0311984	down	Y
uZSWATH_DIANN	ratio	SVFLHAR	C8B-SVFLHAR	0.0121316	0.0199519	0.00804328	up	Y
MRMHR	ratio	DGYLFQLLR	HRG-DGYLFQLLR	0.012844	0.0209504	-0.100272	down	Y
MRMHR	ratio	NVPLPVIAELPPK	IGHM-NVPLPVIAELPPK	0.012844	0.0209504	-0.0292628	down	Y
uZSWATH_DIANN	norm_light	IWLDNVR	CD5L-IWLDNVR	0.012844	0.0218458	-1428.37	down	Y
uZSWATH_DIANN	norm_light	YEASILTHDSSIR	FGG-YEASILTHDSSIR	0.012844	0.0218458	1728.45	up	Y
uZSWATH_DIANN	ratio	IVLGQEQDSYGGK	APCS-IVLGQEQDSYGGK	0.012844	0.0209504	0.00474267	up	Y
uZSWATH_DIANN	norm_light	DGYLFQLLR	HRG-DGYLFQLLR	0.0135932	0.0229241	-2372.22	down	Y
uZSWATH_DIANN	ratio	DSTYSLSSTLTLSK	IGKC-DSTYSLSSTLTLSK	0.0135932	0.0218149	-0.0862013	down	Y
uZSWATH_DIANN	ratio	LPTDSELAPR	SELENOP-LPTDSELAPR	0.0135932	0.0218149	-0.0074628	down	Y
MRMHR	norm_light	TLYSSSPR	SERPING1-TLYSSSPR	0.0143807	0.0317974	3220.95	up	Y
MRMHR	norm_light	YSPSFQGQVTISADK	IGHV5-51-YSPSFQGQVTISADK	0.0143807	0.0317974	480.999	up	Y
uZSWATH_DIANN	ratio	FQSVFTVTR	C1QC-FQSVFTVTR	0.0143807	0.0228941	0.00359335	up	Y
MRMHR	norm_light	IADAHLDR	HRG-IADAHLDR	0.0152041	0.0332486	-35.953	down	Y
MRMHR	ratio	GLEWLGR	IGHV6-1-GLEWLGR	0.0157805	0.025531	-0.0124435	down	Y
MRMHR	ratio	DSTYSLSSTLTLSK	IGKC-DSTYSLSSTLTLSK	0.0160774	0.0255952	-0.143598	down	Y
MRMHR	ratio	IYLYTLNDNAR	FN1-IYLYTLNDNAR	0.0160774	0.0255952	0.00874958	up	Y
uZSWATH_DIANN	norm_light	LLGEVDHYQLALGK	FCN3-LLGEVDHYQLALGK	0.0160774	0.0268858	756.143	up	Y
MRMHR	ratio	VVSVLTVVHQDWLNGK	IGHG2-VVSVLTVVHQDWLNGK	0.0169899	0.0268333	-0.329548	down	Y
uZSWATH_DIANN	ratio	IYLYTLNDNAR	FN1-IYLYTLNDNAR	0.0169899	0.0268333	0.0107807	up	Y
MRMHR	ratio	WLPSSSPVTGYR	FN1-WLPSSSPVTGYR	0.0179476	0.0281226	0.0262517	up	Y
uZSWATH_DIANN	ratio	GGYTLVSGYPK	HPX-GGYTLVSGYPK	0.0179476	0.0281226	-0.0133682	down	Y
MRMHR	norm_light	AGEVQEPELR	AZGP1-AGEVQEPELR	0.0189523	0.0405537	279.49	up	Y
MRMHR	norm_light	LPTDSELAPR	SELENOP-LPTDSELAPR	0.0189523	0.0405537	-70.3735	down	Y
MRMHR	ratio	DADPDTFFAK	AFM-DADPDTFFAK	0.0189523	0.0292364	-0.0119875	down	Y
MRMHR	ratio	GGEGTGYFVDFSVR	HRG-GGEGTGYFVDFSVR	0.0189523	0.0292364	-0.0826404	down	Y
uZSWATH_DIANN	norm_light	AVLTIDEK	SERPINA1-AVLTIDEK	0.0189523	0.0311694	2897.9	up	Y
uZSWATH_DIANN	norm_light	IYLYTLNDNAR	FN1-IYLYTLNDNAR	0.0189523	0.0311694	822.824	up	Y
uZSWATH_DIANN	ratio	GLEWLGR	IGHV6-1-GLEWLGR	0.0189523	0.0290115	-0.0162994	down	Y
uZSWATH_DIANN	ratio	QTHQPPAPNSLIR	C1QC-QTHQPPAPNSLIR	0.0189523	0.0290115	0.0973981	up	Y
uZSWATH_DIANN	ratio	VTGWGNLK	F2-VTGWGNLK	0.0189523	0.0290115	-0.019125	down	Y
MRMHR	norm_light	VGAHAGEYGAEALER	HBA1-VGAHAGEYGAEALER	0.0200057	0.0423525	38.8936	up	Y
uZSWATH_DIANN	norm_light	DSTYSLSSTLTLSK	IGKC-DSTYSLSSTLTLSK	0.0200057	0.032367	-6085.5	down	Y
uZSWATH_DIANN	norm_light	EFGNTLEDK	APOC1-EFGNTLEDK	0.0200057	0.032367	-1377.13	down	Y
uZSWATH_DIANN	ratio	ITINPDTSK	IGHV6-1-ITINPDTSK	0.0200057	0.0301601	-0.0148349	down	Y
uZSWATH_DIANN	ratio	VYFAGFPR	PROS1-VYFAGFPR	0.0200057	0.0301601	0.0130871	up	Y
MRMHR	norm_light	FQSVFTVTR	C1QC-FQSVFTVTR	0.0211099	0.0442198	1135.79	up	Y
uZSWATH_DIANN	norm_light	ALQEYAAK	C6-ALQEYAAK	0.0211099	0.033878	73.3571	up	Y
uZSWATH_DIANN	ratio	DGYLFQLLR	HRG-DGYLFQLLR	0.0211099	0.0315855	-0.0845422	down	Y
MRMHR	norm_light	TLDEFTIIQNLQPQYQFR	C1R-TLDEFTIIQNLQPQYQFR	0.0222669	0.0456815	329.217	up	Y
MRMHR	norm_light	VFQFLEK	C5-VFQFLEK	0.0222669	0.0456815	869.927	up	Y
MRMHR	ratio	ITQDAQLK	SERPINA6-ITQDAQLK	0.0222669	0.0340855	-0.0395588	down	Y
uZSWATH_DIANN	norm_light	VNVDAVGGEALGR	HBD-VNVDAVGGEALGR	0.0222669	0.0354489	42.0618	up	Y
MRMHR	norm_light	DASGVTFTWTPSSGK	IGHA1-DASGVTFTWTPSSGK	0.0234786	0.0458062	17597.1	up	Y
MRMHR	norm_light	IQPSGGTNINEALLR	ITIH2-IQPSGGTNINEALLR	0.0234786	0.0458062	-1865.68	down	Y
MRMHR	norm_light	IYLYTLNDNAR	FN1-IYLYTLNDNAR	0.0234786	0.0458062	792.078	up	Y
MRMHR	norm_light	WLPSSSPVTGYR	FN1-WLPSSSPVTGYR	0.0234786	0.0458062	1303.3	up	Y
MRMHR	norm_light	YEFILK	C8B-YEFILK	0.0234786	0.0458062	227.205	up	Y
uZSWATH_DIANN	norm_light	VSFLSALEEYTK	APOA1-VSFLSALEEYTK	0.0234786	0.0370812	-6354.85	down	Y
MRMHR	norm_light	NVPLPVIAELPPK	IGHM-NVPLPVIAELPPK	0.0260745	0.0498926	-9716.09	down	Y
MRMHR	norm_light	PSLSHLLSQYYGAGVAR	PGLYRP2-PSLSHLLSQYYGAGVAR	0.0260745	0.0498926	-531.6	down	Y
uZSWATH_DIANN	norm_light	ILGPLSYSK	LUM-ILGPLSYSK	0.0260745	0.0405378	-356.307	down	Y
uZSWATH_DIANN	norm_light	SFQTGLFTAAR	PROS1-SFQTGLFTAAR	0.0260745	0.0405378	232.602	up	Y
MRMHR	norm_light	LLIYDNNK	IGLV1-51-LLIYDNNK	0.0274631	0.0520491	455.152	up	N
MRMHR	ratio	GGYTLVSGYPK	HPX-GGYTLVSGYPK	0.0274631	0.0414027	-0.0137086	down	Y
MRMHR	ratio	LQPLDFK	SERPINC1-LQPLDFK	0.0274631	0.0414027	-0.0534525	down	Y
uZSWATH_DIANN	norm_light	AGEVQEPELR	AZGP1-AGEVQEPELR	0.0274631	0.0417188	245.661	up	Y
uZSWATH_DIANN	norm_light	GGEGTGYFVDFSVR	HRG-GGEGTGYFVDFSVR	0.0274631	0.0417188	-725.109	down	Y
uZSWATH_DIANN	norm_light	LVVLPFPK	FETUB-LVVLPFPK	0.0274631	0.0417188	-485.901	down	Y
uZSWATH_DIANN	ratio	IWLDNVR	CD5L-IWLDNVR	0.0274631	0.0407848	-0.0299921	down	Y
MRMHR	norm_light	QTHQPPAPNSLIR	C1QC-QTHQPPAPNSLIR	0.028915	0.0542838	570.31	up	N
uZSWATH_DIANN	ratio	DADPDTFFAK	AFM-DADPDTFFAK	0.028915	0.0420006	-0.0117745	down	Y
uZSWATH_DIANN	ratio	ITQDAQLK	SERPINA6-ITQDAQLK	0.028915	0.0420006	-0.0321035	down	Y
uZSWATH_DIANN	ratio	LLGEVDHYQLALGK	FCN3-LLGEVDHYQLALGK	0.028915	0.0420006	0.0251919	up	Y
MRMHR	norm_light	FNAVLTNPQGDYDTSTGK	C1QC-FNAVLTNPQGDYDTSTGK	0.0320179	0.0584547	260.344	up	N
MRMHR	norm_light	HFQNLGK	AFM-HFQNLGK	0.0320179	0.0584547	-17.9343	down	N
MRMHR	norm_light	LLIYWASTR	IGKV4-1-LLIYWASTR	0.0320179	0.0584547	-4673.26	down	N
MRMHR	ratio	ITINPDTSK	IGHV6-1-ITINPDTSK	0.0320179	0.047549	-0.0138416	down	Y
MRMHR	ratio	IWLDNVR	CD5L-IWLDNVR	0.0320179	0.047549	-0.0327359	down	Y
MRMHR	norm_light	STVELFK	PON1-STVELFK	0.0336736	0.0609186	-432.255	down	N
MRMHR	norm_light	HLVALSPK	SERPINA6-HLVALSPK	0.0354019	0.0634684	-45.6888	down	N
uZSWATH_DIANN	norm_light	GQVVPALNEK	CPN2-GQVVPALNEK	0.0354019	0.0533711	235.025	up	N
MRMHR	norm_light	ASSIIDELFQDR	CLU-ASSIIDELFQDR	0.0372054	0.0661061	1809.25	up	N
uZSWATH_DIANN	norm_light	FQSVFTVTR	C1QC-FQSVFTVTR	0.0372054	0.0556683	872.379	up	N
uZSWATH_DIANN	ratio	VTTVASHTSDSDVPSGVTEVVVK	CLU-VTTVASHTSDSDVPSGVTEVVVK	0.0372054	0.0536513	0.0128853	up	N
MRMHR	norm_light	LLDNWDSVTSTFSK	APOA1-LLDNWDSVTSTFSK	0.0390866	0.0688339	-38439.1	down	N
MRMHR	norm_light	AIGYLNTGYQR	A2M-AIGYLNTGYQR	0.0410479	0.0716537	-5335.35	down	N
MRMHR	ratio	EQPPSLTR	F12-EQPPSLTR	0.0410479	0.0600627	-0.000482624	down	N
MRMHR	ratio	GHMLENHVER	ITIH1-GHMLENHVER	0.0410479	0.0600627	-0.019994	down	N
MRMHR	ratio	HFQNLGK	AFM-HFQNLGK	0.0430919	0.0625934	-0.0330197	down	N
uZSWATH_DIANN	norm_light	IQHPFTVEEFVLPK	PZP-IQHPFTVEEFVLPK	0.0430919	0.0635207	-168.375	down	N
uZSWATH_DIANN	norm_light	IVLGQEQDSYGGK	APCS-IVLGQEQDSYGGK	0.0430919	0.0635207	242.318	up	N
MRMHR	norm_light	GAYPLSIEPIGVR	CP-GAYPLSIEPIGVR	0.0452213	0.077578	8341.9	up	N
MRMHR	norm_light	LTLTPWVGLR	ATRN-LTLTPWVGLR	0.0452213	0.077578	-84.1906	down	N
MRMHR	ratio	YSPSFQGQVTISADK	IGHV5-51-YSPSFQGQVTISADK	0.0474388	0.0684081	0.00269282	up	N
uZSWATH_DIANN	norm_light	ELLESYIDGR	F2-ELLESYIDGR	0.0474388	0.0694141	-1030.29	down	N
MRMHR	norm_light	VVSVLTVVHQDWLNGK	IGHG2-VVSVLTVVHQDWLNGK	0.049747	0.0846123	-22560.3	down	N
uZSWATH_DIANN	norm_light	SVFLHAR	C8B-SVFLHAR	0.049747	0.0717365	41.8577	up	N
uZSWATH_DIANN	norm_light	VGAHAGEYGAEALER	HBA1-VGAHAGEYGAEALER	0.049747	0.0717365	38.2336	up	N
uZSWATH_DIANN	ratio	ELLESYIDGR	F2-ELLESYIDGR	0.049747	0.0712205	-0.00998413	down	N
MRMHR	norm_light	FNWYVDGVEVHNAK	IGHG1-FNWYVDGVEVHNAK	0.0521486	0.0879455	57593.9	up	N
MRMHR	ratio	DASGVTFTWTPSSGK	IGHA1-DASGVTFTWTPSSGK	0.0521486	0.0741255	0.201474	up	N
MRMHR	ratio	GLEWVANIK	IGHV3-7-GLEWVANIK	0.0521486	0.0741255	-0.0313439	down	N
uZSWATH_DIANN	norm_light	GAYPLSIEPIGVR	CP-GAYPLSIEPIGVR	0.0521486	0.0741255	2554.71	up	N
uZSWATH_DIANN	norm_light	QVVAGLNFR	KNG1-QVVAGLNFR	0.0521486	0.0741255	-1871.79	down	N
MRMHR	norm_light	SVFLHAR	C8B-SVFLHAR	0.0546464	0.0913835	64.3905	up	N
uZSWATH_DIANN	norm_light	VYFAGFPR	PROS1-VYFAGFPR	0.0546464	0.0771251	455.094	up	N
uZSWATH_DIANN	norm_light	HFQNLGK	AFM-HFQNLGK	0.0572432	0.0802212	-39.8096	down	N
uZSWATH_DIANN	ratio	ASSIIDELFQDR	CLU-ASSIIDELFQDR	0.0572432	0.079107	0.0425159	up	N
uZSWATH_DIANN	ratio	EFGNTLEDK	APOC1-EFGNTLEDK	0.0572432	0.079107	-0.015913	down	N
uZSWATH_DIANN	ratio	GGEGTGYFVDFSVR	HRG-GGEGTGYFVDFSVR	0.0572432	0.079107	-0.0611668	down	N
uZSWATH_DIANN	ratio	IQHPFTVEEFVLPK	PZP-IQHPFTVEEFVLPK	0.0572432	0.079107	-0.0145386	down	N
uZSWATH_DIANN	ratio	LVVLPFPK	FETUB-LVVLPFPK	0.0572432	0.079107	-0.00655077	down	N
MRMHR	ratio	IVQLIQDTR	CPN1-IVQLIQDTR	0.0599419	0.0845989	0.0157993	up	N
MRMHR	norm_light	YVLSPYK	C5-YVLSPYK	0.0627452	0.104053	333.732	up	N
MRMHR	ratio	ASSIIDELFQDR	CLU-ASSIIDELFQDR	0.0627452	0.0879317	0.0576415	up	N
MRMHR	norm_light	SIPQVSPVR	CPN1-SIPQVSPVR	0.0656561	0.10798	154.46	up	N
MRMHR	norm_light	VNVDAVGGEALGR	HBD-VNVDAVGGEALGR	0.0686774	0.112023	18.9167	up	N
MRMHR	ratio	SIPQVSPVR	CPN1-SIPQVSPVR	0.0686774	0.095572	0.000201159	up	N
MRMHR	norm_light	DADPDTFFAK	AFM-DADPDTFFAK	0.071812	0.113417	-388.816	down	N
MRMHR	norm_light	DSTYSLSSTLTLSK	IGKC-DSTYSLSSTLTLSK	0.071812	0.113417	-20445.5	down	N
MRMHR	norm_light	EVAFDLEIPK	ITIH1-EVAFDLEIPK	0.071812	0.113417	-1081.41	down	N
MRMHR	norm_light	ITQDAQLK	SERPINA6-ITQDAQLK	0.071812	0.113417	-291.963	down	N
MRMHR	ratio	FNWYVDGVEVHNAK	IGHG1-FNWYVDGVEVHNAK	0.071812	0.0992402	0.11989	up	N
uZSWATH_DIANN	norm_light	YYVDSVK	IGHV3-7-YYVDSVK	0.071812	0.0999342	-1063.14	down	N
uZSWATH_DIANN	ratio	ELDESLQVAER	CLU-ELDESLQVAER	0.071812	0.0985558	0.0319497	up	N
MRMHR	ratio	VNVDAVGGEALGR	HBD-VNVDAVGGEALGR	0.0750629	0.103017	0.00146923	up	N
uZSWATH_DIANN	norm_light	SIPQVSPVR	CPN1-SIPQVSPVR	0.0750629	0.103733	153.066	up	N
uZSWATH_DIANN	ratio	VVGGLVALR	F12-VVGGLVALR	0.0750629	0.102312	-0.0128686	down	N
MRMHR	ratio	FSGSILGNK	IGLV8-61-FSGSILGNK	0.075944	0.103513	-0.0124632	down	N
MRMHR	ratio	TVAAPSVFIFPPSDEQLK	IGKC-TVAAPSVFIFPPSDEQLK	0.078433	0.106178	-0.0192756	down	N
uZSWATH_DIANN	norm_light	YEFILK	C8B-YEFILK	0.078433	0.107642	133.798	up	N
MRMHR	norm_light	TPLTATLSK	IGHA1-TPLTATLSK	0.0803435	0.125893	11.5127	up	N
uZSWATH_DIANN	ratio	YSPSFQGQVTISADK	IGHV5-51-YSPSFQGQVTISADK	0.0819252	0.110905	0.00298141	up	N
MRMHR	norm_light	ITINPDTSK	IGHV6-1-ITINPDTSK	0.0855424	0.131961	-132.787	down	N
MRMHR	norm_light	IVQLIQDTR	CPN1-IVQLIQDTR	0.0855424	0.131961	222.977	up	N
MRMHR	ratio	GPSVFPLAPSSK	IGHG1-GPSVFPLAPSSK	0.0855424	0.114248	0.0494119	up	N
MRMHR	ratio	LVVLPFPK	FETUB-LVVLPFPK	0.0855424	0.114248	-0.00734142	down	N
uZSWATH_DIANN	ratio	VTSIQDWVQK	HP-VTSIQDWVQK	0.0855424	0.11502	0.0406929	up	N
MRMHR	ratio	ILGPLSYSK	LUM-ILGPLSYSK	0.0892877	0.117671	-0.0113973	down	N
MRMHR	ratio	VVGGLVALR	F12-VVGGLVALR	0.0892877	0.117671	-0.0134076	down	N
MRMHR	norm_light	FSGSILGNK	IGLV8-61-FSGSILGNK	0.0907977	0.13899	-479.568	down	N
uZSWATH_DIANN	ratio	GTYSTTVTGR	LPA-GTYSTTVTGR	0.0920668	0.122962	0.00481679	up	N
MRMHR	norm_light	DGYLFQLLR	HRG-DGYLFQLLR	0.0971741	0.147616	-1997.53	down	N
uZSWATH_DIANN	ratio	ILGPLSYSK	LUM-ILGPLSYSK	0.0971741	0.128918	-0.00953971	down	N
MRMHR	norm_light	SFQTGLFTAAR	PROS1-SFQTGLFTAAR	0.101321	0.152749	158.57	up	N
MRMHR	ratio	GQVVPALNEK	CPN2-GQVVPALNEK	0.101321	0.131784	0.00324438	up	N
MRMHR	ratio	SSEDPNEDIVER	JCHAIN-SSEDPNEDIVER	0.101321	0.131784	0.0262012	up	N
uZSWATH_DIANN	ratio	QVVAGLNFR	KNG1-QVVAGLNFR	0.101321	0.132651	-0.0109385	down	N
uZSWATH_DIANN	ratio	SSEDPNEDIVER	JCHAIN-SSEDPNEDIVER	0.101321	0.132651	0.0267186	up	N
MRMHR	norm_light	DSVTGTLPK	KLKB1-DSVTGTLPK	0.105608	0.155674	-197.24	down	N
MRMHR	norm_light	FEVQVTVPK	A2M-FEVQVTVPK	0.105608	0.155674	-5061.38	down	N
MRMHR	norm_light	SSEDPNEDIVER	JCHAIN-SSEDPNEDIVER	0.105608	0.155674	865.027	up	N
MRMHR	ratio	ATVVYQGER	APOH-ATVVYQGER	0.105608	0.136467	0.0182823	up	N
MRMHR	norm_light	GLEWVANIK	IGHV3-7-GLEWVANIK	0.110037	0.16101	-2217.17	down	N
uZSWATH_DIANN	norm_light	VVGGLVALR	F12-VVGGLVALR	0.110037	0.149982	-638.809	down	N
MRMHR	ratio	QVVAGLNFR	KNG1-QVVAGLNFR	0.114612	0.147147	-0.00941286	down	N
uZSWATH_DIANN	norm_light	VTSIQDWVQK	HP-VTSIQDWVQK	0.114612	0.155155	7699.38	up	N
MRMHR	norm_light	LLIYDASSR	IGKV3D-20-LLIYDASSR	0.119335	0.173341	-668.741	down	N
uZSWATH_DIANN	ratio	LAPLAEDVR	APOA4-LAPLAEDVR	0.12421	0.161554	-0.0309336	down	N
MRMHR	norm_light	GLEWLGR	IGHV6-1-GLEWLGR	0.129238	0.186365	-431.426	down	N
MRMHR	ratio	ELDESLQVAER	CLU-ELDESLQVAER	0.129238	0.164861	0.0278825	up	N
uZSWATH_DIANN	norm_light	FNWYVDGVEVHNAK	IGHG1-FNWYVDGVEVHNAK	0.134587	0.180965	-1923.35	down	N
uZSWATH_DIANN	ratio	FNWYVDGVEVHNAK	IGHG1-FNWYVDGVEVHNAK	0.134799	0.174188	0.163449	up	N
MRMHR	norm_light	LAPLAEDVR	APOA4-LAPLAEDVR	0.145274	0.207982	-1721.76	down	N
uZSWATH_DIANN	norm_light	ASSIIDELFQDR	CLU-ASSIIDELFQDR	0.145274	0.191454	381.924	up	N
uZSWATH_DIANN	norm_light	FNAVLTNPQGDYDTSTGK	C1QC-FNAVLTNPQGDYDTSTGK	0.145274	0.191454	131.96	up	N
uZSWATH_DIANN	norm_light	VLNQELR	APOD-VLNQELR	0.145274	0.191454	-102.926	down	N
MRMHR	norm_light	TINVPLR	C1QB-TINVPLR	0.150945	0.214558	239.169	up	N
uZSWATH_DIANN	norm_light	TLIYSTNTR	IGLV8-61-TLIYSTNTR	0.150945	0.197619	-302.041	down	N
MRMHR	norm_light	GTYSTTVTGR	LPA-GTYSTTVTGR	0.156784	0.221276	383.819	up	N
MRMHR	norm_light	GGEGTGYFVDFSVR	HRG-GGEGTGYFVDFSVR	0.162791	0.228137	-789.93	down	N
MRMHR	norm_light	VTTVASHTSDSDVPSGVTEVVVK	CLU-VTTVASHTSDSDVPSGVTEVVVK	0.168971	0.235142	1508.37	up	N
uZSWATH_DIANN	ratio	EQPPSLTR	F12-EQPPSLTR	0.174737	0.22434	-0.00234648	down	N
MRMHR	norm_light	LTPLYELVK	C7-LTPLYELVK	0.175326	0.242291	441.807	up	N
MRMHR	ratio	YFIDFVAR	KNG1-YFIDFVAR	0.175326	0.222228	-0.148846	down	N
uZSWATH_DIANN	norm_light	LSSPAVITDK	PLG-LSSPAVITDK	0.175326	0.225096	-971.564	down	N
uZSWATH_DIANN	norm_light	VTTVASHTSDSDVPSGVTEVVVK	CLU-VTTVASHTSDSDVPSGVTEVVVK	0.175326	0.225096	953.87	up	N
uZSWATH_DIANN	norm_light	YSPSFQGQVTISADK	IGHV5-51-YSPSFQGQVTISADK	0.175326	0.225096	229.597	up	N
MRMHR	norm_light	IYLQPGR	ITIH2-IYLQPGR	0.181857	0.249583	-1133.18	down	N
uZSWATH_DIANN	norm_light	ATVVYQGER	APOH-ATVVYQGER	0.181857	0.230506	825.773	up	N
uZSWATH_DIANN	norm_light	QTHQPPAPNSLIR	C1QC-QTHQPPAPNSLIR	0.181857	0.230506	220.743	up	N
MRMHR	ratio	IQHPFTVEEFVLPK	PZP-IQHPFTVEEFVLPK	0.188566	0.236005	-0.00634491	down	N
MRMHR	ratio	LLIYDNNK	IGLV1-51-LLIYDNNK	0.188566	0.236005	0.00097217	up	N
uZSWATH_DIANN	ratio	DASGVTFTWTPSSGK	IGHA1-DASGVTFTWTPSSGK	0.188566	0.240543	0.0845274	up	N
MRMHR	ratio	YYVDSVK	IGHV3-7-YYVDSVK	0.195457	0.2431	-0.0100202	down	N
uZSWATH_DIANN	norm_light	WFLLEQPEIQVAHFPFK	SERPINF2-WFLLEQPEIQVAHFPFK	0.195457	0.246177	-140.253	down	N
uZSWATH_DIANN	norm_light	DASGVTFTWTPSSGK	IGHA1-DASGVTFTWTPSSGK	0.20253	0.253481	4184.89	up	N
MRMHR	norm_light	EFGNTLEDK	APOC1-EFGNTLEDK	0.217233	0.296092	-429.182	down	N
uZSWATH_DIANN	ratio	VLLDGVQNPR	C3-VLLDGVQNPR	0.217233	0.275346	0.0145545	up	N
MRMHR	ratio	ELLALIQLER	ECM1-ELLALIQLER	0.224866	0.276224	-0.450857	down	N
MRMHR	ratio	LSSPAVITDK	PLG-LSSPAVITDK	0.224866	0.276224	-0.0134699	down	N
uZSWATH_DIANN	ratio	VGYVSGWGR	HP-VGYVSGWGR	0.224866	0.283217	0.0274583	up	N
uZSWATH_DIANN	norm_light	GTYSTTVTGR	LPA-GTYSTTVTGR	0.228867	0.284654	316.493	up	N
MRMHR	norm_light	IQHPFTVEEFVLPK	PZP-IQHPFTVEEFVLPK	0.232688	0.315	-44.0992	down	N
MRMHR	norm_light	GQVVPALNEK	CPN2-GQVVPALNEK	0.240702	0.323646	182.721	up	N
MRMHR	ratio	ELLESYIDGR	F2-ELLESYIDGR	0.240702	0.293863	-0.00763873	down	N
uZSWATH_DIANN	norm_light	FSGSILGNK	IGLV8-61-FSGSILGNK	0.240702	0.295677	-290.582	down	N
uZSWATH_DIANN	norm_light	VLLDGVQNPR	C3-VLLDGVQNPR	0.240702	0.295677	2621.94	up	N
MRMHR	ratio	VTTVASHTSDSDVPSGVTEVVVK	CLU-VTTVASHTSDSDVPSGVTEVVVK	0.248908	0.302028	0.00793947	up	N
MRMHR	ratio	TLIYSTNTR	IGLV8-61-TLIYSTNTR	0.257307	0.310328	-0.118681	down	N
uZSWATH_DIANN	ratio	IVQLIQDTR	CPN1-IVQLIQDTR	0.257307	0.322039	0.00892179	up	N
MRMHR	norm_light	WYVDGVEVHNAK	IGHG3-WYVDGVEVHNAK	0.265902	0.355131	1518.85	up	N
MRMHR	norm_light	GHMLENHVER	ITIH1-GHMLENHVER	0.274692	0.364424	-59.5176	down	N
uZSWATH_DIANN	ratio	TGIVSGFGR	F10-TGIVSGFGR	0.274692	0.341648	0.00306806	up	N
MRMHR	norm_light	ATVVYQGER	APOH-ATVVYQGER	0.283678	0.371394	1192.94	up	N
MRMHR	norm_light	FYTFLK	GPX3-FYTFLK	0.283678	0.371394	68.382	up	N
uZSWATH_DIANN	ratio	ATWSGAVLAGR	A1BG-ATWSGAVLAGR	0.292861	0.359749	0.0143652	up	N
uZSWATH_DIANN	ratio	TVGSDTFYSFK	KNG1-TVGSDTFYSFK	0.292861	0.359749	-0.0152627	down	N
MRMHR	norm_light	ASSLESGVPSR	IGKV1-5-ASSLESGVPSR	0.302242	0.393112	395.565	up	N
uZSWATH_DIANN	norm_light	SSEDPNEDIVER	JCHAIN-SSEDPNEDIVER	0.302242	0.368995	801.205	up	N
uZSWATH_DIANN	ratio	GQVVPALNEK	CPN2-GQVVPALNEK	0.302242	0.366745	0.0021643	up	N
uZSWATH_DIANN	ratio	YYVDSVK	IGHV3-7-YYVDSVK	0.302242	0.366745	-0.0102818	down	N
MRMHR	norm_light	ALQEYAAK	C6-ALQEYAAK	0.306273	0.395768	84.2971	up	N
uZSWATH_DIANN	norm_light	EAQLPVIENK	PLG-EAQLPVIENK	0.311821	0.376075	-767.5	down	N
uZSWATH_DIANN	norm_light	VTVLGQPK	IGLL5-VTVLGQPK	0.311821	0.376075	-2697.66	down	N
uZSWATH_DIANN	norm_light	NFGYTLR	SERPIND1-NFGYTLR	0.321597	0.385529	-375.612	down	N
uZSWATH_DIANN	norm_light	VGYVSGWGR	HP-VGYVSGWGR	0.331572	0.395107	2910.28	up	N
uZSWATH_DIANN	ratio	FSGSILGNK	IGLV8-61-FSGSILGNK	0.331572	0.399896	-0.00627864	down	N
MRMHR	ratio	NFGYTLR	SERPIND1-NFGYTLR	0.341744	0.409681	-0.00638625	down	N
uZSWATH_DIANN	ratio	LSSPAVITDK	PLG-LSSPAVITDK	0.341744	0.409681	-0.0111011	down	N
MRMHR	norm_light	ATWSGAVLAGR	A1BG-ATWSGAVLAGR	0.352114	0.44631	369.615	up	N
MRMHR	norm_light	FSGSSSGAER	IGLV4-69-FSGSSSGAER	0.352114	0.44631	-110.571	down	N
MRMHR	norm_light	LLIYGASSR	IGKV3-20-LLIYGASSR	0.352114	0.44631	2689.05	up	N
MRMHR	ratio	VTGWGNLK	F2-VTGWGNLK	0.352114	0.419585	-0.00817283	down	N
uZSWATH_DIANN	norm_light	FYTFLK	GPX3-FYTFLK	0.352114	0.417088	-71.1849	down	N
uZSWATH_DIANN	ratio	TINVPLR	C1QB-TINVPLR	0.352114	0.419585	0.00514047	up	N
uZSWATH_DIANN	ratio	GPSVFPLAPSSK	IGHG1-GPSVFPLAPSSK	0.355001	0.420507	0.00132547	up	N
MRMHR	norm_light	DASGATFTWTPSSGK	IGHA2-DASGATFTWTPSSGK	0.362681	0.451085	581.228	up	N
MRMHR	norm_light	LVVLPFPK	FETUB-LVVLPFPK	0.362681	0.451085	-139.123	down	N
MRMHR	norm_light	YYVDSVK	IGHV3-7-YYVDSVK	0.362681	0.451085	-231.134	down	N
MRMHR	norm_light	TVAAPSVFIFPPSDEQLK	IGKC-TVAAPSVFIFPPSDEQLK	0.384403	0.475132	-20451.1	down	N
uZSWATH_DIANN	norm_light	SLDFTELDVAAEK	AGT-SLDFTELDVAAEK	0.384403	0.452641	273.924	up	N
uZSWATH_DIANN	ratio	ATEHLSTLSEK	APOA1-ATEHLSTLSEK	0.384403	0.452641	-0.0416958	down	N
MRMHR	norm_light	ELLALIQLER	ECM1-ELLALIQLER	0.395557	0.482919	-48.0901	down	N
MRMHR	norm_light	IWLDNVR	CD5L-IWLDNVR	0.395557	0.482919	-443.953	down	N
MRMHR	ratio	ASSLESGVPSR	IGKV1-5-ASSLESGVPSR	0.395557	0.465774	0.00949235	up	N
MRMHR	ratio	NYNLVESLK	SERPIND1-NYNLVESLK	0.395557	0.465774	-0.00522722	down	N
uZSWATH_DIANN	ratio	SLDFTELDVAAEK	AGT-SLDFTELDVAAEK	0.395557	0.463034	0.0293207	up	N
MRMHR	norm_light	GGYTLVSGYPK	HPX-GGYTLVSGYPK	0.406903	0.493742	-2847.11	down	N
MRMHR	ratio	GTYSTTVTGR	LPA-GTYSTTVTGR	0.406903	0.473531	0.000785301	up	N
MRMHR	ratio	SLDFTELDVAAEK	AGT-SLDFTELDVAAEK	0.406903	0.473531	0.0243635	up	N
MRMHR	norm_light	GPSVFPLAPSSK	IGHG1-GPSVFPLAPSSK	0.418442	0.504666	-723.574	down	N
MRMHR	ratio	TVGSDTFYSFK	KNG1-TVGSDTFYSFK	0.418442	0.484128	-0.0158809	down	N
uZSWATH_DIANN	norm_light	ELDESLQVAER	CLU-ELDESLQVAER	0.418442	0.489823	269.331	up	N
uZSWATH_DIANN	ratio	DASGATFTWTPSSGK	IGHA2-DASGATFTWTPSSGK	0.418442	0.484128	0.0220579	up	N
uZSWATH_DIANN	ratio	TLIYSTNTR	IGLV8-61-TLIYSTNTR	0.418442	0.484128	-0.0693495	down	N
MRMHR	norm_light	TGYYFDGISR	FBLN1-TGYYFDGISR	0.430171	0.515687	52.5734	up	N
MRMHR	norm_light	EQPPSLTR	F12-EQPPSLTR	0.454193	0.541224	-73.3017	down	N
uZSWATH_DIANN	norm_light	DPTFIPAPIQAK	AGT-DPTFIPAPIQAK	0.454193	0.525491	-280.138	down	N
uZSWATH_DIANN	norm_light	LGNQEPGGQTALK	SERPINF2-LGNQEPGGQTALK	0.454193	0.525491	-181.086	down	N
uZSWATH_DIANN	ratio	GLEWVGFIR	IGHV3-49-GLEWVGFIR	0.454193	0.522453	0.0194838	up	N
MRMHR	norm_light	ELDESLQVAER	CLU-ELDESLQVAER	0.466482	0.54929	240.361	up	N
MRMHR	norm_light	IIVPLNNR	JCHAIN-IIVPLNNR	0.466482	0.54929	509.082	up	N
MRMHR	ratio	EAQLPVIENK	PLG-EAQLPVIENK	0.478954	0.547769	-0.00671488	down	N
MRMHR	ratio	ILNIFGVIK	TFRC-ILNIFGVIK	0.478954	0.547769	0.000259063	up	N
uZSWATH_DIANN	norm_light	IVQLIQDTR	CPN1-IVQLIQDTR	0.478954	0.547769	58.1366	up	N
uZSWATH_DIANN	norm_light	WYVDGVEVHNAK	IGHG3-WYVDGVEVHNAK	0.478954	0.547769	473.399	up	N
uZSWATH_DIANN	ratio	EAQLPVIENK	PLG-EAQLPVIENK	0.491605	0.555849	-0.00594097	down	N
uZSWATH_DIANN	ratio	LTPLYELVK	C7-LTPLYELVK	0.491605	0.555849	0.00896958	up	N
uZSWATH_DIANN	ratio	YWGVASFLQK	RBP4-YWGVASFLQK	0.491605	0.555849	0.00557127	up	N
MRMHR	ratio	TPLTATLSK	IGHA1-TPLTATLSK	0.496474	0.564561	0.0658992	up	N
MRMHR	norm_light	GLPSSIEK	IGHG4-GLPSSIEK	0.504434	0.587031	1251.85	up	N
MRMHR	norm_light	LSSPAVITDK	PLG-LSSPAVITDK	0.504434	0.587031	-550.962	down	N
MRMHR	ratio	IAELSATAQEIIK	APOB-IAELSATAQEIIK	0.517437	0.581751	0.120894	up	N
MRMHR	ratio	LTPLYELVK	C7-LTPLYELVK	0.517437	0.581751	0.0105344	up	N
uZSWATH_DIANN	ratio	ASSLESGVPSR	IGKV1-5-ASSLESGVPSR	0.517437	0.578483	0.00805715	up	N
uZSWATH_DIANN	ratio	WYVDGVEVHNAK	IGHG3-WYVDGVEVHNAK	0.517437	0.578483	0.0638925	up	N
MRMHR	norm_light	DPTFIPAPIQAK	AGT-DPTFIPAPIQAK	0.530611	0.613905	-305.375	down	N
MRMHR	ratio	VLLDGVQNPR	C3-VLLDGVQNPR	0.530611	0.593211	0.00743748	up	N
uZSWATH_DIANN	ratio	TPLTATLSK	IGHA1-TPLTATLSK	0.530611	0.589897	0.00218394	up	N
uZSWATH_DIANN	norm_light	LTPLYELVK	C7-LTPLYELVK	0.543954	0.615038	197.659	up	N
uZSWATH_DIANN	norm_light	NALALFVLPK	SERPINA7-NALALFVLPK	0.543954	0.615038	-93.5849	down	N
uZSWATH_DIANN	ratio	NYNLVESLK	SERPIND1-NYNLVESLK	0.543954	0.601371	-0.00338926	down	N
MRMHR	norm_light	ILGPLSYSK	LUM-ILGPLSYSK	0.557461	0.641241	-133.482	down	N
uZSWATH_DIANN	norm_light	DASGATFTWTPSSGK	IGHA2-DASGATFTWTPSSGK	0.557461	0.623229	417.244	up	N
uZSWATH_DIANN	norm_light	LLIYDNNK	IGLV1-51-LLIYDNNK	0.557461	0.623229	172.983	up	N
uZSWATH_DIANN	ratio	WFLLEQPEIQVAHFPFK	SERPINF2-WFLLEQPEIQVAHFPFK	0.557461	0.612899	0.0106856	up	N
MRMHR	ratio	DASGATFTWTPSSGK	IGHA2-DASGATFTWTPSSGK	0.571129	0.634943	0.0179907	up	N
uZSWATH_DIANN	norm_light	GWVTDGFSSLK	APOC3-GWVTDGFSSLK	0.571129	0.634943	-1248.04	down	N
uZSWATH_DIANN	ratio	IAELSATAQEIIK	APOB-IAELSATAQEIIK	0.584955	0.639594	0.118249	up	N
uZSWATH_DIANN	norm_light	FSGSSSGAER	IGLV4-69-FSGSSSGAER	0.587229	0.646888	-57.9314	down	N
uZSWATH_DIANN	norm_light	GWVDLFVPK	SERPINA7-GWVDLFVPK	0.588375	0.646888	-121.626	down	N
MRMHR	norm_light	TLIYSTNTR	IGLV8-61-TLIYSTNTR	0.598935	0.681075	-81.2443	down	N
MRMHR	norm_light	VLLDGVQNPR	C3-VLLDGVQNPR	0.598935	0.681075	1744.81	up	N
uZSWATH_DIANN	norm_light	NYNLVESLK	SERPIND1-NYNLVESLK	0.598935	0.654879	-207.35	down	N
uZSWATH_DIANN	ratio	LGNQEPGGQTALK	SERPINF2-LGNQEPGGQTALK	0.598935	0.651301	-0.0183858	down	N
MRMHR	norm_light	VYFAGFPR	PROS1-VYFAGFPR	0.613064	0.69318	113.402	up	N
MRMHR	ratio	DALSSVQESQVAQQAR	APOC3-DALSSVQESQVAQQAR	0.613064	0.677776	0.0553972	up	N
uZSWATH_DIANN	ratio	NFGYTLR	SERPIND1-NFGYTLR	0.613064	0.663042	-0.00545264	down	N
MRMHR	norm_light	NYNLVESLK	SERPIND1-NYNLVESLK	0.627339	0.705313	135.712	up	N
uZSWATH_DIANN	norm_light	TINVPLR	C1QB-TINVPLR	0.627339	0.682188	103.917	up	N
uZSWATH_DIANN	ratio	GLPSSIEK	IGHG4-GLPSSIEK	0.627339	0.671185	0.00647921	up	N
uZSWATH_DIANN	ratio	ILNIFGVIK	TFRC-ILNIFGVIK	0.627339	0.671185	-0.000218523	down	N
uZSWATH_DIANN	ratio	ELLALIQLER	ECM1-ELLALIQLER	0.637748	0.678673	-0.320612	down	N
MRMHR	norm_light	QVVAGLNFR	KNG1-QVVAGLNFR	0.641754	0.717466	-552.716	down	N
uZSWATH_DIANN	norm_light	LLDNWDSVTSTFSK	APOA1-LLDNWDSVTSTFSK	0.641754	0.694071	-179.513	down	N
MRMHR	ratio	VTVLGQPK	IGLL5-VTVLGQPK	0.656305	0.721573	1.68673	up	N
uZSWATH_DIANN	norm_light	DALSSVQESQVAQQAR	APOC3-DALSSVQESQVAQQAR	0.656305	0.705972	-775.05	down	N
MRMHR	norm_light	TGIVSGFGR	F10-TGIVSGFGR	0.670988	0.737717	47.1342	up	N
MRMHR	norm_light	TVGSDTFYSFK	KNG1-TVGSDTFYSFK	0.670988	0.737717	576.3	up	N
MRMHR	norm_light	YWGVASFLQK	RBP4-YWGVASFLQK	0.670988	0.737717	359.053	up	N
MRMHR	ratio	GLPSSIEK	IGHG4-GLPSSIEK	0.670988	0.721766	0.00489133	up	N
MRMHR	ratio	NALALFVLPK	SERPINA7-NALALFVLPK	0.670988	0.721766	-0.000266655	down	N
MRMHR	ratio	TGYYFDGISR	FBLN1-TGYYFDGISR	0.670988	0.721766	0.00122857	up	N
MRMHR	ratio	WYVDGVEVHNAK	IGHG3-WYVDGVEVHNAK	0.670988	0.721766	0.0850768	up	N
MRMHR	ratio	FSGSSSGAER	IGLV4-69-FSGSSSGAER	0.685798	0.73373	-0.548736	down	N
uZSWATH_DIANN	ratio	GWVDLFVPK	SERPINA7-GWVDLFVPK	0.696789	0.737559	-0.0019955	down	N
MRMHR	norm_light	VVGGLVALR	F12-VVGGLVALR	0.70073	0.766183	-150.98	down	N
uZSWATH_DIANN	norm_light	IAELSATAQEIIK	APOB-IAELSATAQEIIK	0.70073	0.749706	145.974	up	N
MRMHR	norm_light	SLDFTELDVAAEK	AGT-SLDFTELDVAAEK	0.715778	0.77836	273.085	up	N
uZSWATH_DIANN	norm_light	LLIYGASSR	IGKV3-20-LLIYGASSR	0.715778	0.76171	836.452	up	N
uZSWATH_DIANN	ratio	TGYYFDGISR	FBLN1-TGYYFDGISR	0.715778	0.75365	-0.000783541	down	N
MRMHR	norm_light	LGNQEPGGQTALK	SERPINF2-LGNQEPGGQTALK	0.730937	0.790525	-140.911	down	N
uZSWATH_DIANN	norm_light	TGIVSGFGR	F10-TGIVSGFGR	0.730937	0.773705	20.1521	up	N
MRMHR	norm_light	VTVLGQPK	IGLL5-VTVLGQPK	0.746202	0.802672	1984.14	up	N
MRMHR	ratio	TINVPLR	C1QB-TINVPLR	0.746202	0.794087	0.0012121	up	N
uZSWATH_DIANN	norm_light	TPLTATLSK	IGHA1-TPLTATLSK	0.746202	0.785684	675.823	up	N
uZSWATH_DIANN	ratio	LLIYGASSR	IGKV3-20-LLIYGASSR	0.746202	0.781549	-0.00342549	down	N
MRMHR	norm_light	IAELSATAQEIIK	APOB-IAELSATAQEIIK	0.761568	0.810438	92.5299	up	N
MRMHR	norm_light	WFLLEQPEIQVAHFPFK	SERPINF2-WFLLEQPEIQVAHFPFK	0.761568	0.810438	-133.125	down	N
uZSWATH_DIANN	ratio	FYTFLK	GPX3-FYTFLK	0.761568	0.793466	-0.000159633	down	N
uZSWATH_DIANN	norm_light	GPSVFPLAPSSK	IGHG1-GPSVFPLAPSSK	0.763717	0.799893	3.20242	up	N
MRMHR	ratio	ATWSGAVLAGR	A1BG-ATWSGAVLAGR	0.777028	0.81814	0.00193113	up	N
MRMHR	ratio	WFLLEQPEIQVAHFPFK	SERPINF2-WFLLEQPEIQVAHFPFK	0.777028	0.81814	0.00557376	up	N
MRMHR	norm_light	NALALFVLPK	SERPINA7-NALALFVLPK	0.792577	0.838951	72.8696	up	N
MRMHR	norm_light	DALSSVQESQVAQQAR	APOC3-DALSSVQESQVAQQAR	0.808208	0.850971	224.05	up	N
MRMHR	ratio	TGIVSGFGR	F10-TGIVSGFGR	0.808208	0.846492	0.00074449	up	N
uZSWATH_DIANN	norm_light	ASSLESGVPSR	IGKV1-5-ASSLESGVPSR	0.808208	0.837674	-177.416	down	N
uZSWATH_DIANN	norm_light	GLPSSIEK	IGHG4-GLPSSIEK	0.808208	0.837674	123.376	up	N
MRMHR	ratio	IIVPLNNR	JCHAIN-IIVPLNNR	0.823917	0.858427	-0.0103444	down	N
MRMHR	norm_light	GLEWVGFIR	IGHV3-49-GLEWVGFIR	0.839696	0.874867	106.548	up	N
MRMHR	norm_light	VTGWGNLK	F2-VTGWGNLK	0.839696	0.874867	119.885	up	N
uZSWATH_DIANN	norm_light	TVGSDTFYSFK	KNG1-TVGSDTFYSFK	0.839696	0.865801	-128.565	down	N
uZSWATH_DIANN	ratio	VTVLGQPK	IGLL5-VTVLGQPK	0.839696	0.87031	0.538206	up	N
MRMHR	norm_light	ILNIFGVIK	TFRC-ILNIFGVIK	0.855541	0.882138	-1.96277	down	N
MRMHR	norm_light	LQPLDFK	SERPINC1-LQPLDFK	0.855541	0.882138	-127.55	down	N
MRMHR	ratio	DPTFIPAPIQAK	AGT-DPTFIPAPIQAK	0.855541	0.886732	-0.00117789	down	N
uZSWATH_DIANN	norm_light	ATWSGAVLAGR	A1BG-ATWSGAVLAGR	0.855541	0.877591	68.272	up	N
MRMHR	norm_light	ELLESYIDGR	F2-ELLESYIDGR	0.871443	0.889319	-80.6312	down	N
MRMHR	norm_light	YFIDFVAR	KNG1-YFIDFVAR	0.871443	0.889319	239.665	up	N
MRMHR	ratio	GLEWVGFIR	IGHV3-49-GLEWVGFIR	0.871443	0.898535	0.00468525	up	N
MRMHR	norm_light	GWVDLFVPK	SERPINA7-GWVDLFVPK	0.903399	0.917226	10.169	up	N
MRMHR	norm_light	NFGYTLR	SERPIND1-NFGYTLR	0.919439	0.928773	-29.3763	down	N
MRMHR	ratio	LLIYGASSR	IGKV3-20-LLIYGASSR	0.919439	0.943135	0.00114864	up	N
uZSWATH_DIANN	norm_light	ILNIFGVIK	TFRC-ILNIFGVIK	0.919439	0.938299	-2.99514	down	N
MRMHR	ratio	YWGVASFLQK	RBP4-YWGVASFLQK	0.935511	0.954701	-0.00122667	down	N
uZSWATH_DIANN	norm_light	GLEWVGFIR	IGHV3-49-GLEWVGFIR	0.935511	0.945009	-56.31	down	N
uZSWATH_DIANN	norm_light	TGYYFDGISR	FBLN1-TGYYFDGISR	0.935511	0.945009	-10.0679	down	N
MRMHR	ratio	GWVDLFVPK	SERPINA7-GWVDLFVPK	0.95161	0.961271	-0.000355993	down	N
MRMHR	ratio	LGNQEPGGQTALK	SERPINF2-LGNQEPGGQTALK	0.95161	0.961271	0.00240832	up	N
uZSWATH_DIANN	norm_light	IIVPLNNR	JCHAIN-IIVPLNNR	0.95161	0.95161	-49.4263	down	N
uZSWATH_DIANN	norm_light	YWGVASFLQK	RBP4-YWGVASFLQK	0.95161	0.95161	63.2542	up	N
uZSWATH_DIANN	ratio	DALSSVQESQVAQQAR	APOC3-DALSSVQESQVAQQAR	0.95161	0.961271	-0.00544385	down	N
uZSWATH_DIANN	ratio	GWVTDGFSSLK	APOC3-GWVTDGFSSLK	0.95161	0.961271	0.000760562	up	N
uZSWATH_DIANN	ratio	IIVPLNNR	JCHAIN-IIVPLNNR	0.95161	0.961271	0.00248008	up	N
uZSWATH_DIANN	ratio	LLIYDNNK	IGLV1-51-LLIYDNNK	0.95161	0.961271	-7.51189e-05	down	N
uZSWATH_DIANN	ratio	NALALFVLPK	SERPINA7-NALALFVLPK	0.95161	0.961271	4.27824e-05	up	N
MRMHR	norm_light	GWVTDGFSSLK	APOC3-GWVTDGFSSLK	0.967729	0.972617	-576.166	down	N
MRMHR	ratio	FYTFLK	GPX3-FYTFLK	0.967729	0.972617	-1.88573e-05	down	N
uZSWATH_DIANN	ratio	DPTFIPAPIQAK	AGT-DPTFIPAPIQAK	0.967729	0.972617	0.000124732	up	N
MRMHR	ratio	GWVTDGFSSLK	APOC3-GWVTDGFSSLK	0.983861	0.983861	4.23796e-05	up	N
uZSWATH_DIANN	ratio	FSGSSSGAER	IGLV4-69-FSGSSSGAER	0.991087	0.991087	0.0333767	up	N
MRMHR	norm_light	EAQLPVIENK	PLG-EAQLPVIENK	1	1	-15.8555	down	N

## Sheet: Kendall´s Tau trend Severi
Statistical analysis of each peptide . Kendall´s Tau trend test between peptide quantitites and COVID-19 severity (healthy, mild,severe,critical)
*calculation method: norm_light: median normalised endogenous quantity. ratio:endogenous quantity / heavy peptide quantity
MS	calculate	Stripped.Sequence	Peptide.Genes	pval.kt	p.adjust.bh.kt	slope.kt	regu	significant
MRMHR	ratio	LDTLAQEVALLK	CLEC3B-LDTLAQEVALLK	1.9719e-09	2.5207e-07	-0.0248824	down	Y
MRMHR	ratio	SPELQAEAK	APOA2-SPELQAEAK	2.5334e-09	2.5207e-07	-0.487301	down	Y
uZSWATH_DIANN	ratio	LDTLAQEVALLK	CLEC3B-LDTLAQEVALLK	3.678e-09	4.5045e-07	-0.0264569	down	Y
MRMHR	ratio	AGALNSNDAFVLK	GSN-AGALNSNDAFVLK	4.1612e-09	2.7603e-07	-0.048852	down	Y
uZSWATH_DIANN	norm_light	HVVPNEVVVQR	GSN-HVVPNEVVVQR	5.3201e-09	5.5662e-07	-6765.15	down	Y
uZSWATH_DIANN	ratio	AGALNSNDAFVLK	GSN-AGALNSNDAFVLK	5.3201e-09	4.5045e-07	-0.0520236	down	Y
MRMHR	ratio	ALDFAVGEYNK	CST3-ALDFAVGEYNK	6.7908e-09	3.0516e-07	0.0556197	up	Y
uZSWATH_DIANN	ratio	VVEESELAR	C9-VVEESELAR	6.7908e-09	4.5045e-07	0.215854	up	Y
MRMHR	ratio	HVVPNEVVVQR	GSN-HVVPNEVVVQR	7.6675e-09	3.0516e-07	-0.0794732	down	Y
uZSWATH_DIANN	norm_light	EITALAPSTMK	ACTA1;ACTA2;ACTB;ACTC1;ACTG1;ACTG2-EITALAPSTMK	1.101e-08	5.5662e-07	397.041	up	Y
uZSWATH_DIANN	norm_light	LDTLAQEVALLK	CLEC3B-LDTLAQEVALLK	1.101e-08	5.5662e-07	-1360.97	down	Y
uZSWATH_DIANN	norm_light	AGALNSNDAFVLK	GSN-AGALNSNDAFVLK	1.2411e-08	5.5662e-07	-3400.09	down	Y
uZSWATH_DIANN	norm_light	DYIFGNYIER	ITIH3-DYIFGNYIER	1.3985e-08	5.5662e-07	4890.93	up	Y
uZSWATH_DIANN	ratio	SPELQAEAK	APOA2-SPELQAEAK	1.5753e-08	7.1787e-07	-0.277777	down	Y
MRMHR	norm_light	LDTLAQEVALLK	CLEC3B-LDTLAQEVALLK	1.7736e-08	3.5294e-06	-1153.38	down	Y
MRMHR	ratio	DYIFGNYIER	ITIH3-DYIFGNYIER	1.7736e-08	5.8824e-07	1.45595	up	Y
uZSWATH_DIANN	norm_light	TNFDNDIALVR	C1S-TNFDNDIALVR	1.7736e-08	5.8824e-07	1142.47	up	Y
uZSWATH_DIANN	ratio	VAAGAFQGLR	LRG1-VAAGAFQGLR	1.9961e-08	7.1787e-07	0.134375	up	Y
MRMHR	ratio	IVIEYVDR	CFI-IVIEYVDR	2.2455e-08	6.2814e-07	0.661014	up	Y
MRMHR	ratio	DLLLPQPDLR	LRG1-DLLLPQPDLR	2.5252e-08	6.2814e-07	0.315718	up	Y
uZSWATH_DIANN	norm_light	LLEVPEGR	C1S-LLEVPEGR	2.5252e-08	7.0608e-07	3980.2	up	Y
uZSWATH_DIANN	ratio	DLLLPQPDLR	LRG1-DLLLPQPDLR	2.5252e-08	7.1787e-07	0.282372	up	Y
uZSWATH_DIANN	ratio	GQTLLAVAK	LRG1-GQTLLAVAK	2.5252e-08	7.1787e-07	0.10134	up	Y
uZSWATH_DIANN	norm_light	VAAGAFQGLR	LRG1-VAAGAFQGLR	2.8385e-08	7.0608e-07	10979	up	Y
MRMHR	ratio	VAAGAFQGLR	LRG1-VAAGAFQGLR	3.1894e-08	6.3469e-07	0.120062	up	Y
MRMHR	ratio	WEMPFDPQDTHQSR	SERPINA3-WEMPFDPQDTHQSR	3.1894e-08	6.3469e-07	0.665034	up	Y
uZSWATH_DIANN	ratio	HVVPNEVVVQR	GSN-HVVPNEVVVQR	3.1894e-08	7.9336e-07	-0.074246	down	Y
MRMHR	ratio	VSFLSALEEYTK	APOA1-VSFLSALEEYTK	3.5822e-08	6.4806e-07	-0.241606	down	Y
uZSWATH_DIANN	norm_light	ALDFAVGEYNK	CST3-ALDFAVGEYNK	3.5822e-08	7.9207e-07	548.711	up	Y
uZSWATH_DIANN	ratio	EITALAPSTMK	ACTA1;ACTA2;ACTB;ACTC1;ACTG1;ACTG2-EITALAPSTMK	4.0218e-08	8.8927e-07	0.00261755	up	Y
MRMHR	norm_light	AGALNSNDAFVLK	GSN-AGALNSNDAFVLK	4.5135e-08	4.4909e-06	-2465.12	down	Y
MRMHR	ratio	ITLLSALVETR	SERPINA3-ITLLSALVETR	4.5135e-08	6.9091e-07	2.8555	up	Y
MRMHR	ratio	LSPIYNLVPVK	C9-LSPIYNLVPVK	4.5135e-08	6.9091e-07	0.123694	up	Y
uZSWATH_DIANN	ratio	DYIFGNYIER	ITIH3-DYIFGNYIER	4.5135e-08	8.9819e-07	1.41336	up	Y
uZSWATH_DIANN	norm_light	DLLLPQPDLR	LRG1-DLLLPQPDLR	5.0633e-08	1.0076e-06	17664.2	up	Y
uZSWATH_DIANN	norm_light	GQTLLAVAK	LRG1-GQTLLAVAK	5.6777e-08	1.0271e-06	10553.6	up	Y
uZSWATH_DIANN	ratio	VSFLSALEEYTK	APOA1-VSFLSALEEYTK	6.063e-08	1.0969e-06	-0.178406	down	Y
MRMHR	ratio	ADLSGITGAR	SERPINA3-ADLSGITGAR	7.1306e-08	1.0136e-06	0.701353	up	Y
uZSWATH_DIANN	norm_light	VVEESELAR	C9-VVEESELAR	7.1306e-08	1.1825e-06	8647.13	up	Y
uZSWATH_DIANN	ratio	WEMPFDPQDTHQSR	SERPINA3-WEMPFDPQDTHQSR	7.1306e-08	1.1352e-06	0.68004	up	Y
MRMHR	ratio	FSVVYAK	AHSG-FSVVYAK	7.9862e-08	1.0595e-06	-0.0957206	down	Y
uZSWATH_DIANN	norm_light	SPELQAEAK	APOA2-SPELQAEAK	7.9862e-08	1.2225e-06	-17035.4	down	Y
uZSWATH_DIANN	ratio	ALDFAVGEYNK	CST3-ALDFAVGEYNK	7.9862e-08	1.1352e-06	0.0550816	up	Y
uZSWATH_DIANN	ratio	LLEVPEGR	C1S-LLEVPEGR	7.9862e-08	1.1352e-06	0.207634	up	Y
MRMHR	ratio	NVVFVIDK	ITIH4-NVVFVIDK	8.9408e-08	1.112e-06	1.12653	up	Y
MRMHR	ratio	EITALAPSTMK	ACTA1;ACTA2;ACTB;ACTC1;ACTG1;ACTG2-EITALAPSTMK	1.0006e-07	1.1137e-06	0.00153402	up	Y
MRMHR	ratio	EIGELYLPK	SERPINA3-EIGELYLPK	1.1193e-07	1.1137e-06	0.419855	up	Y
MRMHR	ratio	GQTLLAVAK	LRG1-GQTLLAVAK	1.1193e-07	1.1137e-06	0.0778367	up	Y
MRMHR	ratio	VVEESELAR	C9-VVEESELAR	1.1193e-07	1.1137e-06	0.19349	up	Y
uZSWATH_DIANN	norm_light	FSVVYAK	AHSG-FSVVYAK	1.1193e-07	1.5566e-06	-27567.1	down	Y
uZSWATH_DIANN	ratio	VEGTAFVIFGIQDGEQR	C3-VEGTAFVIFGIQDGEQR	1.1193e-07	1.4849e-06	0.334333	up	Y
uZSWATH_DIANN	norm_light	STGSWSTLK	CFB-STGSWSTLK	1.2515e-07	1.5566e-06	7180.73	up	Y
uZSWATH_DIANN	norm_light	VEGTAFVIFGIQDGEQR	C3-VEGTAFVIFGIQDGEQR	1.2515e-07	1.5566e-06	1108	up	Y
uZSWATH_DIANN	ratio	LGVYELLLK	ITIH4-LGVYELLLK	1.2515e-07	1.5566e-06	0.147308	up	Y
MRMHR	norm_light	ESDTSYVSLK	CRP-ESDTSYVSLK	1.3989e-07	6.7666e-06	11713.4	up	Y
uZSWATH_DIANN	ratio	LSPIYNLVPVK	C9-LSPIYNLVPVK	1.3989e-07	1.6375e-06	0.120668	up	Y
MRMHR	ratio	GYSIFSYATK	CRP-GYSIFSYATK	1.5629e-07	1.4137e-06	0.575509	up	Y
MRMHR	ratio	VEGTAFVIFGIQDGEQR	C3-VEGTAFVIFGIQDGEQR	1.5629e-07	1.4137e-06	0.317861	up	Y
MRMHR	norm_light	EITALAPSTMK	ACTA1;ACTA2;ACTB;ACTC1;ACTG1;ACTG2-EITALAPSTMK	1.7455e-07	6.7666e-06	352.705	up	Y
MRMHR	ratio	FFGHGAEDSLADQAANEWGR	SAA1-FFGHGAEDSLADQAANEWGR	1.7455e-07	1.4473e-06	11.0739	up	Y
MRMHR	ratio	LGVYELLLK	ITIH4-LGVYELLLK	1.7455e-07	1.4473e-06	0.147761	up	Y
uZSWATH_DIANN	ratio	VFQFLEK	C5-VFQFLEK	1.7455e-07	1.9298e-06	0.182937	up	Y
MRMHR	norm_light	DYIFGNYIER	ITIH3-DYIFGNYIER	1.9486e-07	6.7666e-06	4073.51	up	Y
MRMHR	ratio	EQLSLLDR	SERPINA3-EQLSLLDR	1.9486e-07	1.5511e-06	0.953561	up	Y
uZSWATH_DIANN	norm_light	WEMPFDPQDTHQSR	SERPINA3-WEMPFDPQDTHQSR	1.9486e-07	2.281e-06	14841.6	up	Y
uZSWATH_DIANN	ratio	EIGELYLPK	SERPINA3-EIGELYLPK	1.9486e-07	1.9389e-06	0.253812	up	Y
uZSWATH_DIANN	ratio	ITLLSALVETR	SERPINA3-ITLLSALVETR	1.9486e-07	1.9389e-06	1.79872	up	Y
MRMHR	norm_light	VEGTAFVIFGIQDGEQR	C3-VEGTAFVIFGIQDGEQR	2.1745e-07	6.7666e-06	1236.12	up	Y
uZSWATH_DIANN	norm_light	FFGHGAEDSLADQAANEWGR	SAA1-FFGHGAEDSLADQAANEWGR	2.1745e-07	2.4041e-06	39789	up	Y
MRMHR	norm_light	ITLLSALVETR	SERPINA3-ITLLSALVETR	2.4256e-07	6.7666e-06	34668.2	up	Y
MRMHR	ratio	ESDTSYVSLK	CRP-ESDTSYVSLK	2.4256e-07	1.8565e-06	5.39862	up	Y
uZSWATH_DIANN	norm_light	ITLPDFTGDLR	LBP-ITLPDFTGDLR	2.4256e-07	2.5405e-06	5664.99	up	Y
uZSWATH_DIANN	ratio	FFGHGAEDSLADQAANEWGR	SAA1-FFGHGAEDSLADQAANEWGR	2.4256e-07	2.2986e-06	6.41426	up	Y
uZSWATH_DIANN	norm_light	IVIEYVDR	CFI-IVIEYVDR	3.0145e-07	2.9994e-06	3708.66	up	Y
uZSWATH_DIANN	ratio	ITLPDFTGDLR	LBP-ITLPDFTGDLR	3.0145e-07	2.7268e-06	0.280968	up	Y
MRMHR	norm_light	FFGHGAEDSLADQAANEWGR	SAA1-FFGHGAEDSLADQAANEWGR	3.3585e-07	6.7666e-06	53710	up	Y
MRMHR	norm_light	GYSIFSYATK	CRP-GYSIFSYATK	3.3585e-07	6.7666e-06	7563.59	up	Y
MRMHR	ratio	ITLPDFTGDLR	LBP-ITLPDFTGDLR	3.3585e-07	2.387e-06	0.312518	up	Y
MRMHR	ratio	LLDNWDSVTSTFSK	APOA1-LLDNWDSVTSTFSK	3.3585e-07	2.387e-06	-1.11986	down	Y
uZSWATH_DIANN	ratio	NVVFVIDK	ITIH4-NVVFVIDK	3.3585e-07	2.9059e-06	0.947107	up	Y
MRMHR	norm_light	ADLSGITGAR	SERPINA3-ADLSGITGAR	3.7403e-07	6.7666e-06	76541.1	up	Y
MRMHR	norm_light	VSFLSALEEYTK	APOA1-VSFLSALEEYTK	3.7403e-07	6.7666e-06	-339157	down	Y
uZSWATH_DIANN	norm_light	ESDTSYVSLK	CRP-ESDTSYVSLK	3.7403e-07	3.5444e-06	12880.7	up	Y
uZSWATH_DIANN	ratio	FSVVYAK	AHSG-FSVVYAK	3.7403e-07	3.1013e-06	-0.118255	down	Y
uZSWATH_DIANN	norm_light	DGAGDVAFVK	TF-DGAGDVAFVK	4.6334e-07	4.1911e-06	-1268.1	down	Y
uZSWATH_DIANN	ratio	TNFDNDIALVR	C1S-TNFDNDIALVR	4.6334e-07	3.6882e-06	0.0452478	up	Y
MRMHR	ratio	ATEHLSTLSEK	APOA1-ATEHLSTLSEK	5.1538e-07	3.4187e-06	-0.0765492	down	Y
MRMHR	ratio	SALVLQYLR	F9-SALVLQYLR	5.1538e-07	3.4187e-06	0.0064519	up	Y
uZSWATH_DIANN	ratio	IQNILTEEPK	PON1-IQNILTEEPK	5.1538e-07	3.9447e-06	-0.190986	down	Y
MRMHR	ratio	IQNILTEEPK	PON1-IQNILTEEPK	5.7305e-07	3.6786e-06	-0.136623	down	Y
uZSWATH_DIANN	norm_light	NVVFVIDK	ITIH4-NVVFVIDK	5.7305e-07	4.7515e-06	11010	up	Y
uZSWATH_DIANN	norm_light	YVLSPYK	C5-YVLSPYK	5.7305e-07	4.7515e-06	2713.33	up	Y
uZSWATH_DIANN	ratio	GYSIFSYATK	CRP-GYSIFSYATK	5.7305e-07	4.2236e-06	0.585116	up	Y
uZSWATH_DIANN	ratio	IVIEYVDR	CFI-IVIEYVDR	6.369e-07	4.5265e-06	0.548327	up	Y
MRMHR	norm_light	LSPIYNLVPVK	C9-LSPIYNLVPVK	7.0759e-07	1.1734e-05	20454.9	up	Y
uZSWATH_DIANN	norm_light	ILDDLSPR	ITIH4-ILDDLSPR	7.0759e-07	5.6324e-06	5632.72	up	Y
uZSWATH_DIANN	ratio	EQLSLLDR	SERPINA3-EQLSLLDR	7.0759e-07	4.8555e-06	0.234927	up	Y
MRMHR	ratio	DGAGDVAFVK	TF-DGAGDVAFVK	8.7231e-07	5.4247e-06	-0.00321999	down	Y
MRMHR	norm_light	EIGELYLPK	SERPINA3-EIGELYLPK	9.6795e-07	1.4817e-05	65172.8	up	Y
MRMHR	ratio	TNFDNDIALVR	C1S-TNFDNDIALVR	9.6795e-07	5.6654e-06	0.0467717	up	Y
MRMHR	ratio	VFQFLEK	C5-VFQFLEK	9.6795e-07	5.6654e-06	0.183879	up	Y
uZSWATH_DIANN	norm_light	EIGELYLPK	SERPINA3-EIGELYLPK	9.6795e-07	7.1342e-06	27689.3	up	Y
uZSWATH_DIANN	norm_light	GYSIFSYATK	CRP-GYSIFSYATK	9.6795e-07	7.1342e-06	9985.84	up	Y
uZSWATH_DIANN	ratio	ESDTSYVSLK	CRP-ESDTSYVSLK	1.0737e-06	6.6768e-06	5.17846	up	Y
uZSWATH_DIANN	ratio	SALVLQYLR	F9-SALVLQYLR	1.0737e-06	6.6768e-06	0.00925281	up	Y
uZSWATH_DIANN	ratio	STGSWSTLK	CFB-STGSWSTLK	1.0737e-06	6.6768e-06	0.210037	up	Y
MRMHR	norm_light	DLLLPQPDLR	LRG1-DLLLPQPDLR	1.1904e-06	1.5793e-05	17413.4	up	Y
MRMHR	norm_light	VVEESELAR	C9-VVEESELAR	1.1904e-06	1.5793e-05	4790.73	up	Y
uZSWATH_DIANN	norm_light	LSPIYNLVPVK	C9-LSPIYNLVPVK	1.1904e-06	8.4604e-06	8130.02	up	Y
MRMHR	norm_light	WEMPFDPQDTHQSR	SERPINA3-WEMPFDPQDTHQSR	1.3193e-06	1.6409e-05	16508.4	up	Y
uZSWATH_DIANN	norm_light	IQNILTEEPK	PON1-IQNILTEEPK	1.3193e-06	9.0534e-06	-4034.82	down	Y
uZSWATH_DIANN	norm_light	GFQVVVTLR	C1S-GFQVVVTLR	1.6186e-06	1.0391e-05	1121.58	up	Y
uZSWATH_DIANN	norm_light	LGVYELLLK	ITIH4-LGVYELLLK	1.6186e-06	1.0391e-05	10139.5	up	Y
MRMHR	norm_light	ALDFAVGEYNK	CST3-ALDFAVGEYNK	1.7918e-06	2.0974e-05	451.761	up	Y
uZSWATH_DIANN	ratio	STDYGIFQINSR	LYZ-STDYGIFQINSR	1.7918e-06	1.0805e-05	0.00381895	up	Y
MRMHR	ratio	FSAEFDFR	PROS1-FSAEFDFR	1.9827e-06	1.1273e-05	0.0972939	up	Y
MRMHR	norm_light	ITLPDFTGDLR	LBP-ITLPDFTGDLR	2.193e-06	2.4245e-05	6158.7	up	Y
uZSWATH_DIANN	norm_light	ATEHLSTLSEK	APOA1-ATEHLSTLSEK	2.4246e-06	1.5078e-05	-9290.97	down	Y
uZSWATH_DIANN	norm_light	LGFTDLFSK	SERPINA4-LGFTDLFSK	2.9604e-06	1.7327e-05	-1511.59	down	Y
uZSWATH_DIANN	norm_light	LTLTPWVGLR	ATRN-LTLTPWVGLR	2.9604e-06	1.7327e-05	-465.361	down	Y
MRMHR	ratio	YVLSPYK	C5-YVLSPYK	3.2691e-06	1.8071e-05	0.101579	up	Y
uZSWATH_DIANN	norm_light	ITLLSALVETR	SERPINA3-ITLLSALVETR	3.2691e-06	1.8587e-05	38681.4	up	Y
uZSWATH_DIANN	norm_light	AAISGENAGLVR	ITIH1-AAISGENAGLVR	3.6087e-06	1.9948e-05	-4253.44	down	Y
MRMHR	norm_light	STDYGIFQINSR	LYZ-STDYGIFQINSR	3.9819e-06	3.962e-05	446.993	up	Y
MRMHR	norm_light	VAAGAFQGLR	LRG1-VAAGAFQGLR	3.9819e-06	3.962e-05	10199.7	up	Y
MRMHR	ratio	AVISPGFDVFAK	C2-AVISPGFDVFAK	3.9819e-06	2.0853e-05	0.0140369	up	Y
MRMHR	ratio	SDVVYTDWK	ORM1-SDVVYTDWK	3.9819e-06	2.0853e-05	0.168799	up	Y
uZSWATH_DIANN	norm_light	VFQFLEK	C5-VFQFLEK	3.9819e-06	2.1416e-05	3643.93	up	Y
MRMHR	norm_light	IVIEYVDR	CFI-IVIEYVDR	4.3919e-06	4.1619e-05	3337.9	up	Y
MRMHR	ratio	VAQELEEK	APOL1-VAQELEEK	4.8423e-06	2.4708e-05	-0.0767929	down	Y
uZSWATH_DIANN	ratio	DGAGDVAFVK	TF-DGAGDVAFVK	4.8423e-06	2.8342e-05	-0.00480229	down	Y
uZSWATH_DIANN	norm_light	STDYGIFQINSR	LYZ-STDYGIFQINSR	5.3366e-06	2.7947e-05	346.646	up	Y
uZSWATH_DIANN	ratio	LSITGTYDLK	SERPINA1-LSITGTYDLK	5.3366e-06	3.0343e-05	0.119268	up	Y
uZSWATH_DIANN	norm_light	GLPAPIEK	IGHG2-GLPAPIEK	5.8791e-06	2.9999e-05	-7504.43	down	Y
MRMHR	norm_light	YVGGQEHFAHLLILR	ORM1-YVGGQEHFAHLLILR	6.4741e-06	5.8562e-05	111474	up	Y
uZSWATH_DIANN	norm_light	SALVLQYLR	F9-SALVLQYLR	6.4741e-06	3.2209e-05	656.847	up	Y
uZSWATH_DIANN	ratio	VAQELEEK	APOL1-VAQELEEK	7.1265e-06	3.9394e-05	-0.0769469	down	Y
uZSWATH_DIANN	norm_light	LTPYADEFK	APOA4-LTPYADEFK	7.8415e-06	3.806e-05	-9638.8	down	Y
uZSWATH_DIANN	ratio	YVLSPYK	C5-YVLSPYK	7.8415e-06	4.2175e-05	0.135317	up	Y
uZSWATH_DIANN	norm_light	FSAEFDFR	PROS1-FSAEFDFR	9.4826e-06	4.4929e-05	997.393	up	Y
uZSWATH_DIANN	ratio	ILDDLSPR	ITIH4-ILDDLSPR	9.4826e-06	4.9659e-05	0.0537168	up	Y
MRMHR	ratio	STDYGIFQINSR	LYZ-STDYGIFQINSR	1.0421e-05	5.1847e-05	0.00338056	up	Y
uZSWATH_DIANN	norm_light	GSPAINVAVHVFR	TTR-GSPAINVAVHVFR	1.0421e-05	4.7133e-05	-1763.75	down	Y
uZSWATH_DIANN	norm_light	VAQELEEK	APOL1-VAQELEEK	1.0421e-05	4.7133e-05	-1257.46	down	Y
uZSWATH_DIANN	ratio	WELALGR	APOE-WELALGR	1.0421e-05	5.3176e-05	0.0531505	up	Y
uZSWATH_DIANN	norm_light	TFTLLDPK	PGLYRP2-TFTLLDPK	1.1449e-05	5.0628e-05	-1603.25	down	Y
MRMHR	norm_light	EQLSLLDR	SERPINA3-EQLSLLDR	1.2572e-05	0.00010007	76440.2	up	Y
MRMHR	norm_light	GQTLLAVAK	LRG1-GQTLLAVAK	1.2572e-05	0.00010007	5726.01	up	Y
MRMHR	norm_light	SDVVYTDWK	ORM1-SDVVYTDWK	1.2572e-05	0.00010007	81605.7	up	Y
MRMHR	ratio	TLYSSSPR	SERPING1-TLYSSSPR	1.2572e-05	6.1021e-05	0.028848	up	Y
uZSWATH_DIANN	ratio	GSESGIFTNTK	FGA-GSESGIFTNTK	1.2572e-05	6.2546e-05	0.421941	up	Y
MRMHR	norm_light	SPELQAEAK	APOA2-SPELQAEAK	1.38e-05	0.00010563	-17975.1	down	Y
MRMHR	ratio	AVLTIDEK	SERPINA1-AVLTIDEK	1.38e-05	6.3867e-05	0.0750614	up	Y
MRMHR	ratio	GSESGIFTNTK	FGA-GSESGIFTNTK	1.38e-05	6.3867e-05	1.76091	up	Y
uZSWATH_DIANN	norm_light	YGLVTYATYPK	CFB-YGLVTYATYPK	1.38e-05	5.9701e-05	10521.6	up	Y
MRMHR	ratio	ILDDLSPR	ITIH4-ILDDLSPR	1.5142e-05	6.8485e-05	0.0502347	up	Y
uZSWATH_DIANN	norm_light	DSVTGTLPK	KLKB1-DSVTGTLPK	1.5142e-05	6.2778e-05	-1727.72	down	Y
uZSWATH_DIANN	norm_light	WIYHLTEGSTDLR	APOM-WIYHLTEGSTDLR	1.5142e-05	6.2778e-05	-691.828	down	Y
uZSWATH_DIANN	ratio	WIYHLTEGSTDLR	APOM-WIYHLTEGSTDLR	1.5142e-05	7.3496e-05	-0.00741627	down	Y
MRMHR	ratio	VLNQELR	APOD-VLNQELR	1.6609e-05	7.3446e-05	-0.0484169	down	Y
uZSWATH_DIANN	ratio	FSAEFDFR	PROS1-FSAEFDFR	1.6609e-05	7.8693e-05	0.0904238	up	Y
MRMHR	norm_light	EFTPPVQAAYQK	HBB-EFTPPVQAAYQK	1.7094e-05	0.00012599	1373.66	up	Y
MRMHR	ratio	EFTPPVQAAYQK	HBB-EFTPPVQAAYQK	1.7094e-05	7.3948e-05	0.0332163	up	Y
uZSWATH_DIANN	ratio	VLDALQAIK	CA1-VLDALQAIK	1.8848e-05	8.7228e-05	0.00576788	up	Y
MRMHR	ratio	LLDSLPSDTR	SERPING1-LLDSLPSDTR	1.9956e-05	8.1047e-05	0.227273	up	Y
MRMHR	ratio	WELALGR	APOE-WELALGR	1.9956e-05	8.1047e-05	0.0470326	up	Y
MRMHR	ratio	YVGGQEHFAHLLILR	ORM1-YVGGQEHFAHLLILR	1.9956e-05	8.1047e-05	0.757532	up	Y
uZSWATH_DIANN	ratio	GLPNVVTSAISLPNIR	PRG4-GLPNVVTSAISLPNIR	1.9956e-05	9.0257e-05	0.0100763	up	Y
MRMHR	ratio	WIYHLTEGSTDLR	APOM-WIYHLTEGSTDLR	2.1862e-05	8.7011e-05	-0.00680474	down	Y
MRMHR	ratio	LGFTDLFSK	SERPINA4-LGFTDLFSK	2.394e-05	9.3415e-05	-0.0361107	down	Y
uZSWATH_DIANN	norm_light	HLVALSPK	SERPINA6-HLVALSPK	2.394e-05	9.7228e-05	-221.181	down	Y
MRMHR	ratio	DFALQNPSAVPR	IGFALS-DFALQNPSAVPR	2.6206e-05	9.6574e-05	-0.0643975	down	Y
MRMHR	ratio	STGSWSTLK	CFB-STGSWSTLK	2.6206e-05	9.6574e-05	0.232482	up	Y
MRMHR	ratio	STVELFK	PON1-STVELFK	2.6206e-05	9.6574e-05	-0.0456621	down	Y
uZSWATH_DIANN	norm_light	IYLQPGR	ITIH2-IYLQPGR	2.6206e-05	0.0001043	-8521.39	down	Y
uZSWATH_DIANN	ratio	LLDNWDSVTSTFSK	APOA1-LLDNWDSVTSTFSK	2.8656e-05	0.00012672	-1.00035	down	Y
MRMHR	norm_light	GSESGIFTNTK	FGA-GSESGIFTNTK	2.8674e-05	0.00020379	88075.7	up	Y
uZSWATH_DIANN	norm_light	TVQAVLTVPK	SERPINF1-TVQAVLTVPK	2.8674e-05	0.00011189	1215.79	up	Y
uZSWATH_DIANN	ratio	SVSLPSLDPASAK	APOB-SVSLPSLDPASAK	3.1363e-05	0.00013568	0.0889896	up	Y
uZSWATH_DIANN	ratio	STVELFK	PON1-STVELFK	3.3015e-05	0.00013979	-0.00493166	down	Y
uZSWATH_DIANN	norm_light	EQLSLLDR	SERPINA3-EQLSLLDR	3.429e-05	0.00012875	25317.7	up	Y
uZSWATH_DIANN	norm_light	FYNQVSTPLLR	ITIH2-FYNQVSTPLLR	3.429e-05	0.00012875	-6446.86	down	Y
uZSWATH_DIANN	ratio	LGFTDLFSK	SERPINA4-LGFTDLFSK	3.429e-05	0.00014216	-0.0322397	down	Y
MRMHR	ratio	YGLVTYATYPK	CFB-YGLVTYATYPK	3.7475e-05	0.00013559	0.204723	up	Y
uZSWATH_DIANN	norm_light	DFALQNPSAVPR	IGFALS-DFALQNPSAVPR	3.7475e-05	0.0001381	-765.285	down	Y
MRMHR	ratio	EQHLFLPFSYK	APOB-EQHLFLPFSYK	4.094e-05	0.00014293	0.00827821	up	Y
MRMHR	ratio	TLDEFTIIQNLQPQYQFR	C1R-TLDEFTIIQNLQPQYQFR	4.094e-05	0.00014293	0.826263	up	Y
uZSWATH_DIANN	norm_light	STVELFK	PON1-STVELFK	4.3379e-05	0.00015695	-68.3242	down	Y
MRMHR	ratio	GLPNVVTSAISLPNIR	PRG4-GLPNVVTSAISLPNIR	4.4707e-05	0.00015079	0.00729978	up	Y
MRMHR	ratio	GSPAINVAVHVFR	TTR-GSPAINVAVHVFR	4.4707e-05	0.00015079	-0.039506	down	Y
uZSWATH_DIANN	norm_light	GLPNVVTSAISLPNIR	PRG4-GLPNVVTSAISLPNIR	4.4707e-05	0.00015887	394.916	up	Y
uZSWATH_DIANN	ratio	AAISGENAGLVR	ITIH1-AAISGENAGLVR	4.4707e-05	0.00018156	-0.0566669	down	Y
MRMHR	ratio	YQISVNK	FGB-YQISVNK	4.8801e-05	0.00016186	0.252771	up	Y
uZSWATH_DIANN	ratio	DSVTGTLPK	KLKB1-DSVTGTLPK	4.8801e-05	0.00019042	-0.012883	down	Y
uZSWATH_DIANN	ratio	LLDSLPSDTR	SERPING1-LLDSLPSDTR	4.8801e-05	0.00019042	0.17991	up	Y
MRMHR	norm_light	LGVYELLLK	ITIH4-LGVYELLLK	5.325e-05	0.0003654	15733.4	up	Y
MRMHR	ratio	FQSVFTVTR	C1QC-FQSVFTVTR	5.325e-05	0.00017372	0.00521566	up	Y
uZSWATH_DIANN	ratio	AVISPGFDVFAK	C2-AVISPGFDVFAK	5.325e-05	0.00020378	0.0144746	up	Y
uZSWATH_DIANN	ratio	ADLSGITGAR	SERPINA3-ADLSGITGAR	5.808e-05	0.00021807	0.17737	up	Y
uZSWATH_DIANN	norm_light	VLDALQAIK	CA1-VLDALQAIK	6.242e-05	0.00021727	234.964	up	Y
MRMHR	ratio	LGPLVEQGR	APOE-LGPLVEQGR	6.3324e-05	0.00020002	0.221865	up	Y
MRMHR	ratio	PSLSHLLSQYYGAGVAR	PGLYRP2-PSLSHLLSQYYGAGVAR	6.3324e-05	0.00020002	-0.00924431	down	Y
uZSWATH_DIANN	norm_light	SVSLPSLDPASAK	APOB-SVSLPSLDPASAK	6.3324e-05	0.00021727	5521.53	up	Y
uZSWATH_DIANN	ratio	FEVQVTVPK	A2M-FEVQVTVPK	6.3324e-05	0.00022912	-0.161641	down	Y
uZSWATH_DIANN	ratio	VELEDWNGR	FGG-VELEDWNGR	6.3324e-05	0.00022912	0.209175	up	Y
MRMHR	ratio	SDVMYTDWK	ORM2-SDVMYTDWK	6.9014e-05	0.00021459	0.642094	up	Y
MRMHR	ratio	NILTSNNIDVK	APOD-NILTSNNIDVK	7.5185e-05	0.00023018	-0.00789846	down	Y
uZSWATH_DIANN	ratio	GFQVVVTLR	C1S-GFQVVVTLR	7.5185e-05	0.00026249	0.120328	up	Y
uZSWATH_DIANN	ratio	SDVMYTDWK	ORM2-SDVMYTDWK	7.5185e-05	0.00026249	0.491568	up	Y
MRMHR	norm_light	HVVPNEVVVQR	GSN-HVVPNEVVVQR	8.1875e-05	0.00052559	-2668.41	down	Y
MRMHR	norm_light	SALVLQYLR	F9-SALVLQYLR	8.1875e-05	0.00052559	754.197	up	Y
uZSWATH_DIANN	norm_light	LAPLAEDVR	APOA4-LAPLAEDVR	8.1875e-05	0.00027616	-2698.18	down	Y
uZSWATH_DIANN	norm_light	PSLSHLLSQYYGAGVAR	PGLYRP2-PSLSHLLSQYYGAGVAR	8.9126e-05	0.0002956	-1355.02	down	Y
uZSWATH_DIANN	ratio	YVGGQEHFAHLLILR	ORM1-YVGGQEHFAHLLILR	8.9126e-05	0.00030579	0.650876	up	Y
uZSWATH_DIANN	ratio	GSPAINVAVHVFR	TTR-GSPAINVAVHVFR	9.698e-05	0.0003271	-0.0405496	down	Y
MRMHR	ratio	VELEDWNGR	FGG-VELEDWNGR	0.00010548	0.00031805	0.46105	up	Y
uZSWATH_DIANN	norm_light	IALGGLLFPASNLR	SHBG-IALGGLLFPASNLR	0.00010548	0.00033857	-658.103	down	Y
uZSWATH_DIANN	norm_light	LGPLVEQGR	APOE-LGPLVEQGR	0.00010548	0.00033857	2027.34	up	Y
uZSWATH_DIANN	ratio	LTPYADEFK	APOA4-LTPYADEFK	0.00010548	0.00034412	-0.205969	down	Y
uZSWATH_DIANN	ratio	VHQYFNVELIQPGAVK	C3-VHQYFNVELIQPGAVK	0.00010548	0.00034412	0.207581	up	Y
uZSWATH_DIANN	norm_light	ADLSGITGAR	SERPINA3-ADLSGITGAR	0.00011469	0.00036227	22169.5	up	Y
uZSWATH_DIANN	ratio	DFALQNPSAVPR	IGFALS-DFALQNPSAVPR	0.00011469	0.00036811	-0.0549006	down	Y
MRMHR	norm_light	GFQVVVTLR	C1S-GFQVVVTLR	0.00012465	0.00075166	991.384	up	Y
MRMHR	norm_light	TNFDNDIALVR	C1S-TNFDNDIALVR	0.00012465	0.00075166	1564.48	up	Y
uZSWATH_DIANN	norm_light	AADDTWEPFASGK	TTR-AADDTWEPFASGK	0.00012465	0.00038758	-2003.71	down	Y
uZSWATH_DIANN	ratio	AIGYLNTGYQR	A2M-AIGYLNTGYQR	0.00012465	0.00039373	-0.114921	down	Y
MRMHR	ratio	FYNQVSTPLLR	ITIH2-FYNQVSTPLLR	0.00013542	0.00039629	-0.123621	down	Y
MRMHR	ratio	GFQVVVTLR	C1S-GFQVVVTLR	0.00013542	0.00039629	0.121513	up	Y
uZSWATH_DIANN	norm_light	EQHLFLPFSYK	APOB-EQHLFLPFSYK	0.00013542	0.00041458	2545.13	up	Y
uZSWATH_DIANN	ratio	PSLSHLLSQYYGAGVAR	PGLYRP2-PSLSHLLSQYYGAGVAR	0.00013542	0.00041458	-0.00968986	down	Y
uZSWATH_DIANN	ratio	SDVVYTDWK	ORM1-SDVVYTDWK	0.00013542	0.00041458	0.102003	up	Y
MRMHR	norm_light	HVEDVPAFQALGSLNDLQFFR	AZGP1-HVEDVPAFQALGSLNDLQFFR	0.00014706	0.00086073	735.391	up	Y
MRMHR	ratio	AADDTWEPFASGK	TTR-AADDTWEPFASGK	0.00014706	0.00042413	-0.0504252	down	Y
uZSWATH_DIANN	ratio	EFTPPVQAAYQK	HBB-EFTPPVQAAYQK	0.00014706	0.0004434	0.0286493	up	Y
MRMHR	ratio	LTPYADEFK	APOA4-LTPYADEFK	0.00015964	0.00045383	-0.221925	down	Y
MRMHR	ratio	LTLTPWVGLR	ATRN-LTLTPWVGLR	0.00017323	0.00047222	-0.019088	down	Y
MRMHR	ratio	SVSLPSLDPASAK	APOB-SVSLPSLDPASAK	0.00017323	0.00047222	0.0742357	up	Y
MRMHR	ratio	TGISPLALIK	APOB-TGISPLALIK	0.00017323	0.00047222	0.0458955	up	Y
uZSWATH_DIANN	ratio	TVQAVLTVPK	SERPINF1-TVQAVLTVPK	0.00017323	0.00051451	0.0138434	up	Y
uZSWATH_DIANN	ratio	YQISVNK	FGB-YQISVNK	0.0001879	0.00054987	0.0797077	up	Y
MRMHR	ratio	AIGYLNTGYQR	A2M-AIGYLNTGYQR	0.00020373	0.00053344	-0.0913071	down	Y
MRMHR	ratio	VHQYFNVELIQPGAVK	C3-VHQYFNVELIQPGAVK	0.00020373	0.00053344	0.21082	up	Y
MRMHR	ratio	VLDALQAIK	CA1-VLDALQAIK	0.00020373	0.00053344	0.00451118	up	Y
uZSWATH_DIANN	norm_light	FEVQVTVPK	A2M-FEVQVTVPK	0.00020373	0.0006051	-16575.5	down	Y
uZSWATH_DIANN	norm_light	WELALGR	APOE-WELALGR	0.00020373	0.0006051	5032.28	up	Y
MRMHR	norm_light	GLPNVVTSAISLPNIR	PRG4-GLPNVVTSAISLPNIR	0.0002208	0.00125543	359.867	up	Y
MRMHR	ratio	AGEVQEPELR	AZGP1-AGEVQEPELR	0.0002208	0.0005562	0.1411	up	Y
MRMHR	ratio	GLPAPIEK	IGHG2-GLPAPIEK	0.0002208	0.0005562	-0.0470083	down	Y
MRMHR	ratio	LSITGTYDLK	SERPINA1-LSITGTYDLK	0.0002208	0.0005562	0.89858	up	Y
uZSWATH_DIANN	ratio	LTLTPWVGLR	ATRN-LTLTPWVGLR	0.0002208	0.00063681	-0.0190691	down	Y
MRMHR	norm_light	STGSWSTLK	CFB-STGSWSTLK	0.00023922	0.00132235	2942.07	up	Y
MRMHR	ratio	AAISGENAGLVR	ITIH1-AAISGENAGLVR	0.00023922	0.00058771	-0.0557059	down	Y
MRMHR	ratio	QTHQPPAPNSLIR	C1QC-QTHQPPAPNSLIR	0.00023922	0.00058771	0.439548	up	Y
uZSWATH_DIANN	norm_light	VELEDWNGR	FGG-VELEDWNGR	0.00023922	0.00070007	28147.7	up	Y
uZSWATH_DIANN	ratio	AGEVQEPELR	AZGP1-AGEVQEPELR	0.00023922	0.00066118	0.127096	up	Y
uZSWATH_DIANN	ratio	IYLQPGR	ITIH2-IYLQPGR	0.00023922	0.00066118	-0.093496	down	Y
uZSWATH_DIANN	ratio	TGISPLALIK	APOB-TGISPLALIK	0.00023922	0.00066118	0.0498703	up	Y
MRMHR	ratio	SVFLHAR	C8B-SVFLHAR	0.00025907	0.00062871	0.0323661	up	Y
uZSWATH_DIANN	norm_light	TLDEFTIIQNLQPQYQFR	C1R-TLDEFTIIQNLQPQYQFR	0.00025907	0.00074717	840.55	up	Y
uZSWATH_DIANN	ratio	GHMLENHVER	ITIH1-GHMLENHVER	0.00025907	0.00070623	-0.0601263	down	Y
MRMHR	norm_light	ETLLQDFR	AMBP-ETLLQDFR	0.00028045	0.00146869	5036.19	up	Y
MRMHR	norm_light	TVQAVLTVPK	SERPINF1-TVQAVLTVPK	0.00028045	0.00146869	1469.61	up	Y
uZSWATH_DIANN	norm_light	ELLALIQLER	ECM1-ELLALIQLER	0.00028045	0.00078606	-357.143	down	Y
uZSWATH_DIANN	norm_light	GSESGIFTNTK	FGA-GSESGIFTNTK	0.00028045	0.00078606	18840.5	up	Y
uZSWATH_DIANN	ratio	AADDTWEPFASGK	TTR-AADDTWEPFASGK	0.00028045	0.00073435	-0.0504602	down	Y
uZSWATH_DIANN	ratio	HLVALSPK	SERPINA6-HLVALSPK	0.00028045	0.00073435	-0.00811277	down	Y
uZSWATH_DIANN	ratio	IQPSGGTNINEALLR	ITIH2-IQPSGGTNINEALLR	0.00028045	0.00073435	-0.131654	down	Y
MRMHR	norm_light	IQNILTEEPK	PON1-IQNILTEEPK	0.00030348	0.00150983	-3156.52	down	Y
MRMHR	norm_light	YEASILTHDSSIR	FGG-YEASILTHDSSIR	0.00030348	0.00150983	207469	up	Y
MRMHR	ratio	TFTLLDPK	PGLYRP2-TFTLLDPK	0.00030348	0.00071897	-0.0107084	down	Y
MRMHR	ratio	YEASILTHDSSIR	FGG-YEASILTHDSSIR	0.00030348	0.00071897	0.476222	up	Y
uZSWATH_DIANN	ratio	FYNQVSTPLLR	ITIH2-FYNQVSTPLLR	0.00030348	0.00078433	-0.118535	down	Y
MRMHR	norm_light	IALGGLLFPASNLR	SHBG-IALGGLLFPASNLR	0.00032828	0.00155541	-796.111	down	Y
MRMHR	norm_light	NVVFVIDK	ITIH4-NVVFVIDK	0.00032828	0.00155541	15328.4	up	Y
uZSWATH_DIANN	norm_light	AVISPGFDVFAK	C2-AVISPGFDVFAK	0.00032828	0.00090732	1099.31	up	Y
uZSWATH_DIANN	ratio	FNAVLTNPQGDYDTSTGK	C1QC-FNAVLTNPQGDYDTSTGK	0.00032828	0.00083753	0.0436817	up	Y
uZSWATH_DIANN	ratio	ALNHLPLEYNSALYSR	C6-ALNHLPLEYNSALYSR	0.00035496	0.00089413	0.0614504	up	Y
MRMHR	norm_light	LSITGTYDLK	SERPINA1-LSITGTYDLK	0.00038365	0.0017755	175788	up	Y
uZSWATH_DIANN	norm_light	AIGYLNTGYQR	A2M-AIGYLNTGYQR	0.00038365	0.00103171	-19042.4	down	Y
uZSWATH_DIANN	norm_light	IQPSGGTNINEALLR	ITIH2-IQPSGGTNINEALLR	0.00038365	0.00103171	-6011.98	down	Y
MRMHR	ratio	ALLAFQESK	C4BPB-ALLAFQESK	0.0004145	0.00093734	0.0586787	up	Y
MRMHR	ratio	ALNHLPLEYNSALYSR	C6-ALNHLPLEYNSALYSR	0.0004145	0.00093734	0.0608017	up	Y
MRMHR	ratio	ETLLQDFR	AMBP-ETLLQDFR	0.0004145	0.00093734	0.0506816	up	Y
MRMHR	ratio	TVQAVLTVPK	SERPINF1-TVQAVLTVPK	0.0004145	0.00093734	0.0137576	up	Y
uZSWATH_DIANN	norm_light	ALLAFQESK	C4BPB-ALLAFQESK	0.0004145	0.00109981	1800.85	up	Y
MRMHR	norm_light	AVISPGFDVFAK	C2-AVISPGFDVFAK	0.00044766	0.00202465	1380.29	up	Y
MRMHR	ratio	HLVALSPK	SERPINA6-HLVALSPK	0.00044766	0.00098983	-0.0056861	down	Y
MRMHR	ratio	IALGGLLFPASNLR	SHBG-IALGGLLFPASNLR	0.00044766	0.00098983	-0.00083271	down	Y
uZSWATH_DIANN	norm_light	EFTPPVQAAYQK	HBB-EFTPPVQAAYQK	0.00044766	0.00117216	1321.44	up	Y
uZSWATH_DIANN	norm_light	VHQYFNVELIQPGAVK	C3-VHQYFNVELIQPGAVK	0.00048328	0.001249	12118.1	up	Y
uZSWATH_DIANN	ratio	ALLAFQESK	C4BPB-ALLAFQESK	0.00048328	0.00115871	0.0491775	up	Y
uZSWATH_DIANN	ratio	NILTSNNIDVK	APOD-NILTSNNIDVK	0.00048328	0.00115871	-0.0231354	down	Y
uZSWATH_DIANN	ratio	VLNQELR	APOD-VLNQELR	0.00048328	0.00115871	-0.0611396	down	Y
uZSWATH_DIANN	ratio	YGLVTYATYPK	CFB-YGLVTYATYPK	0.00048328	0.00115871	0.187823	up	Y
MRMHR	ratio	EVAFDLEIPK	ITIH1-EVAFDLEIPK	0.00052153	0.00112809	-0.0207715	down	Y
MRMHR	ratio	LLEVPEGR	C1S-LLEVPEGR	0.00052153	0.00112809	0.123323	up	Y
uZSWATH_DIANN	norm_light	TLYSSSPR	SERPING1-TLYSSSPR	0.00052153	0.00133057	1104.83	up	Y
uZSWATH_DIANN	ratio	HVEDVPAFQALGSLNDLQFFR	AZGP1-HVEDVPAFQALGSLNDLQFFR	0.00052153	0.00123553	0.0616847	up	Y
MRMHR	norm_light	YGLVTYATYPK	CFB-YGLVTYATYPK	0.00056258	0.00248787	9119.55	up	Y
uZSWATH_DIANN	norm_light	YVGGQEHFAHLLILR	ORM1-YVGGQEHFAHLLILR	0.00056258	0.00141714	8808.64	up	Y
MRMHR	norm_light	DFALQNPSAVPR	IGFALS-DFALQNPSAVPR	0.00060663	0.00262435	-480.522	down	Y
MRMHR	ratio	LAPLAEDVR	APOA4-LAPLAEDVR	0.00060663	0.00129807	-0.103025	down	Y
MRMHR	norm_light	FSAEFDFR	PROS1-FSAEFDFR	0.00065388	0.00271086	775.11	up	Y
MRMHR	norm_light	VLDALQAIK	CA1-VLDALQAIK	0.00065388	0.00271086	94.79	up	Y
uZSWATH_DIANN	ratio	LGPLVEQGR	APOE-LGPLVEQGR	0.00065388	0.00153084	0.234758	up	Y
MRMHR	norm_light	LGFTDLFSK	SERPINA4-LGFTDLFSK	0.00070452	0.00286122	-1046.99	down	Y
MRMHR	ratio	LLIYWASTR	IGKV4-1-LLIYWASTR	0.00070452	0.00149148	-0.0791478	down	Y
uZSWATH_DIANN	norm_light	TGISPLALIK	APOB-TGISPLALIK	0.00070452	0.00175249	6257.85	up	Y
uZSWATH_DIANN	norm_light	HVEDVPAFQALGSLNDLQFFR	AZGP1-HVEDVPAFQALGSLNDLQFFR	0.00075879	0.00179761	472.197	up	Y
uZSWATH_DIANN	norm_light	LLDSLPSDTR	SERPING1-LLDSLPSDTR	0.00075879	0.00179761	8480.03	up	Y
uZSWATH_DIANN	norm_light	NILTSNNIDVK	APOD-NILTSNNIDVK	0.00075879	0.00179761	-7080.04	down	Y
uZSWATH_DIANN	norm_light	YQISVNK	FGB-YQISVNK	0.00075879	0.00179761	9678.48	up	Y
uZSWATH_DIANN	ratio	SLPVSDSVLSGFEQR	C8G-SLPVSDSVLSGFEQR	0.00075879	0.00175581	0.0217646	up	Y
MRMHR	norm_light	FSVVYAK	AHSG-FSVVYAK	0.00081692	0.00325135	-17998.6	down	Y
MRMHR	ratio	IQPSGGTNINEALLR	ITIH2-IQPSGGTNINEALLR	0.00081692	0.00171124	-0.139748	down	Y
uZSWATH_DIANN	ratio	EQHLFLPFSYK	APOB-EQHLFLPFSYK	0.00081692	0.00184736	0.010555	up	Y
uZSWATH_DIANN	ratio	IALGGLLFPASNLR	SHBG-IALGGLLFPASNLR	0.00081692	0.00184736	-0.00217503	down	Y
MRMHR	norm_light	ALLAFQESK	C4BPB-ALLAFQESK	0.00087916	0.00336448	1658.58	up	Y
MRMHR	norm_light	SDVMYTDWK	ORM2-SDVMYTDWK	0.00087916	0.00336448	15642	up	Y
MRMHR	ratio	FEVQVTVPK	A2M-FEVQVTVPK	0.00094577	0.00196051	-0.146516	down	Y
uZSWATH_DIANN	norm_light	EVAFDLEIPK	ITIH1-EVAFDLEIPK	0.00101704	0.00238106	-3449.06	down	Y
MRMHR	norm_light	AVLTIDEK	SERPINA1-AVLTIDEK	0.00109324	0.00410481	145267	up	Y
MRMHR	ratio	IYLQPGR	ITIH2-IYLQPGR	0.00109324	0.00224283	-0.083919	down	Y
MRMHR	ratio	TWYPEVPK	C4BPA-TWYPEVPK	0.00117469	0.00238535	0.0715261	up	Y
uZSWATH_DIANN	norm_light	LLIYWASTR	IGKV4-1-LLIYWASTR	0.00117469	0.00271819	-14327	down	Y
uZSWATH_DIANN	ratio	ATVVYQGER	APOH-ATVVYQGER	0.00117469	0.00259738	0.154545	up	Y
uZSWATH_DIANN	ratio	YEASILTHDSSIR	FGG-YEASILTHDSSIR	0.00117469	0.00259738	0.173448	up	Y
MRMHR	norm_light	ALNHLPLEYNSALYSR	C6-ALNHLPLEYNSALYSR	0.00126173	0.00448364	1025.3	up	Y
MRMHR	norm_light	ICLDLQAPLYK	PF4-ICLDLQAPLYK	0.00126173	0.00448364	150.627	up	Y
MRMHR	norm_light	LTPYADEFK	APOA4-LTPYADEFK	0.00126173	0.00448364	-5802.41	down	Y
MRMHR	ratio	HVEDVPAFQALGSLNDLQFFR	AZGP1-HVEDVPAFQALGSLNDLQFFR	0.00126173	0.00251084	0.0564548	up	Y
MRMHR	ratio	LAVYQAGAR	APOE-LAVYQAGAR	0.00126173	0.00251084	0.183095	up	Y
uZSWATH_DIANN	norm_light	LQPLDFK	SERPINC1-LQPLDFK	0.00126173	0.00288602	-5679.45	down	Y
uZSWATH_DIANN	ratio	ICLDLQAPLYK	PF4-ICLDLQAPLYK	0.00126173	0.00275916	0.00117684	up	Y
MRMHR	norm_light	VAQELEEK	APOL1-VAQELEEK	0.00135468	0.00472949	-747.934	down	Y
uZSWATH_DIANN	norm_light	SDVVYTDWK	ORM1-SDVVYTDWK	0.00135468	0.00306342	28342.2	up	Y
uZSWATH_DIANN	ratio	IADAHLDR	HRG-IADAHLDR	0.00135468	0.00293023	-0.0206363	down	Y
MRMHR	norm_light	LGPLVEQGR	APOE-LGPLVEQGR	0.00145391	0.00490387	5067.07	up	Y
MRMHR	norm_light	VELEDWNGR	FGG-VELEDWNGR	0.00145391	0.00490387	41933.9	up	Y
uZSWATH_DIANN	norm_light	LSITGTYDLK	SERPINA1-LSITGTYDLK	0.00145391	0.00325088	22774.6	up	Y
uZSWATH_DIANN	ratio	NIQSLEVIGK	PPBP-NIQSLEVIGK	0.00145391	0.00311106	0.0138174	up	Y
MRMHR	ratio	FNAVLTNPQGDYDTSTGK	C1QC-FNAVLTNPQGDYDTSTGK	0.00155981	0.00301361	0.0392297	up	Y
MRMHR	ratio	ICLDLQAPLYK	PF4-ICLDLQAPLYK	0.00155981	0.00301361	0.00076252	up	Y
MRMHR	ratio	SLPVSDSVLSGFEQR	C8G-SLPVSDSVLSGFEQR	0.00155981	0.00301361	0.0189564	up	Y
uZSWATH_DIANN	ratio	TLYSSSPR	SERPING1-TLYSSSPR	0.00155981	0.00330214	0.0487016	up	Y
uZSWATH_DIANN	norm_light	IADAHLDR	HRG-IADAHLDR	0.00167276	0.00369866	-66.5972	down	Y
uZSWATH_DIANN	ratio	ETLLQDFR	AMBP-ETLLQDFR	0.00167276	0.003504	0.0486457	up	Y
MRMHR	norm_light	GSPAINVAVHVFR	TTR-GSPAINVAVHVFR	0.0017932	0.00594745	-2326.88	down	Y
MRMHR	norm_light	LLGEVDHYQLALGK	FCN3-LLGEVDHYQLALGK	0.00192157	0.00626871	2128.88	up	Y
MRMHR	ratio	VTSIQDWVQK	HP-VTSIQDWVQK	0.00192157	0.00367684	0.842032	up	Y
uZSWATH_DIANN	ratio	AVLTIDEK	SERPINA1-AVLTIDEK	0.00192157	0.00394218	0.0396729	up	Y
uZSWATH_DIANN	ratio	GLPAPIEK	IGHG2-GLPAPIEK	0.00192157	0.00394218	-0.0605327	down	Y
MRMHR	norm_light	AADDTWEPFASGK	TTR-AADDTWEPFASGK	0.00205832	0.00650167	-1631.48	down	Y
MRMHR	norm_light	NIQSLEVIGK	PPBP-NIQSLEVIGK	0.00205832	0.00650167	505.303	up	Y
MRMHR	ratio	VGYVSGWGR	HP-VGYVSGWGR	0.00205832	0.0038642	2.75676	up	Y
MRMHR	ratio	VYFAGFPR	PROS1-VYFAGFPR	0.00205832	0.0038642	0.043916	up	Y
MRMHR	norm_light	ILDDLSPR	ITIH4-ILDDLSPR	0.00220395	0.00674747	13994.4	up	Y
MRMHR	norm_light	LLDSLPSDTR	SERPING1-LLDSLPSDTR	0.00220395	0.00674747	11661.6	up	Y
MRMHR	ratio	LLIYDASSR	IGKV3D-20-LLIYDASSR	0.00220395	0.00409893	-0.310368	down	Y
uZSWATH_DIANN	norm_light	GHMLENHVER	ITIH1-GHMLENHVER	0.00220395	0.00481962	-381.391	down	Y
uZSWATH_DIANN	ratio	TFTLLDPK	PGLYRP2-TFTLLDPK	0.00220395	0.00447536	-0.012248	down	Y
MRMHR	norm_light	WELALGR	APOE-WELALGR	0.00235896	0.00711263	2480.25	up	Y
MRMHR	ratio	NIQSLEVIGK	PPBP-NIQSLEVIGK	0.00235896	0.00434661	0.0120929	up	Y
uZSWATH_DIANN	norm_light	TVAAPSVFIFPPSDEQLK	IGKC-TVAAPSVFIFPPSDEQLK	0.00235896	0.00504767	-17066.5	down	Y
uZSWATH_DIANN	norm_light	TWYPEVPK	C4BPA-TWYPEVPK	0.00235896	0.00504767	7936.63	up	Y
uZSWATH_DIANN	ratio	LLIYWASTR	IGKV4-1-LLIYWASTR	0.00235896	0.00474176	-0.0746934	down	Y
MRMHR	ratio	ALQEYAAK	C6-ALQEYAAK	0.00240401	0.00438898	0.00251004	up	Y
uZSWATH_DIANN	norm_light	ITQDAQLK	SERPINA6-ITQDAQLK	0.00252391	0.00534316	-922.122	down	Y
uZSWATH_DIANN	norm_light	ALNHLPLEYNSALYSR	C6-ALNHLPLEYNSALYSR	0.00269933	0.00553781	689.758	up	Y
uZSWATH_DIANN	norm_light	GLEWVANIK	IGHV3-7-GLEWVANIK	0.00269933	0.00553781	-7222.79	down	Y
uZSWATH_DIANN	norm_light	NIQSLEVIGK	PPBP-NIQSLEVIGK	0.00269933	0.00553781	522.911	up	Y
MRMHR	norm_light	EQHLFLPFSYK	APOB-EQHLFLPFSYK	0.00288584	0.00857137	3704.54	up	Y
uZSWATH_DIANN	norm_light	YFIDFVAR	KNG1-YFIDFVAR	0.00308404	0.00626249	-5727.83	down	Y
uZSWATH_DIANN	ratio	GLEWVANIK	IGHV3-7-GLEWVANIK	0.00308404	0.00607647	-0.0949215	down	Y
uZSWATH_DIANN	ratio	SFQTGLFTAAR	PROS1-SFQTGLFTAAR	0.00308404	0.00607647	0.0132804	up	Y
MRMHR	norm_light	VNVDEVGGEALGR	HBB-VNVDEVGGEALGR	0.00329457	0.00964147	1249.68	up	Y
uZSWATH_DIANN	norm_light	SDVMYTDWK	ORM2-SDVMYTDWK	0.00329457	0.00662243	12555.3	up	Y
uZSWATH_DIANN	ratio	LAVYQAGAR	APOE-LAVYQAGAR	0.00329457	0.00642765	0.155318	up	Y
MRMHR	ratio	DSVTGTLPK	KLKB1-DSVTGTLPK	0.00351812	0.00636461	-0.0089392	down	Y
uZSWATH_DIANN	norm_light	SLPVSDSVLSGFEQR	C8G-SLPVSDSVLSGFEQR	0.00351812	0.00700107	644.131	up	Y
uZSWATH_DIANN	ratio	TLDEFTIIQNLQPQYQFR	C1R-TLDEFTIIQNLQPQYQFR	0.00351812	0.00679715	0.5742	up	Y
MRMHR	norm_light	TFTLLDPK	PGLYRP2-TFTLLDPK	0.00375539	0.010676	-888.73	down	Y
MRMHR	norm_light	VLNQELR	APOD-VLNQELR	0.00375539	0.010676	-3397.29	down	Y
uZSWATH_DIANN	norm_light	ICLDLQAPLYK	PF4-ICLDLQAPLYK	0.00375539	0.00739924	104.13	up	Y
uZSWATH_DIANN	ratio	YEFILK	C8B-YEFILK	0.00375539	0.0071858	0.0242994	up	Y
MRMHR	norm_light	VTSIQDWVQK	HP-VTSIQDWVQK	0.00400712	0.0112312	325807	up	Y
MRMHR	ratio	IVLGQEQDSYGGK	APCS-IVLGQEQDSYGGK	0.00400712	0.00718393	0.0126089	up	Y
uZSWATH_DIANN	norm_light	GLEWLGR	IGHV6-1-GLEWLGR	0.00400712	0.00781781	-4400.98	down	Y
MRMHR	norm_light	TGISPLALIK	APOB-TGISPLALIK	0.00427407	0.011813	5208.58	up	Y
MRMHR	norm_light	VGYVSGWGR	HP-VGYVSGWGR	0.00455704	0.0124226	315294	up	Y
MRMHR	ratio	LPTDSELAPR	SELENOP-LPTDSELAPR	0.00455704	0.00809689	-0.0168042	down	Y
uZSWATH_DIANN	norm_light	YEASILTHDSSIR	FGG-YEASILTHDSSIR	0.00455704	0.00880439	4439.15	up	Y
uZSWATH_DIANN	ratio	LLIYDASSR	IGKV3D-20-LLIYDASSR	0.00455704	0.00863668	-0.318569	down	Y
MRMHR	ratio	LLGEVDHYQLALGK	FCN3-LLGEVDHYQLALGK	0.00485689	0.00855328	0.0862413	up	Y
uZSWATH_DIANN	ratio	TWYPEVPK	C4BPA-TWYPEVPK	0.00485689	0.00911812	0.0778348	up	Y
MRMHR	norm_light	YQISVNK	FGB-YQISVNK	0.00517447	0.0139151	40728.2	up	Y
MRMHR	norm_light	DGAGDVAFVK	TF-DGAGDVAFVK	0.0055107	0.0142419	-833.475	down	Y
MRMHR	norm_light	LLEVPEGR	C1S-LLEVPEGR	0.0055107	0.0142419	1630.77	up	Y
MRMHR	norm_light	SVSLPSLDPASAK	APOB-SVSLPSLDPASAK	0.0055107	0.0142419	4673.34	up	Y
MRMHR	norm_light	AAISGENAGLVR	ITIH1-AAISGENAGLVR	0.00586653	0.0149672	-2131.74	down	Y
uZSWATH_DIANN	ratio	WLPSSSPVTGYR	FN1-WLPSSSPVTGYR	0.00586653	0.0109106	0.0589833	up	Y
MRMHR	norm_light	NILTSNNIDVK	APOD-NILTSNNIDVK	0.00624293	0.0157259	-3411.31	down	Y
MRMHR	ratio	VGAHAGEYGAEALER	HBA1-VGAHAGEYGAEALER	0.00624293	0.0108977	0.00582474	up	Y
uZSWATH_DIANN	ratio	TVAAPSVFIFPPSDEQLK	IGKC-TVAAPSVFIFPPSDEQLK	0.00624293	0.0115032	-0.0581563	down	Y
uZSWATH_DIANN	norm_light	LLGEVDHYQLALGK	FCN3-LLGEVDHYQLALGK	0.00664094	0.0127072	1839.61	up	Y
uZSWATH_DIANN	ratio	HFQNLGK	AFM-HFQNLGK	0.00664094	0.0121243	-0.102219	down	Y
MRMHR	norm_light	SLPVSDSVLSGFEQR	C8G-SLPVSDSVLSGFEQR	0.00706162	0.0175658	870.158	up	Y
uZSWATH_DIANN	norm_light	WLPSSSPVTGYR	FN1-WLPSSSPVTGYR	0.00706162	0.0133834	3105.32	up	Y
MRMHR	ratio	SFQTGLFTAAR	PROS1-SFQTGLFTAAR	0.00750607	0.0129888	0.0133183	up	Y
uZSWATH_DIANN	ratio	SIPQVSPVR	CPN1-SIPQVSPVR	0.00750607	0.0134568	0.00155643	up	Y
uZSWATH_DIANN	ratio	VGAHAGEYGAEALER	HBA1-VGAHAGEYGAEALER	0.00750607	0.0134568	0.00682923	up	Y
MRMHR	norm_light	FYNQVSTPLLR	ITIH2-FYNQVSTPLLR	0.00797545	0.0191219	-4527.72	down	Y
MRMHR	norm_light	IVLGQEQDSYGGK	APCS-IVLGQEQDSYGGK	0.00797545	0.0191219	1066.37	up	Y
MRMHR	norm_light	VHQYFNVELIQPGAVK	C3-VHQYFNVELIQPGAVK	0.00797545	0.0191219	18923.2	up	Y
MRMHR	ratio	IADAHLDR	HRG-IADAHLDR	0.00797545	0.013682	-0.0216349	down	Y
uZSWATH_DIANN	norm_light	LAVYQAGAR	APOE-LAVYQAGAR	0.00797545	0.0149728	2946.74	up	Y
uZSWATH_DIANN	norm_light	LLIYDASSR	IGKV3D-20-LLIYDASSR	0.00847094	0.0157544	-3839.61	down	Y
uZSWATH_DIANN	ratio	ALQEYAAK	C6-ALQEYAAK	0.00847094	0.0149179	0.00283067	up	Y
uZSWATH_DIANN	ratio	VNVDEVGGEALGR	HBB-VNVDEVGGEALGR	0.00847094	0.0149179	0.0104899	up	Y
MRMHR	norm_light	TLYSSSPR	SERPING1-TLYSSSPR	0.00899379	0.0213067	7986.12	up	Y
MRMHR	ratio	IYLYTLNDNAR	FN1-IYLYTLNDNAR	0.00899379	0.0152971	0.0228486	up	Y
uZSWATH_DIANN	norm_light	ITINPDTSK	IGHV6-1-ITINPDTSK	0.00899379	0.0162706	-678.197	down	Y
uZSWATH_DIANN	norm_light	LPTDSELAPR	SELENOP-LPTDSELAPR	0.00899379	0.0162706	-247.286	down	Y
uZSWATH_DIANN	norm_light	VTGWGNLK	F2-VTGWGNLK	0.00899379	0.0162706	-2818.81	down	Y
MRMHR	norm_light	GLPAPIEK	IGHG2-GLPAPIEK	0.00954526	0.0220873	-60096.6	down	Y
MRMHR	norm_light	LAVYQAGAR	APOE-LAVYQAGAR	0.00954526	0.0220873	2505.52	up	Y
MRMHR	ratio	WLPSSSPVTGYR	FN1-WLPSSSPVTGYR	0.00954526	0.0160975	0.0617191	up	Y
uZSWATH_DIANN	norm_light	IYLYTLNDNAR	FN1-IYLYTLNDNAR	0.00954526	0.0171127	2028.64	up	Y
uZSWATH_DIANN	ratio	GAYPLSIEPIGVR	CP-GAYPLSIEPIGVR	0.00954526	0.0160975	0.0466378	up	Y
uZSWATH_DIANN	ratio	IVLGQEQDSYGGK	APCS-IVLGQEQDSYGGK	0.00954526	0.0160975	0.0108576	up	Y
uZSWATH_DIANN	ratio	LQPLDFK	SERPINC1-LQPLDFK	0.00954526	0.0160975	-0.158639	down	Y
uZSWATH_DIANN	ratio	SVFLHAR	C8B-SVFLHAR	0.00954526	0.0160975	0.0182842	up	Y
uZSWATH_DIANN	ratio	VNVDAVGGEALGR	HBD-VNVDAVGGEALGR	0.00954526	0.0160975	0.00596357	up	Y
MRMHR	norm_light	ATEHLSTLSEK	APOA1-ATEHLSTLSEK	0.0101267	0.0231633	-53014.6	down	Y
MRMHR	ratio	EFGNTLEDK	APOC1-EFGNTLEDK	0.0101267	0.0169345	-0.0407479	down	Y
uZSWATH_DIANN	ratio	EVAFDLEIPK	ITIH1-EVAFDLEIPK	0.0101267	0.0166546	-0.0188447	down	Y
uZSWATH_DIANN	ratio	IYLYTLNDNAR	FN1-IYLYTLNDNAR	0.0101267	0.0166546	0.0266615	up	Y
uZSWATH_DIANN	ratio	VYFAGFPR	PROS1-VYFAGFPR	0.0101267	0.0166546	0.0309984	up	Y
MRMHR	norm_light	TWYPEVPK	C4BPA-TWYPEVPK	0.0107394	0.0242858	6912.47	up	Y
uZSWATH_DIANN	norm_light	DADPDTFFAK	AFM-DADPDTFFAK	0.0107394	0.0189128	-751.195	down	Y
uZSWATH_DIANN	norm_light	DGYLFQLLR	HRG-DGYLFQLLR	0.0107394	0.0189128	-5254.34	down	Y
uZSWATH_DIANN	ratio	VVSVLTVVHQDWLNGK	IGHG2-VVSVLTVVHQDWLNGK	0.0107394	0.0175176	-0.83047	down	Y
MRMHR	ratio	DGYLFQLLR	HRG-DGYLFQLLR	0.0113849	0.018724	-0.2308	down	Y
MRMHR	ratio	VNVDEVGGEALGR	HBB-VNVDEVGGEALGR	0.0113849	0.018724	0.00609119	up	Y
uZSWATH_DIANN	norm_light	ALQEYAAK	C6-ALQEYAAK	0.0113849	0.0198737	171.167	up	Y
uZSWATH_DIANN	ratio	DSTYSLSSTLTLSK	IGKC-DSTYSLSSTLTLSK	0.0113849	0.0184195	-0.200305	down	Y
uZSWATH_DIANN	norm_light	VVSVLTVVHQDWLNGK	IGHG2-VVSVLTVVHQDWLNGK	0.0120646	0.0208771	-8101.52	down	Y
uZSWATH_DIANN	ratio	LLGEVDHYQLALGK	FCN3-LLGEVDHYQLALGK	0.0120646	0.0192069	0.0626693	up	Y
uZSWATH_DIANN	ratio	LPTDSELAPR	SELENOP-LPTDSELAPR	0.0120646	0.0192069	-0.0174196	down	Y
uZSWATH_DIANN	norm_light	EQPPSLTR	F12-EQPPSLTR	0.0127801	0.0217371	-1356.78	down	Y
uZSWATH_DIANN	norm_light	VNVDEVGGEALGR	HBB-VNVDEVGGEALGR	0.0127801	0.0217371	1380.09	up	Y
uZSWATH_DIANN	ratio	YFIDFVAR	KNG1-YFIDFVAR	0.0127801	0.0201844	-0.440458	down	Y
MRMHR	norm_light	WIYHLTEGSTDLR	APOM-WIYHLTEGSTDLR	0.0135328	0.0302588	-567.916	down	Y
MRMHR	ratio	DSTYSLSSTLTLSK	IGKC-DSTYSLSSTLTLSK	0.0135328	0.0218946	-0.327887	down	Y
MRMHR	ratio	GAYPLSIEPIGVR	CP-GAYPLSIEPIGVR	0.0135328	0.0218946	0.023824	up	Y
uZSWATH_DIANN	norm_light	VSFLSALEEYTK	APOA1-VSFLSALEEYTK	0.0135328	0.0228223	-14640.4	down	Y
uZSWATH_DIANN	ratio	GLEWLGR	IGHV6-1-GLEWLGR	0.0135328	0.021205	-0.0365801	down	Y
MRMHR	norm_light	IADAHLDR	HRG-IADAHLDR	0.0143207	0.0313249	-76.4658	down	Y
MRMHR	norm_light	WLPSSSPVTGYR	FN1-WLPSSSPVTGYR	0.0143245	0.0313249	3414.96	up	Y
MRMHR	ratio	YEFILK	C8B-YEFILK	0.0143245	0.0229885	0.0259706	up	Y
uZSWATH_DIANN	ratio	FQSVFTVTR	C1QC-FQSVFTVTR	0.0143245	0.0222701	0.00776184	up	Y
MRMHR	ratio	VVSVLTVVHQDWLNGK	IGHG2-VVSVLTVVHQDWLNGK	0.0151567	0.0241294	-0.774423	down	Y
uZSWATH_DIANN	ratio	QTHQPPAPNSLIR	C1QC-QTHQPPAPNSLIR	0.0151567	0.0233812	0.222309	up	Y
MRMHR	ratio	GLEWLGR	IGHV6-1-GLEWLGR	0.0152825	0.0241367	-0.0286276	down	Y
MRMHR	ratio	DADPDTFFAK	AFM-DADPDTFFAK	0.0160312	0.0251197	-0.0277169	down	Y
uZSWATH_DIANN	norm_light	ETLLQDFR	AMBP-ETLLQDFR	0.0160312	0.0268084	3696.47	up	Y
MRMHR	norm_light	AGEVQEPELR	AZGP1-AGEVQEPELR	0.0169497	0.0355052	657.495	up	Y
MRMHR	norm_light	FQSVFTVTR	C1QC-FQSVFTVTR	0.0169497	0.0355052	2650.62	up	Y
MRMHR	norm_light	YEFILK	C8B-YEFILK	0.0169497	0.0355052	522.873	up	Y
MRMHR	norm_light	YSPSFQGQVTISADK	IGHV5-51-YSPSFQGQVTISADK	0.0169497	0.0355052	1069.9	up	Y
uZSWATH_DIANN	norm_light	SFQTGLFTAAR	PROS1-SFQTGLFTAAR	0.0169497	0.0281083	571.062	up	Y
MRMHR	norm_light	IYLYTLNDNAR	FN1-IYLYTLNDNAR	0.0179141	0.0360092	1893.12	up	Y
MRMHR	norm_light	LLIYDNNK	IGLV1-51-LLIYDNNK	0.0179141	0.0360092	1200.03	up	Y
MRMHR	norm_light	QTHQPPAPNSLIR	C1QC-QTHQPPAPNSLIR	0.0179141	0.0360092	1304.17	up	Y
MRMHR	norm_light	VFQFLEK	C5-VFQFLEK	0.0179141	0.0360092	1920.75	up	Y
uZSWATH_DIANN	norm_light	EFGNTLEDK	APOC1-EFGNTLEDK	0.0179141	0.0294621	-3143.12	down	Y
MRMHR	norm_light	TLDEFTIIQNLQPQYQFR	C1R-TLDEFTIIQNLQPQYQFR	0.0189263	0.0376633	765.309	up	Y
uZSWATH_DIANN	ratio	ITINPDTSK	IGHV6-1-ITINPDTSK	0.0189263	0.0289718	-0.033244	down	Y
MRMHR	norm_light	LPTDSELAPR	SELENOP-LPTDSELAPR	0.0199881	0.0393825	-160.671	down	Y
MRMHR	ratio	GGEGTGYFVDFSVR	HRG-GGEGTGYFVDFSVR	0.0199881	0.0310753	-0.171904	down	Y
uZSWATH_DIANN	norm_light	ILGPLSYSK	LUM-ILGPLSYSK	0.0199881	0.0326036	-838.353	down	Y
MRMHR	norm_light	VGAHAGEYGAEALER	HBA1-VGAHAGEYGAEALER	0.0211016	0.0411687	88.3177	up	Y
uZSWATH_DIANN	norm_light	DSTYSLSSTLTLSK	IGKC-DSTYSLSSTLTLSK	0.0211016	0.0333271	-12843.5	down	Y
uZSWATH_DIANN	norm_light	GGYTLVSGYPK	HPX-GGYTLVSGYPK	0.0211016	0.0333271	-8288.75	down	Y
uZSWATH_DIANN	norm_light	NVPLPVIAELPPK	IGHM-NVPLPVIAELPPK	0.0211016	0.0333271	-5825.35	down	Y
uZSWATH_DIANN	norm_light	VNVDAVGGEALGR	HBD-VNVDAVGGEALGR	0.0211016	0.0333271	98.1442	up	Y
uZSWATH_DIANN	ratio	DGYLFQLLR	HRG-DGYLFQLLR	0.0211016	0.032055	-0.192798	down	Y
uZSWATH_DIANN	norm_light	IWLDNVR	CD5L-IWLDNVR	0.0222687	0.0348934	-2799.73	down	Y
uZSWATH_DIANN	ratio	NVPLPVIAELPPK	IGHM-NVPLPVIAELPPK	0.0222687	0.0335717	-0.0623968	down	Y
MRMHR	ratio	NVPLPVIAELPPK	IGHM-NVPLPVIAELPPK	0.0234915	0.0362388	-0.0585256	down	Y
uZSWATH_DIANN	norm_light	LVVLPFPK	FETUB-LVVLPFPK	0.0234915	0.0365219	-1108.34	down	Y
MRMHR	norm_light	DASGVTFTWTPSSGK	IGHA1-DASGVTFTWTPSSGK	0.0247722	0.0474006	38384.7	up	Y
MRMHR	norm_light	IQPSGGTNINEALLR	ITIH2-IQPSGGTNINEALLR	0.0247722	0.0474006	-4333.45	down	Y
uZSWATH_DIANN	norm_light	AGEVQEPELR	AZGP1-AGEVQEPELR	0.0247722	0.0382144	539.302	up	Y
MRMHR	ratio	ITINPDTSK	IGHV6-1-ITINPDTSK	0.0261129	0.0399728	-0.0315409	down	Y
uZSWATH_DIANN	norm_light	FQSVFTVTR	C1QC-FQSVFTVTR	0.0261129	0.0396677	2080.04	up	Y
uZSWATH_DIANN	norm_light	GGEGTGYFVDFSVR	HRG-GGEGTGYFVDFSVR	0.0261129	0.0396677	-1531.69	down	Y
uZSWATH_DIANN	ratio	DADPDTFFAK	AFM-DADPDTFFAK	0.0261129	0.0390712	-0.0272655	down	Y
MRMHR	ratio	ITQDAQLK	SERPINA6-ITQDAQLK	0.0275159	0.041799	-0.0813768	down	Y
uZSWATH_DIANN	norm_light	AVLTIDEK	SERPINA1-AVLTIDEK	0.0275159	0.0414823	6207.83	up	Y
MRMHR	norm_light	ASSIIDELFQDR	CLU-ASSIIDELFQDR	0.0289835	0.0549306	4169.12	up	N
MRMHR	ratio	LQPLDFK	SERPINC1-LQPLDFK	0.0289835	0.0436948	-0.118541	down	Y
uZSWATH_DIANN	ratio	ITQDAQLK	SERPINA6-ITQDAQLK	0.0289835	0.0427238	-0.0765147	down	Y
uZSWATH_DIANN	ratio	VTGWGNLK	F2-VTGWGNLK	0.0289835	0.0427238	-0.0426191	down	Y
MRMHR	norm_light	LLDNWDSVTSTFSK	APOA1-LLDNWDSVTSTFSK	0.0305179	0.0567576	-90356.8	down	N
MRMHR	norm_light	PSLSHLLSQYYGAGVAR	PGLYRP2-PSLSHLLSQYYGAGVAR	0.0305179	0.0567576	-1121.42	down	N
uZSWATH_DIANN	norm_light	VYFAGFPR	PROS1-VYFAGFPR	0.0305179	0.0456621	1009.5	up	Y
uZSWATH_DIANN	ratio	VTTVASHTSDSDVPSGVTEVVVK	CLU-VTTVASHTSDSDVPSGVTEVVVK	0.0305179	0.0446549	0.0319514	up	Y
uZSWATH_DIANN	norm_light	GQVVPALNEK	CPN2-GQVVPALNEK	0.033797	0.0498192	578.755	up	Y
uZSWATH_DIANN	norm_light	IVLGQEQDSYGGK	APCS-IVLGQEQDSYGGK	0.033797	0.0498192	556.279	up	Y
uZSWATH_DIANN	ratio	GGYTLVSGYPK	HPX-GGYTLVSGYPK	0.033797	0.0490919	-0.0259347	down	Y
MRMHR	norm_light	STVELFK	PON1-STVELFK	0.0355465	0.0654977	-938.512	down	N
MRMHR	norm_light	FNAVLTNPQGDYDTSTGK	C1QC-FNAVLTNPQGDYDTSTGK	0.0373727	0.0676107	581.019	up	N
MRMHR	norm_light	LLIYWASTR	IGKV4-1-LLIYWASTR	0.0373727	0.0676107	-10003.7	down	N
MRMHR	ratio	GLEWVANIK	IGHV3-7-GLEWVANIK	0.0373727	0.0559186	-0.0744304	down	N
uZSWATH_DIANN	norm_light	IQHPFTVEEFVLPK	PZP-IQHPFTVEEFVLPK	0.0373727	0.0546851	-391.502	down	N
MRMHR	norm_light	HFQNLGK	AFM-HFQNLGK	0.0392782	0.069789	-38.9929	down	N
MRMHR	norm_light	SVFLHAR	C8B-SVFLHAR	0.0392782	0.069789	156.598	up	N
uZSWATH_DIANN	norm_light	SVFLHAR	C8B-SVFLHAR	0.0392782	0.0570538	97.6681	up	N
MRMHR	norm_light	LTLTPWVGLR	ATRN-LTLTPWVGLR	0.0412656	0.0720337	-187.807	down	N
MRMHR	norm_light	NVPLPVIAELPPK	IGHM-NVPLPVIAELPPK	0.0412656	0.0720337	-19481.6	down	N
MRMHR	ratio	HFQNLGK	AFM-HFQNLGK	0.0412656	0.0612824	-0.0725362	down	N
MRMHR	norm_light	HLVALSPK	SERPINA6-HLVALSPK	0.0433374	0.0749926	-97.5767	down	N
uZSWATH_DIANN	norm_light	VGAHAGEYGAEALER	HBA1-VGAHAGEYGAEALER	0.0454965	0.0656073	87.4685	up	N
uZSWATH_DIANN	ratio	LVVLPFPK	FETUB-LVVLPFPK	0.0454965	0.0656073	-0.0157462	down	N
MRMHR	ratio	ASSIIDELFQDR	CLU-ASSIIDELFQDR	0.0477455	0.069863	0.143404	up	N
MRMHR	ratio	YSPSFQGQVTISADK	IGHV5-51-YSPSFQGQVTISADK	0.0477455	0.069863	0.00616669	up	N
uZSWATH_DIANN	ratio	ASSIIDELFQDR	CLU-ASSIIDELFQDR	0.0477455	0.066911	0.0994817	up	N
uZSWATH_DIANN	ratio	EFGNTLEDK	APOC1-EFGNTLEDK	0.0477455	0.066911	-0.0359043	down	N
uZSWATH_DIANN	ratio	IQHPFTVEEFVLPK	PZP-IQHPFTVEEFVLPK	0.0477455	0.066911	-0.0346654	down	N
uZSWATH_DIANN	ratio	IWLDNVR	CD5L-IWLDNVR	0.0477455	0.066911	-0.0632171	down	N
MRMHR	ratio	EQPPSLTR	F12-EQPPSLTR	0.0500873	0.0722273	-0.00101036	down	N
MRMHR	ratio	GGYTLVSGYPK	HPX-GGYTLVSGYPK	0.0500873	0.0722273	-0.0267879	down	N
uZSWATH_DIANN	ratio	GGEGTGYFVDFSVR	HRG-GGEGTGYFVDFSVR	0.0500873	0.0697019	-0.143744	down	N
MRMHR	norm_light	YVLSPYK	C5-YVLSPYK	0.0525246	0.0901068	790.329	up	N
MRMHR	ratio	GHMLENHVER	ITIH1-GHMLENHVER	0.0525246	0.0746599	-0.0431045	down	N
MRMHR	ratio	IWLDNVR	CD5L-IWLDNVR	0.0525246	0.0746599	-0.0679335	down	N
MRMHR	norm_light	AIGYLNTGYQR	A2M-AIGYLNTGYQR	0.0550602	0.0928558	-11742.6	down	N
MRMHR	norm_light	FNWYVDGVEVHNAK	IGHG1-FNWYVDGVEVHNAK	0.0550602	0.0928558	129732	up	N
MRMHR	ratio	ILGPLSYSK	LUM-ILGPLSYSK	0.0550602	0.0771619	-0.0260367	down	N
MRMHR	ratio	IVQLIQDTR	CPN1-IVQLIQDTR	0.0550602	0.0771619	0.0358636	up	N
uZSWATH_DIANN	ratio	ILGPLSYSK	LUM-ILGPLSYSK	0.0550602	0.0760902	-0.023448	down	N
MRMHR	norm_light	GAYPLSIEPIGVR	CP-GAYPLSIEPIGVR	0.0576971	0.0956811	17497	up	N
MRMHR	norm_light	VVSVLTVVHQDWLNGK	IGHG2-VVSVLTVVHQDWLNGK	0.0576971	0.0956811	-48156.3	down	N
uZSWATH_DIANN	norm_light	HFQNLGK	AFM-HFQNLGK	0.0576971	0.0826024	-85.7591	down	N
MRMHR	ratio	DASGVTFTWTPSSGK	IGHA1-DASGVTFTWTPSSGK	0.0604382	0.0841062	0.470106	up	N
uZSWATH_DIANN	ratio	ELDESLQVAER	CLU-ELDESLQVAER	0.0604382	0.0829461	0.0739365	up	N
uZSWATH_DIANN	norm_light	QVVAGLNFR	KNG1-QVVAGLNFR	0.0632863	0.0893189	-3743.58	down	N
uZSWATH_DIANN	norm_light	YYVDSVK	IGHV3-7-YYVDSVK	0.0632863	0.0893189	-2332.43	down	N
MRMHR	norm_light	DSTYSLSSTLTLSK	IGKC-DSTYSLSSTLTLSK	0.0662444	0.108054	-44976.7	down	N
MRMHR	norm_light	VNVDAVGGEALGR	HBD-VNVDAVGGEALGR	0.0662444	0.108054	44.2284	up	N
uZSWATH_DIANN	norm_light	ELLESYIDGR	F2-ELLESYIDGR	0.0662444	0.0921862	-2112.08	down	N
uZSWATH_DIANN	norm_light	GAYPLSIEPIGVR	CP-GAYPLSIEPIGVR	0.0662444	0.0921862	5373.17	up	N
MRMHR	ratio	LVVLPFPK	FETUB-LVVLPFPK	0.0693155	0.0957901	-0.0163047	down	N
uZSWATH_DIANN	ratio	VTSIQDWVQK	HP-VTSIQDWVQK	0.0693155	0.0944779	0.0928998	up	N
MRMHR	ratio	FSGSILGNK	IGLV8-61-FSGSILGNK	0.0698827	0.095908	-0.0290747	down	N
MRMHR	norm_light	DADPDTFFAK	AFM-DADPDTFFAK	0.0725025	0.117301	-850.83	down	N
MRMHR	ratio	VNVDAVGGEALGR	HBD-VNVDAVGGEALGR	0.0725025	0.098822	0.00338009	up	N
uZSWATH_DIANN	ratio	ELLESYIDGR	F2-ELLESYIDGR	0.0725025	0.0981497	-0.0197368	down	N
MRMHR	norm_light	TPLTATLSK	IGHA1-TPLTATLSK	0.0732224	0.11751	25.929	up	N
MRMHR	norm_light	ITQDAQLK	SERPINA6-ITQDAQLK	0.0758086	0.120687	-662.939	down	N
MRMHR	norm_light	EVAFDLEIPK	ITIH1-EVAFDLEIPK	0.0792367	0.125144	-2162.83	down	N
MRMHR	ratio	SIPQVSPVR	CPN1-SIPQVSPVR	0.0792367	0.106541	0.00042653	up	N
MRMHR	ratio	TVAAPSVFIFPPSDEQLK	IGKC-TVAAPSVFIFPPSDEQLK	0.0792367	0.106541	-0.0411087	down	N
MRMHR	norm_light	SIPQVSPVR	CPN1-SIPQVSPVR	0.0827897	0.129726	322.712	up	N
MRMHR	ratio	SSEDPNEDIVER	JCHAIN-SSEDPNEDIVER	0.0827897	0.110571	0.0638198	up	N
uZSWATH_DIANN	norm_light	SIPQVSPVR	CPN1-SIPQVSPVR	0.0827897	0.113622	343.348	up	N
uZSWATH_DIANN	norm_light	YEFILK	C8B-YEFILK	0.0827897	0.113622	281.073	up	N
uZSWATH_DIANN	ratio	SSEDPNEDIVER	JCHAIN-SSEDPNEDIVER	0.0827897	0.111319	0.0600342	up	N
uZSWATH_DIANN	ratio	GTYSTTVTGR	LPA-GTYSTTVTGR	0.0836027	0.111657	0.011181	up	N
MRMHR	norm_light	IVQLIQDTR	CPN1-IVQLIQDTR	0.0864708	0.134435	492.702	up	N
uZSWATH_DIANN	norm_light	VTSIQDWVQK	HP-VTSIQDWVQK	0.0864708	0.117861	20067.4	up	N
uZSWATH_DIANN	ratio	VVGGLVALR	F12-VVGGLVALR	0.0864708	0.114718	-0.0296796	down	N
MRMHR	norm_light	SFQTGLFTAAR	PROS1-SFQTGLFTAAR	0.090283	0.138202	350.469	up	N
MRMHR	norm_light	SSEDPNEDIVER	JCHAIN-SSEDPNEDIVER	0.090283	0.138202	2232.66	up	N
MRMHR	ratio	GQVVPALNEK	CPN2-GQVVPALNEK	0.090283	0.119775	0.00721761	up	N
uZSWATH_DIANN	ratio	LAPLAEDVR	APOA4-LAPLAEDVR	0.090283	0.118199	-0.0763349	down	N
uZSWATH_DIANN	ratio	YSPSFQGQVTISADK	IGHV5-51-YSPSFQGQVTISADK	0.090283	0.118199	0.00622826	up	N
MRMHR	ratio	FNWYVDGVEVHNAK	IGHG1-FNWYVDGVEVHNAK	0.0942292	0.124183	0.218165	up	N
MRMHR	norm_light	GLEWVANIK	IGHV3-7-GLEWVANIK	0.0983126	0.148214	-4831.92	down	N
MRMHR	norm_light	ITINPDTSK	IGHV6-1-ITINPDTSK	0.0983126	0.148214	-264.208	down	N
MRMHR	norm_light	DGYLFQLLR	HRG-DGYLFQLLR	0.102536	0.153419	-4562.22	down	N
MRMHR	ratio	GPSVFPLAPSSK	IGHG1-GPSVFPLAPSSK	0.102536	0.134241	0.106158	up	N
MRMHR	norm_light	FSGSILGNK	IGLV8-61-FSGSILGNK	0.104595	0.155332	-1063.15	down	N
MRMHR	norm_light	LAPLAEDVR	APOA4-LAPLAEDVR	0.106903	0.157582	-4416.87	down	N
MRMHR	norm_light	DSVTGTLPK	KLKB1-DSVTGTLPK	0.116077	0.169848	-429.717	down	N
MRMHR	ratio	ELDESLQVAER	CLU-ELDESLQVAER	0.116077	0.150976	0.063957	up	N
uZSWATH_DIANN	ratio	QVVAGLNFR	KNG1-QVVAGLNFR	0.116077	0.150976	-0.0232833	down	N
MRMHR	norm_light	GLEWLGR	IGHV6-1-GLEWLGR	0.125859	0.181492	-1003.31	down	N
MRMHR	norm_light	GTYSTTVTGR	LPA-GTYSTTVTGR	0.125859	0.181492	953.325	up	N
MRMHR	ratio	VVGGLVALR	F12-VVGGLVALR	0.125859	0.162636	-0.0278367	down	N
uZSWATH_DIANN	norm_light	ASSIIDELFQDR	CLU-ASSIIDELFQDR	0.125859	0.17038	866.691	up	N
MRMHR	norm_light	FEVQVTVPK	A2M-FEVQVTVPK	0.136271	0.195093	-10967.5	down	N
MRMHR	ratio	ATVVYQGER	APOH-ATVVYQGER	0.136271	0.174955	0.0373352	up	N
uZSWATH_DIANN	norm_light	FNAVLTNPQGDYDTSTGK	C1QC-FNAVLTNPQGDYDTSTGK	0.136271	0.183229	307.907	up	N
uZSWATH_DIANN	norm_light	QTHQPPAPNSLIR	C1QC-QTHQPPAPNSLIR	0.141721	0.188016	579.364	up	N
uZSWATH_DIANN	norm_light	VVGGLVALR	F12-VVGGLVALR	0.141721	0.188016	-1355.62	down	N
uZSWATH_DIANN	ratio	VGYVSGWGR	HP-VGYVSGWGR	0.141721	0.183133	0.0708957	up	N
MRMHR	norm_light	LLIYDASSR	IGKV3D-20-LLIYDASSR	0.147336	0.209428	-1462.34	down	N
uZSWATH_DIANN	norm_light	TLIYSTNTR	IGLV8-61-TLIYSTNTR	0.147336	0.194172	-705.788	down	N
uZSWATH_DIANN	norm_light	VTTVASHTSDSDVPSGVTEVVVK	CLU-VTTVASHTSDSDVPSGVTEVVVK	0.15312	0.200115	2325.66	up	N
uZSWATH_DIANN	norm_light	FNWYVDGVEVHNAK	IGHG1-FNWYVDGVEVHNAK	0.153857	0.200115	-4378.67	down	N
MRMHR	ratio	QVVAGLNFR	KNG1-QVVAGLNFR	0.159076	0.202923	-0.0187316	down	N
MRMHR	norm_light	GGEGTGYFVDFSVR	HRG-GGEGTGYFVDFSVR	0.165204	0.233161	-1819.47	down	N
MRMHR	ratio	IQHPFTVEEFVLPK	PZP-IQHPFTVEEFVLPK	0.171509	0.217391	-0.01314	down	N
uZSWATH_DIANN	norm_light	YSPSFQGQVTISADK	IGHV5-51-YSPSFQGQVTISADK	0.171509	0.221625	484.522	up	N
MRMHR	norm_light	TINVPLR	C1QB-TINVPLR	0.177992	0.247696	533.572	up	N
MRMHR	norm_light	VTTVASHTSDSDVPSGVTEVVVK	CLU-VTTVASHTSDSDVPSGVTEVVVK	0.177992	0.247696	3419.33	up	N
uZSWATH_DIANN	ratio	FNWYVDGVEVHNAK	IGHG1-FNWYVDGVEVHNAK	0.181675	0.233247	0.288823	up	N
uZSWATH_DIANN	norm_light	LSSPAVITDK	PLG-LSSPAVITDK	0.184656	0.235555	-2174.37	down	N
uZSWATH_DIANN	norm_light	VLNQELR	APOD-VLNQELR	0.184656	0.235555	-213.931	down	N
MRMHR	ratio	LLIYDNNK	IGLV1-51-LLIYDNNK	0.191503	0.23968	0.0021686	up	N
MRMHR	ratio	YFIDFVAR	KNG1-YFIDFVAR	0.191503	0.23968	-0.339598	down	N
uZSWATH_DIANN	norm_light	GTYSTTVTGR	LPA-GTYSTTVTGR	0.198071	0.251059	782.722	up	N
MRMHR	ratio	YYVDSVK	IGHV3-7-YYVDSVK	0.205754	0.255906	-0.023394	down	N
uZSWATH_DIANN	norm_light	DASGVTFTWTPSSGK	IGHA1-DASGVTFTWTPSSGK	0.205754	0.259146	9382.8	up	N
MRMHR	norm_light	GQVVPALNEK	CPN2-GQVVPALNEK	0.213161	0.294577	454.414	up	N
MRMHR	ratio	VTTVASHTSDSDVPSGVTEVVVK	CLU-VTTVASHTSDSDVPSGVTEVVVK	0.213161	0.263473	0.0193997	up	N
uZSWATH_DIANN	ratio	VLLDGVQNPR	C3-VLLDGVQNPR	0.213161	0.271917	0.0344308	up	N
MRMHR	norm_light	IYLQPGR	ITIH2-IYLQPGR	0.220759	0.302973	-2358.44	down	N
MRMHR	norm_light	WYVDGVEVHNAK	IGHG3-WYVDGVEVHNAK	0.22855	0.311517	3892.65	up	N
uZSWATH_DIANN	ratio	DASGVTFTWTPSSGK	IGHA1-DASGVTFTWTPSSGK	0.22855	0.289165	0.179096	up	N
uZSWATH_DIANN	ratio	EQPPSLTR	F12-EQPPSLTR	0.229588	0.289165	-0.00466025	down	N
MRMHR	norm_light	ATVVYQGER	APOH-ATVVYQGER	0.236534	0.315908	2899.05	up	N
MRMHR	norm_light	IQHPFTVEEFVLPK	PZP-IQHPFTVEEFVLPK	0.236534	0.315908	-98.7837	down	N
MRMHR	norm_light	LTPLYELVK	C7-LTPLYELVK	0.236534	0.315908	882.884	up	N
uZSWATH_DIANN	norm_light	VLLDGVQNPR	C3-VLLDGVQNPR	0.236534	0.29604	5639.75	up	N
MRMHR	norm_light	FYTFLK	GPX3-FYTFLK	0.244714	0.324653	159.558	up	N
uZSWATH_DIANN	ratio	IVQLIQDTR	CPN1-IVQLIQDTR	0.244714	0.306277	0.0204267	up	N
MRMHR	norm_light	EFGNTLEDK	APOC1-EFGNTLEDK	0.25309	0.333542	-902.361	down	N
MRMHR	ratio	LSSPAVITDK	PLG-LSSPAVITDK	0.261663	0.321426	-0.0275128	down	N
uZSWATH_DIANN	norm_light	FSGSILGNK	IGLV8-61-FSGSILGNK	0.261663	0.319454	-625.539	down	N
uZSWATH_DIANN	norm_light	SSEDPNEDIVER	JCHAIN-SSEDPNEDIVER	0.261663	0.319454	1928.42	up	N
uZSWATH_DIANN	norm_light	VGYVSGWGR	HP-VGYVSGWGR	0.261663	0.319454	8464.14	up	N
uZSWATH_DIANN	norm_light	WFLLEQPEIQVAHFPFK	SERPINF2-WFLLEQPEIQVAHFPFK	0.261663	0.319454	-298.336	down	N
uZSWATH_DIANN	ratio	ATWSGAVLAGR	A1BG-ATWSGAVLAGR	0.261663	0.323422	0.0346426	up	N
uZSWATH_DIANN	ratio	YYVDSVK	IGHV3-7-YYVDSVK	0.261663	0.323422	-0.0249425	down	N
MRMHR	norm_light	ALQEYAAK	C6-ALQEYAAK	0.263947	0.345562	207.333	up	N
uZSWATH_DIANN	ratio	GQVVPALNEK	CPN2-GQVVPALNEK	0.270436	0.332202	0.00559426	up	N
MRMHR	ratio	TLIYSTNTR	IGLV8-61-TLIYSTNTR	0.279407	0.341117	-0.243261	down	N
uZSWATH_DIANN	ratio	TGIVSGFGR	F10-TGIVSGFGR	0.279407	0.339037	0.00675356	up	N
uZSWATH_DIANN	ratio	TVGSDTFYSFK	KNG1-TVGSDTFYSFK	0.279407	0.339037	-0.0339322	down	N
MRMHR	norm_light	ASSLESGVPSR	IGKV1-5-ASSLESGVPSR	0.28858	0.375342	900.056	up	N
uZSWATH_DIANN	norm_light	ATVVYQGER	APOH-ATVVYQGER	0.28858	0.350167	1593.49	up	N
MRMHR	norm_light	ATWSGAVLAGR	A1BG-ATWSGAVLAGR	0.297952	0.382532	855.793	up	N
MRMHR	norm_light	FSGSSSGAER	IGLV4-69-FSGSSSGAER	0.297952	0.382532	-279.05	down	N
MRMHR	ratio	ELLALIQLER	ECM1-ELLALIQLER	0.297952	0.36154	-0.80844	down	N
MRMHR	ratio	ELLESYIDGR	F2-ELLESYIDGR	0.307527	0.370896	-0.0152775	down	N
MRMHR	norm_light	GHMLENHVER	ITIH1-GHMLENHVER	0.327279	0.414832	-124.459	down	N
MRMHR	norm_light	YYVDSVK	IGHV3-7-YYVDSVK	0.327279	0.414832	-583.374	down	N
uZSWATH_DIANN	norm_light	VTVLGQPK	IGLL5-VTVLGQPK	0.337458	0.406995	-5854.16	down	N
uZSWATH_DIANN	ratio	SLDFTELDVAAEK	AGT-SLDFTELDVAAEK	0.337458	0.406995	0.0702235	up	N
uZSWATH_DIANN	norm_light	EAQLPVIENK	PLG-EAQLPVIENK	0.347838	0.416986	-1855.64	down	N
MRMHR	norm_light	TGYYFDGISR	FBLN1-TGYYFDGISR	0.358418	0.451425	131.741	up	N
MRMHR	ratio	GTYSTTVTGR	LPA-GTYSTTVTGR	0.358418	0.42967	0.00219095	up	N
uZSWATH_DIANN	ratio	FSGSILGNK	IGLV8-61-FSGSILGNK	0.358418	0.42967	-0.0136695	down	N
uZSWATH_DIANN	norm_light	SLDFTELDVAAEK	AGT-SLDFTELDVAAEK	0.369199	0.439944	623.022	up	N
uZSWATH_DIANN	ratio	LSSPAVITDK	PLG-LSSPAVITDK	0.369199	0.437325	-0.0205205	down	N
uZSWATH_DIANN	ratio	TINVPLR	C1QB-TINVPLR	0.369199	0.437325	0.00962433	up	N
MRMHR	norm_light	TVAAPSVFIFPPSDEQLK	IGKC-TVAAPSVFIFPPSDEQLK	0.380179	0.475822	-49293.5	down	N
uZSWATH_DIANN	norm_light	ELDESLQVAER	CLU-ELDESLQVAER	0.380179	0.447667	684.766	up	N
uZSWATH_DIANN	norm_light	WYVDGVEVHNAK	IGHG3-WYVDGVEVHNAK	0.380179	0.447667	1454.16	up	N
MRMHR	norm_light	ELDESLQVAER	CLU-ELDESLQVAER	0.391358	0.486751	843.111	up	N
uZSWATH_DIANN	norm_light	FYTFLK	GPX3-FYTFLK	0.391358	0.45544	-165.498	down	N
uZSWATH_DIANN	norm_light	NFGYTLR	SERPIND1-NFGYTLR	0.391358	0.45544	-778.549	down	N
uZSWATH_DIANN	ratio	GPSVFPLAPSSK	IGHG1-GPSVFPLAPSSK	0.399689	0.468678	0.00257451	up	N
MRMHR	norm_light	ELLALIQLER	ECM1-ELLALIQLER	0.402734	0.491681	-97.2091	down	N
MRMHR	norm_light	LLIYGASSR	IGKV3-20-LLIYGASSR	0.402734	0.491681	6274.45	up	N
MRMHR	norm_light	LVVLPFPK	FETUB-LVVLPFPK	0.402734	0.491681	-292.899	down	N
uZSWATH_DIANN	norm_light	DPTFIPAPIQAK	AGT-DPTFIPAPIQAK	0.402734	0.465953	-647.927	down	N
uZSWATH_DIANN	ratio	ATEHLSTLSEK	APOA1-ATEHLSTLSEK	0.402734	0.468678	-0.0888946	down	N
uZSWATH_DIANN	ratio	WYVDGVEVHNAK	IGHG3-WYVDGVEVHNAK	0.402734	0.468678	0.201962	up	N
MRMHR	norm_light	DASGATFTWTPSSGK	IGHA2-DASGATFTWTPSSGK	0.414305	0.502724	1005.5	up	N
MRMHR	ratio	NFGYTLR	SERPIND1-NFGYTLR	0.414305	0.490754	-0.0130023	down	N
MRMHR	ratio	TVGSDTFYSFK	KNG1-TVGSDTFYSFK	0.414305	0.490754	-0.0374579	down	N
MRMHR	norm_light	GPSVFPLAPSSK	IGHG1-GPSVFPLAPSSK	0.426071	0.513868	-1444.4	down	N
MRMHR	ratio	ASSLESGVPSR	IGKV1-5-ASSLESGVPSR	0.426071	0.498754	0.0194758	up	N
MRMHR	ratio	VTGWGNLK	F2-VTGWGNLK	0.426071	0.498754	-0.0168759	down	N
MRMHR	norm_light	IIVPLNNR	JCHAIN-IIVPLNNR	0.43803	0.525109	1147.26	up	N
MRMHR	ratio	SLDFTELDVAAEK	AGT-SLDFTELDVAAEK	0.43803	0.509755	0.0494996	up	N
MRMHR	ratio	NYNLVESLK	SERPIND1-NYNLVESLK	0.45018	0.520848	-0.0114117	down	N
uZSWATH_DIANN	ratio	GLEWVGFIR	IGHV3-49-GLEWVGFIR	0.45018	0.517837	0.0425134	up	N
uZSWATH_DIANN	ratio	TLIYSTNTR	IGLV8-61-TLIYSTNTR	0.45018	0.517837	-0.158755	down	N
MRMHR	norm_light	GGYTLVSGYPK	HPX-GGYTLVSGYPK	0.462518	0.551144	-5854.75	down	N
MRMHR	ratio	EAQLPVIENK	PLG-EAQLPVIENK	0.475043	0.543296	-0.0142141	down	N
MRMHR	ratio	IAELSATAQEIIK	APOB-IAELSATAQEIIK	0.475043	0.543296	0.289165	up	N
uZSWATH_DIANN	norm_light	IVQLIQDTR	CPN1-IVQLIQDTR	0.475043	0.546437	135.652	up	N
uZSWATH_DIANN	ratio	DASGATFTWTPSSGK	IGHA2-DASGATFTWTPSSGK	0.475043	0.540192	0.0424405	up	N
uZSWATH_DIANN	ratio	WFLLEQPEIQVAHFPFK	SERPINF2-WFLLEQPEIQVAHFPFK	0.475043	0.540192	0.0284223	up	N
MRMHR	norm_light	DPTFIPAPIQAK	AGT-DPTFIPAPIQAK	0.487751	0.570956	-633.146	down	N
MRMHR	norm_light	GLPSSIEK	IGHG4-GLPSSIEK	0.487751	0.570956	2858.3	up	N
MRMHR	norm_light	IWLDNVR	CD5L-IWLDNVR	0.487751	0.570956	-887.816	down	N
uZSWATH_DIANN	norm_light	NALALFVLPK	SERPINA7-NALALFVLPK	0.487751	0.557831	-206.785	down	N
MRMHR	norm_light	ILGPLSYSK	LUM-ILGPLSYSK	0.500641	0.582618	-304.324	down	N
MRMHR	ratio	ILNIFGVIK	TFRC-ILNIFGVIK	0.500641	0.569301	0.00053354	up	N
MRMHR	ratio	VLLDGVQNPR	C3-VLLDGVQNPR	0.51371	0.580842	0.0184816	up	N
MRMHR	norm_light	EQPPSLTR	F12-EQPPSLTR	0.526953	0.609672	-129.645	down	N
uZSWATH_DIANN	norm_light	LLIYDNNK	IGLV1-51-LLIYDNNK	0.526953	0.599221	464.67	up	N
uZSWATH_DIANN	ratio	ASSLESGVPSR	IGKV1-5-ASSLESGVPSR	0.526953	0.595816	0.0162831	up	N
uZSWATH_DIANN	ratio	EAQLPVIENK	PLG-EAQLPVIENK	0.540369	0.607533	-0.0107748	down	N
uZSWATH_DIANN	norm_light	GWVDLFVPK	SERPINA7-GWVDLFVPK	0.547836	0.619428	-294.525	down	N
MRMHR	norm_light	VLLDGVQNPR	C3-VLLDGVQNPR	0.553953	0.637206	4387.37	up	N
uZSWATH_DIANN	norm_light	LGNQEPGGQTALK	SERPINF2-LGNQEPGGQTALK	0.553953	0.622806	-348.645	down	N
uZSWATH_DIANN	ratio	ELLALIQLER	ECM1-ELLALIQLER	0.554665	0.620103	-0.818163	down	N
MRMHR	norm_light	LSSPAVITDK	PLG-LSSPAVITDK	0.567702	0.645559	-1039.75	down	N
MRMHR	norm_light	TGIVSGFGR	F10-TGIVSGFGR	0.567702	0.645559	131.016	up	N
MRMHR	norm_light	NYNLVESLK	SERPIND1-NYNLVESLK	0.581613	0.657619	345.174	up	N
MRMHR	ratio	WYVDGVEVHNAK	IGHG3-WYVDGVEVHNAK	0.595681	0.669721	0.24805	up	N
uZSWATH_DIANN	norm_light	GWVTDGFSSLK	APOC3-GWVTDGFSSLK	0.595681	0.665958	-2658.65	down	N
uZSWATH_DIANN	ratio	NYNLVESLK	SERPIND1-NYNLVESLK	0.595681	0.662238	-0.0070433	down	N
MRMHR	ratio	TPLTATLSK	IGHA1-TPLTATLSK	0.602264	0.673318	0.119573	up	N
MRMHR	norm_light	TLIYSTNTR	IGLV8-61-TLIYSTNTR	0.609902	0.685709	-162.489	down	N
uZSWATH_DIANN	norm_light	TINVPLR	C1QB-TINVPLR	0.609902	0.678048	238.496	up	N
uZSWATH_DIANN	ratio	IAELSATAQEIIK	APOB-IAELSATAQEIIK	0.609902	0.670556	0.232351	up	N
uZSWATH_DIANN	ratio	TPLTATLSK	IGHA1-TPLTATLSK	0.609902	0.670556	0.00422256	up	N
uZSWATH_DIANN	norm_light	DASGATFTWTPSSGK	IGHA2-DASGATFTWTPSSGK	0.624272	0.690168	739.502	up	N
uZSWATH_DIANN	ratio	GLPSSIEK	IGHG4-GLPSSIEK	0.624272	0.678853	0.0135773	up	N
uZSWATH_DIANN	ratio	LTPLYELVK	C7-LTPLYELVK	0.624272	0.678853	0.0122621	up	N
MRMHR	ratio	DALSSVQESQVAQQAR	APOC3-DALSSVQESQVAQQAR	0.638787	0.702312	0.101413	up	N
MRMHR	ratio	DASGATFTWTPSSGK	IGHA2-DASGATFTWTPSSGK	0.638787	0.702312	0.0359814	up	N
MRMHR	ratio	WFLLEQPEIQVAHFPFK	SERPINF2-WFLLEQPEIQVAHFPFK	0.638787	0.702312	0.0284561	up	N
uZSWATH_DIANN	norm_light	LLDNWDSVTSTFSK	APOA1-LLDNWDSVTSTFSK	0.638787	0.702312	-440.894	down	N
uZSWATH_DIANN	ratio	LGNQEPGGQTALK	SERPINF2-LGNQEPGGQTALK	0.638787	0.687127	-0.0376174	down	N
uZSWATH_DIANN	ratio	LLIYGASSR	IGKV3-20-LLIYGASSR	0.638787	0.687127	-0.0109403	down	N
MRMHR	norm_light	TVGSDTFYSFK	KNG1-TVGSDTFYSFK	0.653441	0.730532	1181.36	up	N
MRMHR	ratio	LTPLYELVK	C7-LTPLYELVK	0.653441	0.714476	0.0191695	up	N
uZSWATH_DIANN	norm_light	DALSSVQESQVAQQAR	APOC3-DALSSVQESQVAQQAR	0.653441	0.710572	-1700.84	down	N
uZSWATH_DIANN	norm_light	LTPLYELVK	C7-LTPLYELVK	0.653441	0.710572	322.556	up	N
uZSWATH_DIANN	norm_light	FSGSSSGAER	IGLV4-69-FSGSSSGAER	0.658034	0.711678	-111.668	down	N
MRMHR	norm_light	QVVAGLNFR	KNG1-QVVAGLNFR	0.66823	0.742892	-1322.4	down	N
MRMHR	ratio	TGYYFDGISR	FBLN1-TGYYFDGISR	0.66823	0.726654	0.00285114	up	N
uZSWATH_DIANN	ratio	YWGVASFLQK	RBP4-YWGVASFLQK	0.66823	0.714934	0.00943335	up	N
MRMHR	norm_light	VTVLGQPK	IGLL5-VTVLGQPK	0.683149	0.755259	5452.08	up	N
MRMHR	ratio	GLPSSIEK	IGHG4-GLPSSIEK	0.683149	0.734846	0.00905318	up	N
MRMHR	ratio	NALALFVLPK	SERPINA7-NALALFVLPK	0.683149	0.734846	-0.00049209	down	N
uZSWATH_DIANN	norm_light	NYNLVESLK	SERPIND1-NYNLVESLK	0.683149	0.734846	-369.049	down	N
MRMHR	ratio	ATWSGAVLAGR	A1BG-ATWSGAVLAGR	0.698192	0.742996	0.00616757	up	N
MRMHR	ratio	VTVLGQPK	IGLL5-VTVLGQPK	0.698192	0.742996	3.63917	up	N
uZSWATH_DIANN	norm_light	IAELSATAQEIIK	APOB-IAELSATAQEIIK	0.698192	0.742996	292.595	up	N
uZSWATH_DIANN	norm_light	TGIVSGFGR	F10-TGIVSGFGR	0.698192	0.742996	43.3896	up	N
uZSWATH_DIANN	ratio	ILNIFGVIK	TFRC-ILNIFGVIK	0.713355	0.759132	-0.00036002	down	N
MRMHR	norm_light	VYFAGFPR	PROS1-VYFAGFPR	0.728633	0.801094	155.634	up	N
uZSWATH_DIANN	ratio	NFGYTLR	SERPIND1-NFGYTLR	0.728633	0.771266	-0.0092287	down	N
uZSWATH_DIANN	ratio	GWVDLFVPK	SERPINA7-GWVDLFVPK	0.734799	0.773677	-0.00293734	down	N
MRMHR	ratio	FSGSSSGAER	IGLV4-69-FSGSSSGAER	0.744019	0.783385	-0.899046	down	N
MRMHR	ratio	YWGVASFLQK	RBP4-YWGVASFLQK	0.744019	0.783385	-0.00580782	down	N
MRMHR	norm_light	IAELSATAQEIIK	APOB-IAELSATAQEIIK	0.759507	0.821424	216.88	up	N
MRMHR	norm_light	SLDFTELDVAAEK	AGT-SLDFTELDVAAEK	0.759507	0.821424	498.866	up	N
MRMHR	norm_light	VTGWGNLK	F2-VTGWGNLK	0.759507	0.821424	330.998	up	N
uZSWATH_DIANN	norm_light	ATWSGAVLAGR	A1BG-ATWSGAVLAGR	0.759507	0.803947	282.907	up	N
uZSWATH_DIANN	norm_light	TPLTATLSK	IGHA1-TPLTATLSK	0.775093	0.816103	1259.33	up	N
MRMHR	norm_light	NALALFVLPK	SERPINA7-NALALFVLPK	0.79077	0.850612	145.739	up	N
uZSWATH_DIANN	norm_light	ASSLESGVPSR	IGKV1-5-ASSLESGVPSR	0.79077	0.823891	-339.199	down	N
uZSWATH_DIANN	norm_light	LLIYGASSR	IGKV3-20-LLIYGASSR	0.79077	0.823891	1192.35	up	N
MRMHR	norm_light	DALSSVQESQVAQQAR	APOC3-DALSSVQESQVAQQAR	0.806532	0.862903	517.945	up	N
MRMHR	ratio	DPTFIPAPIQAK	AGT-DPTFIPAPIQAK	0.806532	0.840314	-0.00322013	down	N
MRMHR	ratio	TGIVSGFGR	F10-TGIVSGFGR	0.806532	0.840314	0.00159427	up	N
uZSWATH_DIANN	norm_light	GPSVFPLAPSSK	IGHG1-GPSVFPLAPSSK	0.815033	0.843568	5.17277	up	N
MRMHR	norm_light	GLEWVGFIR	IGHV3-49-GLEWVGFIR	0.822373	0.870491	252.485	up	N
MRMHR	norm_light	VVGGLVALR	F12-VVGGLVALR	0.822373	0.870491	-228.205	down	N
MRMHR	ratio	GLEWVGFIR	IGHV3-49-GLEWVGFIR	0.822373	0.852356	0.0118191	up	N
uZSWATH_DIANN	norm_light	GLPSSIEK	IGHG4-GLPSSIEK	0.822373	0.843568	211.757	up	N
uZSWATH_DIANN	norm_light	TVGSDTFYSFK	KNG1-TVGSDTFYSFK	0.822373	0.843568	-366.067	down	N
MRMHR	norm_light	YFIDFVAR	KNG1-YFIDFVAR	0.838287	0.877995	616.992	up	N
MRMHR	norm_light	YWGVASFLQK	RBP4-YWGVASFLQK	0.838287	0.877995	447.887	up	N
MRMHR	ratio	TINVPLR	C1QB-TINVPLR	0.838287	0.864348	0.00183697	up	N
uZSWATH_DIANN	ratio	FYTFLK	GPX3-FYTFLK	0.854267	0.894732	-0.00026183	down	N
MRMHR	norm_light	ILNIFGVIK	TFRC-ILNIFGVIK	0.870307	0.902037	-3.59132	down	N
MRMHR	norm_light	LGNQEPGGQTALK	SERPINF2-LGNQEPGGQTALK	0.870307	0.902037	-134.066	down	N
MRMHR	ratio	IIVPLNNR	JCHAIN-IIVPLNNR	0.870307	0.892738	-0.018081	down	N
MRMHR	norm_light	WFLLEQPEIQVAHFPFK	SERPINF2-WFLLEQPEIQVAHFPFK	0.886401	0.913958	-162.876	down	N
uZSWATH_DIANN	norm_light	YWGVASFLQK	RBP4-YWGVASFLQK	0.886401	0.904584	-339.326	down	N
uZSWATH_DIANN	ratio	TGYYFDGISR	FBLN1-TGYYFDGISR	0.886401	0.918718	-0.00082382	down	N
uZSWATH_DIANN	ratio	VTVLGQPK	IGLL5-VTVLGQPK	0.886401	0.918718	0.579523	up	N
MRMHR	norm_light	EAQLPVIENK	PLG-EAQLPVIENK	0.918723	0.942401	315.142	up	N
MRMHR	ratio	GWVDLFVPK	SERPINA7-GWVDLFVPK	0.918723	0.932785	-0.00135509	down	N
MRMHR	ratio	LGNQEPGGQTALK	SERPINF2-LGNQEPGGQTALK	0.918723	0.932785	0.009003	up	N
uZSWATH_DIANN	ratio	NALALFVLPK	SERPINA7-NALALFVLPK	0.918723	0.947284	0.00014142	up	N
MRMHR	norm_light	GWVDLFVPK	SERPINA7-GWVDLFVPK	0.934938	0.954116	12.4579	up	N
uZSWATH_DIANN	ratio	DPTFIPAPIQAK	AGT-DPTFIPAPIQAK	0.934938	0.959034	-0.00129638	down	N
MRMHR	norm_light	LQPLDFK	SERPINC1-LQPLDFK	0.95118	0.960836	-180.877	down	N
MRMHR	norm_light	NFGYTLR	SERPIND1-NFGYTLR	0.95118	0.960836	16.988	up	N
uZSWATH_DIANN	norm_light	GLEWVGFIR	IGHV3-49-GLEWVGFIR	0.95118	0.965738	-131.39	down	N
uZSWATH_DIANN	ratio	GWVTDGFSSLK	APOC3-GWVTDGFSSLK	0.95118	0.960836	0.00177464	up	N
uZSWATH_DIANN	ratio	IIVPLNNR	JCHAIN-IIVPLNNR	0.95118	0.960836	0.00700103	up	N
uZSWATH_DIANN	ratio	LLIYDNNK	IGLV1-51-LLIYDNNK	0.95118	0.960836	-0.00016279	down	N
MRMHR	ratio	LLIYGASSR	IGKV3-20-LLIYGASSR	0.967442	0.977263	-0.00062093	down	N
MRMHR	norm_light	ELLESYIDGR	F2-ELLESYIDGR	0.983717	0.988686	26.6145	up	N
MRMHR	ratio	FYTFLK	GPX3-FYTFLK	0.983717	0.988686	3.6367e-05	up	N
uZSWATH_DIANN	norm_light	ILNIFGVIK	TFRC-ILNIFGVIK	0.983717	0.988686	-2.49446	down	N
uZSWATH_DIANN	norm_light	TGYYFDGISR	FBLN1-TGYYFDGISR	0.983717	0.988686	2.39772	up	N
uZSWATH_DIANN	ratio	DALSSVQESQVAQQAR	APOC3-DALSSVQESQVAQQAR	0.983717	0.988686	-0.00876194	down	N
MRMHR	norm_light	GWVTDGFSSLK	APOC3-GWVTDGFSSLK	1	1	60.9482	up	N
MRMHR	ratio	GWVTDGFSSLK	APOC3-GWVTDGFSSLK	1	1	5.2629e-05	up	N
uZSWATH_DIANN	norm_light	IIVPLNNR	JCHAIN-IIVPLNNR	1	1	30.2407	up	N
uZSWATH_DIANN	ratio	FSGSSSGAER	IGLV4-69-FSGSSSGAER	1	1	0.0374797	up	N
