# Supplementary material for: Cross-platform clinical proteomics using the Charité open standard for plasma proteomics (OSPP)
Source: Nat Commun. 2025 Dec 22;16:11377. doi: 10.1038/s41467-025-67264-9 (PMC12727829; doi:10.1038/s41467-025-67264-9)
Supplement: Supplementary file 3 — Supplementary Data 1-7 [file 41467_2025_67264_MOESM3_ESM.zip › Supplementary Data7_DIAs_rev.xlsx]

## Sheet: Description
Supplementary Data 7. OSPP peptide detection, RT, fragment distribution,CV, and Statistical analysis of each peptide acquired from all DIA platforms
Sheet name	Description
Detection of peptide in certain	Peptide detection in each WHO severity group under each acquisition platforms, numbers shown are the number of sample within each severity groups
Retention time of each sample	Retention time of each precursor and the difference between light and OSPP in all sample in each platforms
RT differnece between light & O	Retention time cv and range of both light and OSPP (heavy) peptides
Fragment distribution	distribution of fragment (% among all fragments in respective precursor) of each peptide in each platform
icc fragment percentage of all	The resulting output data file is a structured table summarizing measurement variability and reproducibility metrics for every precursor–fragment–label combination in the dataset.
correlation between peptides fr	R2 of peptides from same protein in different DIA platform calculated from linear model(y~x)
Precurs used for quantificaiton	Precursor used for quantification in each LC-MS platforms
CV for studypools(MADmedian)	coefficient of variation (MAD/median) in percentage of each peptide calculated from quintuplicates of study pools on all platforms
CV for studypools(SDmean)	coefficient of variation (SD/mean) in percentage of each peptide calculated from quintuplicates of study pools on all platforms
CV for all samples(MAdmedian)	coefficient of variation (MAD/median) in percentage of each peptide calculated from clinical samples on all platforms
CV for all samples(SDmean)	coefficient of variation (SD/mean) in percentage of each peptide calculated from clinical samples on all platforms
variance partitioning across pe	Variance Partitioning of Peptide-Level Expression (ratio: OSPP normalised and norm_light: median normalised peptide quantities) Across MS Platform and Disease Severity
Kendall´s Tau trend test_WHO	Statistical analysis of each peptide ineach platform . two-sided Kendall´s Tau trend test between peptide quantitites and COVID19 treatment escalation score (WHO 0, 3, 4, 5, 6, 7)
Kendall´s Tau trend test_Severi	Statistical analysis of each peptide . two-sided Kendall´s Tau trend test between peptide quantitites and COVID-19 severity (healthy, mild,severe,critical)
composite dataset composition	Samples contribute to composite dataset
Statistics_composite dataset	Statistical analysis of each peptide in both ZT Scan DIA dataset and composite dataset . two-sided Kendall´s Tau trend test between peptide quantitites and COVID-19 severity (healthy, mild,severe,critical)
bland-altman output	bland-altman output for comparing hZsSWATH to "composite dataset"

## Sheet: Detection of peptide in certain
Peptide detection in each WHO severity group under each acquisition platforms
Genes	Stripped.Sequence	MS	number of sample detected
			WHO0.healthy (n= 15)	WHO3.mild (n = 10)	WHO4.severe (n = 4)	WHO5.severe (n= 3)	WHO6.critical (n = 3)	WHO7.critical (n = 10)
AADDTWEPFASGK	hZsSWATH	TTR	15	10	4	3	3	10
AADDTWEPFASGK	hZSWATH	TTR	15	9	4	3	2	8
AADDTWEPFASGK	nThermo-MS1	TTR	14	10	3	3	3	10
AADDTWEPFASGK	nThermo-MS2	TTR	14	10	4	3	3	9
AADDTWEPFASGK	uZSWATH	TTR	15	10	4	3	3	10
AAISGENAGLVR	hZsSWATH	ITIH1	15	10	4	3	3	10
AAISGENAGLVR	hZSWATH	ITIH1	15	10	4	3	3	10
AAISGENAGLVR	nThermo-MS1	ITIH1	15	8	4	3	3	9
AAISGENAGLVR	nThermo-MS2	ITIH1	15	10	4	3	3	10
AAISGENAGLVR	uZSWATH	ITIH1	15	10	4	3	3	10
ADLSGITGAR	hZsSWATH	SERPINA3	15	10	4	3	3	10
ADLSGITGAR	hZSWATH	SERPINA3	15	10	4	3	3	10
ADLSGITGAR	nThermo-MS1	SERPINA3	15	10	4	3	3	10
ADLSGITGAR	nThermo-MS2	SERPINA3	15	10	4	3	3	10
ADLSGITGAR	uZSWATH	SERPINA3	15	10	4	3	3	10
AGALNSNDAFVLK	hZsSWATH	GSN	15	10	4	3	3	9
AGALNSNDAFVLK	hZSWATH	GSN	15	10	4	3	3	10
AGALNSNDAFVLK	nThermo-MS1	GSN	15	10	4	3	3	10
AGALNSNDAFVLK	nThermo-MS2	GSN	15	10	4	3	3	10
AGALNSNDAFVLK	uZSWATH	GSN	15	10	4	3	3	10
AGEVQEPELR	hZsSWATH	AZGP1	0	0	0	0	1	0
AGEVQEPELR	hZSWATH	AZGP1	15	10	4	3	3	10
AGEVQEPELR	nThermo-MS1	AZGP1	15	10	4	3	3	10
AGEVQEPELR	nThermo-MS2	AZGP1	15	10	4	3	3	10
AGEVQEPELR	uZSWATH	AZGP1	15	10	4	3	3	10
AHVDALR	hZsSWATH	APOA1	15	9	4	3	3	9
AHVDALR	hZSWATH	APOA1	13	8	2	2	1	7
AHVDALR	nThermo-MS1	APOA1	15	10	4	3	3	10
AHVDALR	nThermo-MS2	APOA1	15	10	4	3	3	10
AHVDALR	uZSWATH	APOA1	15	10	4	3	3	10
AIGYLNTGYQR	hZsSWATH	A2M	15	10	4	3	3	10
AIGYLNTGYQR	hZSWATH	A2M	15	10	4	3	3	10
AIGYLNTGYQR	nThermo-MS1	A2M	15	10	4	3	3	10
AIGYLNTGYQR	nThermo-MS2	A2M	15	10	4	3	3	10
AIGYLNTGYQR	uZSWATH	A2M	15	10	4	3	3	10
ALDFAVGEYNK	hZsSWATH	CST3	0	1	0	1	0	0
ALDFAVGEYNK	hZSWATH	CST3	0	0	0	1	0	1
ALDFAVGEYNK	nThermo-MS1	CST3	13	10	4	3	3	10
ALDFAVGEYNK	nThermo-MS2	CST3	11	8	4	3	3	9
ALDFAVGEYNK	uZSWATH	CST3	3	8	3	3	3	9
ALLAFQESK	hZsSWATH	C4BPB	15	10	4	3	3	10
ALLAFQESK	hZSWATH	C4BPB	0	5	2	1	3	4
ALLAFQESK	nThermo-MS1	C4BPB	15	10	4	3	3	10
ALLAFQESK	nThermo-MS2	C4BPB	15	10	4	3	3	10
ALLAFQESK	uZSWATH	C4BPB	15	10	4	3	3	10
ALNHLPLEYNSALYSR	hZsSWATH	C6	0	5	2	1	3	6
ALNHLPLEYNSALYSR	hZSWATH	C6	15	10	4	3	3	10
ALNHLPLEYNSALYSR	nThermo-MS1	C6	15	10	4	3	3	10
ALNHLPLEYNSALYSR	nThermo-MS2	C6	4	2	2	1	1	7
ALNHLPLEYNSALYSR	uZSWATH	C6	15	10	4	3	3	10
ALQEYAAK	hZsSWATH	C6	15	10	4	3	3	10
ALQEYAAK	hZSWATH	C6	1	2	3	1	1	5
ALQEYAAK	nThermo-MS1	C6	15	10	4	3	3	10
ALQEYAAK	nThermo-MS2	C6	15	10	4	3	3	10
ALQEYAAK	uZSWATH	C6	15	10	4	3	3	10
ANRPFLVFIR	hZsSWATH	SERPINC1	15	10	4	3	3	10
ANRPFLVFIR	hZSWATH	SERPINC1	15	10	4	3	3	10
ANRPFLVFIR	nThermo-MS1	SERPINC1	15	10	4	3	3	10
ANRPFLVFIR	nThermo-MS2	SERPINC1	15	10	4	3	3	10
ANRPFLVFIR	uZSWATH	SERPINC1	15	10	4	3	3	10
ASSIIDELFQDR	hZsSWATH	CLU	15	10	4	3	3	10
ASSIIDELFQDR	hZSWATH	CLU	15	10	4	3	3	10
ASSIIDELFQDR	nThermo-MS1	CLU	15	10	3	3	2	10
ASSIIDELFQDR	nThermo-MS2	CLU	15	10	4	3	3	10
ASSIIDELFQDR	uZSWATH	CLU	15	10	4	3	3	10
ASSLESGVPSR	hZsSWATH	IGKV1-5	15	10	4	3	3	10
ASSLESGVPSR	hZSWATH	IGKV1-5	15	10	4	3	3	10
ASSLESGVPSR	nThermo-MS1	IGKV1-5	15	10	4	3	3	10
ASSLESGVPSR	nThermo-MS2	IGKV1-5	15	10	4	3	3	10
ASSLESGVPSR	uZSWATH	IGKV1-5	15	10	4	3	3	10
ATEHLSTLSEK	hZsSWATH	APOA1	15	10	4	3	3	10
ATEHLSTLSEK	hZSWATH	APOA1	15	10	4	3	3	10
ATEHLSTLSEK	nThermo-MS1	APOA1	15	10	4	3	3	10
ATEHLSTLSEK	nThermo-MS2	APOA1	15	10	4	3	3	10
ATEHLSTLSEK	uZSWATH	APOA1	15	10	4	3	3	10
ATVVYQGER	hZsSWATH	APOH	15	10	4	3	3	10
ATVVYQGER	hZSWATH	APOH	15	10	4	3	3	10
ATVVYQGER	nThermo-MS1	APOH	15	10	4	3	3	10
ATVVYQGER	nThermo-MS2	APOH	15	10	4	3	3	10
ATVVYQGER	uZSWATH	APOH	15	10	4	3	3	10
ATWSGAVLAGR	hZsSWATH	A1BG	15	10	4	3	3	10
ATWSGAVLAGR	hZSWATH	A1BG	15	10	4	3	3	10
ATWSGAVLAGR	nThermo-MS1	A1BG	15	10	4	3	3	10
ATWSGAVLAGR	nThermo-MS2	A1BG	15	10	4	3	3	10
ATWSGAVLAGR	uZSWATH	A1BG	15	10	4	3	3	10
AVISPGFDVFAK	hZsSWATH	C2	15	10	4	3	3	10
AVISPGFDVFAK	hZSWATH	C2	14	10	4	3	3	10
AVISPGFDVFAK	nThermo-MS1	C2	14	10	4	3	3	10
AVISPGFDVFAK	nThermo-MS2	C2	15	10	4	3	3	10
AVISPGFDVFAK	uZSWATH	C2	15	10	4	3	3	10
AVLTIDEK	hZsSWATH	SERPINA1	15	10	4	3	3	10
AVLTIDEK	hZSWATH	SERPINA1	15	10	4	3	3	10
AVLTIDEK	nThermo-MS1	SERPINA1	15	10	4	3	3	10
AVLTIDEK	nThermo-MS2	SERPINA1	15	10	4	3	3	10
AVLTIDEK	uZSWATH	SERPINA1	15	10	4	3	3	10
DADPDTFFAK	hZsSWATH	AFM	11	3	2	2	1	5
DADPDTFFAK	hZSWATH	AFM	10	4	1	2	1	4
DADPDTFFAK	nThermo-MS1	AFM	15	10	4	3	3	9
DADPDTFFAK	nThermo-MS2	AFM	15	10	4	3	3	8
DADPDTFFAK	uZSWATH	AFM	15	10	4	3	3	10
DALSSVQESQVAQQAR	hZsSWATH	APOC3	15	10	4	3	3	10
DALSSVQESQVAQQAR	hZSWATH	APOC3	15	10	4	3	3	10
DALSSVQESQVAQQAR	nThermo-MS1	APOC3	15	10	4	3	3	10
DALSSVQESQVAQQAR	nThermo-MS2	APOC3	15	10	4	3	3	10
DALSSVQESQVAQQAR	uZSWATH	APOC3	15	10	4	3	3	10
DASGATFTWTPSSGK	hZsSWATH	IGHA2	14	10	4	3	3	10
DASGATFTWTPSSGK	hZSWATH	IGHA2	15	10	4	3	3	10
DASGATFTWTPSSGK	nThermo-MS1	IGHA2	13	10	3	3	3	10
DASGATFTWTPSSGK	nThermo-MS2	IGHA2	15	10	4	3	3	10
DASGATFTWTPSSGK	uZSWATH	IGHA2	15	10	4	3	3	10
DASGVTFTWTPSSGK	hZsSWATH	IGHA1	15	10	4	3	3	10
DASGVTFTWTPSSGK	hZSWATH	IGHA1	15	10	4	3	3	10
DASGVTFTWTPSSGK	nThermo-MS1	IGHA1	15	10	4	3	3	10
DASGVTFTWTPSSGK	nThermo-MS2	IGHA1	15	10	4	3	3	10
DASGVTFTWTPSSGK	uZSWATH	IGHA1	15	10	4	3	3	10
DFALQNPSAVPR	hZsSWATH	IGFALS	15	10	3	3	3	10
DFALQNPSAVPR	hZSWATH	IGFALS	4	1	1	0	0	0
DFALQNPSAVPR	nThermo-MS1	IGFALS	15	7	3	2	2	6
DFALQNPSAVPR	nThermo-MS2	IGFALS	15	9	3	2	2	10
DFALQNPSAVPR	uZSWATH	IGFALS	15	6	3	2	2	5
DGAGDVAFVK	hZsSWATH	TF	15	10	4	3	3	10
DGAGDVAFVK	hZSWATH	TF	15	10	4	3	3	10
DGAGDVAFVK	nThermo-MS1	TF	15	10	4	3	3	10
DGAGDVAFVK	nThermo-MS2	TF	15	10	4	3	3	10
DGAGDVAFVK	uZSWATH	TF	15	10	4	3	3	10
DGYLFQLLR	hZsSWATH	HRG	0	0	0	0	0	0
DGYLFQLLR	hZSWATH	HRG	0	0	0	0	0	0
DGYLFQLLR	nThermo-MS1	HRG	0	0	0	0	0	0
DGYLFQLLR	nThermo-MS2	HRG	0	0	0	0	0	0
DGYLFQLLR	uZSWATH	HRG	0	0	0	0	0	0
DLLLPQPDLR	hZsSWATH	LRG1	9	9	4	3	3	10
DLLLPQPDLR	hZSWATH	LRG1	11	9	4	3	3	10
DLLLPQPDLR	nThermo-MS1	LRG1	15	10	4	3	3	10
DLLLPQPDLR	nThermo-MS2	LRG1	15	10	4	3	3	10
DLLLPQPDLR	uZSWATH	LRG1	15	10	4	3	3	10
DPTFIPAPIQAK	hZsSWATH	AGT	15	10	4	3	3	10
DPTFIPAPIQAK	hZSWATH	AGT	15	10	4	3	3	10
DPTFIPAPIQAK	nThermo-MS1	AGT	15	10	4	3	3	10
DPTFIPAPIQAK	nThermo-MS2	AGT	15	10	4	3	3	10
DPTFIPAPIQAK	uZSWATH	AGT	15	10	4	3	3	10
DSTYSLSSTLTLSK	hZsSWATH	IGKC	15	10	4	3	3	10
DSTYSLSSTLTLSK	hZSWATH	IGKC	15	10	4	3	3	10
DSTYSLSSTLTLSK	nThermo-MS1	IGKC	15	10	4	3	3	10
DSTYSLSSTLTLSK	nThermo-MS2	IGKC	15	10	4	3	3	10
DSTYSLSSTLTLSK	uZSWATH	IGKC	15	10	4	3	3	10
DSVTGTLPK	hZsSWATH	KLKB1	5	1	0	0	0	0
DSVTGTLPK	hZSWATH	KLKB1	15	10	3	3	3	10
DSVTGTLPK	nThermo-MS1	KLKB1	15	10	3	3	3	10
DSVTGTLPK	nThermo-MS2	KLKB1	15	10	3	3	3	10
DSVTGTLPK	uZSWATH	KLKB1	15	10	4	3	3	10
DYIFGNYIER	hZsSWATH	ITIH3	15	10	4	3	3	10
DYIFGNYIER	hZSWATH	ITIH3	15	10	4	3	3	10
DYIFGNYIER	nThermo-MS1	ITIH3	15	10	4	3	3	10
DYIFGNYIER	nThermo-MS2	ITIH3	15	10	4	3	3	10
DYIFGNYIER	uZSWATH	ITIH3	15	10	4	3	3	10
EAQLPVIENK	hZsSWATH	PLG	15	10	4	2	3	8
EAQLPVIENK	hZSWATH	PLG	15	10	4	3	3	10
EAQLPVIENK	nThermo-MS1	PLG	15	10	4	3	3	10
EAQLPVIENK	nThermo-MS2	PLG	15	10	4	3	3	10
EAQLPVIENK	uZSWATH	PLG	15	10	4	3	3	10
EFGNTLEDK	hZsSWATH	APOC1	13	5	3	2	1	6
EFGNTLEDK	hZSWATH	APOC1	15	10	4	3	3	10
EFGNTLEDK	nThermo-MS1	APOC1	15	10	4	3	3	10
EFGNTLEDK	nThermo-MS2	APOC1	15	10	4	3	3	10
EFGNTLEDK	uZSWATH	APOC1	15	10	4	3	3	10
EFTPPVQAAYQK	hZsSWATH	HBB	2	0	0	1	2	6
EFTPPVQAAYQK	hZSWATH	HBB	3	3	1	2	2	9
EFTPPVQAAYQK	nThermo-MS1	HBB	10	10	4	3	3	10
EFTPPVQAAYQK	nThermo-MS2	HBB	15	10	4	3	3	10
EFTPPVQAAYQK	uZSWATH	HBB	13	10	4	3	3	10
EGPYSISVLYGDEEVPRSPFK	hZsSWATH	FLNA	0	0	0	0	0	0
EGPYSISVLYGDEEVPRSPFK	hZSWATH	FLNA	0	0	0	0	0	0
EGPYSISVLYGDEEVPRSPFK	nThermo-MS1	FLNA	0	0	0	0	0	0
EGPYSISVLYGDEEVPRSPFK	nThermo-MS2	FLNA	0	0	0	0	0	0
EGPYSISVLYGDEEVPRSPFK	uZSWATH	FLNA	0	0	0	0	0	0
EIGELYLPK	hZsSWATH	SERPINA3	15	10	4	3	3	10
EIGELYLPK	hZSWATH	SERPINA3	15	10	4	3	3	10
EIGELYLPK	nThermo-MS1	SERPINA3	15	10	4	3	3	10
EIGELYLPK	nThermo-MS2	SERPINA3	15	10	4	3	3	10
EIGELYLPK	uZSWATH	SERPINA3	15	10	4	3	3	10
EITALAPSTMK	hZsSWATH	ACTA1;ACTA2;ACTB;ACTC1;ACTG1;ACTG2	0	0	0	0	0	0
EITALAPSTMK	hZSWATH	ACTA1;ACTA2;ACTB;ACTC1;ACTG1;ACTG2	0	0	0	0	0	0
EITALAPSTMK	nThermo-MS1	ACTA1;ACTA2;ACTB;ACTC1;ACTG1;ACTG2	0	0	0	0	0	0
EITALAPSTMK	nThermo-MS2	ACTA1;ACTA2;ACTB;ACTC1;ACTG1;ACTG2	0	0	0	0	0	0
EITALAPSTMK	uZSWATH	ACTA1;ACTA2;ACTB;ACTC1;ACTG1;ACTG2	0	0	0	0	0	0
ELDESLQVAER	hZsSWATH	CLU	15	10	4	3	3	10
ELDESLQVAER	hZSWATH	CLU	15	10	4	3	3	10
ELDESLQVAER	nThermo-MS1	CLU	15	10	4	3	3	10
ELDESLQVAER	nThermo-MS2	CLU	15	10	4	3	3	10
ELDESLQVAER	uZSWATH	CLU	15	10	4	3	3	10
ELLALIQLER	hZsSWATH	ECM1	0	0	0	0	0	0
ELLALIQLER	hZSWATH	ECM1	0	0	0	0	0	0
ELLALIQLER	nThermo-MS1	ECM1	0	0	0	0	0	0
ELLALIQLER	nThermo-MS2	ECM1	0	0	0	0	0	0
ELLALIQLER	uZSWATH	ECM1	0	0	0	0	0	0
ELLESYIDGR	hZsSWATH	F2	15	10	4	3	3	10
ELLESYIDGR	hZSWATH	F2	15	10	4	3	3	10
ELLESYIDGR	nThermo-MS1	F2	15	10	4	3	3	10
ELLESYIDGR	nThermo-MS2	F2	15	10	4	3	3	10
ELLESYIDGR	uZSWATH	F2	15	10	4	3	3	10
EQHLFLPFSYK	hZsSWATH	APOB	15	10	4	3	3	10
EQHLFLPFSYK	hZSWATH	APOB	15	10	4	3	3	10
EQHLFLPFSYK	nThermo-MS1	APOB	15	10	4	3	3	10
EQHLFLPFSYK	nThermo-MS2	APOB	15	10	4	3	3	10
EQHLFLPFSYK	uZSWATH	APOB	0	0	0	0	0	0
EQLSLLDR	hZsSWATH	SERPINA3	15	10	4	3	3	10
EQLSLLDR	hZSWATH	SERPINA3	15	10	4	3	3	10
EQLSLLDR	nThermo-MS1	SERPINA3	15	10	4	3	3	10
EQLSLLDR	nThermo-MS2	SERPINA3	15	10	4	3	3	10
EQLSLLDR	uZSWATH	SERPINA3	15	10	4	3	3	10
EQPPSLTR	hZsSWATH	F12	14	10	4	3	3	9
EQPPSLTR	hZSWATH	F12	2	1	0	1	1	2
EQPPSLTR	nThermo-MS1	F12	15	10	4	3	3	10
EQPPSLTR	nThermo-MS2	F12	15	10	4	3	3	10
EQPPSLTR	uZSWATH	F12	14	10	4	3	3	10
ESDTSYVSLK	hZsSWATH	CRP	0	0	0	0	0	0
ESDTSYVSLK	hZSWATH	CRP	0	0	0	0	0	0
ESDTSYVSLK	nThermo-MS1	CRP	0	0	0	0	0	0
ESDTSYVSLK	nThermo-MS2	CRP	0	0	0	0	0	0
ESDTSYVSLK	uZSWATH	CRP	0	0	0	0	0	0
ETLLQDFR	hZsSWATH	AMBP	1	5	0	1	1	8
ETLLQDFR	hZSWATH	AMBP	0	1	0	1	0	5
ETLLQDFR	nThermo-MS1	AMBP	15	10	4	3	3	10
ETLLQDFR	nThermo-MS2	AMBP	15	10	4	3	3	10
ETLLQDFR	uZSWATH	AMBP	15	10	4	3	3	10
EVAFDLEIPK	hZsSWATH	ITIH1	15	10	4	3	3	10
EVAFDLEIPK	hZSWATH	ITIH1	15	10	4	3	3	10
EVAFDLEIPK	nThermo-MS1	ITIH1	15	10	4	3	3	10
EVAFDLEIPK	nThermo-MS2	ITIH1	15	10	4	3	3	10
EVAFDLEIPK	uZSWATH	ITIH1	15	10	4	3	3	10
FEVQVTVPK	hZsSWATH	A2M	15	10	4	3	3	10
FEVQVTVPK	hZSWATH	A2M	15	10	4	3	3	10
FEVQVTVPK	nThermo-MS1	A2M	15	10	4	3	3	10
FEVQVTVPK	nThermo-MS2	A2M	15	10	4	3	3	10
FEVQVTVPK	uZSWATH	A2M	15	10	4	3	3	10
FFGHGAEDSLADQAANEWGR	hZsSWATH	SAA1	1	7	4	2	3	9
FFGHGAEDSLADQAANEWGR	hZSWATH	SAA1	0	4	3	1	3	7
FFGHGAEDSLADQAANEWGR	nThermo-MS1	SAA1	10	9	4	3	3	10
FFGHGAEDSLADQAANEWGR	nThermo-MS2	SAA1	8	9	4	3	3	10
FFGHGAEDSLADQAANEWGR	uZSWATH	SAA1	15	10	4	3	3	10
FNAVLTNPQGDYDTSTGK	hZsSWATH	C1QC	15	10	4	3	3	10
FNAVLTNPQGDYDTSTGK	hZSWATH	C1QC	2	1	2	0	0	2
FNAVLTNPQGDYDTSTGK	nThermo-MS1	C1QC	15	10	4	3	3	10
FNAVLTNPQGDYDTSTGK	nThermo-MS2	C1QC	15	10	4	3	3	10
FNAVLTNPQGDYDTSTGK	uZSWATH	C1QC	15	10	4	3	3	10
FNWYVDGVEVHNAK	hZsSWATH	IGHG1	15	10	4	3	3	10
FNWYVDGVEVHNAK	hZSWATH	IGHG1	15	10	4	3	3	10
FNWYVDGVEVHNAK	nThermo-MS1	IGHG1	15	10	4	3	3	10
FNWYVDGVEVHNAK	nThermo-MS2	IGHG1	15	10	4	3	3	10
FNWYVDGVEVHNAK	uZSWATH	IGHG1	15	10	4	3	3	10
FQSVFTVTR	hZsSWATH	C1QC	15	10	4	3	3	10
FQSVFTVTR	hZSWATH	C1QC	15	10	4	3	3	10
FQSVFTVTR	nThermo-MS1	C1QC	15	10	4	3	3	10
FQSVFTVTR	nThermo-MS2	C1QC	15	10	4	3	3	10
FQSVFTVTR	uZSWATH	C1QC	15	10	4	3	3	10
FSAEFDFR	hZsSWATH	PROS1	15	10	4	3	3	10
FSAEFDFR	hZSWATH	PROS1	14	10	4	3	3	10
FSAEFDFR	nThermo-MS1	PROS1	0	1	0	0	1	0
FSAEFDFR	nThermo-MS2	PROS1	0	0	0	0	0	0
FSAEFDFR	uZSWATH	PROS1	15	10	4	3	3	10
FSGSILGNK	hZsSWATH	IGLV8-61	13	8	4	3	2	9
FSGSILGNK	hZSWATH	IGLV8-61	14	9	4	3	2	9
FSGSILGNK	nThermo-MS1	IGLV8-61	14	10	4	3	3	10
FSGSILGNK	nThermo-MS2	IGLV8-61	14	10	4	3	3	10
FSGSILGNK	uZSWATH	IGLV8-61	15	10	4	3	3	10
FSGSSSGAER	hZsSWATH	IGLV4-69	0	0	0	0	0	0
FSGSSSGAER	hZSWATH	IGLV4-69	0	0	0	0	0	0
FSGSSSGAER	nThermo-MS1	IGLV4-69	0	0	0	0	0	0
FSGSSSGAER	nThermo-MS2	IGLV4-69	0	0	0	0	0	0
FSGSSSGAER	uZSWATH	IGLV4-69	0	0	0	0	0	0
FSVVYAK	hZsSWATH	AHSG	15	10	4	3	3	10
FSVVYAK	hZSWATH	AHSG	15	10	4	3	3	10
FSVVYAK	nThermo-MS1	AHSG	15	10	4	3	3	10
FSVVYAK	nThermo-MS2	AHSG	15	10	4	3	3	10
FSVVYAK	uZSWATH	AHSG	15	10	4	3	3	10
FYNQVSTPLLR	hZsSWATH	ITIH2	15	10	4	3	3	10
FYNQVSTPLLR	hZSWATH	ITIH2	15	10	4	3	3	10
FYNQVSTPLLR	nThermo-MS1	ITIH2	15	10	4	3	3	10
FYNQVSTPLLR	nThermo-MS2	ITIH2	15	10	4	3	3	10
FYNQVSTPLLR	uZSWATH	ITIH2	15	10	4	3	3	10
FYTFLK	hZsSWATH	GPX3	0	0	0	0	0	0
FYTFLK	hZSWATH	GPX3	13	8	4	3	2	9
FYTFLK	nThermo-MS1	GPX3	12	9	4	3	3	10
FYTFLK	nThermo-MS2	GPX3	12	10	4	3	3	10
FYTFLK	uZSWATH	GPX3	15	10	4	3	3	10
GAYPLSIEPIGVR	hZsSWATH	CP	15	10	4	3	3	10
GAYPLSIEPIGVR	hZSWATH	CP	15	10	4	3	3	10
GAYPLSIEPIGVR	nThermo-MS1	CP	15	10	4	3	3	10
GAYPLSIEPIGVR	nThermo-MS2	CP	15	10	4	3	3	10
GAYPLSIEPIGVR	uZSWATH	CP	15	10	4	3	3	10
GFQVVVTLR	hZsSWATH	C1S	15	10	4	3	3	10
GFQVVVTLR	hZSWATH	C1S	15	10	4	3	3	10
GFQVVVTLR	nThermo-MS1	C1S	15	10	4	3	3	10
GFQVVVTLR	nThermo-MS2	C1S	15	10	4	3	3	10
GFQVVVTLR	uZSWATH	C1S	15	10	4	3	3	10
GGEGTGYFVDFSVR	hZsSWATH	HRG	15	10	4	3	3	10
GGEGTGYFVDFSVR	hZSWATH	HRG	15	10	4	3	3	10
GGEGTGYFVDFSVR	nThermo-MS1	HRG	15	10	3	2	2	9
GGEGTGYFVDFSVR	nThermo-MS2	HRG	15	10	4	3	3	10
GGEGTGYFVDFSVR	uZSWATH	HRG	15	10	4	3	3	10
GGYTLVSGYPK	hZsSWATH	HPX	15	10	4	3	3	10
GGYTLVSGYPK	hZSWATH	HPX	15	10	4	3	3	10
GGYTLVSGYPK	nThermo-MS1	HPX	15	10	4	3	3	10
GGYTLVSGYPK	nThermo-MS2	HPX	15	10	4	3	3	10
GGYTLVSGYPK	uZSWATH	HPX	15	10	4	3	3	10
GHMLENHVER	hZsSWATH	ITIH1	15	10	4	3	3	10
GHMLENHVER	hZSWATH	ITIH1	15	10	4	3	3	10
GHMLENHVER	nThermo-MS1	ITIH1	15	10	4	2	3	10
GHMLENHVER	nThermo-MS2	ITIH1	15	10	4	3	3	10
GHMLENHVER	uZSWATH	ITIH1	15	10	4	3	3	10
GKEESLDSDLYAELR	hZsSWATH	PPBP	12	9	4	3	3	9
GKEESLDSDLYAELR	hZSWATH	PPBP	5	6	2	2	3	4
GKEESLDSDLYAELR	nThermo-MS1	PPBP	8	8	4	3	3	8
GKEESLDSDLYAELR	nThermo-MS2	PPBP	0	0	1	1	1	2
GKEESLDSDLYAELR	uZSWATH	PPBP	7	9	3	3	3	8
GLEWLGR	hZsSWATH	IGHV6-1	15	10	4	3	3	10
GLEWLGR	hZSWATH	IGHV6-1	15	8	4	2	2	9
GLEWLGR	nThermo-MS1	IGHV6-1	14	10	4	3	3	10
GLEWLGR	nThermo-MS2	IGHV6-1	15	10	4	3	3	10
GLEWLGR	uZSWATH	IGHV6-1	15	10	4	3	3	10
GLEWVANIK	hZsSWATH	IGHV3-7	15	10	4	3	3	10
GLEWVANIK	hZSWATH	IGHV3-7	15	10	4	3	3	10
GLEWVANIK	nThermo-MS1	IGHV3-7	14	10	3	3	3	10
GLEWVANIK	nThermo-MS2	IGHV3-7	15	10	4	3	3	10
GLEWVANIK	uZSWATH	IGHV3-7	15	10	4	3	3	10
GLEWVGFIR	hZsSWATH	IGHV3-49	15	10	4	3	3	10
GLEWVGFIR	hZSWATH	IGHV3-49	15	10	4	3	3	10
GLEWVGFIR	nThermo-MS1	IGHV3-49	7	7	3	1	2	6
GLEWVGFIR	nThermo-MS2	IGHV3-49	15	8	4	3	3	10
GLEWVGFIR	uZSWATH	IGHV3-49	15	10	4	3	3	10
GLPAPIEK	hZsSWATH	IGHG2	15	10	4	3	3	10
GLPAPIEK	hZSWATH	IGHG2	15	10	4	3	3	10
GLPAPIEK	nThermo-MS1	IGHG2	15	10	4	3	3	10
GLPAPIEK	nThermo-MS2	IGHG2	15	10	4	3	3	10
GLPAPIEK	uZSWATH	IGHG2	15	10	4	3	3	10
GLPNVVTSAISLPNIR	hZsSWATH	PRG4	14	10	4	3	3	10
GLPNVVTSAISLPNIR	hZSWATH	PRG4	0	0	0	0	0	1
GLPNVVTSAISLPNIR	nThermo-MS1	PRG4	0	0	0	0	0	1
GLPNVVTSAISLPNIR	nThermo-MS2	PRG4	12	8	4	3	3	10
GLPNVVTSAISLPNIR	uZSWATH	PRG4	14	10	4	3	3	10
GLPSSIEK	hZsSWATH	IGHG4	14	10	4	3	3	10
GLPSSIEK	hZSWATH	IGHG4	14	10	4	3	3	10
GLPSSIEK	nThermo-MS1	IGHG4	15	10	4	3	3	10
GLPSSIEK	nThermo-MS2	IGHG4	15	10	4	3	3	10
GLPSSIEK	uZSWATH	IGHG4	15	10	4	3	3	10
GPSVFPLAPSSK	hZsSWATH	IGHG1	15	10	4	3	3	10
GPSVFPLAPSSK	hZSWATH	IGHG1	15	10	4	3	3	10
GPSVFPLAPSSK	nThermo-MS1	IGHG1	15	10	4	3	3	10
GPSVFPLAPSSK	nThermo-MS2	IGHG1	15	10	4	3	3	10
GPSVFPLAPSSK	uZSWATH	IGHG1	12	9	4	3	3	10
GQTLLAVAK	hZsSWATH	LRG1	14	10	4	3	3	10
GQTLLAVAK	hZSWATH	LRG1	5	9	4	3	3	9
GQTLLAVAK	nThermo-MS1	LRG1	14	10	4	3	3	10
GQTLLAVAK	nThermo-MS2	LRG1	14	10	4	3	3	10
GQTLLAVAK	uZSWATH	LRG1	15	10	4	3	3	10
GQVVPALNEK	hZsSWATH	CPN2	13	10	3	3	3	9
GQVVPALNEK	hZSWATH	CPN2	0	0	0	0	0	1
GQVVPALNEK	nThermo-MS1	CPN2	14	8	3	3	3	10
GQVVPALNEK	nThermo-MS2	CPN2	15	10	4	3	3	10
GQVVPALNEK	uZSWATH	CPN2	15	10	4	3	3	10
GSESGIFTNTK	hZsSWATH	FGA	15	10	4	3	3	10
GSESGIFTNTK	hZSWATH	FGA	15	10	4	3	3	10
GSESGIFTNTK	nThermo-MS1	FGA	15	10	4	3	3	10
GSESGIFTNTK	nThermo-MS2	FGA	15	10	4	3	3	10
GSESGIFTNTK	uZSWATH	FGA	15	10	4	3	3	10
GSPAINVAVHVFR	hZsSWATH	TTR	15	10	4	3	3	10
GSPAINVAVHVFR	hZSWATH	TTR	15	8	4	3	2	8
GSPAINVAVHVFR	nThermo-MS1	TTR	15	10	4	3	3	10
GSPAINVAVHVFR	nThermo-MS2	TTR	15	10	4	3	3	10
GSPAINVAVHVFR	uZSWATH	TTR	15	10	4	3	3	10
GTYSTTVTGR	hZsSWATH	LPA	0	0	0	0	0	0
GTYSTTVTGR	hZSWATH	LPA	0	0	0	0	0	0
GTYSTTVTGR	nThermo-MS1	LPA	0	0	0	0	0	0
GTYSTTVTGR	nThermo-MS2	LPA	0	0	0	0	0	0
GTYSTTVTGR	uZSWATH	LPA	0	0	0	0	0	0
GWVDLFVPK	hZsSWATH	SERPINA7	4	3	0	0	2	1
GWVDLFVPK	hZSWATH	SERPINA7	0	0	0	0	0	0
GWVDLFVPK	nThermo-MS1	SERPINA7	12	10	2	3	2	8
GWVDLFVPK	nThermo-MS2	SERPINA7	0	0	0	0	0	0
GWVDLFVPK	uZSWATH	SERPINA7	14	10	3	3	2	9
GWVTDGFSSLK	hZsSWATH	APOC3	15	10	4	3	3	10
GWVTDGFSSLK	hZSWATH	APOC3	15	10	4	3	3	10
GWVTDGFSSLK	nThermo-MS1	APOC3	15	10	4	3	3	10
GWVTDGFSSLK	nThermo-MS2	APOC3	15	10	4	3	3	10
GWVTDGFSSLK	uZSWATH	APOC3	15	10	4	3	3	10
GYSIFSYATK	hZsSWATH	CRP	0	0	0	0	0	0
GYSIFSYATK	hZSWATH	CRP	0	0	0	0	0	0
GYSIFSYATK	nThermo-MS1	CRP	0	0	0	0	0	0
GYSIFSYATK	nThermo-MS2	CRP	0	0	0	0	0	0
GYSIFSYATK	uZSWATH	CRP	0	0	0	0	0	0
HFQNLGK	hZsSWATH	AFM	15	10	4	3	3	9
HFQNLGK	hZSWATH	AFM	14	8	4	3	3	6
HFQNLGK	nThermo-MS1	AFM	14	7	2	3	2	10
HFQNLGK	nThermo-MS2	AFM	15	10	4	3	3	10
HFQNLGK	uZSWATH	AFM	15	10	4	3	3	9
HLVALSPK	hZsSWATH	SERPINA6	15	10	4	3	3	10
HLVALSPK	hZSWATH	SERPINA6	15	10	4	3	3	10
HLVALSPK	nThermo-MS1	SERPINA6	15	10	4	3	3	10
HLVALSPK	nThermo-MS2	SERPINA6	15	10	4	3	3	10
HLVALSPK	uZSWATH	SERPINA6	15	10	4	3	3	10
HVEDVPAFQALGSLNDLQFFR	hZsSWATH	AZGP1	0	0	0	0	0	0
HVEDVPAFQALGSLNDLQFFR	hZSWATH	AZGP1	0	0	0	0	0	0
HVEDVPAFQALGSLNDLQFFR	nThermo-MS1	AZGP1	0	0	0	0	0	0
HVEDVPAFQALGSLNDLQFFR	nThermo-MS2	AZGP1	0	0	0	0	0	0
HVEDVPAFQALGSLNDLQFFR	uZSWATH	AZGP1	0	0	0	0	0	0
HVVPNEVVVQR	hZsSWATH	GSN	15	10	4	3	3	3
HVVPNEVVVQR	hZSWATH	GSN	15	10	4	3	3	9
HVVPNEVVVQR	nThermo-MS1	GSN	15	10	4	3	3	10
HVVPNEVVVQR	nThermo-MS2	GSN	15	10	4	3	3	10
HVVPNEVVVQR	uZSWATH	GSN	15	10	4	3	3	10
IADAHLDR	hZsSWATH	HRG	0	0	0	0	0	0
IADAHLDR	hZSWATH	HRG	0	0	0	0	0	0
IADAHLDR	nThermo-MS1	HRG	0	0	0	0	0	0
IADAHLDR	nThermo-MS2	HRG	0	0	0	0	0	0
IADAHLDR	uZSWATH	HRG	0	0	0	0	0	0
IAELSATAQEIIK	hZsSWATH	APOB	0	0	0	0	0	0
IAELSATAQEIIK	hZSWATH	APOB	0	0	0	0	0	0
IAELSATAQEIIK	nThermo-MS1	APOB	0	0	0	0	0	0
IAELSATAQEIIK	nThermo-MS2	APOB	0	0	0	0	0	0
IAELSATAQEIIK	uZSWATH	APOB	0	0	0	0	0	0
IALGGLLFPASNLR	hZsSWATH	SHBG	0	0	0	0	0	0
IALGGLLFPASNLR	hZSWATH	SHBG	0	0	0	0	0	0
IALGGLLFPASNLR	nThermo-MS1	SHBG	0	0	0	0	0	0
IALGGLLFPASNLR	nThermo-MS2	SHBG	0	0	0	0	0	0
IALGGLLFPASNLR	uZSWATH	SHBG	0	0	0	0	0	0
IAYGTQGSSGYSLR	hZsSWATH	KLKB1	10	3	1	1	1	3
IAYGTQGSSGYSLR	hZSWATH	KLKB1	3	0	0	0	0	0
IAYGTQGSSGYSLR	nThermo-MS1	KLKB1	15	10	4	3	3	10
IAYGTQGSSGYSLR	nThermo-MS2	KLKB1	15	10	4	3	3	10
IAYGTQGSSGYSLR	uZSWATH	KLKB1	15	6	2	2	2	4
ICLDLQAPLYK	hZsSWATH	PF4	0	0	0	0	0	0
ICLDLQAPLYK	hZSWATH	PF4	0	0	0	1	0	0
ICLDLQAPLYK	nThermo-MS1	PF4	1	4	2	1	1	3
ICLDLQAPLYK	nThermo-MS2	PF4	3	9	3	2	3	7
ICLDLQAPLYK	uZSWATH	PF4	0	0	1	1	0	0
IIVPLNNR	hZsSWATH	JCHAIN	15	10	4	3	3	10
IIVPLNNR	hZSWATH	JCHAIN	15	10	4	3	3	10
IIVPLNNR	nThermo-MS1	JCHAIN	15	10	4	3	3	10
IIVPLNNR	nThermo-MS2	JCHAIN	15	10	4	3	3	10
IIVPLNNR	uZSWATH	JCHAIN	15	10	4	3	3	10
ILDDLSPR	hZsSWATH	ITIH4	0	0	0	0	0	0
ILDDLSPR	hZSWATH	ITIH4	0	0	0	0	0	0
ILDDLSPR	nThermo-MS1	ITIH4	0	0	0	0	0	0
ILDDLSPR	nThermo-MS2	ITIH4	0	0	0	0	0	0
ILDDLSPR	uZSWATH	ITIH4	0	0	0	0	0	0
ILGPLSYSK	hZsSWATH	LUM	0	0	0	0	0	0
ILGPLSYSK	hZSWATH	LUM	6	4	0	0	0	5
ILGPLSYSK	nThermo-MS1	LUM	15	10	4	3	3	10
ILGPLSYSK	nThermo-MS2	LUM	15	10	4	3	3	10
ILGPLSYSK	uZSWATH	LUM	15	10	4	3	3	10
ILNIFGVIK	hZsSWATH	TFRC	0	0	0	0	0	0
ILNIFGVIK	hZSWATH	TFRC	0	0	0	0	0	0
ILNIFGVIK	nThermo-MS1	TFRC	0	0	0	0	0	0
ILNIFGVIK	nThermo-MS2	TFRC	0	0	0	0	0	0
ILNIFGVIK	uZSWATH	TFRC	0	0	0	0	0	0
IQHPFTVEEFVLPK	hZsSWATH	PZP	14	9	2	3	3	8
IQHPFTVEEFVLPK	hZSWATH	PZP	15	10	4	3	3	10
IQHPFTVEEFVLPK	nThermo-MS1	PZP	6	6	0	0	1	4
IQHPFTVEEFVLPK	nThermo-MS2	PZP	15	10	4	3	3	10
IQHPFTVEEFVLPK	uZSWATH	PZP	15	10	4	3	3	10
IQNILTEEPK	hZsSWATH	PON1	15	10	4	3	3	10
IQNILTEEPK	hZSWATH	PON1	15	10	4	3	3	10
IQNILTEEPK	nThermo-MS1	PON1	15	10	4	3	3	10
IQNILTEEPK	nThermo-MS2	PON1	15	10	4	3	3	10
IQNILTEEPK	uZSWATH	PON1	15	10	4	3	3	10
IQPSGGTNINEALLR	hZsSWATH	ITIH2	15	10	4	3	3	10
IQPSGGTNINEALLR	hZSWATH	ITIH2	15	10	4	3	3	10
IQPSGGTNINEALLR	nThermo-MS1	ITIH2	15	10	4	3	3	10
IQPSGGTNINEALLR	nThermo-MS2	ITIH2	15	10	4	3	3	10
IQPSGGTNINEALLR	uZSWATH	ITIH2	15	10	4	3	3	10
ITINPDTSK	hZsSWATH	IGHV6-1	0	0	0	0	0	0
ITINPDTSK	hZSWATH	IGHV6-1	10	6	1	1	1	4
ITINPDTSK	nThermo-MS1	IGHV6-1	15	10	4	3	3	10
ITINPDTSK	nThermo-MS2	IGHV6-1	15	10	4	3	3	10
ITINPDTSK	uZSWATH	IGHV6-1	15	10	4	3	3	10
ITLLSALVETR	hZsSWATH	SERPINA3	15	10	4	3	3	10
ITLLSALVETR	hZSWATH	SERPINA3	15	10	4	3	3	10
ITLLSALVETR	nThermo-MS1	SERPINA3	15	10	4	3	3	10
ITLLSALVETR	nThermo-MS2	SERPINA3	15	10	4	3	3	10
ITLLSALVETR	uZSWATH	SERPINA3	15	10	4	3	3	10
ITLPDFTGDLR	hZsSWATH	LBP	14	9	4	3	3	10
ITLPDFTGDLR	hZSWATH	LBP	5	7	4	2	3	9
ITLPDFTGDLR	nThermo-MS1	LBP	4	8	4	3	3	9
ITLPDFTGDLR	nThermo-MS2	LBP	0	2	0	1	2	5
ITLPDFTGDLR	uZSWATH	LBP	15	10	4	3	3	10
ITQDAQLK	hZsSWATH	SERPINA6	15	10	4	3	3	10
ITQDAQLK	hZSWATH	SERPINA6	15	10	4	2	3	8
ITQDAQLK	nThermo-MS1	SERPINA6	15	10	4	3	3	10
ITQDAQLK	nThermo-MS2	SERPINA6	12	6	1	1	1	4
ITQDAQLK	uZSWATH	SERPINA6	15	10	4	3	3	10
IVIEYVDR	hZsSWATH	CFI	0	1	1	0	0	1
IVIEYVDR	hZSWATH	CFI	15	10	4	3	3	10
IVIEYVDR	nThermo-MS1	CFI	15	10	4	3	3	10
IVIEYVDR	nThermo-MS2	CFI	15	10	4	3	3	10
IVIEYVDR	uZSWATH	CFI	15	10	4	3	3	10
IVLGQEQDSYGGK	hZsSWATH	APCS	0	5	4	3	1	4
IVLGQEQDSYGGK	hZSWATH	APCS	6	6	4	3	2	6
IVLGQEQDSYGGK	nThermo-MS1	APCS	15	10	4	3	3	10
IVLGQEQDSYGGK	nThermo-MS2	APCS	15	10	4	3	3	10
IVLGQEQDSYGGK	uZSWATH	APCS	15	10	4	3	3	10
IVQLIQDTR	hZsSWATH	CPN1	15	10	4	3	3	10
IVQLIQDTR	hZSWATH	CPN1	13	10	4	3	3	10
IVQLIQDTR	nThermo-MS1	CPN1	7	6	3	3	1	8
IVQLIQDTR	nThermo-MS2	CPN1	15	10	4	3	3	10
IVQLIQDTR	uZSWATH	CPN1	15	10	4	3	3	10
IWLDNVR	hZsSWATH	CD5L	15	10	4	3	3	10
IWLDNVR	hZSWATH	CD5L	15	9	4	3	3	10
IWLDNVR	nThermo-MS1	CD5L	15	10	4	3	3	10
IWLDNVR	nThermo-MS2	CD5L	15	10	4	3	3	10
IWLDNVR	uZSWATH	CD5L	15	10	4	3	3	10
IYLQPGR	hZsSWATH	ITIH2	15	10	4	3	3	10
IYLQPGR	hZSWATH	ITIH2	15	10	4	3	3	10
IYLQPGR	nThermo-MS1	ITIH2	15	10	4	3	3	10
IYLQPGR	nThermo-MS2	ITIH2	15	10	4	3	3	10
IYLQPGR	uZSWATH	ITIH2	15	10	4	3	3	10
IYLYTLNDNAR	hZsSWATH	FN1	15	10	4	3	3	10
IYLYTLNDNAR	hZSWATH	FN1	13	10	4	3	3	10
IYLYTLNDNAR	nThermo-MS1	FN1	15	10	4	3	3	10
IYLYTLNDNAR	nThermo-MS2	FN1	15	10	4	3	3	10
IYLYTLNDNAR	uZSWATH	FN1	15	10	4	3	3	10
LAPLAEDVR	hZsSWATH	APOA4	15	10	4	3	3	10
LAPLAEDVR	hZSWATH	APOA4	15	10	4	3	3	10
LAPLAEDVR	nThermo-MS1	APOA4	15	10	4	3	3	10
LAPLAEDVR	nThermo-MS2	APOA4	15	10	4	3	3	10
LAPLAEDVR	uZSWATH	APOA4	15	10	4	3	3	10
LAVYQAGAR	hZsSWATH	APOE	15	10	4	3	3	10
LAVYQAGAR	hZSWATH	APOE	15	10	4	3	3	10
LAVYQAGAR	nThermo-MS1	APOE	15	10	4	3	3	10
LAVYQAGAR	nThermo-MS2	APOE	15	10	4	3	3	10
LAVYQAGAR	uZSWATH	APOE	15	10	4	3	3	10
LDTLAQEVALLK	hZsSWATH	CLEC3B	0	0	0	0	0	0
LDTLAQEVALLK	hZSWATH	CLEC3B	0	0	0	0	0	0
LDTLAQEVALLK	nThermo-MS1	CLEC3B	0	0	0	0	0	0
LDTLAQEVALLK	nThermo-MS2	CLEC3B	0	0	0	0	0	0
LDTLAQEVALLK	uZSWATH	CLEC3B	0	0	0	0	0	0
LGFTDLFSK	hZsSWATH	SERPINA4	15	6	2	1	2	7
LGFTDLFSK	hZSWATH	SERPINA4	11	5	1	1	1	3
LGFTDLFSK	nThermo-MS1	SERPINA4	15	10	4	2	2	7
LGFTDLFSK	nThermo-MS2	SERPINA4	15	10	4	3	2	7
LGFTDLFSK	uZSWATH	SERPINA4	15	10	4	3	3	10
LGNQEPGGQTALK	hZsSWATH	SERPINF2	15	10	4	3	3	10
LGNQEPGGQTALK	hZSWATH	SERPINF2	15	9	4	1	3	9
LGNQEPGGQTALK	nThermo-MS1	SERPINF2	15	10	4	3	3	10
LGNQEPGGQTALK	nThermo-MS2	SERPINF2	15	10	4	3	3	10
LGNQEPGGQTALK	uZSWATH	SERPINF2	15	10	4	3	3	10
LGPLVEQGR	hZsSWATH	APOE	15	10	4	3	3	9
LGPLVEQGR	hZSWATH	APOE	15	10	4	3	3	10
LGPLVEQGR	nThermo-MS1	APOE	15	10	4	3	3	10
LGPLVEQGR	nThermo-MS2	APOE	15	10	4	3	3	10
LGPLVEQGR	uZSWATH	APOE	15	10	4	3	3	10
LGVYELLLK	hZsSWATH	ITIH4	15	10	4	3	3	10
LGVYELLLK	hZSWATH	ITIH4	15	10	4	3	3	10
LGVYELLLK	nThermo-MS1	ITIH4	15	10	4	3	3	10
LGVYELLLK	nThermo-MS2	ITIH4	15	10	4	3	3	10
LGVYELLLK	uZSWATH	ITIH4	15	10	4	3	3	10
LLDNWDSVTSTFSK	hZsSWATH	APOA1	15	10	4	3	3	10
LLDNWDSVTSTFSK	hZSWATH	APOA1	15	10	4	3	3	10
LLDNWDSVTSTFSK	nThermo-MS1	APOA1	9	5	3	1	1	4
LLDNWDSVTSTFSK	nThermo-MS2	APOA1	5	4	0	2	2	6
LLDNWDSVTSTFSK	uZSWATH	APOA1	13	10	4	3	3	10
LLDSLPSDTR	hZsSWATH	SERPING1	15	10	4	3	3	10
LLDSLPSDTR	hZSWATH	SERPING1	15	10	4	3	3	10
LLDSLPSDTR	nThermo-MS1	SERPING1	15	10	4	3	3	10
LLDSLPSDTR	nThermo-MS2	SERPING1	15	10	4	3	3	10
LLDSLPSDTR	uZSWATH	SERPING1	15	10	4	3	3	10
LLEVPEGR	hZsSWATH	C1S	15	10	4	3	3	10
LLEVPEGR	hZSWATH	C1S	15	10	4	3	3	10
LLEVPEGR	nThermo-MS1	C1S	15	10	4	3	3	10
LLEVPEGR	nThermo-MS2	C1S	15	10	4	3	3	10
LLEVPEGR	uZSWATH	C1S	15	10	4	3	3	10
LLGEVDHYQLALGK	hZsSWATH	FCN3	12	9	4	2	3	9
LLGEVDHYQLALGK	hZSWATH	FCN3	6	9	4	2	3	6
LLGEVDHYQLALGK	nThermo-MS1	FCN3	15	10	4	3	3	10
LLGEVDHYQLALGK	nThermo-MS2	FCN3	15	10	4	3	3	10
LLGEVDHYQLALGK	uZSWATH	FCN3	15	10	4	3	3	10
LLIYDASSR	hZsSWATH	IGKV3D-20	7	5	0	0	1	0
LLIYDASSR	hZSWATH	IGKV3D-20	15	10	4	3	3	10
LLIYDASSR	nThermo-MS1	IGKV3D-20	15	10	4	3	3	10
LLIYDASSR	nThermo-MS2	IGKV3D-20	15	10	4	3	3	10
LLIYDASSR	uZSWATH	IGKV3D-20	15	10	4	3	3	10
LLIYDNNK	hZsSWATH	IGLV1-51	15	10	4	3	3	10
LLIYDNNK	hZSWATH	IGLV1-51	6	2	4	2	2	8
LLIYDNNK	nThermo-MS1	IGLV1-51	8	2	2	1	0	6
LLIYDNNK	nThermo-MS2	IGLV1-51	10	4	4	2	2	8
LLIYDNNK	uZSWATH	IGLV1-51	15	10	4	3	3	10
LLIYGASSR	hZsSWATH	IGKV3-20	15	10	4	3	3	10
LLIYGASSR	hZSWATH	IGKV3-20	15	10	4	3	3	10
LLIYGASSR	nThermo-MS1	IGKV3-20	15	10	4	3	3	10
LLIYGASSR	nThermo-MS2	IGKV3-20	15	10	4	3	3	10
LLIYGASSR	uZSWATH	IGKV3-20	15	10	4	3	3	10
LLIYWASTR	hZsSWATH	IGKV4-1	15	10	4	3	3	10
LLIYWASTR	hZSWATH	IGKV4-1	15	10	4	3	3	10
LLIYWASTR	nThermo-MS1	IGKV4-1	15	10	4	3	3	10
LLIYWASTR	nThermo-MS2	IGKV4-1	15	10	4	3	3	10
LLIYWASTR	uZSWATH	IGKV4-1	15	10	4	3	3	10
LPTDSELAPR	hZsSWATH	SELENOP	1	1	0	0	0	0
LPTDSELAPR	hZSWATH	SELENOP	0	0	0	0	0	0
LPTDSELAPR	nThermo-MS1	SELENOP	15	10	4	3	3	10
LPTDSELAPR	nThermo-MS2	SELENOP	15	10	4	3	3	10
LPTDSELAPR	uZSWATH	SELENOP	15	9	4	3	3	10
LQPLDFK	hZsSWATH	SERPINC1	13	6	3	1	1	4
LQPLDFK	hZSWATH	SERPINC1	15	10	4	3	3	10
LQPLDFK	nThermo-MS1	SERPINC1	15	10	4	3	3	10
LQPLDFK	nThermo-MS2	SERPINC1	15	10	4	3	3	10
LQPLDFK	uZSWATH	SERPINC1	15	10	4	3	3	10
LSITGTYDLK	hZsSWATH	SERPINA1	15	10	4	3	3	10
LSITGTYDLK	hZSWATH	SERPINA1	15	10	4	3	3	10
LSITGTYDLK	nThermo-MS1	SERPINA1	15	10	4	3	3	10
LSITGTYDLK	nThermo-MS2	SERPINA1	15	10	4	3	3	10
LSITGTYDLK	uZSWATH	SERPINA1	15	10	4	3	3	10
LSPIYNLVPVK	hZsSWATH	C9	5	8	4	3	3	10
LSPIYNLVPVK	hZSWATH	C9	15	10	4	3	3	10
LSPIYNLVPVK	nThermo-MS1	C9	15	10	4	3	3	10
LSPIYNLVPVK	nThermo-MS2	C9	15	10	4	3	3	10
LSPIYNLVPVK	uZSWATH	C9	15	10	4	3	3	10
LSSPAVITDK	hZsSWATH	PLG	15	10	4	3	3	10
LSSPAVITDK	hZSWATH	PLG	15	10	4	3	3	10
LSSPAVITDK	nThermo-MS1	PLG	15	10	4	3	3	10
LSSPAVITDK	nThermo-MS2	PLG	15	10	4	3	3	10
LSSPAVITDK	uZSWATH	PLG	15	10	4	3	3	10
LTLTPWVGLR	hZsSWATH	ATRN	0	0	0	0	0	0
LTLTPWVGLR	hZSWATH	ATRN	0	0	0	0	0	0
LTLTPWVGLR	nThermo-MS1	ATRN	12	10	3	3	3	10
LTLTPWVGLR	nThermo-MS2	ATRN	15	8	4	2	3	6
LTLTPWVGLR	uZSWATH	ATRN	5	2	0	0	0	1
LTPLYELVK	hZsSWATH	C7	14	10	4	3	3	10
LTPLYELVK	hZSWATH	C7	15	10	4	3	3	10
LTPLYELVK	nThermo-MS1	C7	15	10	4	3	3	10
LTPLYELVK	nThermo-MS2	C7	15	10	4	3	3	10
LTPLYELVK	uZSWATH	C7	15	10	4	3	3	10
LTPYADEFK	hZsSWATH	APOA4	15	10	4	3	3	10
LTPYADEFK	hZSWATH	APOA4	15	10	4	3	3	10
LTPYADEFK	nThermo-MS1	APOA4	15	10	4	3	3	10
LTPYADEFK	nThermo-MS2	APOA4	15	10	4	3	3	10
LTPYADEFK	uZSWATH	APOA4	15	10	4	3	3	10
LVVLPFPK	hZsSWATH	FETUB	15	10	4	3	3	10
LVVLPFPK	hZSWATH	FETUB	14	10	4	2	3	10
LVVLPFPK	nThermo-MS1	FETUB	14	8	4	2	2	9
LVVLPFPK	nThermo-MS2	FETUB	14	10	4	3	3	10
LVVLPFPK	uZSWATH	FETUB	14	10	4	3	3	10
NALALFVLPK	hZsSWATH	SERPINA7	0	0	0	0	0	0
NALALFVLPK	hZSWATH	SERPINA7	14	10	4	3	3	10
NALALFVLPK	nThermo-MS1	SERPINA7	15	10	4	3	3	10
NALALFVLPK	nThermo-MS2	SERPINA7	15	10	4	3	3	10
NALALFVLPK	uZSWATH	SERPINA7	15	10	4	3	3	10
NFGYTLR	hZsSWATH	SERPIND1	15	10	4	2	3	7
NFGYTLR	hZSWATH	SERPIND1	14	9	4	2	3	8
NFGYTLR	nThermo-MS1	SERPIND1	15	10	4	3	3	10
NFGYTLR	nThermo-MS2	SERPIND1	15	10	4	3	3	10
NFGYTLR	uZSWATH	SERPIND1	15	10	4	3	3	10
NILTSNNIDVK	hZsSWATH	APOD	15	10	4	3	3	10
NILTSNNIDVK	hZSWATH	APOD	15	10	4	3	3	10
NILTSNNIDVK	nThermo-MS1	APOD	15	10	4	3	3	10
NILTSNNIDVK	nThermo-MS2	APOD	15	10	4	3	3	10
NILTSNNIDVK	uZSWATH	APOD	0	0	0	0	0	0
NIQSLEVIGK	hZsSWATH	PPBP	2	4	3	2	2	4
NIQSLEVIGK	hZSWATH	PPBP	8	5	4	3	1	7
NIQSLEVIGK	nThermo-MS1	PPBP	14	10	4	3	3	10
NIQSLEVIGK	nThermo-MS2	PPBP	12	10	3	3	3	10
NIQSLEVIGK	uZSWATH	PPBP	0	0	1	0	0	0
NVPLPVIAELPPK	hZsSWATH	IGHM	15	10	4	3	3	10
NVPLPVIAELPPK	hZSWATH	IGHM	15	10	4	3	3	10
NVPLPVIAELPPK	nThermo-MS1	IGHM	15	10	4	3	3	10
NVPLPVIAELPPK	nThermo-MS2	IGHM	15	10	4	3	3	10
NVPLPVIAELPPK	uZSWATH	IGHM	15	10	4	3	3	10
NVVFVIDK	hZsSWATH	ITIH4	15	10	4	3	3	10
NVVFVIDK	hZSWATH	ITIH4	15	10	4	3	3	10
NVVFVIDK	nThermo-MS1	ITIH4	15	10	4	3	3	10
NVVFVIDK	nThermo-MS2	ITIH4	15	10	4	3	3	10
NVVFVIDK	uZSWATH	ITIH4	15	10	4	3	3	10
NYNLVESLK	hZsSWATH	SERPIND1	15	10	4	3	3	10
NYNLVESLK	hZSWATH	SERPIND1	15	10	4	3	3	10
NYNLVESLK	nThermo-MS1	SERPIND1	15	10	4	3	3	10
NYNLVESLK	nThermo-MS2	SERPIND1	15	10	4	3	3	10
NYNLVESLK	uZSWATH	SERPIND1	15	10	4	3	3	10
PSLSHLLSQYYGAGVAR	hZsSWATH	PGLYRP2	15	10	4	3	3	10
PSLSHLLSQYYGAGVAR	hZSWATH	PGLYRP2	15	9	3	2	2	4
PSLSHLLSQYYGAGVAR	nThermo-MS1	PGLYRP2	15	10	4	3	3	10
PSLSHLLSQYYGAGVAR	nThermo-MS2	PGLYRP2	15	10	4	3	3	10
PSLSHLLSQYYGAGVAR	uZSWATH	PGLYRP2	15	10	4	3	3	7
QEPSQGTTTYAVTSILR	hZsSWATH	IGHA2	0	0	0	0	0	0
QEPSQGTTTYAVTSILR	hZSWATH	IGHA2	0	0	0	0	0	0
QEPSQGTTTYAVTSILR	nThermo-MS1	IGHA2	0	0	0	0	0	0
QEPSQGTTTYAVTSILR	nThermo-MS2	IGHA2	0	0	0	0	0	0
QEPSQGTTTYAVTSILR	uZSWATH	IGHA2	0	0	0	0	0	0
QTHQPPAPNSLIR	hZsSWATH	C1QC	15	10	4	3	3	10
QTHQPPAPNSLIR	hZSWATH	C1QC	15	10	4	3	3	10
QTHQPPAPNSLIR	nThermo-MS1	C1QC	15	10	4	3	3	10
QTHQPPAPNSLIR	nThermo-MS2	C1QC	15	10	4	3	3	10
QTHQPPAPNSLIR	uZSWATH	C1QC	15	10	4	3	3	10
QVVAGLNFR	hZsSWATH	KNG1	15	10	4	3	3	10
QVVAGLNFR	hZSWATH	KNG1	15	10	4	3	3	10
QVVAGLNFR	nThermo-MS1	KNG1	15	10	4	3	3	10
QVVAGLNFR	nThermo-MS2	KNG1	15	10	4	3	3	10
QVVAGLNFR	uZSWATH	KNG1	15	10	4	3	3	10
RGPGGAWAAEVISNAR	hZsSWATH	SAA2	11	8	4	3	3	10
RGPGGAWAAEVISNAR	hZSWATH	SAA2	0	6	4	2	3	8
RGPGGAWAAEVISNAR	nThermo-MS1	SAA2	0	6	3	2	3	9
RGPGGAWAAEVISNAR	nThermo-MS2	SAA2	1	6	3	2	3	8
RGPGGAWAAEVISNAR	uZSWATH	SAA2	7	9	4	3	3	10
RGPGGVWAAEAISDAR	hZsSWATH	SAA1	6	7	4	3	3	6
RGPGGVWAAEAISDAR	hZSWATH	SAA1	7	5	3	3	2	6
RGPGGVWAAEAISDAR	nThermo-MS1	SAA1	2	6	4	3	2	4
RGPGGVWAAEAISDAR	nThermo-MS2	SAA1	3	6	4	3	3	4
RGPGGVWAAEAISDAR	uZSWATH	SAA1	15	9	4	3	3	9
RQDNEILIFWSK	hZsSWATH	CRP	1	6	4	2	3	9
RQDNEILIFWSK	hZSWATH	CRP	1	7	4	3	3	9
RQDNEILIFWSK	nThermo-MS1	CRP	2	7	3	3	3	9
RQDNEILIFWSK	nThermo-MS2	CRP	5	8	4	3	3	9
RQDNEILIFWSK	uZSWATH	CRP	10	10	4	3	3	10
SALVLQYLR	hZsSWATH	F9	6	9	4	3	2	10
SALVLQYLR	hZSWATH	F9	0	3	2	0	2	7
SALVLQYLR	nThermo-MS1	F9	0	0	1	0	0	2
SALVLQYLR	nThermo-MS2	F9	15	10	4	3	3	10
SALVLQYLR	uZSWATH	F9	15	10	4	3	3	10
SDVMYTDWK	hZsSWATH	ORM2	15	10	4	3	3	10
SDVMYTDWK	hZSWATH	ORM2	15	10	4	3	3	10
SDVMYTDWK	nThermo-MS1	ORM2	13	10	3	3	3	10
SDVMYTDWK	nThermo-MS2	ORM2	13	10	3	3	3	10
SDVMYTDWK	uZSWATH	ORM2	15	10	4	3	3	10
SDVVYTDWK	hZsSWATH	ORM1	15	10	4	3	3	10
SDVVYTDWK	hZSWATH	ORM1	15	10	4	3	3	10
SDVVYTDWK	nThermo-MS1	ORM1	14	10	4	3	3	10
SDVVYTDWK	nThermo-MS2	ORM1	15	10	4	3	3	10
SDVVYTDWK	uZSWATH	ORM1	15	10	4	3	3	10
SFQTGLFTAAR	hZsSWATH	PROS1	14	10	4	3	3	10
SFQTGLFTAAR	hZSWATH	PROS1	13	10	4	3	3	9
SFQTGLFTAAR	nThermo-MS1	PROS1	15	10	4	3	3	10
SFQTGLFTAAR	nThermo-MS2	PROS1	15	10	4	3	3	10
SFQTGLFTAAR	uZSWATH	PROS1	15	10	4	3	3	10
SIPQVSPVR	hZsSWATH	CPN1	14	10	4	3	3	10
SIPQVSPVR	hZSWATH	CPN1	0	0	0	0	0	2
SIPQVSPVR	nThermo-MS1	CPN1	15	10	4	3	3	10
SIPQVSPVR	nThermo-MS2	CPN1	15	10	4	3	3	10
SIPQVSPVR	uZSWATH	CPN1	0	0	0	0	0	0
SLDFTELDVAAEK	hZsSWATH	AGT	15	10	4	3	3	10
SLDFTELDVAAEK	hZSWATH	AGT	15	10	4	3	3	10
SLDFTELDVAAEK	nThermo-MS1	AGT	15	10	4	3	3	10
SLDFTELDVAAEK	nThermo-MS2	AGT	15	10	4	3	3	10
SLDFTELDVAAEK	uZSWATH	AGT	15	10	4	3	3	10
SLHTLFGDK	hZsSWATH	ALB	0	0	0	0	0	0
SLHTLFGDK	hZSWATH	ALB	0	0	0	0	0	0
SLHTLFGDK	nThermo-MS1	ALB	0	0	0	0	0	0
SLHTLFGDK	nThermo-MS2	ALB	0	0	0	0	0	0
SLHTLFGDK	uZSWATH	ALB	0	0	0	0	0	0
SLPVSDSVLSGFEQR	hZsSWATH	C8G	15	10	4	3	3	10
SLPVSDSVLSGFEQR	hZSWATH	C8G	13	8	4	3	2	10
SLPVSDSVLSGFEQR	nThermo-MS1	C8G	15	10	4	3	3	10
SLPVSDSVLSGFEQR	nThermo-MS2	C8G	15	10	4	3	3	10
SLPVSDSVLSGFEQR	uZSWATH	C8G	15	10	4	3	3	10
SPELQAEAK	hZsSWATH	APOA2	15	10	4	3	3	10
SPELQAEAK	hZSWATH	APOA2	15	10	4	3	3	10
SPELQAEAK	nThermo-MS1	APOA2	15	10	4	3	3	10
SPELQAEAK	nThermo-MS2	APOA2	15	10	4	3	3	10
SPELQAEAK	uZSWATH	APOA2	15	10	4	3	3	10
SSEDPNEDIVER	hZsSWATH	JCHAIN	11	8	3	3	3	9
SSEDPNEDIVER	hZSWATH	JCHAIN	15	10	4	3	3	10
SSEDPNEDIVER	nThermo-MS1	JCHAIN	15	10	4	3	3	10
SSEDPNEDIVER	nThermo-MS2	JCHAIN	15	10	4	3	3	10
SSEDPNEDIVER	uZSWATH	JCHAIN	15	10	4	3	3	10
STDYGIFQINSR	hZsSWATH	LYZ	0	0	0	0	0	0
STDYGIFQINSR	hZSWATH	LYZ	7	5	3	2	3	9
STDYGIFQINSR	nThermo-MS1	LYZ	15	10	4	3	3	10
STDYGIFQINSR	nThermo-MS2	LYZ	8	9	4	3	3	9
STDYGIFQINSR	uZSWATH	LYZ	15	10	4	3	3	10
STGSWSTLK	hZsSWATH	CFB	14	10	4	3	3	10
STGSWSTLK	hZSWATH	CFB	4	7	3	3	3	9
STGSWSTLK	nThermo-MS1	CFB	14	10	4	3	3	10
STGSWSTLK	nThermo-MS2	CFB	15	10	4	3	3	10
STGSWSTLK	uZSWATH	CFB	15	10	4	3	3	10
STVEIFK	hZsSWATH	PON3	0	0	0	0	0	0
STVEIFK	hZSWATH	PON3	0	0	0	0	0	0
STVEIFK	nThermo-MS1	PON3	0	0	0	0	0	0
STVEIFK	nThermo-MS2	PON3	0	0	0	0	0	0
STVEIFK	uZSWATH	PON3	0	0	0	0	0	0
STVELFK	hZsSWATH	PON1	0	0	0	0	0	0
STVELFK	hZSWATH	PON1	0	0	0	0	0	0
STVELFK	nThermo-MS1	PON1	0	0	0	0	0	0
STVELFK	nThermo-MS2	PON1	0	0	0	0	0	0
STVELFK	uZSWATH	PON1	0	0	0	0	0	0
SVFLHAR	hZsSWATH	C8B	15	10	4	3	3	10
SVFLHAR	hZSWATH	C8B	0	0	0	0	0	0
SVFLHAR	nThermo-MS1	C8B	13	10	4	3	3	10
SVFLHAR	nThermo-MS2	C8B	13	10	4	3	3	10
SVFLHAR	uZSWATH	C8B	15	10	4	3	3	10
SVSLPSLDPASAK	hZsSWATH	APOB	15	10	4	3	3	10
SVSLPSLDPASAK	hZSWATH	APOB	15	10	4	3	3	10
SVSLPSLDPASAK	nThermo-MS1	APOB	15	10	4	3	3	10
SVSLPSLDPASAK	nThermo-MS2	APOB	15	10	4	3	3	10
SVSLPSLDPASAK	uZSWATH	APOB	15	10	4	3	3	10
TFTLLDPK	hZsSWATH	PGLYRP2	0	0	0	0	0	0
TFTLLDPK	hZSWATH	PGLYRP2	15	10	4	2	2	7
TFTLLDPK	nThermo-MS1	PGLYRP2	15	10	4	3	3	10
TFTLLDPK	nThermo-MS2	PGLYRP2	15	10	4	3	3	10
TFTLLDPK	uZSWATH	PGLYRP2	15	10	4	3	3	10
TGISPLALIK	hZsSWATH	APOB	15	10	4	3	3	10
TGISPLALIK	hZSWATH	APOB	15	10	4	3	3	10
TGISPLALIK	nThermo-MS1	APOB	15	10	4	3	3	10
TGISPLALIK	nThermo-MS2	APOB	15	10	4	3	3	10
TGISPLALIK	uZSWATH	APOB	15	10	4	3	3	10
TGIVSGFGR	hZsSWATH	F10	7	5	2	1	3	7
TGIVSGFGR	hZSWATH	F10	0	0	0	0	0	0
TGIVSGFGR	nThermo-MS1	F10	14	10	3	3	3	9
TGIVSGFGR	nThermo-MS2	F10	15	10	4	3	3	10
TGIVSGFGR	uZSWATH	F10	15	10	4	3	3	10
TGYYFDGISR	hZsSWATH	FBLN1	6	4	2	1	1	3
TGYYFDGISR	hZSWATH	FBLN1	9	3	3	1	2	4
TGYYFDGISR	nThermo-MS1	FBLN1	15	10	4	3	3	10
TGYYFDGISR	nThermo-MS2	FBLN1	15	10	4	3	3	10
TGYYFDGISR	uZSWATH	FBLN1	15	10	4	3	3	10
TINVPLR	hZsSWATH	C1QB	0	0	0	0	0	0
TINVPLR	hZSWATH	C1QB	14	9	4	2	3	10
TINVPLR	nThermo-MS1	C1QB	15	10	4	3	3	10
TINVPLR	nThermo-MS2	C1QB	15	10	4	3	3	10
TINVPLR	uZSWATH	C1QB	15	10	4	3	3	10
TLDEFTIIQNLQPQYQFR	hZsSWATH	C1R	0	0	0	0	0	0
TLDEFTIIQNLQPQYQFR	hZSWATH	C1R	0	0	0	0	0	0
TLDEFTIIQNLQPQYQFR	nThermo-MS1	C1R	0	0	0	0	0	0
TLDEFTIIQNLQPQYQFR	nThermo-MS2	C1R	0	0	0	0	0	0
TLDEFTIIQNLQPQYQFR	uZSWATH	C1R	0	0	0	0	0	0
TLIYSTNTR	hZsSWATH	IGLV8-61	0	0	0	0	0	0
TLIYSTNTR	hZSWATH	IGLV8-61	0	0	0	0	0	0
TLIYSTNTR	nThermo-MS1	IGLV8-61	0	0	0	0	0	0
TLIYSTNTR	nThermo-MS2	IGLV8-61	0	0	0	0	0	0
TLIYSTNTR	uZSWATH	IGLV8-61	0	0	0	0	0	0
TLYSSSPR	hZsSWATH	SERPING1	15	10	4	3	3	10
TLYSSSPR	hZSWATH	SERPING1	15	10	4	3	3	10
TLYSSSPR	nThermo-MS1	SERPING1	15	10	4	3	3	10
TLYSSSPR	nThermo-MS2	SERPING1	15	10	4	3	3	10
TLYSSSPR	uZSWATH	SERPING1	15	10	4	3	3	10
TNFDNDIALVR	hZsSWATH	C1S	0	0	0	0	0	0
TNFDNDIALVR	hZSWATH	C1S	0	0	0	0	0	0
TNFDNDIALVR	nThermo-MS1	C1S	0	0	0	0	0	0
TNFDNDIALVR	nThermo-MS2	C1S	0	0	0	0	0	0
TNFDNDIALVR	uZSWATH	C1S	0	0	0	0	0	0
TPLTATLSK	hZsSWATH	IGHA1	15	10	4	3	3	10
TPLTATLSK	hZSWATH	IGHA1	15	10	4	3	3	10
TPLTATLSK	nThermo-MS1	IGHA1	15	10	4	3	3	10
TPLTATLSK	nThermo-MS2	IGHA1	15	10	4	3	3	10
TPLTATLSK	uZSWATH	IGHA1	15	10	4	3	3	10
TVAAPSVFIFPPSDEQLK	hZsSWATH	IGKC	15	10	4	3	3	10
TVAAPSVFIFPPSDEQLK	hZSWATH	IGKC	15	10	4	3	3	10
TVAAPSVFIFPPSDEQLK	nThermo-MS1	IGKC	15	10	4	3	3	10
TVAAPSVFIFPPSDEQLK	nThermo-MS2	IGKC	15	10	4	3	3	10
TVAAPSVFIFPPSDEQLK	uZSWATH	IGKC	15	10	4	3	3	10
TVGSDTFYSFK	hZsSWATH	KNG1	15	10	4	3	3	10
TVGSDTFYSFK	hZSWATH	KNG1	15	10	4	3	3	10
TVGSDTFYSFK	nThermo-MS1	KNG1	15	10	4	3	3	10
TVGSDTFYSFK	nThermo-MS2	KNG1	15	10	4	3	3	10
TVGSDTFYSFK	uZSWATH	KNG1	15	10	4	3	3	10
TVQAVLTVPK	hZsSWATH	SERPINF1	4	4	1	2	3	8
TVQAVLTVPK	hZSWATH	SERPINF1	1	2	0	0	1	4
TVQAVLTVPK	nThermo-MS1	SERPINF1	15	10	4	3	3	10
TVQAVLTVPK	nThermo-MS2	SERPINF1	15	10	4	3	3	10
TVQAVLTVPK	uZSWATH	SERPINF1	15	10	4	3	3	10
TWYPEVPK	hZsSWATH	C4BPA	15	10	4	3	3	10
TWYPEVPK	hZSWATH	C4BPA	15	10	4	3	3	10
TWYPEVPK	nThermo-MS1	C4BPA	14	10	4	3	3	10
TWYPEVPK	nThermo-MS2	C4BPA	15	10	4	3	3	10
TWYPEVPK	uZSWATH	C4BPA	15	10	4	3	3	10
VAAGAFQGLR	hZsSWATH	LRG1	15	10	4	3	3	10
VAAGAFQGLR	hZSWATH	LRG1	15	10	4	3	3	10
VAAGAFQGLR	nThermo-MS1	LRG1	15	10	4	3	3	10
VAAGAFQGLR	nThermo-MS2	LRG1	15	10	4	3	3	10
VAAGAFQGLR	uZSWATH	LRG1	15	10	4	3	3	10
VAQELEEK	hZsSWATH	APOL1	15	10	4	3	3	10
VAQELEEK	hZSWATH	APOL1	0	0	0	0	0	0
VAQELEEK	nThermo-MS1	APOL1	14	8	4	2	3	9
VAQELEEK	nThermo-MS2	APOL1	15	9	4	3	3	10
VAQELEEK	uZSWATH	APOL1	15	10	4	3	3	10
VEGTAFVIFGIQDGEQR	hZsSWATH	C3	14	10	4	3	3	10
VEGTAFVIFGIQDGEQR	hZSWATH	C3	15	10	4	3	3	10
VEGTAFVIFGIQDGEQR	nThermo-MS1	C3	7	10	4	3	3	10
VEGTAFVIFGIQDGEQR	nThermo-MS2	C3	15	10	4	3	3	10
VEGTAFVIFGIQDGEQR	uZSWATH	C3	15	10	4	3	3	10
VELEDWNGR	hZsSWATH	FGG	15	10	4	3	3	10
VELEDWNGR	hZSWATH	FGG	15	10	4	3	3	10
VELEDWNGR	nThermo-MS1	FGG	14	10	4	3	3	10
VELEDWNGR	nThermo-MS2	FGG	15	10	4	3	3	10
VELEDWNGR	uZSWATH	FGG	15	10	4	3	3	10
VFQFLEK	hZsSWATH	C5	10	9	4	3	3	10
VFQFLEK	hZSWATH	C5	15	9	4	3	3	10
VFQFLEK	nThermo-MS1	C5	15	10	4	3	3	10
VFQFLEK	nThermo-MS2	C5	15	10	4	3	3	10
VFQFLEK	uZSWATH	C5	15	10	4	3	3	10
VGAHAGEYGAEALER	hZsSWATH	HBA1	11	8	4	3	3	9
VGAHAGEYGAEALER	hZSWATH	HBA1	8	7	3	3	2	10
VGAHAGEYGAEALER	nThermo-MS1	HBA1	14	8	4	3	3	9
VGAHAGEYGAEALER	nThermo-MS2	HBA1	15	10	4	3	3	10
VGAHAGEYGAEALER	uZSWATH	HBA1	14	10	4	3	3	10
VGYVSGWGR	hZsSWATH	HP	15	10	4	3	3	10
VGYVSGWGR	hZSWATH	HP	15	10	4	3	3	10
VGYVSGWGR	nThermo-MS1	HP	15	10	4	3	3	10
VGYVSGWGR	nThermo-MS2	HP	15	10	4	3	3	10
VGYVSGWGR	uZSWATH	HP	15	10	4	3	3	9
VHQYFNVELIQPGAVK	hZsSWATH	C3	15	10	4	3	3	10
VHQYFNVELIQPGAVK	hZSWATH	C3	15	10	4	3	3	10
VHQYFNVELIQPGAVK	nThermo-MS1	C3	15	10	4	3	3	10
VHQYFNVELIQPGAVK	nThermo-MS2	C3	15	10	4	3	3	10
VHQYFNVELIQPGAVK	uZSWATH	C3	15	10	4	3	3	10
VLDALQAIK	hZsSWATH	CA1	0	0	0	0	0	0
VLDALQAIK	hZSWATH	CA1	0	0	0	0	0	0
VLDALQAIK	nThermo-MS1	CA1	0	0	0	0	0	0
VLDALQAIK	nThermo-MS2	CA1	0	0	0	0	0	0
VLDALQAIK	uZSWATH	CA1	0	0	0	0	0	0
VLLDGVQNPR	hZsSWATH	C3	15	10	4	2	3	10
VLLDGVQNPR	hZSWATH	C3	15	10	4	2	3	10
VLLDGVQNPR	nThermo-MS1	C3	15	10	4	2	3	10
VLLDGVQNPR	nThermo-MS2	C3	15	10	4	2	3	10
VLLDGVQNPR	uZSWATH	C3	15	10	4	2	3	10
VLNQELR	hZsSWATH	APOD	15	9	4	3	3	9
VLNQELR	hZSWATH	APOD	15	10	4	3	3	10
VLNQELR	nThermo-MS1	APOD	15	10	4	3	3	9
VLNQELR	nThermo-MS2	APOD	15	10	4	3	3	10
VLNQELR	uZSWATH	APOD	15	10	4	3	3	10
VNHVTLSQPK	hZsSWATH	B2M	0	0	0	0	0	0
VNHVTLSQPK	hZSWATH	B2M	0	0	0	0	0	2
VNHVTLSQPK	nThermo-MS1	B2M	0	0	0	0	0	1
VNHVTLSQPK	nThermo-MS2	B2M	4	3	0	3	2	9
VNHVTLSQPK	uZSWATH	B2M	13	9	4	3	3	10
VNVDAVGGEALGR	hZsSWATH	HBD	0	0	0	0	0	0
VNVDAVGGEALGR	hZSWATH	HBD	0	0	0	0	0	0
VNVDAVGGEALGR	nThermo-MS1	HBD	0	0	0	0	0	0
VNVDAVGGEALGR	nThermo-MS2	HBD	0	0	0	0	0	0
VNVDAVGGEALGR	uZSWATH	HBD	0	0	0	0	0	0
VNVDEVGGEALGR	hZsSWATH	HBB	15	9	4	3	3	10
VNVDEVGGEALGR	hZSWATH	HBB	4	4	2	3	2	9
VNVDEVGGEALGR	nThermo-MS1	HBB	15	10	4	3	3	10
VNVDEVGGEALGR	nThermo-MS2	HBB	15	10	4	3	3	10
VNVDEVGGEALGR	uZSWATH	HBB	15	10	4	3	3	10
VSFLSALEEYTK	hZsSWATH	APOA1	15	10	4	3	3	10
VSFLSALEEYTK	hZSWATH	APOA1	15	10	4	3	3	10
VSFLSALEEYTK	nThermo-MS1	APOA1	15	9	4	3	3	10
VSFLSALEEYTK	nThermo-MS2	APOA1	15	10	4	3	3	10
VSFLSALEEYTK	uZSWATH	APOA1	10	10	4	3	3	10
VTGWGNLK	hZsSWATH	F2	15	8	4	2	3	7
VTGWGNLK	hZSWATH	F2	15	10	4	3	3	10
VTGWGNLK	nThermo-MS1	F2	14	10	4	3	3	10
VTGWGNLK	nThermo-MS2	F2	15	10	4	3	3	10
VTGWGNLK	uZSWATH	F2	15	10	4	3	3	10
VTSIQDWVQK	hZsSWATH	HP	15	10	4	3	3	10
VTSIQDWVQK	hZSWATH	HP	15	10	4	3	3	9
VTSIQDWVQK	nThermo-MS1	HP	15	10	4	3	3	10
VTSIQDWVQK	nThermo-MS2	HP	15	10	4	3	3	10
VTSIQDWVQK	uZSWATH	HP	15	10	4	3	3	10
VTTVASHTSDSDVPSGVTEVVVK	hZsSWATH	CLU	15	10	4	3	3	10
VTTVASHTSDSDVPSGVTEVVVK	hZSWATH	CLU	15	10	4	3	3	10
VTTVASHTSDSDVPSGVTEVVVK	nThermo-MS1	CLU	15	10	4	3	3	10
VTTVASHTSDSDVPSGVTEVVVK	nThermo-MS2	CLU	15	10	4	3	3	10
VTTVASHTSDSDVPSGVTEVVVK	uZSWATH	CLU	15	10	4	3	3	10
VTVLGQPK	hZsSWATH	IGLL5	15	9	4	3	3	10
VTVLGQPK	hZSWATH	IGLL5	12	6	2	3	2	9
VTVLGQPK	nThermo-MS1	IGLL5	6	7	4	3	3	8
VTVLGQPK	nThermo-MS2	IGLL5	13	9	4	3	2	9
VTVLGQPK	uZSWATH	IGLL5	15	10	4	3	3	10
VVEESELAR	hZsSWATH	C9	15	10	4	3	3	10
VVEESELAR	hZSWATH	C9	15	10	4	3	3	10
VVEESELAR	nThermo-MS1	C9	15	10	4	3	3	10
VVEESELAR	nThermo-MS2	C9	15	10	4	3	3	10
VVEESELAR	uZSWATH	C9	15	10	4	3	3	10
VVGGLVALR	hZsSWATH	F12	14	10	4	3	3	9
VVGGLVALR	hZSWATH	F12	12	5	2	1	2	2
VVGGLVALR	nThermo-MS1	F12	15	10	4	3	3	10
VVGGLVALR	nThermo-MS2	F12	15	10	4	3	3	10
VVGGLVALR	uZSWATH	F12	15	10	4	3	3	10
VVSVLTVVHQDWLNGK	hZsSWATH	IGHG2	15	10	4	3	3	10
VVSVLTVVHQDWLNGK	hZSWATH	IGHG2	15	10	4	3	3	10
VVSVLTVVHQDWLNGK	nThermo-MS1	IGHG2	15	10	4	3	3	10
VVSVLTVVHQDWLNGK	nThermo-MS2	IGHG2	15	10	4	3	3	10
VVSVLTVVHQDWLNGK	uZSWATH	IGHG2	15	10	4	3	3	10
VYFAGFPR	hZsSWATH	PROS1	15	10	4	3	3	10
VYFAGFPR	hZSWATH	PROS1	0	4	2	1	1	3
VYFAGFPR	nThermo-MS1	PROS1	15	10	4	3	3	10
VYFAGFPR	nThermo-MS2	PROS1	15	10	4	3	3	10
VYFAGFPR	uZSWATH	PROS1	15	10	4	3	3	10
WELALGR	hZsSWATH	APOE	15	10	4	3	3	10
WELALGR	hZSWATH	APOE	0	2	1	2	3	8
WELALGR	nThermo-MS1	APOE	15	10	4	3	3	10
WELALGR	nThermo-MS2	APOE	15	10	4	3	3	10
WELALGR	uZSWATH	APOE	15	10	4	3	3	10
WEMPFDPQDTHQSR	hZsSWATH	SERPINA3	15	10	4	3	3	10
WEMPFDPQDTHQSR	hZSWATH	SERPINA3	15	10	4	3	3	10
WEMPFDPQDTHQSR	nThermo-MS1	SERPINA3	15	10	4	3	3	10
WEMPFDPQDTHQSR	nThermo-MS2	SERPINA3	15	10	4	3	3	10
WEMPFDPQDTHQSR	uZSWATH	SERPINA3	15	10	4	3	3	10
WFLLEQPEIQVAHFPFK	hZsSWATH	SERPINF2	15	10	4	3	3	10
WFLLEQPEIQVAHFPFK	hZSWATH	SERPINF2	15	10	4	3	3	10
WFLLEQPEIQVAHFPFK	nThermo-MS1	SERPINF2	14	10	4	3	3	10
WFLLEQPEIQVAHFPFK	nThermo-MS2	SERPINF2	15	10	4	3	3	10
WFLLEQPEIQVAHFPFK	uZSWATH	SERPINF2	15	10	4	3	3	10
WIYHLTEGSTDLR	hZsSWATH	APOM	15	10	3	3	3	9
WIYHLTEGSTDLR	hZSWATH	APOM	12	5	2	1	1	2
WIYHLTEGSTDLR	nThermo-MS1	APOM	15	10	4	3	3	10
WIYHLTEGSTDLR	nThermo-MS2	APOM	15	10	4	2	3	9
WIYHLTEGSTDLR	uZSWATH	APOM	15	10	4	3	3	10
WLPSSSPVTGYR	hZsSWATH	FN1	10	9	4	3	3	9
WLPSSSPVTGYR	hZSWATH	FN1	15	10	4	3	3	10
WLPSSSPVTGYR	nThermo-MS1	FN1	15	10	4	3	3	10
WLPSSSPVTGYR	nThermo-MS2	FN1	15	10	4	3	3	10
WLPSSSPVTGYR	uZSWATH	FN1	15	10	4	3	3	10
WYVDGVEVHNAK	hZsSWATH	IGHG3	15	10	4	3	3	10
WYVDGVEVHNAK	hZSWATH	IGHG3	15	10	4	3	3	10
WYVDGVEVHNAK	nThermo-MS1	IGHG3	15	10	4	3	3	10
WYVDGVEVHNAK	nThermo-MS2	IGHG3	15	10	4	3	3	10
WYVDGVEVHNAK	uZSWATH	IGHG3	15	10	4	3	3	10
YEASILTHDSSIR	hZsSWATH	FGG	15	10	4	3	3	10
YEASILTHDSSIR	hZSWATH	FGG	15	10	4	3	3	10
YEASILTHDSSIR	nThermo-MS1	FGG	15	10	4	3	3	10
YEASILTHDSSIR	nThermo-MS2	FGG	15	10	4	3	3	10
YEASILTHDSSIR	uZSWATH	FGG	15	10	4	3	3	10
YEFILK	hZsSWATH	C8B	15	10	4	3	3	10
YEFILK	hZSWATH	C8B	15	10	4	3	3	10
YEFILK	nThermo-MS1	C8B	15	10	4	3	3	10
YEFILK	nThermo-MS2	C8B	15	10	4	3	3	10
YEFILK	uZSWATH	C8B	15	10	4	3	3	10
YFIDFVAR	hZsSWATH	KNG1	15	10	4	3	3	10
YFIDFVAR	hZSWATH	KNG1	15	10	4	3	3	10
YFIDFVAR	nThermo-MS1	KNG1	15	10	4	3	3	10
YFIDFVAR	nThermo-MS2	KNG1	15	10	4	3	3	10
YFIDFVAR	uZSWATH	KNG1	15	10	4	3	3	10
YGLVTYATYPK	hZsSWATH	CFB	15	10	4	3	3	10
YGLVTYATYPK	hZSWATH	CFB	15	10	4	3	3	10
YGLVTYATYPK	nThermo-MS1	CFB	15	10	4	3	3	10
YGLVTYATYPK	nThermo-MS2	CFB	15	10	4	3	3	10
YGLVTYATYPK	uZSWATH	CFB	15	10	4	3	3	10
YQISVNK	hZsSWATH	FGB	15	10	4	3	3	10
YQISVNK	hZSWATH	FGB	15	10	4	3	3	10
YQISVNK	nThermo-MS1	FGB	15	10	4	3	3	10
YQISVNK	nThermo-MS2	FGB	15	10	4	3	3	10
YQISVNK	uZSWATH	FGB	15	10	4	3	3	10
YSPSFQGQVTISADK	hZsSWATH	IGHV5-51	15	10	4	3	3	10
YSPSFQGQVTISADK	hZSWATH	IGHV5-51	15	10	4	3	3	10
YSPSFQGQVTISADK	nThermo-MS1	IGHV5-51	13	8	4	2	3	10
YSPSFQGQVTISADK	nThermo-MS2	IGHV5-51	2	3	0	0	0	3
YSPSFQGQVTISADK	uZSWATH	IGHV5-51	15	10	4	3	3	10
YVGGQEHFAHLLILR	hZsSWATH	ORM1	15	10	4	3	3	10
YVGGQEHFAHLLILR	hZSWATH	ORM1	15	10	4	3	3	10
YVGGQEHFAHLLILR	nThermo-MS1	ORM1	1	2	1	1	2	5
YVGGQEHFAHLLILR	nThermo-MS2	ORM1	1	2	1	1	2	5
YVGGQEHFAHLLILR	uZSWATH	ORM1	15	10	4	3	3	10
YVLSPYK	hZsSWATH	C5	11	9	4	3	3	10
YVLSPYK	hZSWATH	C5	0	2	1	1	1	3
YVLSPYK	nThermo-MS1	C5	15	10	4	3	3	10
YVLSPYK	nThermo-MS2	C5	15	10	4	3	3	10
YVLSPYK	uZSWATH	C5	15	10	4	3	3	10
YWGVASFLQK	hZsSWATH	RBP4	15	9	3	3	3	10
YWGVASFLQK	hZSWATH	RBP4	15	9	4	3	3	10
YWGVASFLQK	nThermo-MS1	RBP4	11	9	0	3	3	9
YWGVASFLQK	nThermo-MS2	RBP4	14	10	2	3	3	10
YWGVASFLQK	uZSWATH	RBP4	15	10	4	3	3	10
YYVDSVK	hZsSWATH	IGHV3-7	15	10	3	3	3	10
YYVDSVK	hZSWATH	IGHV3-7	15	10	4	3	3	10
YYVDSVK	nThermo-MS1	IGHV3-7	15	10	4	3	3	10
YYVDSVK	nThermo-MS2	IGHV3-7	15	10	4	3	3	10
YYVDSVK	uZSWATH	IGHV3-7	15	10	4	3	3	10

## Sheet: Retention time of each sample
Retention time of each precursor and the difference between light and OSPP in all sample in each platforms
MS	Position	Stripped.Sequence	Precursor.Charge	light (min)	heavy (min)	RTdiff (min)
hZSWATH	A3	AADDTWEPFASGK	2	1.66855	1.66885	0.00029993
hZSWATH	D8	AADDTWEPFASGK	2	1.66857	1.66887	0.00029993
hZSWATH	D3	AADDTWEPFASGK	2	1.66873	1.66903	0.00029993
hZSWATH	D1	AADDTWEPFASGK	2	1.66857	1.66885	0.00028324
hZSWATH	C9	AADDTWEPFASGK	2	1.66857	1.66885	0.00028324
hZSWATH	E6	AADDTWEPFASGK	2	1.66853	1.66883	0.00030005
hZSWATH	A2	AADDTWEPFASGK	2	1.66867	1.66897	0.00029993
hZSWATH	B7	AADDTWEPFASGK	2	1.66862	1.6689	0.00028336
hZSWATH	B8	AADDTWEPFASGK	2	1.66865	1.66893	0.00028336
hZSWATH	E9	AADDTWEPFASGK	2	1.66858	1.66888	0.00030005
hZSWATH	E5	AADDTWEPFASGK	2	1.66872	1.669	0.00028336
hZSWATH	E4	AADDTWEPFASGK	2	1.66862	1.6689	0.00028336
hZSWATH	D9	AADDTWEPFASGK	2	1.66855	1.66883	0.00028336
hZSWATH	C2	AADDTWEPFASGK	2	1.66872	1.669	0.00028336
hZSWATH	E8	AADDTWEPFASGK	2	1.66862	1.6689	0.00028336
hZSWATH	A6	AADDTWEPFASGK	2	1.66865	1.66893	0.00028336
hZSWATH	D4	AADDTWEPFASGK	2	1.66867	1.66897	0.00029993
hZSWATH	A4	AADDTWEPFASGK	2	1.6687	1.66898	0.00028336
hZSWATH	E3	AADDTWEPFASGK	2	1.66863	1.66893	0.00030005
hZSWATH	B4	AADDTWEPFASGK	2	1.66857	1.66885	0.00028324
hZSWATH	C4	AADDTWEPFASGK	2	1.66862	1.66892	0.00030005
hZSWATH	B5	AADDTWEPFASGK	2	1.66863	1.66892	0.00028336
hZSWATH	C3	AADDTWEPFASGK	2	1.66863	1.66892	0.00028336
hZSWATH	A7	AADDTWEPFASGK	2	1.6932	1.66883	0.0243666
hZSWATH	C7	AADDTWEPFASGK	2	1.66858	1.66887	0.00028336
hZSWATH	A1	AADDTWEPFASGK	2	1.66873	1.66902	0.00028336
hZSWATH	D6	AADDTWEPFASGK	2	1.66857	1.66887	0.00029993
hZSWATH	E7	AADDTWEPFASGK	2	1.66857	1.66885	0.00028324
hZSWATH	C5	AADDTWEPFASGK	2	1.66857	1.66885	0.00028324
hZSWATH	A9	AADDTWEPFASGK	2	1.66875	1.66903	0.00028324
hZSWATH	D2	AADDTWEPFASGK	2	1.66853	1.66883	0.00030005
hZSWATH	B3	AADDTWEPFASGK	2	1.66865	1.66893	0.00028336
hZSWATH	A5	AADDTWEPFASGK	2	1.66868	1.66897	0.00028336
hZSWATH	C8	AADDTWEPFASGK	2	1.66855	1.66885	0.00029993
hZSWATH	A8	AADDTWEPFASGK	2	1.66868	1.66897	0.00028336
hZSWATH	B2	AADDTWEPFASGK	2	1.69342	1.66905	0.0243667
hZSWATH	B6	AADDTWEPFASGK	2	1.66848	1.66878	0.00029993
hZSWATH	D7	AADDTWEPFASGK	2	1.66858	1.66887	0.00028336
hZSWATH	C1	AADDTWEPFASGK	2	1.66873	1.66903	0.00029993
hZSWATH	B1	AADDTWEPFASGK	2	1.66873	1.66902	0.00028336
hZSWATH	D5	AADDTWEPFASGK	2	1.66863	1.66893	0.00030005
hZSWATH	E1	AADDTWEPFASGK	2	1.66867	1.66897	0.00029993
hZSWATH	C6	AADDTWEPFASGK	2	1.66862	1.6689	0.00028336
hZSWATH	E2	AADDTWEPFASGK	2	1.6686	1.6689	0.00030005
hZSWATH	B9	AADDTWEPFASGK	2	1.66858	1.66887	0.00028336
hZsSWATH	A3	AADDTWEPFASGK	2	1.6357	1.63579	8.8931e-05
hZsSWATH	D8	AADDTWEPFASGK	2	1.64852	1.64861	8.893e-05
hZsSWATH	D3	AADDTWEPFASGK	2	1.64863	1.64872	8.893e-05
hZsSWATH	D1	AADDTWEPFASGK	2	1.64852	1.64861	8.893e-05
hZsSWATH	C9	AADDTWEPFASGK	2	1.64852	1.64861	8.893e-05
hZsSWATH	E6	AADDTWEPFASGK	2	1.64853	1.64862	8.893e-05
hZsSWATH	A2	AADDTWEPFASGK	2	1.64867	1.64876	8.881e-05
hZsSWATH	B7	AADDTWEPFASGK	2	1.64865	1.64874	8.8811e-05
hZsSWATH	B8	AADDTWEPFASGK	2	1.64853	1.64862	8.893e-05
hZsSWATH	E9	AADDTWEPFASGK	2	1.6485	1.64859	8.893e-05
hZsSWATH	E5	AADDTWEPFASGK	2	1.64855	1.64864	8.893e-05
hZsSWATH	E4	AADDTWEPFASGK	2	1.64852	1.64861	8.893e-05
hZsSWATH	D9	AADDTWEPFASGK	2	1.64852	1.64861	8.893e-05
hZsSWATH	C2	AADDTWEPFASGK	2	1.64852	1.64861	8.893e-05
hZsSWATH	E8	AADDTWEPFASGK	2	1.64852	1.64861	8.893e-05
hZsSWATH	A6	AADDTWEPFASGK	2	1.64852	1.64861	8.893e-05
hZsSWATH	D4	AADDTWEPFASGK	2	1.64853	1.64862	8.893e-05
hZsSWATH	A4	AADDTWEPFASGK	2	1.64852	1.64861	8.893e-05
hZsSWATH	E3	AADDTWEPFASGK	2	1.64852	1.64861	8.893e-05
hZsSWATH	B4	AADDTWEPFASGK	2	1.64852	1.64861	8.893e-05
hZsSWATH	C4	AADDTWEPFASGK	2	1.64852	1.64861	8.893e-05
hZsSWATH	B5	AADDTWEPFASGK	2	1.64852	1.64861	8.893e-05
hZsSWATH	C3	AADDTWEPFASGK	2	1.64853	1.64862	8.893e-05
hZsSWATH	A7	AADDTWEPFASGK	2	1.6485	1.64859	8.893e-05
hZsSWATH	C7	AADDTWEPFASGK	2	1.64878	1.64887	8.893e-05
hZsSWATH	A1	AADDTWEPFASGK	2	1.64852	1.64861	8.893e-05
hZsSWATH	D6	AADDTWEPFASGK	2	1.64853	1.64862	8.893e-05
hZsSWATH	E7	AADDTWEPFASGK	2	1.64877	1.64886	8.893e-05
hZsSWATH	C5	AADDTWEPFASGK	2	1.64852	1.66142	0.0129056
hZsSWATH	A9	AADDTWEPFASGK	2	1.64853	1.64862	8.893e-05
hZsSWATH	D2	AADDTWEPFASGK	2	1.64852	1.64861	8.893e-05
hZsSWATH	B3	AADDTWEPFASGK	2	1.64852	1.64861	8.893e-05
hZsSWATH	A5	AADDTWEPFASGK	2	1.64852	1.64861	8.893e-05
hZsSWATH	C8	AADDTWEPFASGK	2	1.64853	1.66144	0.0129056
hZsSWATH	A8	AADDTWEPFASGK	2	1.64852	1.64861	8.893e-05
hZsSWATH	B2	AADDTWEPFASGK	2	1.64852	1.64861	8.893e-05
hZsSWATH	B6	AADDTWEPFASGK	2	1.64852	1.64861	8.893e-05
hZsSWATH	D7	AADDTWEPFASGK	2	1.64857	1.64866	8.8811e-05
hZsSWATH	C1	AADDTWEPFASGK	2	1.63572	1.64862	0.0129056
hZsSWATH	B1	AADDTWEPFASGK	2	1.64857	1.64866	8.8811e-05
hZsSWATH	D5	AADDTWEPFASGK	2	1.64852	1.64861	8.893e-05
hZsSWATH	E1	AADDTWEPFASGK	2	1.64857	1.64866	8.8811e-05
hZsSWATH	C6	AADDTWEPFASGK	2	1.6357	1.64861	0.0129056
hZsSWATH	E2	AADDTWEPFASGK	2	1.64852	1.64861	8.893e-05
hZsSWATH	B9	AADDTWEPFASGK	2	1.64852	1.64861	8.893e-05
hZSWATH	A3	AAISGENAGLVR	2	1.19402	1.1943	0.00028336
hZSWATH	D8	AAISGENAGLVR	2	1.19398	1.19428	0.00030005
hZSWATH	D3	AAISGENAGLVR	2	1.19413	1.19442	0.00028336
hZSWATH	D1	AAISGENAGLVR	2	1.19402	1.1943	0.00028336
hZSWATH	C9	AAISGENAGLVR	2	1.19402	1.1943	0.00028336
hZSWATH	E6	AAISGENAGLVR	2	1.19403	1.19433	0.00029993
hZSWATH	A2	AAISGENAGLVR	2	1.19407	1.19435	0.00028336
hZSWATH	B7	AAISGENAGLVR	2	1.19403	1.19433	0.00029993
hZSWATH	B8	AAISGENAGLVR	2	1.19405	1.19435	0.00030005
hZSWATH	E9	AAISGENAGLVR	2	1.19403	1.19432	0.00028324
hZSWATH	E5	AAISGENAGLVR	2	1.19412	1.19442	0.00029993
hZSWATH	E4	AAISGENAGLVR	2	1.19407	1.19435	0.00028336
hZSWATH	D9	AAISGENAGLVR	2	1.19398	1.19428	0.00030005
hZSWATH	C2	AAISGENAGLVR	2	1.19412	1.19442	0.00029993
hZSWATH	E8	AAISGENAGLVR	2	1.19407	1.19435	0.00028336
hZSWATH	A6	AAISGENAGLVR	2	1.19402	1.1943	0.00028336
hZSWATH	D4	AAISGENAGLVR	2	1.19403	1.19433	0.00029993
hZSWATH	A4	AAISGENAGLVR	2	1.19412	1.1944	0.00028324
hZSWATH	E3	AAISGENAGLVR	2	1.19403	1.19433	0.00029993
hZSWATH	B4	AAISGENAGLVR	2	1.19395	1.19423	0.00028324
hZSWATH	C4	AAISGENAGLVR	2	1.19402	1.1943	0.00028336
hZSWATH	B5	AAISGENAGLVR	2	1.19403	1.19433	0.00029993
hZSWATH	C3	AAISGENAGLVR	2	1.19408	1.19438	0.00030005
hZSWATH	A7	AAISGENAGLVR	2	1.19402	1.1943	0.00028336
hZSWATH	C7	AAISGENAGLVR	2	1.19403	1.19432	0.00028324
hZSWATH	A1	AAISGENAGLVR	2	1.1941	1.1944	0.00029993
hZSWATH	D6	AAISGENAGLVR	2	1.19403	1.19433	0.00029993
hZSWATH	E7	AAISGENAGLVR	2	1.19405	1.19435	0.00030005
hZSWATH	C5	AAISGENAGLVR	2	1.194	1.1943	0.00030005
hZSWATH	A9	AAISGENAGLVR	2	1.19412	1.1944	0.00028324
hZSWATH	D2	AAISGENAGLVR	2	1.19398	1.19428	0.00030005
hZSWATH	B3	AAISGENAGLVR	2	1.19403	1.19433	0.00029993
hZSWATH	A5	AAISGENAGLVR	2	1.19413	1.19442	0.00028336
hZSWATH	C8	AAISGENAGLVR	2	1.19402	1.1943	0.00028336
hZSWATH	A8	AAISGENAGLVR	2	1.1941	1.19438	0.00028336
hZSWATH	B2	AAISGENAGLVR	2	1.19415	1.19445	0.00030005
hZSWATH	B6	AAISGENAGLVR	2	1.19393	1.19422	0.00028324
hZSWATH	D7	AAISGENAGLVR	2	1.19398	1.19428	0.00030005
hZSWATH	C1	AAISGENAGLVR	2	1.19422	1.19452	0.00030005
hZSWATH	B1	AAISGENAGLVR	2	1.19417	1.19445	0.00028336
hZSWATH	D5	AAISGENAGLVR	2	1.19405	1.19435	0.00030005
hZSWATH	E1	AAISGENAGLVR	2	1.19407	1.19435	0.00028336
hZSWATH	C6	AAISGENAGLVR	2	1.19402	1.1943	0.00028336
hZSWATH	E2	AAISGENAGLVR	2	1.19407	1.19435	0.00028336
hZSWATH	B9	AAISGENAGLVR	2	1.19403	1.19433	0.00029993
hZsSWATH	A3	AAISGENAGLVR	2	1.15875	1.15887	0.00012219
hZsSWATH	D8	AAISGENAGLVR	2	1.15875	1.15887	0.00012219
hZsSWATH	D3	AAISGENAGLVR	2	1.1588	1.15891	0.0001111
hZsSWATH	D1	AAISGENAGLVR	2	1.15875	1.15886	0.0001111
hZsSWATH	C9	AAISGENAGLVR	2	1.15877	1.15888	0.00011122
hZsSWATH	E6	AAISGENAGLVR	2	1.15877	1.15888	0.00011122
hZsSWATH	A2	AAISGENAGLVR	2	1.15883	1.15894	0.0001111
hZsSWATH	B7	AAISGENAGLVR	2	1.17163	1.15893	0.0127056
hZsSWATH	B8	AAISGENAGLVR	2	1.15877	1.15888	0.00011122
hZsSWATH	E9	AAISGENAGLVR	2	1.15875	1.15886	0.0001111
hZsSWATH	E5	AAISGENAGLVR	2	1.15877	1.15888	0.00011122
hZsSWATH	E4	AAISGENAGLVR	2	1.15877	1.15888	0.00011122
hZsSWATH	D9	AAISGENAGLVR	2	1.15877	1.15888	0.00011122
hZsSWATH	C2	AAISGENAGLVR	2	1.15877	1.15888	0.00011122
hZsSWATH	E8	AAISGENAGLVR	2	1.15875	1.15886	0.0001111
hZsSWATH	A6	AAISGENAGLVR	2	1.15877	1.15888	0.00011122
hZsSWATH	D4	AAISGENAGLVR	2	1.15877	1.15888	0.00011122
hZsSWATH	A4	AAISGENAGLVR	2	1.15877	1.15888	0.00011122
hZsSWATH	E3	AAISGENAGLVR	2	1.15877	1.15888	0.00011122
hZsSWATH	B4	AAISGENAGLVR	2	1.15877	1.15888	0.00011122
hZsSWATH	C4	AAISGENAGLVR	2	1.15877	1.15888	0.00011122
hZsSWATH	B5	AAISGENAGLVR	2	1.15877	1.15888	0.00011122
hZsSWATH	C3	AAISGENAGLVR	2	1.15877	1.15888	0.00011122
hZsSWATH	A7	AAISGENAGLVR	2	1.15875	1.15886	0.0001111
hZsSWATH	C7	AAISGENAGLVR	2	1.15895	1.15906	0.00011122
hZsSWATH	A1	AAISGENAGLVR	2	1.15875	1.15886	0.0001111
hZsSWATH	D6	AAISGENAGLVR	2	1.15877	1.15888	0.00011122
hZsSWATH	E7	AAISGENAGLVR	2	1.15893	1.15904	0.0001111
hZsSWATH	C5	AAISGENAGLVR	2	1.15877	1.15888	0.00011122
hZsSWATH	A9	AAISGENAGLVR	2	1.15877	1.15888	0.00011122
hZsSWATH	D2	AAISGENAGLVR	2	1.15875	1.15886	0.0001111
hZsSWATH	B3	AAISGENAGLVR	2	1.15877	1.15888	0.00011122
hZsSWATH	A5	AAISGENAGLVR	2	1.15877	1.15888	0.00011122
hZsSWATH	C8	AAISGENAGLVR	2	1.15877	1.15888	0.00011122
hZsSWATH	A8	AAISGENAGLVR	2	1.15875	1.15886	0.0001111
hZsSWATH	B2	AAISGENAGLVR	2	1.15877	1.15889	0.00012231
hZsSWATH	B6	AAISGENAGLVR	2	1.15875	1.15886	0.0001111
hZsSWATH	D7	AAISGENAGLVR	2	1.15878	1.15889	0.0001111
hZsSWATH	C1	AAISGENAGLVR	2	1.15877	1.15888	0.00011122
hZsSWATH	B1	AAISGENAGLVR	2	1.15875	1.15886	0.0001111
hZsSWATH	D5	AAISGENAGLVR	2	1.15877	1.15888	0.00011122
hZsSWATH	E1	AAISGENAGLVR	2	1.15877	1.15889	0.00012231
hZsSWATH	C6	AAISGENAGLVR	2	1.15877	1.15888	0.00011122
hZsSWATH	E2	AAISGENAGLVR	2	1.15875	1.15886	0.0001111
hZsSWATH	B9	AAISGENAGLVR	2	1.15877	1.15888	0.00011122
hZSWATH	A3	ADLSGITGAR	2	1.1885	1.1888	0.00029993
hZSWATH	D8	ADLSGITGAR	2	1.18848	1.18877	0.00028336
hZSWATH	D3	ADLSGITGAR	2	1.18862	1.1889	0.00028336
hZSWATH	D1	ADLSGITGAR	2	1.1885	1.18878	0.00028324
hZSWATH	C9	ADLSGITGAR	2	1.1885	1.1888	0.00029993
hZSWATH	E6	ADLSGITGAR	2	1.18852	1.18882	0.00030005
hZSWATH	A2	ADLSGITGAR	2	1.18855	1.18883	0.00028336
hZSWATH	B7	ADLSGITGAR	2	1.18852	1.18882	0.00030005
hZSWATH	B8	ADLSGITGAR	2	1.18853	1.18883	0.00030005
hZSWATH	E9	ADLSGITGAR	2	1.18852	1.1888	0.00028336
hZSWATH	E5	ADLSGITGAR	2	1.18862	1.1889	0.00028336
hZSWATH	E4	ADLSGITGAR	2	1.18855	1.18883	0.00028336
hZSWATH	D9	ADLSGITGAR	2	1.18847	1.18877	0.00030005
hZSWATH	C2	ADLSGITGAR	2	1.18862	1.1889	0.00028336
hZSWATH	E8	ADLSGITGAR	2	1.18855	1.18883	0.00028336
hZSWATH	A6	ADLSGITGAR	2	1.1885	1.18878	0.00028324
hZSWATH	D4	ADLSGITGAR	2	1.18853	1.18882	0.00028336
hZSWATH	A4	ADLSGITGAR	2	1.1886	1.18888	0.00028336
hZSWATH	E3	ADLSGITGAR	2	1.18853	1.18882	0.00028336
hZSWATH	B4	ADLSGITGAR	2	1.18843	1.18873	0.00030005
hZSWATH	C4	ADLSGITGAR	2	1.1885	1.18878	0.00028324
hZSWATH	B5	ADLSGITGAR	2	1.18852	1.18882	0.00030005
hZSWATH	C3	ADLSGITGAR	2	1.18858	1.18887	0.00028324
hZSWATH	A7	ADLSGITGAR	2	1.1885	1.1888	0.00029993
hZSWATH	C7	ADLSGITGAR	2	1.18852	1.1888	0.00028336
hZSWATH	A1	ADLSGITGAR	2	1.1886	1.18888	0.00028336
hZSWATH	D6	ADLSGITGAR	2	1.18852	1.18882	0.00030005
hZSWATH	E7	ADLSGITGAR	2	1.18855	1.18883	0.00028336
hZSWATH	C5	ADLSGITGAR	2	1.1885	1.18878	0.00028324
hZSWATH	A9	ADLSGITGAR	2	1.1886	1.18888	0.00028336
hZSWATH	D2	ADLSGITGAR	2	1.18848	1.18877	0.00028336
hZSWATH	B3	ADLSGITGAR	2	1.18853	1.18882	0.00028336
hZSWATH	A5	ADLSGITGAR	2	1.1886	1.1889	0.00030005
hZSWATH	C8	ADLSGITGAR	2	1.1885	1.18878	0.00028324
hZSWATH	A8	ADLSGITGAR	2	1.18858	1.18888	0.00029993
hZSWATH	B2	ADLSGITGAR	2	1.18863	1.18893	0.00030005
hZSWATH	B6	ADLSGITGAR	2	1.18842	1.18872	0.00029993
hZSWATH	D7	ADLSGITGAR	2	1.18848	1.18877	0.00028336
hZSWATH	C1	ADLSGITGAR	2	1.1887	1.189	0.00030005
hZSWATH	B1	ADLSGITGAR	2	1.18865	1.18893	0.00028336
hZSWATH	D5	ADLSGITGAR	2	1.18853	1.18882	0.00028336
hZSWATH	E1	ADLSGITGAR	2	1.18855	1.18885	0.00030005
hZSWATH	C6	ADLSGITGAR	2	1.1885	1.1888	0.00029993
hZSWATH	E2	ADLSGITGAR	2	1.18855	1.18883	0.00028336
hZSWATH	B9	ADLSGITGAR	2	1.18853	1.18882	0.00028336
hZsSWATH	A3	ADLSGITGAR	2	1.15656	1.15667	0.0001111
hZsSWATH	D8	ADLSGITGAR	2	1.15656	1.15667	0.0001111
hZsSWATH	D3	ADLSGITGAR	2	1.15661	1.15672	0.0001111
hZsSWATH	D1	ADLSGITGAR	2	1.15656	1.15667	0.0001111
hZsSWATH	C9	ADLSGITGAR	2	1.15658	1.15669	0.0001111
hZsSWATH	E6	ADLSGITGAR	2	1.15658	1.15669	0.0001111
hZsSWATH	A2	ADLSGITGAR	2	1.15664	1.15676	0.0001111
hZsSWATH	B7	ADLSGITGAR	2	1.15663	1.15674	0.00011122
hZsSWATH	B8	ADLSGITGAR	2	1.15658	1.15669	0.0001111
hZsSWATH	E9	ADLSGITGAR	2	1.15656	1.15667	0.0001111
hZsSWATH	E5	ADLSGITGAR	2	1.15658	1.15669	0.0001111
hZsSWATH	E4	ADLSGITGAR	2	1.15658	1.15669	0.0001111
hZsSWATH	D9	ADLSGITGAR	2	1.15658	1.15669	0.0001111
hZsSWATH	C2	ADLSGITGAR	2	1.15658	1.15669	0.0001111
hZsSWATH	E8	ADLSGITGAR	2	1.15656	1.15667	0.0001111
hZsSWATH	A6	ADLSGITGAR	2	1.15658	1.15669	0.0001111
hZsSWATH	D4	ADLSGITGAR	2	1.15658	1.15669	0.0001111
hZsSWATH	A4	ADLSGITGAR	2	1.15658	1.15669	0.0001111
hZsSWATH	E3	ADLSGITGAR	2	1.15658	1.15669	0.0001111
hZsSWATH	B4	ADLSGITGAR	2	1.15658	1.15669	0.0001111
hZsSWATH	C4	ADLSGITGAR	2	1.15658	1.15669	0.0001111
hZsSWATH	B5	ADLSGITGAR	2	1.15658	1.15669	0.0001111
hZsSWATH	C3	ADLSGITGAR	2	1.15658	1.15669	0.0001111
hZsSWATH	A7	ADLSGITGAR	2	1.15656	1.15667	0.0001111
hZsSWATH	C7	ADLSGITGAR	2	1.15676	1.15687	0.0001111
hZsSWATH	A1	ADLSGITGAR	2	1.15656	1.15667	0.0001111
hZsSWATH	D6	ADLSGITGAR	2	1.15658	1.15669	0.0001111
hZsSWATH	E7	ADLSGITGAR	2	1.15674	1.15686	0.0001111
hZsSWATH	C5	ADLSGITGAR	2	1.15658	1.15669	0.0001111
hZsSWATH	A9	ADLSGITGAR	2	1.15658	1.15669	0.0001111
hZsSWATH	D2	ADLSGITGAR	2	1.15656	1.15667	0.0001111
hZsSWATH	B3	ADLSGITGAR	2	1.15658	1.15669	0.0001111
hZsSWATH	A5	ADLSGITGAR	2	1.15658	1.15669	0.0001111
hZsSWATH	C8	ADLSGITGAR	2	1.15658	1.15669	0.0001111
hZsSWATH	A8	ADLSGITGAR	2	1.15656	1.15667	0.0001111
hZsSWATH	B2	ADLSGITGAR	2	1.15658	1.15669	0.0001111
hZsSWATH	B6	ADLSGITGAR	2	1.15656	1.15667	0.0001111
hZsSWATH	D7	ADLSGITGAR	2	1.15659	1.15671	0.0001111
hZsSWATH	C1	ADLSGITGAR	2	1.15658	1.15669	0.0001111
hZsSWATH	B1	ADLSGITGAR	2	1.15656	1.15667	0.0001111
hZsSWATH	D5	ADLSGITGAR	2	1.15658	1.15669	0.0001111
hZsSWATH	E1	ADLSGITGAR	2	1.15658	1.15669	0.0001111
hZsSWATH	C6	ADLSGITGAR	2	1.15658	1.15669	0.0001111
hZsSWATH	E2	ADLSGITGAR	2	1.15656	1.15667	0.0001111
hZsSWATH	B9	ADLSGITGAR	2	1.15658	1.15669	0.0001111
hZSWATH	A3	AGALNSNDAFVLK	2	1.69147	1.69147	0
hZSWATH	D8	AGALNSNDAFVLK	2	1.71615	1.71615	0
hZSWATH	D3	AGALNSNDAFVLK	2	1.71628	1.71628	0
hZSWATH	D1	AGALNSNDAFVLK	2	1.71613	1.71613	0
hZSWATH	C9	AGALNSNDAFVLK	2	1.71613	1.71613	0
hZSWATH	E6	AGALNSNDAFVLK	2	1.71612	1.71612	0
hZSWATH	A2	AGALNSNDAFVLK	2	1.71623	1.71623	0
hZSWATH	B7	AGALNSNDAFVLK	2	1.71617	1.71617	0
hZSWATH	B8	AGALNSNDAFVLK	2	1.7162	1.7162	0
hZSWATH	E9	AGALNSNDAFVLK	2	1.71617	1.71617	0
hZSWATH	E5	AGALNSNDAFVLK	2	1.71628	1.71628	0
hZSWATH	E4	AGALNSNDAFVLK	2	1.71617	1.71617	0
hZSWATH	D9	AGALNSNDAFVLK	2	1.71612	1.71612	0
hZSWATH	C2	AGALNSNDAFVLK	2	1.71628	1.71628	0
hZSWATH	E8	AGALNSNDAFVLK	2	1.71618	1.71618	0
hZSWATH	A6	AGALNSNDAFVLK	2	1.71622	1.71622	0
hZSWATH	D4	AGALNSNDAFVLK	2	1.71623	1.71623	0
hZSWATH	A4	AGALNSNDAFVLK	2	1.71625	1.71625	0
hZSWATH	E3	AGALNSNDAFVLK	2	1.7162	1.7162	0
hZSWATH	B4	AGALNSNDAFVLK	2	1.71612	1.71612	0
hZSWATH	C4	AGALNSNDAFVLK	2	1.71618	1.71618	0
hZSWATH	B5	AGALNSNDAFVLK	2	1.71622	1.71622	0
hZSWATH	C3	AGALNSNDAFVLK	2	1.7162	1.7162	0
hZSWATH	A7	AGALNSNDAFVLK	2	1.71612	1.71612	0
hZSWATH	C7	AGALNSNDAFVLK	2	1.71615	1.71615	0
hZSWATH	A1	AGALNSNDAFVLK	2	1.71628	1.71628	0
hZSWATH	D6	AGALNSNDAFVLK	2	1.71613	1.71613	0
hZSWATH	E7	AGALNSNDAFVLK	2	1.71613	1.71613	0
hZSWATH	C5	AGALNSNDAFVLK	2	1.71615	1.71615	0
hZSWATH	A9	AGALNSNDAFVLK	2	1.69167	1.71633	0.0246667
hZSWATH	D2	AGALNSNDAFVLK	2	1.71612	1.71612	0
hZSWATH	B3	AGALNSNDAFVLK	2	1.71622	1.71622	0
hZSWATH	A5	AGALNSNDAFVLK	2	1.71623	1.71623	0
hZSWATH	C8	AGALNSNDAFVLK	2	1.71613	1.71613	0
hZSWATH	A8	AGALNSNDAFVLK	2	1.71623	1.71623	0
hZSWATH	B2	AGALNSNDAFVLK	2	1.71633	1.71633	0
hZSWATH	B6	AGALNSNDAFVLK	2	1.71605	1.71605	0
hZSWATH	D7	AGALNSNDAFVLK	2	1.71615	1.71615	0
hZSWATH	C1	AGALNSNDAFVLK	2	1.7163	1.7163	0
hZSWATH	B1	AGALNSNDAFVLK	2	1.71632	1.71632	0
hZSWATH	D5	AGALNSNDAFVLK	2	1.7162	1.7162	0
hZSWATH	E1	AGALNSNDAFVLK	2	1.71623	1.71623	0
hZSWATH	C6	AGALNSNDAFVLK	2	1.69152	1.71618	0.0246667
hZSWATH	E2	AGALNSNDAFVLK	2	1.71617	1.71617	0
hZSWATH	B9	AGALNSNDAFVLK	2	1.69148	1.71615	0.0246667
hZsSWATH	A3	AGALNSNDAFVLK	2	1.67332	1.67341	8.893e-05
hZsSWATH	D8	AGALNSNDAFVLK	2	1.67332	1.68622	0.0129056
hZsSWATH	D3	AGALNSNDAFVLK	2	1.67343	1.67352	8.8811e-05
hZsSWATH	D1	AGALNSNDAFVLK	2	1.67332	1.67341	8.893e-05
hZsSWATH	C9	AGALNSNDAFVLK	2	1.67332	1.67341	8.893e-05
hZsSWATH	E6	AGALNSNDAFVLK	2	1.67333	1.67342	8.893e-05
hZsSWATH	A2	AGALNSNDAFVLK	2	1.67348	1.67357	8.893e-05
hZsSWATH	B7	AGALNSNDAFVLK	2	1.67347	1.67356	8.893e-05
hZsSWATH	B8	AGALNSNDAFVLK	2	1.67333	1.67342	8.893e-05
hZsSWATH	E9	AGALNSNDAFVLK	2	1.67332	1.67341	8.893e-05
hZsSWATH	E5	AGALNSNDAFVLK	2	1.67337	1.67346	8.8811e-05
hZsSWATH	E4	AGALNSNDAFVLK	2	1.67333	1.67342	8.893e-05
hZsSWATH	D9	AGALNSNDAFVLK	2	1.67332	1.67341	8.893e-05
hZsSWATH	C2	AGALNSNDAFVLK	2	1.67333	1.67342	8.893e-05
hZsSWATH	E8	AGALNSNDAFVLK	2	1.67332	1.67341	8.893e-05
hZsSWATH	A6	AGALNSNDAFVLK	2	1.67332	1.67341	8.893e-05
hZsSWATH	D4	AGALNSNDAFVLK	2	1.68615	1.67342	0.0127277
hZsSWATH	A4	AGALNSNDAFVLK	2	1.67332	1.67341	8.893e-05
hZsSWATH	E3	AGALNSNDAFVLK	2	1.67332	1.67341	8.893e-05
hZsSWATH	B4	AGALNSNDAFVLK	2	1.68615	1.67341	0.0127444
hZsSWATH	C4	AGALNSNDAFVLK	2	1.67332	1.67341	8.893e-05
hZsSWATH	B5	AGALNSNDAFVLK	2	1.67332	1.67342	0.00010002
hZsSWATH	C3	AGALNSNDAFVLK	2	1.67333	1.67342	8.893e-05
hZsSWATH	A7	AGALNSNDAFVLK	2	1.67332	1.67341	8.893e-05
hZsSWATH	C7	AGALNSNDAFVLK	2	1.67358	1.67367	8.893e-05
hZsSWATH	A1	AGALNSNDAFVLK	2	1.67333	1.67342	8.893e-05
hZsSWATH	D6	AGALNSNDAFVLK	2	1.67333	1.67342	8.893e-05
hZsSWATH	E7	AGALNSNDAFVLK	2	1.67358	1.67367	8.893e-05
hZsSWATH	C5	AGALNSNDAFVLK	2	1.67332	1.67341	8.893e-05
hZsSWATH	A9	AGALNSNDAFVLK	2	1.67333	1.67342	8.893e-05
hZsSWATH	D2	AGALNSNDAFVLK	2	1.67332	1.67341	8.893e-05
hZsSWATH	B3	AGALNSNDAFVLK	2	1.67333	1.67342	8.893e-05
hZsSWATH	A5	AGALNSNDAFVLK	2	1.67333	1.67342	8.893e-05
hZsSWATH	C8	AGALNSNDAFVLK	2	1.67333	1.67342	8.893e-05
hZsSWATH	A8	AGALNSNDAFVLK	2	1.68613	1.68622	8.893e-05
hZsSWATH	B2	AGALNSNDAFVLK	2	1.67332	1.67341	8.893e-05
hZsSWATH	B6	AGALNSNDAFVLK	2	1.67332	1.67341	8.893e-05
hZsSWATH	D7	AGALNSNDAFVLK	2	1.67337	1.67346	8.8811e-05
hZsSWATH	C1	AGALNSNDAFVLK	2	1.67333	1.67342	8.893e-05
hZsSWATH	B1	AGALNSNDAFVLK	2	1.6734	1.68629	0.0128944
hZsSWATH	D5	AGALNSNDAFVLK	2	1.67332	1.67341	8.893e-05
hZsSWATH	E1	AGALNSNDAFVLK	2	1.67337	1.67347	9.9897e-05
hZsSWATH	C6	AGALNSNDAFVLK	2	1.67333	1.67342	8.893e-05
hZsSWATH	E2	AGALNSNDAFVLK	2	1.67332	1.67341	8.893e-05
hZsSWATH	B9	AGALNSNDAFVLK	2	1.67333	1.67342	8.893e-05
hZSWATH	A3	AGEVQEPELR	2	1.09453	1.09482	0.00028336
hZSWATH	D8	AGEVQEPELR	2	1.0945	1.0948	0.00030005
hZSWATH	D3	AGEVQEPELR	2	1.09463	1.09493	0.00030005
hZSWATH	D1	AGEVQEPELR	2	1.09452	1.09482	0.00030005
hZSWATH	C9	AGEVQEPELR	2	1.09453	1.09482	0.00028336
hZSWATH	E6	AGEVQEPELR	2	1.09457	1.09485	0.00028324
hZSWATH	A2	AGEVQEPELR	2	1.09457	1.09487	0.00029993
hZSWATH	B7	AGEVQEPELR	2	1.09455	1.09483	0.00028336
hZSWATH	B8	AGEVQEPELR	2	1.09455	1.09485	0.00029993
hZSWATH	E9	AGEVQEPELR	2	1.0945	1.0948	0.00030005
hZSWATH	E5	AGEVQEPELR	2	1.09462	1.09492	0.00030005
hZSWATH	E4	AGEVQEPELR	2	1.09458	1.09487	0.00028324
hZSWATH	D9	AGEVQEPELR	2	1.09448	1.09478	0.00029993
hZSWATH	C2	AGEVQEPELR	2	1.09463	1.09493	0.00030005
hZSWATH	E8	AGEVQEPELR	2	1.09458	1.09487	0.00028324
hZSWATH	A6	AGEVQEPELR	2	1.09452	1.09482	0.00030005
hZSWATH	D4	AGEVQEPELR	2	1.09453	1.09482	0.00028336
hZSWATH	A4	AGEVQEPELR	2	1.0946	1.0949	0.00030005
hZSWATH	E3	AGEVQEPELR	2	1.09457	1.09485	0.00028324
hZSWATH	B4	AGEVQEPELR	2	1.09447	1.09475	0.00028336
hZSWATH	C4	AGEVQEPELR	2	1.09448	1.09477	0.00028324
hZSWATH	B5	AGEVQEPELR	2	1.09453	1.09483	0.00030005
hZSWATH	C3	AGEVQEPELR	2	1.09458	1.09488	0.00029993
hZSWATH	A7	AGEVQEPELR	2	1.09453	1.09482	0.00028336
hZSWATH	C7	AGEVQEPELR	2	1.09455	1.09483	0.00028336
hZSWATH	A1	AGEVQEPELR	2	1.09458	1.09488	0.00029993
hZSWATH	D6	AGEVQEPELR	2	1.09455	1.09485	0.00029993
hZSWATH	E7	AGEVQEPELR	2	1.09453	1.09482	0.00028336
hZSWATH	C5	AGEVQEPELR	2	1.09452	1.0948	0.00028336
hZSWATH	A9	AGEVQEPELR	2	1.09463	1.09492	0.00028336
hZSWATH	D2	AGEVQEPELR	2	1.0945	1.0948	0.00030005
hZSWATH	B3	AGEVQEPELR	2	1.09455	1.09485	0.00029993
hZSWATH	A5	AGEVQEPELR	2	1.09463	1.09492	0.00028336
hZSWATH	C8	AGEVQEPELR	2	1.09452	1.09482	0.00030005
hZSWATH	A8	AGEVQEPELR	2	1.09462	1.09492	0.00030005
hZSWATH	B2	AGEVQEPELR	2	1.09465	1.09495	0.00029993
hZSWATH	B6	AGEVQEPELR	2	1.09443	1.09473	0.00030005
hZSWATH	D7	AGEVQEPELR	2	1.09452	1.09482	0.00030005
hZSWATH	C1	AGEVQEPELR	2	1.09473	1.09502	0.00028336
hZSWATH	B1	AGEVQEPELR	2	1.09467	1.09497	0.00029993
hZSWATH	D5	AGEVQEPELR	2	1.09452	1.0948	0.00028336
hZSWATH	E1	AGEVQEPELR	2	1.09458	1.09487	0.00028324
hZSWATH	C6	AGEVQEPELR	2	1.09453	1.09482	0.00028336
hZSWATH	E2	AGEVQEPELR	2	1.09458	1.09488	0.00029993
hZSWATH	B9	AGEVQEPELR	2	1.09457	1.09485	0.00028324
hZsSWATH	A3	AGEVQEPELR	2	1.06869	1.06879	0.00010002
hZsSWATH	D8	AGEVQEPELR	2	1.06868	1.06879	0.00011122
hZsSWATH	D3	AGEVQEPELR	2	1.06872	1.06883	0.0001111
hZsSWATH	D1	AGEVQEPELR	2	1.06868	1.06879	0.00011122
hZsSWATH	C9	AGEVQEPELR	2	1.0687	1.06881	0.0001111
hZsSWATH	E6	AGEVQEPELR	2	1.0687	1.06881	0.0001111
hZsSWATH	A2	AGEVQEPELR	2	1.06875	1.06886	0.0001111
hZsSWATH	B7	AGEVQEPELR	2	1.06873	1.06884	0.0001111
hZsSWATH	B8	AGEVQEPELR	2	1.0687	1.06881	0.0001111
hZsSWATH	E9	AGEVQEPELR	2	1.06868	1.06879	0.00011122
hZsSWATH	E5	AGEVQEPELR	2	1.0687	1.06881	0.0001111
hZsSWATH	E4	AGEVQEPELR	2	1.0687	1.06881	0.0001111
hZsSWATH	D9	AGEVQEPELR	2	1.0687	1.06881	0.0001111
hZsSWATH	C2	AGEVQEPELR	2	1.0687	1.06881	0.0001111
hZsSWATH	E8	AGEVQEPELR	2	1.0687	1.06881	0.0001111
hZsSWATH	A6	AGEVQEPELR	2	1.06868	1.06879	0.00011122
hZsSWATH	D4	AGEVQEPELR	2	1.0687	1.06881	0.0001111
hZsSWATH	A4	AGEVQEPELR	2	1.0687	1.06881	0.0001111
hZsSWATH	E3	AGEVQEPELR	2	1.0687	1.06881	0.0001111
hZsSWATH	B4	AGEVQEPELR	2	1.06868	1.06879	0.00011122
hZsSWATH	C4	AGEVQEPELR	2	1.0687	1.06881	0.0001111
hZsSWATH	B5	AGEVQEPELR	2	1.05588	1.06881	0.0129278
hZsSWATH	C3	AGEVQEPELR	2	1.06871	1.06881	0.00010002
hZsSWATH	A7	AGEVQEPELR	2	1.06868	1.06879	0.00011122
hZsSWATH	C7	AGEVQEPELR	2	1.06887	1.06898	0.0001111
hZsSWATH	A1	AGEVQEPELR	2	1.0687	1.06881	0.0001111
hZsSWATH	D6	AGEVQEPELR	2	1.0687	1.06881	0.0001111
hZsSWATH	E7	AGEVQEPELR	2	1.06885	1.06896	0.0001111
hZsSWATH	C5	AGEVQEPELR	2	1.06871	1.06881	0.00010002
hZsSWATH	A9	AGEVQEPELR	2	1.0687	1.05599	0.0127056
hZsSWATH	D2	AGEVQEPELR	2	1.06868	1.06879	0.00011122
hZsSWATH	B3	AGEVQEPELR	2	1.0687	1.08163	0.0129278
hZsSWATH	A5	AGEVQEPELR	2	1.0687	1.08163	0.0129278
hZsSWATH	C8	AGEVQEPELR	2	1.0687	1.06881	0.0001111
hZsSWATH	A8	AGEVQEPELR	2	1.08152	1.06879	0.0127221
hZsSWATH	B2	AGEVQEPELR	2	1.0687	1.05599	0.0127056
hZsSWATH	B6	AGEVQEPELR	2	1.0815	1.06879	0.0127055
hZsSWATH	D7	AGEVQEPELR	2	1.0687	1.06881	0.0001111
hZsSWATH	C1	AGEVQEPELR	2	1.0687	1.06881	0.0001111
hZsSWATH	B1	AGEVQEPELR	2	1.06868	1.06879	0.00011122
hZsSWATH	D5	AGEVQEPELR	2	1.0687	1.06881	0.0001111
hZsSWATH	E1	AGEVQEPELR	2	1.0687	1.06881	0.0001111
hZsSWATH	C6	AGEVQEPELR	2	1.0687	1.06881	0.0001111
hZsSWATH	E2	AGEVQEPELR	2	1.0815	1.06879	0.0127055
hZsSWATH	B9	AGEVQEPELR	2	1.0687	1.06881	0.0001111
hZSWATH	A3	AHVDALR	1	0.612183	0.587817	0.0243667
hZSWATH	D8	AHVDALR	1	0.612183	0.587817	0.0243667
hZSWATH	D3	AHVDALR	1	0.612267	0.612567	0.00029999
hZSWATH	D1	AHVDALR	1	0.587467	0.58775	0.00028336
hZSWATH	C9	AHVDALR	1	0.5875	0.5878	0.00030005
hZSWATH	E6	AHVDALR	1	0.587483	0.587767	0.0002833
hZSWATH	A2	AHVDALR	1	0.5875	0.612433	0.0249333
hZSWATH	B7	AHVDALR	1	0.6122	0.612483	0.0002833
hZSWATH	B8	AHVDALR	1	0.6121	0.6124	0.00029999
hZSWATH	E9	AHVDALR	1	0.587483	0.587767	0.0002833
hZSWATH	E5	AHVDALR	1	0.58755	0.58785	0.00029999
hZSWATH	E4	AHVDALR	1	0.612233	0.612517	0.0002833
hZSWATH	D9	AHVDALR	1	0.612133	0.612417	0.00028336
hZSWATH	C2	AHVDALR	1	0.6122	0.587817	0.0243834
hZSWATH	E8	AHVDALR	1	0.6121	0.6124	0.00029999
hZSWATH	A6	AHVDALR	1	0.587467	0.58775	0.00028336
hZSWATH	A4	AHVDALR	1	0.636833	0.612483	0.02435
hZSWATH	E3	AHVDALR	1	0.6122	0.612483	0.0002833
hZSWATH	B4	AHVDALR	1	0.612117	0.6124	0.0002833
hZSWATH	C4	AHVDALR	1	0.612117	0.6124	0.0002833
hZSWATH	B5	AHVDALR	1	0.61215	0.61245	0.00029999
hZSWATH	C3	AHVDALR	1	0.587517	0.5878	0.00028336
hZSWATH	A7	AHVDALR	1	0.612133	0.612433	0.00029999
hZSWATH	C7	AHVDALR	1	0.587483	0.587767	0.0002833
hZSWATH	A1	AHVDALR	1	0.587533	0.587833	0.00029999
hZSWATH	D6	AHVDALR	1	0.58755	0.587833	0.00028336
hZSWATH	E7	AHVDALR	1	0.587467	0.587767	0.00029999
hZSWATH	C5	AHVDALR	1	0.612133	0.612433	0.00029999
hZSWATH	A9	AHVDALR	1	0.612283	0.612567	0.0002833
hZSWATH	D2	AHVDALR	1	0.61215	0.587783	0.0243667
hZSWATH	B3	AHVDALR	1	0.636817	0.61245	0.0243667
hZSWATH	A5	AHVDALR	1	0.587567	0.58785	0.0002833
hZSWATH	C8	AHVDALR	1	0.612133	0.612433	0.00029999
hZSWATH	A8	AHVDALR	1	0.612167	0.587783	0.0243833
hZSWATH	B2	AHVDALR	1	0.636867	0.63715	0.0002833
hZSWATH	D7	AHVDALR	1	0.587483	0.587767	0.0002833
hZSWATH	C1	AHVDALR	1	0.612267	0.61255	0.00028336
hZSWATH	D5	AHVDALR	1	0.612133	0.587767	0.0243667
hZSWATH	E1	AHVDALR	1	0.612183	0.612467	0.00028336
hZSWATH	C6	AHVDALR	1	0.587483	0.587767	0.0002833
hZSWATH	E2	AHVDALR	1	0.612233	0.58785	0.0243834
hZSWATH	B9	AHVDALR	1	0.5875	0.5878	0.00030005
hZsSWATH	A3	AHVDALR	1	0.573573	0.573806	0.00023335
hZsSWATH	D8	AHVDALR	1	0.573556	0.57379	0.00023335
hZsSWATH	D3	AHVDALR	1	0.573573	0.573806	0.00023335
hZsSWATH	D1	AHVDALR	1	0.573573	0.573795	0.00022227
hZsSWATH	C9	AHVDALR	1	0.573573	0.573795	0.00022227
hZsSWATH	E6	AHVDALR	1	0.573573	0.573795	0.00022227
hZsSWATH	A2	AHVDALR	1	0.573556	0.57379	0.00023335
hZsSWATH	B7	AHVDALR	1	0.573573	0.573795	0.00022227
hZsSWATH	B8	AHVDALR	1	0.573573	0.573795	0.00022227
hZsSWATH	E9	AHVDALR	1	0.573556	0.560962	0.0125945
hZsSWATH	E5	AHVDALR	1	0.58639	0.586612	0.00022227
hZsSWATH	E4	AHVDALR	1	0.573573	0.573795	0.00022227
hZsSWATH	D9	AHVDALR	1	0.573573	0.573806	0.00023335
hZsSWATH	C2	AHVDALR	1	0.573573	0.573795	0.00022227
hZsSWATH	E8	AHVDALR	1	0.573573	0.573806	0.00023335
hZsSWATH	A6	AHVDALR	1	0.573556	0.573779	0.00022221
hZsSWATH	D4	AHVDALR	1	0.573573	0.573795	0.00022227
hZsSWATH	A4	AHVDALR	1	0.573573	0.573795	0.00022227
hZsSWATH	E3	AHVDALR	1	0.573573	0.573806	0.00023335
hZsSWATH	B4	AHVDALR	1	0.573573	0.573795	0.00022227
hZsSWATH	C4	AHVDALR	1	0.573573	0.573806	0.00023335
hZsSWATH	B5	AHVDALR	1	0.573573	0.573795	0.00022227
hZsSWATH	C3	AHVDALR	1	0.573573	0.573795	0.00022227
hZsSWATH	A7	AHVDALR	1	0.573573	0.573795	0.00022227
hZsSWATH	C7	AHVDALR	1	0.573656	0.57389	0.00023335
hZsSWATH	A1	AHVDALR	1	0.573573	0.573806	0.00023335
hZsSWATH	D6	AHVDALR	1	0.573573	0.573795	0.00022227
hZsSWATH	E7	AHVDALR	1	0.573656	0.573879	0.00022227
hZsSWATH	C5	AHVDALR	1	0.573573	0.573806	0.00023335
hZsSWATH	A9	AHVDALR	1	0.573573	0.573806	0.00023335
hZsSWATH	D2	AHVDALR	1	0.573573	0.560962	0.0126111
hZsSWATH	B3	AHVDALR	1	0.573573	0.573795	0.00022227
hZsSWATH	A5	AHVDALR	1	0.573573	0.573795	0.00022227
hZsSWATH	C8	AHVDALR	1	0.573573	0.573806	0.00023335
hZsSWATH	A8	AHVDALR	1	0.573573	0.573795	0.00022227
hZsSWATH	B2	AHVDALR	1	0.560756	0.560979	0.00022227
hZsSWATH	B6	AHVDALR	1	0.573556	0.57379	0.00023335
hZsSWATH	D7	AHVDALR	1	0.573556	0.573779	0.00022221
hZsSWATH	C1	AHVDALR	1	0.573573	0.573795	0.00022227
hZsSWATH	B1	AHVDALR	1	0.573573	0.573795	0.00022227
hZsSWATH	D5	AHVDALR	1	0.573573	0.573795	0.00022227
hZsSWATH	E1	AHVDALR	1	0.573573	0.573806	0.00023335
hZsSWATH	C6	AHVDALR	1	0.560756	0.573806	0.01305
hZsSWATH	E2	AHVDALR	1	0.573573	0.573795	0.00022227
hZsSWATH	B9	AHVDALR	1	0.573573	0.573795	0.00022227
hZSWATH	D4	AHVDALR	1		0.612433
hZSWATH	B1	AHVDALR	1		0.587833
hZSWATH	A3	AIGYLNTGYQR	2	1.41852	1.41882	0.00030005
hZSWATH	D8	AIGYLNTGYQR	2	1.41853	1.41883	0.00030005
hZSWATH	D3	AIGYLNTGYQR	2	1.41863	1.41893	0.00030005
hZSWATH	D1	AIGYLNTGYQR	2	1.41855	1.41883	0.00028336
hZSWATH	C9	AIGYLNTGYQR	2	1.41853	1.41883	0.00030005
hZSWATH	E6	AIGYLNTGYQR	2	1.41853	1.41882	0.00028336
hZSWATH	A2	AIGYLNTGYQR	2	1.41857	1.41887	0.00029993
hZSWATH	B7	AIGYLNTGYQR	2	1.41857	1.41887	0.00029993
hZSWATH	B8	AIGYLNTGYQR	2	1.41857	1.41887	0.00029993
hZSWATH	E9	AIGYLNTGYQR	2	1.41855	1.41885	0.00029993
hZSWATH	E5	AIGYLNTGYQR	2	1.41868	1.41897	0.00028336
hZSWATH	E4	AIGYLNTGYQR	2	1.4186	1.4189	0.00030005
hZSWATH	D9	AIGYLNTGYQR	2	1.41853	1.41883	0.00030005
hZSWATH	C2	AIGYLNTGYQR	2	1.41865	1.41895	0.00029993
hZSWATH	E8	AIGYLNTGYQR	2	1.41855	1.41885	0.00029993
hZSWATH	A6	AIGYLNTGYQR	2	1.4186	1.4189	0.00030005
hZSWATH	D4	AIGYLNTGYQR	2	1.41855	1.41885	0.00029993
hZSWATH	A4	AIGYLNTGYQR	2	1.41865	1.41893	0.00028336
hZSWATH	E3	AIGYLNTGYQR	2	1.41855	1.41883	0.00028336
hZSWATH	B4	AIGYLNTGYQR	2	1.41847	1.41877	0.00029993
hZSWATH	C4	AIGYLNTGYQR	2	1.41857	1.41887	0.00029993
hZSWATH	B5	AIGYLNTGYQR	2	1.4186	1.41888	0.00028336
hZSWATH	C3	AIGYLNTGYQR	2	1.4186	1.41888	0.00028336
hZSWATH	A7	AIGYLNTGYQR	2	1.4185	1.4188	0.00030005
hZSWATH	C7	AIGYLNTGYQR	2	1.41855	1.41883	0.00028336
hZSWATH	A1	AIGYLNTGYQR	2	1.41868	1.41897	0.00028336
hZSWATH	D6	AIGYLNTGYQR	2	1.41853	1.41883	0.00030005
hZSWATH	E7	AIGYLNTGYQR	2	1.41855	1.41885	0.00029993
hZSWATH	C5	AIGYLNTGYQR	2	1.41853	1.41882	0.00028336
hZSWATH	A9	AIGYLNTGYQR	2	1.4187	1.41898	0.00028336
hZSWATH	D2	AIGYLNTGYQR	2	1.41852	1.4188	0.00028336
hZSWATH	B3	AIGYLNTGYQR	2	1.41858	1.41888	0.00030005
hZSWATH	A5	AIGYLNTGYQR	2	1.41863	1.41893	0.00030005
hZSWATH	C8	AIGYLNTGYQR	2	1.41852	1.4188	0.00028336
hZSWATH	A8	AIGYLNTGYQR	2	1.41867	1.41895	0.00028324
hZSWATH	B2	AIGYLNTGYQR	2	1.41868	1.41898	0.00030005
hZSWATH	B6	AIGYLNTGYQR	2	1.41843	1.41872	0.00028336
hZSWATH	D7	AIGYLNTGYQR	2	1.41855	1.41885	0.00029993
hZSWATH	C1	AIGYLNTGYQR	2	1.41872	1.419	0.00028336
hZSWATH	B1	AIGYLNTGYQR	2	1.41867	1.41897	0.00029993
hZSWATH	D5	AIGYLNTGYQR	2	1.4186	1.4189	0.00030005
hZSWATH	E1	AIGYLNTGYQR	2	1.41855	1.41885	0.00029993
hZSWATH	C6	AIGYLNTGYQR	2	1.41853	1.41883	0.00030005
hZSWATH	E2	AIGYLNTGYQR	2	1.41857	1.41887	0.00029993
hZSWATH	B9	AIGYLNTGYQR	2	1.41857	1.41885	0.00028324
hZsSWATH	A3	AIGYLNTGYQR	2	1.37777	1.37788	0.0001111
hZsSWATH	D8	AIGYLNTGYQR	2	1.39059	1.3907	0.0001111
hZsSWATH	D3	AIGYLNTGYQR	2	1.37784	1.37795	0.0001111
hZsSWATH	D1	AIGYLNTGYQR	2	1.39059	1.3907	0.0001111
hZsSWATH	C9	AIGYLNTGYQR	2	1.39059	1.3907	0.0001111
hZsSWATH	E6	AIGYLNTGYQR	2	1.39061	1.39072	0.0001111
hZsSWATH	A2	AIGYLNTGYQR	2	1.39071	1.39082	0.0001111
hZsSWATH	B7	AIGYLNTGYQR	2	1.39069	1.3908	0.0001111
hZsSWATH	B8	AIGYLNTGYQR	2	1.37777	1.37788	0.0001111
hZsSWATH	E9	AIGYLNTGYQR	2	1.37776	1.37787	0.0001111
hZsSWATH	E5	AIGYLNTGYQR	2	1.39059	1.3907	0.0001111
hZsSWATH	E4	AIGYLNTGYQR	2	1.37777	1.37788	0.0001111
hZsSWATH	D9	AIGYLNTGYQR	2	1.39059	1.3907	0.0001111
hZsSWATH	C2	AIGYLNTGYQR	2	1.37777	1.37788	0.0001111
hZsSWATH	E8	AIGYLNTGYQR	2	1.3906	1.3907	0.00010002
hZsSWATH	A6	AIGYLNTGYQR	2	1.39059	1.3907	0.0001111
hZsSWATH	D4	AIGYLNTGYQR	2	1.39061	1.39072	0.0001111
hZsSWATH	A4	AIGYLNTGYQR	2	1.37777	1.37788	0.0001111
hZsSWATH	E3	AIGYLNTGYQR	2	1.37777	1.37788	0.0001111
hZsSWATH	B4	AIGYLNTGYQR	2	1.39059	1.3907	0.0001111
hZsSWATH	C4	AIGYLNTGYQR	2	1.37777	1.37788	0.0001111
hZsSWATH	B5	AIGYLNTGYQR	2	1.37777	1.37788	0.0001111
hZsSWATH	C3	AIGYLNTGYQR	2	1.37777	1.37788	0.0001111
hZsSWATH	A7	AIGYLNTGYQR	2	1.39059	1.37788	0.0127056
hZsSWATH	C7	AIGYLNTGYQR	2	1.39082	1.39093	0.00011122
hZsSWATH	A1	AIGYLNTGYQR	2	1.39059	1.3907	0.0001111
hZsSWATH	D6	AIGYLNTGYQR	2	1.39061	1.39072	0.0001111
hZsSWATH	E7	AIGYLNTGYQR	2	1.39081	1.39092	0.0001111
hZsSWATH	C5	AIGYLNTGYQR	2	1.39059	1.3907	0.0001111
hZsSWATH	A9	AIGYLNTGYQR	2	1.37779	1.3779	0.0001111
hZsSWATH	D2	AIGYLNTGYQR	2	1.39059	1.3907	0.0001111
hZsSWATH	B3	AIGYLNTGYQR	2	1.39059	1.3907	0.0001111
hZsSWATH	A5	AIGYLNTGYQR	2	1.39059	1.3907	0.0001111
hZsSWATH	C8	AIGYLNTGYQR	2	1.39061	1.39072	0.0001111
hZsSWATH	A8	AIGYLNTGYQR	2	1.39059	1.3907	0.0001111
hZsSWATH	B2	AIGYLNTGYQR	2	1.39059	1.3907	0.0001111
hZsSWATH	B6	AIGYLNTGYQR	2	1.39059	1.37787	0.0127222
hZsSWATH	D7	AIGYLNTGYQR	2	1.39062	1.39073	0.0001111
hZsSWATH	C1	AIGYLNTGYQR	2	1.37779	1.3779	0.0001111
hZsSWATH	B1	AIGYLNTGYQR	2	1.39061	1.39072	0.0001111
hZsSWATH	D5	AIGYLNTGYQR	2	1.37777	1.3907	0.0129278
hZsSWATH	E1	AIGYLNTGYQR	2	1.39061	1.39072	0.0001111
hZsSWATH	C6	AIGYLNTGYQR	2	1.39059	1.37788	0.0127056
hZsSWATH	E2	AIGYLNTGYQR	2	1.39059	1.3907	0.0001111
hZsSWATH	B9	AIGYLNTGYQR	2	1.37777	1.37788	0.0001111
hZSWATH	A3	ALDFAVGEYNK	2	1.68887	1.68915	0.00028336
hZSWATH	D8	ALDFAVGEYNK	2	1.68888	1.68917	0.00028336
hZSWATH	D3	ALDFAVGEYNK	2	1.68903	1.68932	0.00028324
hZSWATH	D1	ALDFAVGEYNK	2	1.68887	1.68917	0.00030005
hZSWATH	C9	ALDFAVGEYNK	2	1.68887	1.68917	0.00030005
hZSWATH	E6	ALDFAVGEYNK	2	1.68885	1.68913	0.00028324
hZSWATH	A2	ALDFAVGEYNK	2	1.68897	1.68927	0.00030005
hZSWATH	B7	ALDFAVGEYNK	2	1.68892	1.6892	0.00028336
hZSWATH	B8	ALDFAVGEYNK	2	1.68893	1.68923	0.00029993
hZSWATH	E9	ALDFAVGEYNK	2	1.6889	1.68918	0.00028336
hZSWATH	E4	ALDFAVGEYNK	2	1.68892	1.6892	0.00028336
hZSWATH	D9	ALDFAVGEYNK	2	1.68885	1.68915	0.00029993
hZSWATH	C2	ALDFAVGEYNK	2	1.68902	1.6893	0.00028324
hZSWATH	E8	ALDFAVGEYNK	2	1.68892	1.6892	0.00028336
hZSWATH	A6	ALDFAVGEYNK	2	1.68895	1.68923	0.00028336
hZSWATH	D4	ALDFAVGEYNK	2	1.68898	1.68927	0.00028336
hZSWATH	A4	ALDFAVGEYNK	2	1.68898	1.68928	0.00030005
hZSWATH	E3	ALDFAVGEYNK	2	1.68893	1.68923	0.00029993
hZSWATH	B4	ALDFAVGEYNK	2	1.68887	1.68915	0.00028336
hZSWATH	C4	ALDFAVGEYNK	2	1.68892	1.6892	0.00028336
hZSWATH	C3	ALDFAVGEYNK	2	1.68893	1.68922	0.00028324
hZSWATH	A7	ALDFAVGEYNK	2	1.68885	1.68913	0.00028324
hZSWATH	C7	ALDFAVGEYNK	2	1.68888	1.68918	0.00030005
hZSWATH	A1	ALDFAVGEYNK	2	1.68902	1.68932	0.00029993
hZSWATH	D6	ALDFAVGEYNK	2	1.68887	1.68917	0.00030005
hZSWATH	E7	ALDFAVGEYNK	2	1.68887	1.68915	0.00028336
hZSWATH	C5	ALDFAVGEYNK	2	1.68887	1.68915	0.00028336
hZSWATH	A9	ALDFAVGEYNK	2	1.68905	1.68933	0.00028336
hZSWATH	D2	ALDFAVGEYNK	2	1.68885	1.68913	0.00028324
hZSWATH	B3	ALDFAVGEYNK	2	1.68895	1.68923	0.00028336
hZSWATH	A5	ALDFAVGEYNK	2	1.68898	1.68927	0.00028336
hZSWATH	C8	ALDFAVGEYNK	2	1.68885	1.68915	0.00029993
hZSWATH	A8	ALDFAVGEYNK	2	1.68897	1.68927	0.00030005
hZSWATH	B2	ALDFAVGEYNK	2	1.68907	1.68935	0.00028336
hZSWATH	B6	ALDFAVGEYNK	2	1.68878	1.68908	0.00030005
hZSWATH	D7	ALDFAVGEYNK	2	1.68888	1.68917	0.00028336
hZSWATH	C1	ALDFAVGEYNK	2	1.68903	1.68933	0.00029993
hZSWATH	B1	ALDFAVGEYNK	2	1.68903	1.68932	0.00028324
hZSWATH	D5	ALDFAVGEYNK	2	1.68893	1.68922	0.00028324
hZSWATH	E1	ALDFAVGEYNK	2	1.68897	1.68927	0.00030005
hZSWATH	C6	ALDFAVGEYNK	2	1.68892	1.6892	0.00028336
hZSWATH	E2	ALDFAVGEYNK	2	1.6889	1.6892	0.00030005
hZSWATH	B9	ALDFAVGEYNK	2	1.68888	1.68917	0.00028336
hZsSWATH	A3	ALDFAVGEYNK	2	1.65947	1.65956	8.893e-05
hZsSWATH	D8	ALDFAVGEYNK	2	1.65947	1.65956	8.893e-05
hZsSWATH	D3	ALDFAVGEYNK	2	1.65958	1.65967	8.8811e-05
hZsSWATH	D1	ALDFAVGEYNK	2	1.65947	1.65956	8.893e-05
hZsSWATH	C9	ALDFAVGEYNK	2	1.65947	1.65956	8.893e-05
hZsSWATH	E6	ALDFAVGEYNK	2	1.65948	1.65957	8.8931e-05
hZsSWATH	A2	ALDFAVGEYNK	2	1.65962	1.65971	8.8931e-05
hZsSWATH	B7	ALDFAVGEYNK	2	1.65962	1.65971	8.8931e-05
hZsSWATH	B8	ALDFAVGEYNK	2	1.65948	1.65957	8.8931e-05
hZsSWATH	E9	ALDFAVGEYNK	2	1.65945	1.65954	8.893e-05
hZsSWATH	E5	ALDFAVGEYNK	2	1.65952	1.65961	8.893e-05
hZsSWATH	E4	ALDFAVGEYNK	2	1.65947	1.65956	8.893e-05
hZsSWATH	D9	ALDFAVGEYNK	2	1.65947	1.65956	8.893e-05
hZsSWATH	C2	ALDFAVGEYNK	2	1.65947	1.65956	8.893e-05
hZsSWATH	E8	ALDFAVGEYNK	2	1.65947	1.65956	8.893e-05
hZsSWATH	A6	ALDFAVGEYNK	2	1.65947	1.65956	8.893e-05
hZsSWATH	D4	ALDFAVGEYNK	2	1.65948	1.65957	8.8931e-05
hZsSWATH	A4	ALDFAVGEYNK	2	1.65947	1.65956	8.893e-05
hZsSWATH	E3	ALDFAVGEYNK	2	1.65947	1.65956	8.893e-05
hZsSWATH	B4	ALDFAVGEYNK	2	1.65947	1.65956	8.893e-05
hZsSWATH	C4	ALDFAVGEYNK	2	1.65947	1.65956	8.893e-05
hZsSWATH	B5	ALDFAVGEYNK	2	1.65947	1.65956	8.893e-05
hZsSWATH	C3	ALDFAVGEYNK	2	1.64667	1.65957	0.0129056
hZsSWATH	A7	ALDFAVGEYNK	2	1.67228	1.65956	0.0127277
hZsSWATH	C7	ALDFAVGEYNK	2	1.65973	1.65982	8.893e-05
hZsSWATH	A1	ALDFAVGEYNK	2	1.65947	1.65956	8.893e-05
hZsSWATH	D6	ALDFAVGEYNK	2	1.65948	1.65957	8.8931e-05
hZsSWATH	E7	ALDFAVGEYNK	2	1.65972	1.65981	8.893e-05
hZsSWATH	C5	ALDFAVGEYNK	2	1.65947	1.65956	8.893e-05
hZsSWATH	A9	ALDFAVGEYNK	2	1.65948	1.65957	8.8931e-05
hZsSWATH	D2	ALDFAVGEYNK	2	1.67228	1.65956	0.0127277
hZsSWATH	B3	ALDFAVGEYNK	2	1.65947	1.65956	8.893e-05
hZsSWATH	A5	ALDFAVGEYNK	2	1.65948	1.65957	8.8931e-05
hZsSWATH	C8	ALDFAVGEYNK	2	1.65949	1.65957	7.7844e-05
hZsSWATH	A8	ALDFAVGEYNK	2	1.65947	1.65956	8.893e-05
hZsSWATH	B2	ALDFAVGEYNK	2	1.65947	1.65956	8.893e-05
hZsSWATH	B6	ALDFAVGEYNK	2	1.65947	1.65956	8.893e-05
hZsSWATH	D7	ALDFAVGEYNK	2	1.65952	1.65961	8.893e-05
hZsSWATH	C1	ALDFAVGEYNK	2	1.65948	1.65957	8.8931e-05
hZsSWATH	B1	ALDFAVGEYNK	2	1.65953	1.65962	8.893e-05
hZsSWATH	D5	ALDFAVGEYNK	2	1.65947	1.65956	8.893e-05
hZsSWATH	E1	ALDFAVGEYNK	2	1.65952	1.65961	8.893e-05
hZsSWATH	C6	ALDFAVGEYNK	2	1.65947	1.65956	8.893e-05
hZsSWATH	E2	ALDFAVGEYNK	2	1.65947	1.65956	8.893e-05
hZsSWATH	B9	ALDFAVGEYNK	2	1.65948	1.65957	8.8931e-05
hZSWATH	E5	ALDFAVGEYNK	2		1.6893
hZSWATH	B5	ALDFAVGEYNK	2		1.68923
hZSWATH	A3	ALLAFQESK	2	1.58415	1.58443	0.00028336
hZSWATH	D8	ALLAFQESK	2	1.58415	1.58445	0.00030005
hZSWATH	D3	ALLAFQESK	2	1.58433	1.58462	0.00028336
hZSWATH	D1	ALLAFQESK	2	1.58417	1.58445	0.00028336
hZSWATH	C9	ALLAFQESK	2	1.58415	1.58445	0.00030005
hZSWATH	E6	ALLAFQESK	2	1.58413	1.58443	0.00029993
hZSWATH	A2	ALLAFQESK	2	1.5842	1.5845	0.00029993
hZSWATH	B7	ALLAFQESK	2	1.5842	1.5845	0.00029993
hZSWATH	B8	ALLAFQESK	2	1.5842	1.5845	0.00029993
hZSWATH	E9	ALLAFQESK	2	1.58418	1.58447	0.00028336
hZSWATH	E5	ALLAFQESK	2	1.5843	1.58458	0.00028324
hZSWATH	E4	ALLAFQESK	2	1.58422	1.5845	0.00028324
hZSWATH	D9	ALLAFQESK	2	1.58415	1.58443	0.00028336
hZSWATH	C2	ALLAFQESK	2	1.5843	1.5846	0.00029993
hZSWATH	E8	ALLAFQESK	2	1.5842	1.5845	0.00029993
hZSWATH	A6	ALLAFQESK	2	1.58423	1.58452	0.00028336
hZSWATH	D4	ALLAFQESK	2	1.58422	1.58452	0.00029993
hZSWATH	A4	ALLAFQESK	2	1.58428	1.58458	0.00029993
hZSWATH	E3	ALLAFQESK	2	1.58418	1.58448	0.00030005
hZSWATH	B4	ALLAFQESK	2	1.58412	1.58442	0.00029993
hZSWATH	C4	ALLAFQESK	2	1.58422	1.5845	0.00028324
hZSWATH	B5	ALLAFQESK	2	1.58422	1.5845	0.00028324
hZSWATH	C3	ALLAFQESK	2	1.58422	1.5845	0.00028324
hZSWATH	A7	ALLAFQESK	2	1.58412	1.58442	0.00029993
hZSWATH	C7	ALLAFQESK	2	1.58417	1.58445	0.00028336
hZSWATH	A1	ALLAFQESK	2	1.5843	1.5846	0.00029993
hZSWATH	D6	ALLAFQESK	2	1.58417	1.58445	0.00028336
hZSWATH	E7	ALLAFQESK	2	1.58417	1.58445	0.00028336
hZSWATH	C5	ALLAFQESK	2	1.58415	1.58443	0.00028336
hZSWATH	A9	ALLAFQESK	2	1.58435	1.58463	0.00028336
hZSWATH	D2	ALLAFQESK	2	1.58413	1.58442	0.00028324
hZSWATH	B3	ALLAFQESK	2	1.58423	1.58452	0.00028336
hZSWATH	A5	ALLAFQESK	2	1.58427	1.58457	0.00030005
hZSWATH	C8	ALLAFQESK	2	1.58413	1.58442	0.00028324
hZSWATH	A8	ALLAFQESK	2	1.58427	1.58455	0.00028336
hZSWATH	B2	ALLAFQESK	2	1.58435	1.58463	0.00028336
hZSWATH	B6	ALLAFQESK	2	1.58408	1.58437	0.00028336
hZSWATH	D7	ALLAFQESK	2	1.58418	1.58447	0.00028336
hZSWATH	C1	ALLAFQESK	2	1.58433	1.58462	0.00028336
hZSWATH	B1	ALLAFQESK	2	1.58432	1.5846	0.00028336
hZSWATH	D5	ALLAFQESK	2	1.58423	1.58452	0.00028336
hZSWATH	E1	ALLAFQESK	2	1.58422	1.5845	0.00028324
hZSWATH	C6	ALLAFQESK	2	1.5842	1.58448	0.00028336
hZSWATH	E2	ALLAFQESK	2	1.5842	1.58448	0.00028336
hZSWATH	B9	ALLAFQESK	2	1.58417	1.58447	0.00030005
hZsSWATH	A3	ALLAFQESK	2	1.55447	1.55457	0.00010002
hZsSWATH	D8	ALLAFQESK	2	1.55446	1.55454	8.893e-05
hZsSWATH	D3	ALLAFQESK	2	1.55457	1.55466	8.893e-05
hZsSWATH	D1	ALLAFQESK	2	1.55447	1.55457	0.00010002
hZsSWATH	C9	ALLAFQESK	2	1.55447	1.55456	8.8931e-05
hZsSWATH	E6	ALLAFQESK	2	1.55449	1.55458	8.8811e-05
hZsSWATH	A2	ALLAFQESK	2	1.55461	1.55471	0.00010002
hZsSWATH	B7	ALLAFQESK	2	1.55459	1.55468	8.8811e-05
hZsSWATH	B8	ALLAFQESK	2	1.55449	1.55459	0.00010002
hZsSWATH	E9	ALLAFQESK	2	1.55446	1.55454	8.893e-05
hZsSWATH	E5	ALLAFQESK	2	1.55449	1.55459	0.00010002
hZsSWATH	E4	ALLAFQESK	2	1.55447	1.55456	8.8931e-05
hZsSWATH	D9	ALLAFQESK	2	1.55447	1.55457	0.00010002
hZsSWATH	C2	ALLAFQESK	2	1.55447	1.55457	0.00010002
hZsSWATH	E8	ALLAFQESK	2	1.55447	1.55457	0.00010002
hZsSWATH	A6	ALLAFQESK	2	1.55447	1.55456	8.8931e-05
hZsSWATH	D4	ALLAFQESK	2	1.55449	1.55458	8.8811e-05
hZsSWATH	A4	ALLAFQESK	2	1.55447	1.55457	0.00010002
hZsSWATH	E3	ALLAFQESK	2	1.55447	1.55456	8.8931e-05
hZsSWATH	B4	ALLAFQESK	2	1.55447	1.55456	8.8931e-05
hZsSWATH	C4	ALLAFQESK	2	1.55447	1.55457	0.00010002
hZsSWATH	B5	ALLAFQESK	2	1.55447	1.55456	8.8931e-05
hZsSWATH	C3	ALLAFQESK	2	1.55449	1.55459	0.00010002
hZsSWATH	A7	ALLAFQESK	2	1.55448	1.55456	7.7844e-05
hZsSWATH	C7	ALLAFQESK	2	1.55472	1.55482	0.00010002
hZsSWATH	A1	ALLAFQESK	2	1.55447	1.55457	0.00010002
hZsSWATH	D6	ALLAFQESK	2	1.55449	1.55458	8.8811e-05
hZsSWATH	E7	ALLAFQESK	2	1.55471	1.55479	8.893e-05
hZsSWATH	C5	ALLAFQESK	2	1.55447	1.55457	0.00010002
hZsSWATH	A9	ALLAFQESK	2	1.55449	1.55458	8.8811e-05
hZsSWATH	D2	ALLAFQESK	2	1.55447	1.55456	8.8931e-05
hZsSWATH	B3	ALLAFQESK	2	1.55447	1.55457	0.00010002
hZsSWATH	A5	ALLAFQESK	2	1.55447	1.55456	8.8931e-05
hZsSWATH	C8	ALLAFQESK	2	1.55449	1.55459	0.00010002
hZsSWATH	A8	ALLAFQESK	2	1.55447	1.55456	8.8931e-05
hZsSWATH	B2	ALLAFQESK	2	1.55447	1.55457	0.00010002
hZsSWATH	B6	ALLAFQESK	2	1.55447	1.55456	8.8931e-05
hZsSWATH	D7	ALLAFQESK	2	1.55452	1.55461	8.893e-05
hZsSWATH	C1	ALLAFQESK	2	1.55449	1.55458	8.8811e-05
hZsSWATH	B1	ALLAFQESK	2	1.55451	1.55459	8.8811e-05
hZsSWATH	D5	ALLAFQESK	2	1.55447	1.55457	0.00010002
hZsSWATH	E1	ALLAFQESK	2	1.55451	1.55461	0.00010002
hZsSWATH	C6	ALLAFQESK	2	1.55447	1.55457	0.00010002
hZsSWATH	E2	ALLAFQESK	2	1.55447	1.55456	8.8931e-05
hZsSWATH	B9	ALLAFQESK	2	1.55447	1.55456	8.8931e-05
hZSWATH	A3	ALNHLPLEYNSALYSR	3	1.81273	1.81273	0
hZSWATH	D8	ALNHLPLEYNSALYSR	3	1.8374	1.8374	0
hZSWATH	D3	ALNHLPLEYNSALYSR	3	1.83755	1.83755	0
hZSWATH	D1	ALNHLPLEYNSALYSR	3	1.83738	1.81272	0.0246667
hZSWATH	C9	ALNHLPLEYNSALYSR	3	1.83738	1.83738	0
hZSWATH	E6	ALNHLPLEYNSALYSR	3	1.8127	1.8127	0
hZSWATH	A2	ALNHLPLEYNSALYSR	3	1.83747	1.83747	0
hZSWATH	B7	ALNHLPLEYNSALYSR	3	1.83742	1.83742	0
hZSWATH	B8	ALNHLPLEYNSALYSR	3	1.83745	1.83745	0
hZSWATH	E9	ALNHLPLEYNSALYSR	3	1.83743	1.83743	0
hZSWATH	E5	ALNHLPLEYNSALYSR	3	1.81285	1.8375	0.02465
hZSWATH	E4	ALNHLPLEYNSALYSR	3	1.81275	1.81275	0
hZSWATH	D9	ALNHLPLEYNSALYSR	3	1.83737	1.83737	0
hZSWATH	C2	ALNHLPLEYNSALYSR	3	1.81288	1.83757	0.0246832
hZSWATH	E8	ALNHLPLEYNSALYSR	3	1.81277	1.81277	0
hZSWATH	A6	ALNHLPLEYNSALYSR	3	1.81282	1.83747	0.0246501
hZSWATH	D4	ALNHLPLEYNSALYSR	3	1.81283	1.83748	0.02465
hZSWATH	A4	ALNHLPLEYNSALYSR	3	1.8129	1.8129	0
hZSWATH	E3	ALNHLPLEYNSALYSR	3	1.83745	1.83745	0
hZSWATH	B4	ALNHLPLEYNSALYSR	3	1.83735	1.83735	0
hZSWATH	C4	ALNHLPLEYNSALYSR	3	1.83742	1.83742	0
hZSWATH	B5	ALNHLPLEYNSALYSR	3	1.83748	1.83748	0
hZSWATH	C3	ALNHLPLEYNSALYSR	3	1.83743	1.83743	0
hZSWATH	A7	ALNHLPLEYNSALYSR	3	1.8374	1.8374	0
hZSWATH	C7	ALNHLPLEYNSALYSR	3	1.81275	1.83742	0.0246667
hZSWATH	A1	ALNHLPLEYNSALYSR	3	1.83755	1.83755	0
hZSWATH	D6	ALNHLPLEYNSALYSR	3	1.83738	1.83738	0
hZSWATH	E7	ALNHLPLEYNSALYSR	3	1.8374	1.8374	0
hZSWATH	C5	ALNHLPLEYNSALYSR	3	1.83742	1.83742	0
hZSWATH	A9	ALNHLPLEYNSALYSR	3	1.81292	1.83757	0.02465
hZSWATH	D2	ALNHLPLEYNSALYSR	3	1.8127	1.83737	0.0246667
hZSWATH	B3	ALNHLPLEYNSALYSR	3	1.83748	1.81282	0.0246667
hZSWATH	A5	ALNHLPLEYNSALYSR	3	1.83748	1.83748	0
hZSWATH	C8	ALNHLPLEYNSALYSR	3	1.83742	1.83742	0
hZSWATH	A8	ALNHLPLEYNSALYSR	3	1.8375	1.8375	0
hZSWATH	B2	ALNHLPLEYNSALYSR	3	1.83757	1.83757	0
hZSWATH	B6	ALNHLPLEYNSALYSR	3	1.81265	1.8373	0.02465
hZSWATH	D7	ALNHLPLEYNSALYSR	3	1.83738	1.83738	0
hZSWATH	C1	ALNHLPLEYNSALYSR	3	1.83757	1.83757	0
hZSWATH	B1	ALNHLPLEYNSALYSR	3	1.81293	1.83758	0.02465
hZSWATH	D5	ALNHLPLEYNSALYSR	3	1.81278	1.81278	0
hZSWATH	E1	ALNHLPLEYNSALYSR	3	1.83748	1.83748	0
hZSWATH	C6	ALNHLPLEYNSALYSR	3	1.81277	1.81277	0
hZSWATH	E2	ALNHLPLEYNSALYSR	3	1.83742	1.83742	0
hZSWATH	B9	ALNHLPLEYNSALYSR	3	1.83738	1.81273	0.0246501
hZsSWATH	A3	ALNHLPLEYNSALYSR	3	1.78783	1.7879	6.6638e-05
hZsSWATH	D8	ALNHLPLEYNSALYSR	3	1.80063	1.8007	6.6638e-05
hZsSWATH	D3	ALNHLPLEYNSALYSR	3	1.80078	1.80085	6.6758e-05
hZsSWATH	D1	ALNHLPLEYNSALYSR	3	1.78781	1.8007	0.0128944
hZsSWATH	C9	ALNHLPLEYNSALYSR	3	1.80063	1.8007	6.6638e-05
hZsSWATH	E6	ALNHLPLEYNSALYSR	3	1.80067	1.7879	0.0127667
hZsSWATH	A2	ALNHLPLEYNSALYSR	3	1.80081	1.80088	7.7724e-05
hZsSWATH	B7	ALNHLPLEYNSALYSR	3	1.80082	1.80088	6.6638e-05
hZsSWATH	B8	ALNHLPLEYNSALYSR	3	1.80065	1.80072	6.6638e-05
hZsSWATH	E9	ALNHLPLEYNSALYSR	3	1.80062	1.8007	7.7724e-05
hZsSWATH	E5	ALNHLPLEYNSALYSR	3	1.80071	1.80078	7.7724e-05
hZsSWATH	E4	ALNHLPLEYNSALYSR	3	1.80065	1.80072	6.6638e-05
hZsSWATH	D9	ALNHLPLEYNSALYSR	3	1.78783	1.7879	6.6638e-05
hZsSWATH	C2	ALNHLPLEYNSALYSR	3	1.78782	1.80072	0.0128944
hZsSWATH	E8	ALNHLPLEYNSALYSR	3	1.78783	1.7879	6.6638e-05
hZsSWATH	A6	ALNHLPLEYNSALYSR	3	1.80065	1.80073	7.7725e-05
hZsSWATH	D4	ALNHLPLEYNSALYSR	3	1.80064	1.80072	7.7724e-05
hZsSWATH	A4	ALNHLPLEYNSALYSR	3	1.78783	1.7879	6.6638e-05
hZsSWATH	E3	ALNHLPLEYNSALYSR	3	1.78782	1.80072	0.0129
hZsSWATH	B4	ALNHLPLEYNSALYSR	3	1.80065	1.80072	6.6638e-05
hZsSWATH	C4	ALNHLPLEYNSALYSR	3	1.80064	1.7879	0.0127389
hZsSWATH	B5	ALNHLPLEYNSALYSR	3	1.80064	1.80072	7.7724e-05
hZsSWATH	C3	ALNHLPLEYNSALYSR	3	1.80065	1.7879	0.01275
hZsSWATH	A7	ALNHLPLEYNSALYSR	3	1.80062	1.8007	7.7724e-05
hZsSWATH	C7	ALNHLPLEYNSALYSR	3	1.80093	1.801	6.6638e-05
hZsSWATH	A1	ALNHLPLEYNSALYSR	3	1.78783	1.80072	0.0128833
hZsSWATH	D6	ALNHLPLEYNSALYSR	3	1.80064	1.80072	7.7724e-05
hZsSWATH	E7	ALNHLPLEYNSALYSR	3	1.81373	1.80098	0.01275
hZsSWATH	C5	ALNHLPLEYNSALYSR	3	1.80065	1.7879	0.01275
hZsSWATH	A9	ALNHLPLEYNSALYSR	3	1.80066	1.78792	0.0127388
hZsSWATH	D2	ALNHLPLEYNSALYSR	3	1.78781	1.80072	0.0129111
hZsSWATH	B3	ALNHLPLEYNSALYSR	3	1.80065	1.80073	7.7725e-05
hZsSWATH	A5	ALNHLPLEYNSALYSR	3	1.80065	1.80072	6.6638e-05
hZsSWATH	C8	ALNHLPLEYNSALYSR	3	1.80067	1.80074	7.7724e-05
hZsSWATH	A8	ALNHLPLEYNSALYSR	3	1.80065	1.80072	6.6638e-05
hZsSWATH	B2	ALNHLPLEYNSALYSR	3	1.78783	1.80072	0.0128833
hZsSWATH	B6	ALNHLPLEYNSALYSR	3	1.80062	1.8007	7.7724e-05
hZsSWATH	D7	ALNHLPLEYNSALYSR	3	1.80067	1.80075	7.7844e-05
hZsSWATH	C1	ALNHLPLEYNSALYSR	3	1.80066	1.78792	0.0127388
hZsSWATH	B1	ALNHLPLEYNSALYSR	3	1.80072	1.8008	7.7725e-05
hZsSWATH	D5	ALNHLPLEYNSALYSR	3	1.80065	1.80072	6.6638e-05
hZsSWATH	E1	ALNHLPLEYNSALYSR	3	1.80071	1.80078	7.7724e-05
hZsSWATH	C6	ALNHLPLEYNSALYSR	3	1.80064	1.80072	7.7724e-05
hZsSWATH	E2	ALNHLPLEYNSALYSR	3	1.80065	1.80072	6.6638e-05
hZsSWATH	B9	ALNHLPLEYNSALYSR	3	1.80065	1.80073	7.7725e-05
hZSWATH	A3	ALQEYAAK	2	0.81695	0.817233	0.0002833
hZSWATH	D8	ALQEYAAK	2	0.816933	0.817217	0.00028336
hZSWATH	D3	ALQEYAAK	2	0.817067	0.81735	0.0002833
hZSWATH	D1	ALQEYAAK	2	0.816933	0.817217	0.00028336
hZSWATH	E6	ALQEYAAK	2	0.8169	0.8172	0.00029999
hZSWATH	A2	ALQEYAAK	2	0.816933	0.817233	0.00029999
hZSWATH	B7	ALQEYAAK	2	0.816983	0.817267	0.0002833
hZSWATH	B8	ALQEYAAK	2	0.816867	0.817167	0.00029999
hZSWATH	E9	ALQEYAAK	2	0.816917	0.8172	0.00028336
hZSWATH	E5	ALQEYAAK	2	0.817017	0.8173	0.00028336
hZSWATH	E4	ALQEYAAK	2	0.816983	0.817267	0.0002833
hZSWATH	D9	ALQEYAAK	2	0.8169	0.817183	0.0002833
hZSWATH	C2	ALQEYAAK	2	0.816983	0.817267	0.0002833
hZSWATH	E8	ALQEYAAK	2	0.81695	0.81725	0.00029999
hZSWATH	A6	ALQEYAAK	2	0.816883	0.817167	0.00028336
hZSWATH	D4	ALQEYAAK	2	0.816917	0.817217	0.00030005
hZSWATH	A4	ALQEYAAK	2	0.817017	0.817317	0.00029999
hZSWATH	E3	ALQEYAAK	2	0.81695	0.81725	0.00029999
hZSWATH	B4	ALQEYAAK	2	0.816883	0.817183	0.00029999
hZSWATH	C4	ALQEYAAK	2	0.8169	0.817183	0.0002833
hZSWATH	C3	ALQEYAAK	2	0.816967	0.817267	0.00029999
hZSWATH	A7	ALQEYAAK	2	0.8169	0.8172	0.00029999
hZSWATH	C7	ALQEYAAK	2	0.816917	0.817217	0.00030005
hZSWATH	A1	ALQEYAAK	2	0.816967	0.817267	0.00029999
hZSWATH	D6	ALQEYAAK	2	0.816967	0.817267	0.00029999
hZSWATH	E7	ALQEYAAK	2	0.816917	0.8172	0.00028336
hZSWATH	C5	ALQEYAAK	2	0.816917	0.817217	0.00030005
hZSWATH	A9	ALQEYAAK	2	0.817033	0.817333	0.00029999
hZSWATH	D2	ALQEYAAK	2	0.816917	0.8172	0.00028336
hZSWATH	B3	ALQEYAAK	2	0.81695	0.817233	0.0002833
hZSWATH	A5	ALQEYAAK	2	0.817033	0.817333	0.00029999
hZSWATH	C8	ALQEYAAK	2	0.816933	0.817217	0.00028336
hZSWATH	A8	ALQEYAAK	2	0.816933	0.817233	0.00029999
hZSWATH	B2	ALQEYAAK	2	0.817	0.817283	0.00028336
hZSWATH	B6	ALQEYAAK	2	0.816867	0.81715	0.0002833
hZSWATH	D7	ALQEYAAK	2	0.8169	0.817183	0.0002833
hZSWATH	C1	ALQEYAAK	2	0.8171	0.817383	0.00028336
hZSWATH	B1	ALQEYAAK	2	0.817033	0.817317	0.0002833
hZSWATH	D5	ALQEYAAK	2	0.816917	0.8172	0.00028336
hZSWATH	E1	ALQEYAAK	2	0.817	0.817283	0.00028336
hZSWATH	C6	ALQEYAAK	2	0.816933	0.817233	0.00029999
hZSWATH	E2	ALQEYAAK	2	0.817	0.8173	0.00030005
hZSWATH	B9	ALQEYAAK	2	0.816933	0.817217	0.00028336
hZsSWATH	A3	ALQEYAAK	2	0.784067	0.784156	8.8871e-05
hZsSWATH	D8	ALQEYAAK	2	0.784067	0.784156	8.8871e-05
hZsSWATH	D3	ALQEYAAK	2	0.784067	0.784156	8.8871e-05
hZsSWATH	D1	ALQEYAAK	2	0.784067	0.784156	8.8871e-05
hZsSWATH	C9	ALQEYAAK	2	0.784067	0.784156	8.8871e-05
hZsSWATH	E6	ALQEYAAK	2	0.784083	0.784172	8.893e-05
hZsSWATH	A2	ALQEYAAK	2	0.796917	0.784172	0.0127444
hZsSWATH	B7	ALQEYAAK	2	0.784067	0.784156	8.8871e-05
hZsSWATH	B8	ALQEYAAK	2	0.784083	0.784183	0.00010002
hZsSWATH	E9	ALQEYAAK	2	0.77125	0.784156	0.0129055
hZsSWATH	E5	ALQEYAAK	2	0.784067	0.784156	8.8871e-05
hZsSWATH	E4	ALQEYAAK	2	0.784067	0.784156	8.8871e-05
hZsSWATH	D9	ALQEYAAK	2	0.784078	0.784167	8.887e-05
hZsSWATH	C2	ALQEYAAK	2	0.784067	0.784156	8.8871e-05
hZsSWATH	E8	ALQEYAAK	2	0.784067	0.784156	8.8871e-05
hZsSWATH	A6	ALQEYAAK	2	0.784067	0.784156	8.8871e-05
hZsSWATH	D4	ALQEYAAK	2	0.784083	0.784172	8.893e-05
hZsSWATH	A4	ALQEYAAK	2	0.784067	0.784167	9.9957e-05
hZsSWATH	E3	ALQEYAAK	2	0.784083	0.784172	8.893e-05
hZsSWATH	B4	ALQEYAAK	2	0.784067	0.784167	9.9957e-05
hZsSWATH	C4	ALQEYAAK	2	0.784067	0.784156	8.8871e-05
hZsSWATH	B5	ALQEYAAK	2	0.784083	0.784172	8.893e-05
hZsSWATH	C3	ALQEYAAK	2	0.784078	0.784156	7.7784e-05
hZsSWATH	A7	ALQEYAAK	2	0.784067	0.784156	8.8871e-05
hZsSWATH	C7	ALQEYAAK	2	0.7842	0.784289	8.887e-05
hZsSWATH	A1	ALQEYAAK	2	0.784067	0.784156	8.8871e-05
hZsSWATH	D6	ALQEYAAK	2	0.784083	0.784172	8.893e-05
hZsSWATH	E7	ALQEYAAK	2	0.784183	0.784272	8.8871e-05
hZsSWATH	C5	ALQEYAAK	2	0.784067	0.784156	8.8871e-05
hZsSWATH	A9	ALQEYAAK	2	0.784083	0.784172	8.893e-05
hZsSWATH	D2	ALQEYAAK	2	0.784067	0.784156	8.8871e-05
hZsSWATH	B3	ALQEYAAK	2	0.784083	0.784172	8.893e-05
hZsSWATH	A5	ALQEYAAK	2	0.784067	0.784156	8.8871e-05
hZsSWATH	C8	ALQEYAAK	2	0.784083	0.784172	8.893e-05
hZsSWATH	A8	ALQEYAAK	2	0.784067	0.784156	8.8871e-05
hZsSWATH	B2	ALQEYAAK	2	0.784083	0.784172	8.893e-05
hZsSWATH	B6	ALQEYAAK	2	0.784067	0.784167	9.9957e-05
hZsSWATH	D7	ALQEYAAK	2	0.784067	0.784156	8.8871e-05
hZsSWATH	C1	ALQEYAAK	2	0.784083	0.784172	8.893e-05
hZsSWATH	B1	ALQEYAAK	2	0.784067	0.784156	8.8871e-05
hZsSWATH	D5	ALQEYAAK	2	0.77125	0.784156	0.0129055
hZsSWATH	E1	ALQEYAAK	2	0.784067	0.784156	8.8871e-05
hZsSWATH	C6	ALQEYAAK	2	0.784083	0.784183	0.00010002
hZsSWATH	E2	ALQEYAAK	2	0.784067	0.784156	8.8871e-05
hZsSWATH	B9	ALQEYAAK	2	0.784083	0.784172	8.893e-05
hZSWATH	C9	ALQEYAAK	2		0.817233
hZSWATH	B5	ALQEYAAK	2		0.8172
hZSWATH	A3	ANRPFLVFIR	3	1.99863	1.99893	0.00029993
hZSWATH	D8	ANRPFLVFIR	3	1.99867	1.99895	0.00028336
hZSWATH	D3	ANRPFLVFIR	3	1.99882	1.9991	0.00028336
hZSWATH	D1	ANRPFLVFIR	3	1.99863	1.99893	0.00029993
hZSWATH	C9	ANRPFLVFIR	3	1.99867	1.99895	0.00028336
hZSWATH	E6	ANRPFLVFIR	3	1.99863	1.99892	0.00028324
hZSWATH	A2	ANRPFLVFIR	3	1.99872	1.99902	0.00029993
hZSWATH	B7	ANRPFLVFIR	3	1.9987	1.99898	0.00028336
hZSWATH	B8	ANRPFLVFIR	3	1.99877	1.99907	0.00030005
hZSWATH	E9	ANRPFLVFIR	3	1.9987	1.99898	0.00028336
hZSWATH	E5	ANRPFLVFIR	3	1.99877	1.99907	0.00030005
hZSWATH	E4	ANRPFLVFIR	3	1.99868	1.99897	0.00028336
hZSWATH	D9	ANRPFLVFIR	3	1.99863	1.99892	0.00028324
hZSWATH	C2	ANRPFLVFIR	3	1.99883	1.99913	0.00030005
hZSWATH	E8	ANRPFLVFIR	3	1.99872	1.999	0.00028324
hZSWATH	A6	ANRPFLVFIR	3	1.99872	1.99902	0.00029993
hZSWATH	D4	ANRPFLVFIR	3	1.99875	1.99903	0.00028336
hZSWATH	A4	ANRPFLVFIR	3	1.99887	1.99915	0.00028336
hZSWATH	E3	ANRPFLVFIR	3	1.9987	1.999	0.00029993
hZSWATH	B4	ANRPFLVFIR	3	1.99865	1.99893	0.00028336
hZSWATH	C4	ANRPFLVFIR	3	1.99868	1.99897	0.00028336
hZSWATH	B5	ANRPFLVFIR	3	1.99875	1.99905	0.00030005
hZSWATH	C3	ANRPFLVFIR	3	1.99868	1.99897	0.00028336
hZSWATH	A7	ANRPFLVFIR	3	1.99868	1.99898	0.00030005
hZSWATH	C7	ANRPFLVFIR	3	1.99872	1.999	0.00028324
hZSWATH	A1	ANRPFLVFIR	3	1.99882	1.99912	0.00030005
hZSWATH	D6	ANRPFLVFIR	3	1.99868	1.99898	0.00030005
hZSWATH	E7	ANRPFLVFIR	3	1.99868	1.99898	0.00030005
hZSWATH	C5	ANRPFLVFIR	3	1.99867	1.99895	0.00028336
hZSWATH	A9	ANRPFLVFIR	3	1.99885	1.99915	0.00030005
hZSWATH	D2	ANRPFLVFIR	3	1.99863	1.99893	0.00029993
hZSWATH	B3	ANRPFLVFIR	3	1.99875	1.99905	0.00030005
hZSWATH	A5	ANRPFLVFIR	3	1.99883	1.99912	0.00028336
hZSWATH	C8	ANRPFLVFIR	3	1.9987	1.99898	0.00028336
hZSWATH	A8	ANRPFLVFIR	3	1.99878	1.99907	0.00028336
hZSWATH	B2	ANRPFLVFIR	3	1.99885	1.99913	0.00028336
hZSWATH	B6	ANRPFLVFIR	3	1.99857	1.99887	0.00030005
hZSWATH	D7	ANRPFLVFIR	3	1.99868	1.99897	0.00028336
hZSWATH	C1	ANRPFLVFIR	3	1.99882	1.99912	0.00030005
hZSWATH	B1	ANRPFLVFIR	3	1.99882	1.99912	0.00030005
hZSWATH	D5	ANRPFLVFIR	3	1.9988	1.99908	0.00028324
hZSWATH	E1	ANRPFLVFIR	3	1.99875	1.99903	0.00028336
hZSWATH	C6	ANRPFLVFIR	3	1.99868	1.99898	0.00030005
hZSWATH	E2	ANRPFLVFIR	3	1.99868	1.99897	0.00028336
hZSWATH	B9	ANRPFLVFIR	3	1.99865	1.99893	0.00028336
hZsSWATH	A3	ANRPFLVFIR	3	1.97546	1.97553	6.6638e-05
hZsSWATH	D8	ANRPFLVFIR	3	1.97544	1.97551	6.6757e-05
hZsSWATH	D3	ANRPFLVFIR	3	1.97563	1.97569	6.6757e-05
hZsSWATH	D1	ANRPFLVFIR	3	1.97544	1.97551	6.6757e-05
hZsSWATH	C9	ANRPFLVFIR	3	1.97546	1.97553	6.6638e-05
hZsSWATH	E6	ANRPFLVFIR	3	1.97546	1.97553	6.6638e-05
hZsSWATH	A2	ANRPFLVFIR	3	1.97566	1.97574	7.7724e-05
hZsSWATH	B7	ANRPFLVFIR	3	1.97564	1.97572	7.7844e-05
hZsSWATH	B8	ANRPFLVFIR	3	1.97546	1.97554	7.7844e-05
hZsSWATH	E9	ANRPFLVFIR	3	1.97544	1.97551	6.6757e-05
hZsSWATH	E5	ANRPFLVFIR	3	1.97556	1.97563	6.6638e-05
hZsSWATH	E4	ANRPFLVFIR	3	1.97546	1.97553	6.6638e-05
hZsSWATH	D9	ANRPFLVFIR	3	1.97546	1.97553	6.6638e-05
hZsSWATH	C2	ANRPFLVFIR	3	1.97546	1.97554	7.7844e-05
hZsSWATH	E8	ANRPFLVFIR	3	1.97546	1.97553	6.6638e-05
hZsSWATH	A6	ANRPFLVFIR	3	1.97545	1.97553	7.7724e-05
hZsSWATH	D4	ANRPFLVFIR	3	1.97546	1.97553	6.6638e-05
hZsSWATH	A4	ANRPFLVFIR	3	1.97546	1.97553	6.6638e-05
hZsSWATH	E3	ANRPFLVFIR	3	1.97544	1.97552	7.7844e-05
hZsSWATH	B4	ANRPFLVFIR	3	1.97545	1.97553	7.7724e-05
hZsSWATH	C4	ANRPFLVFIR	3	1.97546	1.97553	6.6638e-05
hZsSWATH	B5	ANRPFLVFIR	3	1.97546	1.97553	6.6638e-05
hZsSWATH	C3	ANRPFLVFIR	3	1.97548	1.97556	7.7724e-05
hZsSWATH	A7	ANRPFLVFIR	3	1.97543	1.97551	7.7843e-05
hZsSWATH	C7	ANRPFLVFIR	3	1.97578	1.97584	6.6638e-05
hZsSWATH	A1	ANRPFLVFIR	3	1.97546	1.97553	6.6638e-05
hZsSWATH	D6	ANRPFLVFIR	3	1.97546	1.97553	6.6638e-05
hZsSWATH	E7	ANRPFLVFIR	3	1.97573	1.97579	6.6638e-05
hZsSWATH	C5	ANRPFLVFIR	3	1.97546	1.97553	6.6638e-05
hZsSWATH	A9	ANRPFLVFIR	3	1.97548	1.97556	7.7724e-05
hZsSWATH	D2	ANRPFLVFIR	3	1.97549	1.97557	7.7724e-05
hZsSWATH	B3	ANRPFLVFIR	3	1.97548	1.97556	7.7724e-05
hZsSWATH	A5	ANRPFLVFIR	3	1.97546	1.97553	6.6638e-05
hZsSWATH	C8	ANRPFLVFIR	3	1.97548	1.97554	6.6638e-05
hZsSWATH	A8	ANRPFLVFIR	3	1.97546	1.97553	6.6638e-05
hZsSWATH	B2	ANRPFLVFIR	3	1.97545	1.97553	7.7724e-05
hZsSWATH	B6	ANRPFLVFIR	3	1.97544	1.97551	6.6757e-05
hZsSWATH	D7	ANRPFLVFIR	3	1.97549	1.97556	6.6638e-05
hZsSWATH	C1	ANRPFLVFIR	3	1.96266	1.97554	0.0128833
hZsSWATH	B1	ANRPFLVFIR	3	1.97556	1.97563	6.6638e-05
hZsSWATH	D5	ANRPFLVFIR	3	1.97546	1.97553	6.6638e-05
hZsSWATH	E1	ANRPFLVFIR	3	1.97556	1.97563	6.6638e-05
hZsSWATH	C6	ANRPFLVFIR	3	1.97546	1.97553	6.6638e-05
hZsSWATH	E2	ANRPFLVFIR	3	1.97546	1.97553	6.6638e-05
hZsSWATH	B9	ANRPFLVFIR	3	1.97545	1.97553	7.7724e-05
hZSWATH	A3	ASSIIDELFQDR	2	2.38365	2.38395	0.00029993
hZSWATH	D8	ASSIIDELFQDR	2	2.40833	2.40863	0.00029993
hZSWATH	D3	ASSIIDELFQDR	2	2.3838	2.38408	0.00028324
hZSWATH	D1	ASSIIDELFQDR	2	2.38355	2.38385	0.00030017
hZSWATH	C9	ASSIIDELFQDR	2	2.38358	2.40853	0.02495
hZSWATH	E6	ASSIIDELFQDR	2	2.40822	2.4085	0.00028324
hZSWATH	A2	ASSIIDELFQDR	2	2.40828	2.40858	0.00030017
hZSWATH	B7	ASSIIDELFQDR	2	2.40833	2.40863	0.00029993
hZSWATH	B8	ASSIIDELFQDR	2	2.38378	2.40872	0.0249333
hZSWATH	E9	ASSIIDELFQDR	2	2.38362	2.40855	0.0249333
hZSWATH	E5	ASSIIDELFQDR	2	2.40835	2.40865	0.00029993
hZSWATH	E4	ASSIIDELFQDR	2	2.40828	2.40857	0.00028348
hZSWATH	D9	ASSIIDELFQDR	2	2.40825	2.40853	0.00028324
hZSWATH	C2	ASSIIDELFQDR	2	2.3838	2.3841	0.00029993
hZSWATH	E8	ASSIIDELFQDR	2	2.38368	2.40863	0.0249498
hZSWATH	A6	ASSIIDELFQDR	2	2.40828	2.40857	0.00028348
hZSWATH	D4	ASSIIDELFQDR	2	2.40835	2.40863	0.00028324
hZSWATH	A4	ASSIIDELFQDR	2	2.40848	2.40878	0.00030017
hZSWATH	E3	ASSIIDELFQDR	2	2.38362	2.40857	0.02495
hZSWATH	B4	ASSIIDELFQDR	2	2.40823	2.40853	0.00029993
hZSWATH	C4	ASSIIDELFQDR	2	2.3836	2.40855	0.02495
hZSWATH	B5	ASSIIDELFQDR	2	2.40837	2.40865	0.00028324
hZSWATH	C3	ASSIIDELFQDR	2	2.40828	2.40858	0.00030017
hZSWATH	A7	ASSIIDELFQDR	2	2.40823	2.40853	0.00029993
hZSWATH	C7	ASSIIDELFQDR	2	2.4083	2.40858	0.00028348
hZSWATH	A1	ASSIIDELFQDR	2	2.4084	2.40868	0.00028324
hZSWATH	D6	ASSIIDELFQDR	2	2.4083	2.4086	0.00030017
hZSWATH	E7	ASSIIDELFQDR	2	2.4083	2.38393	0.0243666
hZSWATH	C5	ASSIIDELFQDR	2	2.38362	2.3839	0.00028324
hZSWATH	A9	ASSIIDELFQDR	2	2.38377	2.38407	0.00029993
hZSWATH	D2	ASSIIDELFQDR	2	2.4083	2.4086	0.00030017
hZSWATH	B3	ASSIIDELFQDR	2	2.38365	2.4086	0.02495
hZSWATH	A5	ASSIIDELFQDR	2	2.3838	2.38408	0.00028324
hZSWATH	C8	ASSIIDELFQDR	2	2.38362	2.40857	0.02495
hZSWATH	A8	ASSIIDELFQDR	2	2.40838	2.40868	0.00029993
hZSWATH	B2	ASSIIDELFQDR	2	2.40845	2.40873	0.00028348
hZSWATH	B6	ASSIIDELFQDR	2	2.38347	2.38377	0.00029993
hZSWATH	D7	ASSIIDELFQDR	2	2.40832	2.40862	0.00030017
hZSWATH	C1	ASSIIDELFQDR	2	2.40848	2.40878	0.00030017
hZSWATH	B1	ASSIIDELFQDR	2	2.40837	2.384	0.0243666
hZSWATH	D5	ASSIIDELFQDR	2	2.38375	2.38405	0.00029993
hZSWATH	E1	ASSIIDELFQDR	2	2.40838	2.40868	0.00029993
hZSWATH	C6	ASSIIDELFQDR	2	2.40828	2.38392	0.0243666
hZSWATH	E2	ASSIIDELFQDR	2	2.4083	2.40858	0.00028348
hZSWATH	B9	ASSIIDELFQDR	2	2.40828	2.40858	0.00030017
hZsSWATH	A3	ASSIIDELFQDR	2	2.36637	2.36648	0.0001111
hZsSWATH	D8	ASSIIDELFQDR	2	2.36637	2.36648	0.0001111
hZsSWATH	D3	ASSIIDELFQDR	2	2.36661	2.36672	0.0001111
hZsSWATH	D1	ASSIIDELFQDR	2	2.36637	2.36648	0.0001111
hZsSWATH	C9	ASSIIDELFQDR	2	2.36637	2.36648	0.0001111
hZsSWATH	E6	ASSIIDELFQDR	2	2.36641	2.36652	0.0001111
hZsSWATH	A2	ASSIIDELFQDR	2	2.36664	2.36675	0.0001111
hZsSWATH	B7	ASSIIDELFQDR	2	2.36657	2.36668	0.0001111
hZsSWATH	B8	ASSIIDELFQDR	2	2.36639	2.3665	0.0001111
hZsSWATH	E9	ASSIIDELFQDR	2	2.36637	2.36648	0.0001111
hZsSWATH	E5	ASSIIDELFQDR	2	2.36652	2.36663	0.0001111
hZsSWATH	E4	ASSIIDELFQDR	2	2.36637	2.36648	0.0001111
hZsSWATH	D9	ASSIIDELFQDR	2	2.36639	2.3665	0.0001111
hZsSWATH	C2	ASSIIDELFQDR	2	2.36639	2.3665	0.0001111
hZsSWATH	E8	ASSIIDELFQDR	2	2.36637	2.36648	0.0001111
hZsSWATH	A6	ASSIIDELFQDR	2	2.36639	2.3665	0.0001111
hZsSWATH	D4	ASSIIDELFQDR	2	2.36639	2.3665	0.0001111
hZsSWATH	A4	ASSIIDELFQDR	2	2.36637	2.36648	0.0001111
hZsSWATH	E3	ASSIIDELFQDR	2	2.36637	2.36648	0.0001111
hZsSWATH	B4	ASSIIDELFQDR	2	2.36637	2.36648	0.0001111
hZsSWATH	C4	ASSIIDELFQDR	2	2.36641	2.36652	0.0001111
hZsSWATH	B5	ASSIIDELFQDR	2	2.36637	2.36648	0.0001111
hZsSWATH	C3	ASSIIDELFQDR	2	2.36639	2.3665	0.0001111
hZsSWATH	A7	ASSIIDELFQDR	2	2.36636	2.36647	0.0001111
hZsSWATH	C7	ASSIIDELFQDR	2	2.36676	2.36687	0.0001111
hZsSWATH	A1	ASSIIDELFQDR	2	2.36637	2.36648	0.0001111
hZsSWATH	D6	ASSIIDELFQDR	2	2.36639	2.37932	0.0129278
hZsSWATH	E7	ASSIIDELFQDR	2	2.36666	2.36677	0.00011134
hZsSWATH	C5	ASSIIDELFQDR	2	2.36637	2.36648	0.0001111
hZsSWATH	A9	ASSIIDELFQDR	2	2.36639	2.3665	0.0001111
hZsSWATH	D2	ASSIIDELFQDR	2	2.36642	2.36653	0.0001111
hZsSWATH	B3	ASSIIDELFQDR	2	2.36646	2.36657	0.0001111
hZsSWATH	A5	ASSIIDELFQDR	2	2.36637	2.36648	0.0001111
hZsSWATH	C8	ASSIIDELFQDR	2	2.36641	2.36652	0.0001111
hZsSWATH	A8	ASSIIDELFQDR	2	2.36637	2.36648	0.0001111
hZsSWATH	B2	ASSIIDELFQDR	2	2.36637	2.36648	0.0001111
hZsSWATH	B6	ASSIIDELFQDR	2	2.36637	2.36648	0.0001111
hZsSWATH	D7	ASSIIDELFQDR	2	2.36642	2.36653	0.0001111
hZsSWATH	C1	ASSIIDELFQDR	2	2.36639	2.3665	0.0001111
hZsSWATH	B1	ASSIIDELFQDR	2	2.36657	2.36667	9.9898e-05
hZsSWATH	D5	ASSIIDELFQDR	2	2.36639	2.3665	0.0001111
hZsSWATH	E1	ASSIIDELFQDR	2	2.36654	2.36665	0.0001111
hZsSWATH	C6	ASSIIDELFQDR	2	2.36637	2.36648	0.0001111
hZsSWATH	E2	ASSIIDELFQDR	2	2.36637	2.36648	0.0001111
hZsSWATH	B9	ASSIIDELFQDR	2	2.36637	2.36648	0.0001111
hZSWATH	A3	ASSLESGVPSR	2	0.94545	0.945733	0.0002833
hZSWATH	D8	ASSLESGVPSR	2	0.945417	0.945717	0.00029999
hZSWATH	D3	ASSLESGVPSR	2	0.94555	0.945833	0.0002833
hZSWATH	D1	ASSLESGVPSR	2	0.94545	0.945733	0.0002833
hZSWATH	C9	ASSLESGVPSR	2	0.945433	0.945717	0.00028336
hZSWATH	E6	ASSLESGVPSR	2	0.945433	0.945733	0.00029999
hZSWATH	A2	ASSLESGVPSR	2	0.945417	0.945717	0.00029999
hZSWATH	B7	ASSLESGVPSR	2	0.945467	0.945767	0.00030005
hZSWATH	B8	ASSLESGVPSR	2	0.945417	0.9457	0.0002833
hZSWATH	E9	ASSLESGVPSR	2	0.945417	0.9457	0.0002833
hZSWATH	E5	ASSLESGVPSR	2	0.945517	0.9458	0.00028336
hZSWATH	E4	ASSLESGVPSR	2	0.945483	0.945767	0.00028336
hZSWATH	D9	ASSLESGVPSR	2	0.9454	0.945683	0.00028336
hZSWATH	C2	ASSLESGVPSR	2	0.945517	0.9458	0.00028336
hZSWATH	E8	ASSLESGVPSR	2	0.945467	0.94575	0.00028336
hZSWATH	A6	ASSLESGVPSR	2	0.945417	0.9457	0.0002833
hZSWATH	D4	ASSLESGVPSR	2	0.94545	0.945733	0.0002833
hZSWATH	A4	ASSLESGVPSR	2	0.945517	0.9458	0.00028336
hZSWATH	E3	ASSLESGVPSR	2	0.945467	0.94575	0.00028336
hZSWATH	B4	ASSLESGVPSR	2	0.945367	0.94565	0.0002833
hZSWATH	C4	ASSLESGVPSR	2	0.945383	0.945683	0.00030005
hZSWATH	B5	ASSLESGVPSR	2	0.94545	0.94575	0.00029999
hZSWATH	C3	ASSLESGVPSR	2	0.945483	0.945783	0.00029999
hZSWATH	A7	ASSLESGVPSR	2	0.945433	0.945733	0.00029999
hZSWATH	C7	ASSLESGVPSR	2	0.945417	0.945717	0.00029999
hZSWATH	A1	ASSLESGVPSR	2	0.9455	0.945783	0.0002833
hZSWATH	D6	ASSLESGVPSR	2	0.945467	0.94575	0.00028336
hZSWATH	E7	ASSLESGVPSR	2	0.945417	0.9457	0.0002833
hZSWATH	C5	ASSLESGVPSR	2	0.945417	0.945717	0.00029999
hZSWATH	A9	ASSLESGVPSR	2	0.945533	0.945817	0.00028336
hZSWATH	D2	ASSLESGVPSR	2	0.945433	0.945717	0.00028336
hZSWATH	B3	ASSLESGVPSR	2	0.945467	0.945767	0.00030005
hZSWATH	A5	ASSLESGVPSR	2	0.945533	0.945817	0.00028336
hZSWATH	C8	ASSLESGVPSR	2	0.945417	0.9457	0.0002833
hZSWATH	A8	ASSLESGVPSR	2	0.9455	0.945783	0.0002833
hZSWATH	B2	ASSLESGVPSR	2	0.945517	0.945817	0.00030005
hZSWATH	B6	ASSLESGVPSR	2	0.94535	0.945633	0.00028336
hZSWATH	D7	ASSLESGVPSR	2	0.945433	0.945717	0.00028336
hZSWATH	C1	ASSLESGVPSR	2	0.945583	0.945883	0.00029999
hZSWATH	B1	ASSLESGVPSR	2	0.945567	0.94585	0.00028336
hZSWATH	D5	ASSLESGVPSR	2	0.945433	0.945717	0.00028336
hZSWATH	E1	ASSLESGVPSR	2	0.9455	0.9458	0.00029999
hZSWATH	C6	ASSLESGVPSR	2	0.945433	0.945717	0.00028336
hZSWATH	E2	ASSLESGVPSR	2	0.9455	0.9458	0.00029999
hZSWATH	B9	ASSLESGVPSR	2	0.945433	0.945733	0.00029999
hZsSWATH	A3	ASSLESGVPSR	2	0.914445	0.914567	0.00012225
hZsSWATH	D8	ASSLESGVPSR	2	0.914428	0.914539	0.00011116
hZsSWATH	D3	ASSLESGVPSR	2	0.914428	0.914539	0.00011116
hZsSWATH	D1	ASSLESGVPSR	2	0.927261	0.914539	0.0127222
hZsSWATH	C9	ASSLESGVPSR	2	0.927261	0.927373	0.0001111
hZsSWATH	E6	ASSLESGVPSR	2	0.914461	0.914573	0.0001111
hZsSWATH	A2	ASSLESGVPSR	2	0.914478	0.914589	0.00011116
hZsSWATH	B7	ASSLESGVPSR	2	0.927278	0.914573	0.0127056
hZsSWATH	B8	ASSLESGVPSR	2	0.927261	0.914556	0.0127056
hZsSWATH	E9	ASSLESGVPSR	2	0.914428	0.914539	0.00011116
hZsSWATH	E5	ASSLESGVPSR	2	0.927261	0.927373	0.0001111
hZsSWATH	E4	ASSLESGVPSR	2	0.927261	0.914556	0.0127056
hZsSWATH	D9	ASSLESGVPSR	2	0.914445	0.914556	0.0001111
hZsSWATH	C2	ASSLESGVPSR	2	0.914445	0.914556	0.0001111
hZsSWATH	E8	ASSLESGVPSR	2	0.914445	0.927373	0.0129278
hZsSWATH	A6	ASSLESGVPSR	2	0.927261	0.927373	0.0001111
hZsSWATH	D4	ASSLESGVPSR	2	0.914445	0.927373	0.0129278
hZsSWATH	A4	ASSLESGVPSR	2	0.914445	0.914567	0.00012225
hZsSWATH	E3	ASSLESGVPSR	2	0.914445	0.914556	0.0001111
hZsSWATH	B4	ASSLESGVPSR	2	0.927261	0.927373	0.0001111
hZsSWATH	C4	ASSLESGVPSR	2	0.914445	0.914556	0.0001111
hZsSWATH	B5	ASSLESGVPSR	2	0.914445	0.914556	0.0001111
hZsSWATH	C3	ASSLESGVPSR	2	0.914445	0.914556	0.0001111
hZsSWATH	A7	ASSLESGVPSR	2	0.914428	0.914539	0.00011116
hZsSWATH	C7	ASSLESGVPSR	2	0.914578	0.914689	0.0001111
hZsSWATH	A1	ASSLESGVPSR	2	0.914445	0.914556	0.0001111
hZsSWATH	D6	ASSLESGVPSR	2	0.927261	0.914556	0.0127056
hZsSWATH	E7	ASSLESGVPSR	2	0.927395	0.927506	0.0001111
hZsSWATH	C5	ASSLESGVPSR	2	0.927261	0.914556	0.0127056
hZsSWATH	A9	ASSLESGVPSR	2	0.914445	0.914556	0.0001111
hZsSWATH	D2	ASSLESGVPSR	2	0.914428	0.914539	0.00011116
hZsSWATH	B3	ASSLESGVPSR	2	0.914445	0.927373	0.0129278
hZsSWATH	A5	ASSLESGVPSR	2	0.927261	0.914556	0.0127056
hZsSWATH	C8	ASSLESGVPSR	2	0.914445	0.914556	0.0001111
hZsSWATH	A8	ASSLESGVPSR	2	0.927261	0.927373	0.0001111
hZsSWATH	B2	ASSLESGVPSR	2	0.914445	0.914556	0.0001111
hZsSWATH	B6	ASSLESGVPSR	2	0.914428	0.914539	0.00011116
hZsSWATH	D7	ASSLESGVPSR	2	0.927245	0.914539	0.0127055
hZsSWATH	C1	ASSLESGVPSR	2	0.914445	0.914556	0.0001111
hZsSWATH	B1	ASSLESGVPSR	2	0.914445	0.914556	0.0001111
hZsSWATH	D5	ASSLESGVPSR	2	0.914445	0.914556	0.0001111
hZsSWATH	E1	ASSLESGVPSR	2	0.927261	0.927373	0.0001111
hZsSWATH	C6	ASSLESGVPSR	2	0.927261	0.927373	0.0001111
hZsSWATH	E2	ASSLESGVPSR	2	0.914428	0.914539	0.00011116
hZsSWATH	B9	ASSLESGVPSR	2	0.914445	0.914556	0.0001111
hZSWATH	A3	ATEHLSTLSEK	3	0.814917	0.8152	0.0002833
hZSWATH	D8	ATEHLSTLSEK	3	0.83955	0.83985	0.00029999
hZSWATH	D3	ATEHLSTLSEK	3	0.839683	0.839967	0.0002833
hZSWATH	D1	ATEHLSTLSEK	3	0.83955	0.83985	0.00029999
hZSWATH	C9	ATEHLSTLSEK	3	0.839567	0.83985	0.00028336
hZSWATH	E6	ATEHLSTLSEK	3	0.839517	0.839817	0.00030005
hZSWATH	A2	ATEHLSTLSEK	3	0.83955	0.83985	0.00029999
hZSWATH	B7	ATEHLSTLSEK	3	0.8396	0.8399	0.00029999
hZSWATH	B8	ATEHLSTLSEK	3	0.839483	0.839783	0.00029999
hZSWATH	E9	ATEHLSTLSEK	3	0.839533	0.839817	0.00028336
hZSWATH	E5	ATEHLSTLSEK	3	0.839633	0.839933	0.00029999
hZSWATH	E4	ATEHLSTLSEK	3	0.8396	0.839883	0.0002833
hZSWATH	D9	ATEHLSTLSEK	3	0.839517	0.8398	0.00028336
hZSWATH	C2	ATEHLSTLSEK	3	0.8396	0.8399	0.00029999
hZSWATH	E8	ATEHLSTLSEK	3	0.839567	0.839867	0.00029999
hZSWATH	A6	ATEHLSTLSEK	3	0.8395	0.839783	0.0002833
hZSWATH	D4	ATEHLSTLSEK	3	0.839533	0.839833	0.00029999
hZSWATH	A4	ATEHLSTLSEK	3	0.83965	0.839933	0.00028336
hZSWATH	E3	ATEHLSTLSEK	3	0.839583	0.839867	0.0002833
hZSWATH	B4	ATEHLSTLSEK	3	0.8395	0.8398	0.00029999
hZSWATH	C4	ATEHLSTLSEK	3	0.839517	0.839817	0.00030005
hZSWATH	B5	ATEHLSTLSEK	3	0.839567	0.839867	0.00029999
hZSWATH	C3	ATEHLSTLSEK	3	0.8396	0.839883	0.0002833
hZSWATH	A7	ATEHLSTLSEK	3	0.839533	0.839817	0.00028336
hZSWATH	C7	ATEHLSTLSEK	3	0.83955	0.839833	0.0002833
hZSWATH	A1	ATEHLSTLSEK	3	0.839583	0.839883	0.00029999
hZSWATH	D6	ATEHLSTLSEK	3	0.8396	0.839883	0.0002833
hZSWATH	E7	ATEHLSTLSEK	3	0.839533	0.839833	0.00029999
hZSWATH	C5	ATEHLSTLSEK	3	0.839533	0.839833	0.00029999
hZSWATH	A9	ATEHLSTLSEK	3	0.839667	0.83995	0.00028336
hZSWATH	D2	ATEHLSTLSEK	3	0.839533	0.839833	0.00029999
hZSWATH	B3	ATEHLSTLSEK	3	0.8396	0.839883	0.0002833
hZSWATH	A5	ATEHLSTLSEK	3	0.839667	0.839967	0.00029999
hZSWATH	C8	ATEHLSTLSEK	3	0.83955	0.839833	0.0002833
hZSWATH	A8	ATEHLSTLSEK	3	0.839583	0.839867	0.0002833
hZSWATH	B2	ATEHLSTLSEK	3	0.83965	0.839933	0.00028336
hZSWATH	B6	ATEHLSTLSEK	3	0.839483	0.839767	0.00028336
hZSWATH	D7	ATEHLSTLSEK	3	0.839533	0.839817	0.00028336
hZSWATH	C1	ATEHLSTLSEK	3	0.839717	0.84	0.0002833
hZSWATH	B1	ATEHLSTLSEK	3	0.839683	0.839967	0.0002833
hZSWATH	D5	ATEHLSTLSEK	3	0.839533	0.839817	0.00028336
hZSWATH	E1	ATEHLSTLSEK	3	0.839617	0.8399	0.00028336
hZSWATH	C6	ATEHLSTLSEK	3	0.839567	0.83985	0.00028336
hZSWATH	E2	ATEHLSTLSEK	3	0.839633	0.839917	0.0002833
hZSWATH	B9	ATEHLSTLSEK	3	0.83955	0.83985	0.00029999
hZsSWATH	A3	ATEHLSTLSEK	3	0.795978	0.796044	6.6698e-05
hZsSWATH	D8	ATEHLSTLSEK	3	0.808778	0.808844	6.6638e-05
hZsSWATH	D3	ATEHLSTLSEK	3	0.795961	0.808844	0.0128833
hZsSWATH	D1	ATEHLSTLSEK	3	0.808778	0.808844	6.6638e-05
hZsSWATH	C9	ATEHLSTLSEK	3	0.808794	0.808861	6.6698e-05
hZsSWATH	E6	ATEHLSTLSEK	3	0.808794	0.808861	6.6698e-05
hZsSWATH	A2	ATEHLSTLSEK	3	0.808811	0.808878	6.6698e-05
hZsSWATH	B7	ATEHLSTLSEK	3	0.808794	0.80885	5.5611e-05
hZsSWATH	B8	ATEHLSTLSEK	3	0.808806	0.808861	5.5552e-05
hZsSWATH	E9	ATEHLSTLSEK	3	0.795961	0.796028	6.6638e-05
hZsSWATH	E5	ATEHLSTLSEK	3	0.808794	0.808861	6.6698e-05
hZsSWATH	E4	ATEHLSTLSEK	3	0.808794	0.808861	6.6698e-05
hZsSWATH	D9	ATEHLSTLSEK	3	0.808794	0.80885	5.5611e-05
hZsSWATH	C2	ATEHLSTLSEK	3	0.795961	0.808844	0.0128833
hZsSWATH	E8	ATEHLSTLSEK	3	0.808778	0.808844	6.6638e-05
hZsSWATH	A6	ATEHLSTLSEK	3	0.808778	0.808844	6.6638e-05
hZsSWATH	D4	ATEHLSTLSEK	3	0.808794	0.808861	6.6698e-05
hZsSWATH	A4	ATEHLSTLSEK	3	0.808806	0.808861	5.5552e-05
hZsSWATH	E3	ATEHLSTLSEK	3	0.808794	0.80885	5.5611e-05
hZsSWATH	B4	ATEHLSTLSEK	3	0.808794	0.808861	6.6698e-05
hZsSWATH	C4	ATEHLSTLSEK	3	0.795978	0.796044	6.6698e-05
hZsSWATH	B5	ATEHLSTLSEK	3	0.808794	0.808861	6.6698e-05
hZsSWATH	C3	ATEHLSTLSEK	3	0.795989	0.796044	5.5552e-05
hZsSWATH	A7	ATEHLSTLSEK	3	0.808778	0.808833	5.5552e-05
hZsSWATH	C7	ATEHLSTLSEK	3	0.808939	0.808994	5.5551e-05
hZsSWATH	A1	ATEHLSTLSEK	3	0.808778	0.808844	6.6638e-05
hZsSWATH	D6	ATEHLSTLSEK	3	0.808794	0.808861	6.6698e-05
hZsSWATH	E7	ATEHLSTLSEK	3	0.808911	0.808978	6.6638e-05
hZsSWATH	C5	ATEHLSTLSEK	3	0.795978	0.808861	0.0128834
hZsSWATH	A9	ATEHLSTLSEK	3	0.808794	0.808861	6.6698e-05
hZsSWATH	D2	ATEHLSTLSEK	3	0.795961	0.808844	0.0128833
hZsSWATH	B3	ATEHLSTLSEK	3	0.795978	0.808861	0.0128834
hZsSWATH	A5	ATEHLSTLSEK	3	0.808794	0.808861	6.6698e-05
hZsSWATH	C8	ATEHLSTLSEK	3	0.808794	0.80885	5.5611e-05
hZsSWATH	A8	ATEHLSTLSEK	3	0.808778	0.808844	6.6638e-05
hZsSWATH	B2	ATEHLSTLSEK	3	0.808794	0.80885	5.5611e-05
hZsSWATH	B6	ATEHLSTLSEK	3	0.808778	0.808844	6.6638e-05
hZsSWATH	D7	ATEHLSTLSEK	3	0.808778	0.808844	6.6638e-05
hZsSWATH	C1	ATEHLSTLSEK	3	0.808794	0.80885	5.5611e-05
hZsSWATH	B1	ATEHLSTLSEK	3	0.808778	0.808844	6.6638e-05
hZsSWATH	D5	ATEHLSTLSEK	3	0.808794	0.808861	6.6698e-05
hZsSWATH	E1	ATEHLSTLSEK	3	0.808778	0.808844	6.6638e-05
hZsSWATH	C6	ATEHLSTLSEK	3	0.795978	0.808861	0.0128834
hZsSWATH	E2	ATEHLSTLSEK	3	0.808778	0.808844	6.6638e-05
hZsSWATH	B9	ATEHLSTLSEK	3	0.808794	0.808861	6.6698e-05
hZSWATH	A3	ATVVYQGER	2	0.845083	0.845367	0.0002833
hZSWATH	D8	ATVVYQGER	2	0.845067	0.845367	0.00029999
hZSWATH	D3	ATVVYQGER	2	0.8452	0.845483	0.00028336
hZSWATH	D1	ATVVYQGER	2	0.845067	0.84535	0.00028336
hZSWATH	C9	ATVVYQGER	2	0.845083	0.845367	0.0002833
hZSWATH	E6	ATVVYQGER	2	0.845033	0.845317	0.0002833
hZSWATH	A2	ATVVYQGER	2	0.845067	0.845367	0.00029999
hZSWATH	B7	ATVVYQGER	2	0.845117	0.8454	0.0002833
hZSWATH	B8	ATVVYQGER	2	0.845	0.8453	0.00029999
hZSWATH	E9	ATVVYQGER	2	0.84505	0.845333	0.00028336
hZSWATH	E5	ATVVYQGER	2	0.84515	0.845433	0.00028336
hZSWATH	E4	ATVVYQGER	2	0.8451	0.8454	0.00029999
hZSWATH	D9	ATVVYQGER	2	0.845033	0.845317	0.0002833
hZSWATH	C2	ATVVYQGER	2	0.845117	0.845417	0.00029999
hZSWATH	E8	ATVVYQGER	2	0.845083	0.845383	0.00029999
hZSWATH	A6	ATVVYQGER	2	0.845017	0.845317	0.00029999
hZSWATH	D4	ATVVYQGER	2	0.84505	0.84535	0.00030005
hZSWATH	A4	ATVVYQGER	2	0.84515	0.84545	0.00029999
hZSWATH	E3	ATVVYQGER	2	0.8451	0.845383	0.00028336
hZSWATH	B4	ATVVYQGER	2	0.845017	0.8453	0.00028336
hZSWATH	C4	ATVVYQGER	2	0.845033	0.845333	0.00029999
hZSWATH	B5	ATVVYQGER	2	0.845083	0.845383	0.00029999
hZSWATH	C3	ATVVYQGER	2	0.845117	0.8454	0.0002833
hZSWATH	A7	ATVVYQGER	2	0.845033	0.845333	0.00029999
hZSWATH	C7	ATVVYQGER	2	0.845067	0.84535	0.00028336
hZSWATH	A1	ATVVYQGER	2	0.8451	0.845383	0.00028336
hZSWATH	D6	ATVVYQGER	2	0.845117	0.8454	0.0002833
hZSWATH	E7	ATVVYQGER	2	0.84505	0.845333	0.00028336
hZSWATH	C5	ATVVYQGER	2	0.84505	0.84535	0.00030005
hZSWATH	A9	ATVVYQGER	2	0.845183	0.845467	0.00028336
hZSWATH	D2	ATVVYQGER	2	0.84505	0.845333	0.00028336
hZSWATH	B3	ATVVYQGER	2	0.845117	0.8454	0.0002833
hZSWATH	A5	ATVVYQGER	2	0.845183	0.845467	0.00028336
hZSWATH	C8	ATVVYQGER	2	0.845067	0.84535	0.00028336
hZSWATH	A8	ATVVYQGER	2	0.845083	0.845383	0.00029999
hZSWATH	B2	ATVVYQGER	2	0.869817	0.8701	0.00028336
hZSWATH	B6	ATVVYQGER	2	0.845	0.845283	0.0002833
hZSWATH	D7	ATVVYQGER	2	0.84505	0.845333	0.00028336
hZSWATH	C1	ATVVYQGER	2	0.845233	0.845517	0.00028336
hZSWATH	B1	ATVVYQGER	2	0.845183	0.845483	0.00030005
hZSWATH	D5	ATVVYQGER	2	0.84505	0.845333	0.00028336
hZSWATH	E1	ATVVYQGER	2	0.845133	0.845417	0.00028336
hZSWATH	C6	ATVVYQGER	2	0.845067	0.845367	0.00029999
hZSWATH	E2	ATVVYQGER	2	0.84515	0.845433	0.00028336
hZSWATH	B9	ATVVYQGER	2	0.845067	0.845367	0.00029999
hZsSWATH	A3	ATVVYQGER	2	0.811161	0.811261	0.00010002
hZsSWATH	D8	ATVVYQGER	2	0.82395	0.824061	0.0001111
hZsSWATH	D3	ATVVYQGER	2	0.811134	0.824061	0.0129278
hZsSWATH	D1	ATVVYQGER	2	0.811134	0.811245	0.0001111
hZsSWATH	C9	ATVVYQGER	2	0.81115	0.824078	0.0129278
hZsSWATH	E6	ATVVYQGER	2	0.823984	0.824095	0.00011116
hZsSWATH	A2	ATVVYQGER	2	0.823984	0.824095	0.00011116
hZsSWATH	B7	ATVVYQGER	2	0.823967	0.824078	0.0001111
hZsSWATH	B8	ATVVYQGER	2	0.81115	0.824078	0.0129278
hZsSWATH	E9	ATVVYQGER	2	0.811134	0.811245	0.0001111
hZsSWATH	E5	ATVVYQGER	2	0.823967	0.824078	0.0001111
hZsSWATH	E4	ATVVYQGER	2	0.823967	0.824078	0.0001111
hZsSWATH	D9	ATVVYQGER	2	0.81115	0.811261	0.0001111
hZsSWATH	C2	ATVVYQGER	2	0.811134	0.811245	0.0001111
hZsSWATH	E8	ATVVYQGER	2	0.823967	0.824078	0.0001111
hZsSWATH	A6	ATVVYQGER	2	0.82395	0.824061	0.0001111
hZsSWATH	D4	ATVVYQGER	2	0.823967	0.824078	0.0001111
hZsSWATH	A4	ATVVYQGER	2	0.81115	0.811261	0.0001111
hZsSWATH	E3	ATVVYQGER	2	0.81115	0.811261	0.0001111
hZsSWATH	B4	ATVVYQGER	2	0.81115	0.824078	0.0129278
hZsSWATH	C4	ATVVYQGER	2	0.823978	0.811261	0.0127166
hZsSWATH	B5	ATVVYQGER	2	0.823967	0.824078	0.0001111
hZsSWATH	C3	ATVVYQGER	2	0.81115	0.811261	0.0001111
hZsSWATH	A7	ATVVYQGER	2	0.82395	0.824061	0.0001111
hZsSWATH	C7	ATVVYQGER	2	0.811295	0.811395	0.00010002
hZsSWATH	A1	ATVVYQGER	2	0.823978	0.824078	0.00010002
hZsSWATH	D6	ATVVYQGER	2	0.823967	0.811261	0.0127056
hZsSWATH	E7	ATVVYQGER	2	0.811267	0.811378	0.0001111
hZsSWATH	C5	ATVVYQGER	2	0.811161	0.811261	0.00010002
hZsSWATH	A9	ATVVYQGER	2	0.81115	0.811261	0.0001111
hZsSWATH	D2	ATVVYQGER	2	0.811134	0.811245	0.0001111
hZsSWATH	B3	ATVVYQGER	2	0.81115	0.811261	0.0001111
hZsSWATH	A5	ATVVYQGER	2	0.823967	0.824078	0.0001111
hZsSWATH	C8	ATVVYQGER	2	0.81115	0.824078	0.0129278
hZsSWATH	A8	ATVVYQGER	2	0.823967	0.824078	0.0001111
hZsSWATH	B2	ATVVYQGER	2	0.823967	0.824078	0.0001111
hZsSWATH	B6	ATVVYQGER	2	0.811134	0.824061	0.0129278
hZsSWATH	D7	ATVVYQGER	2	0.82395	0.811245	0.0127056
hZsSWATH	C1	ATVVYQGER	2	0.81115	0.824078	0.0129278
hZsSWATH	B1	ATVVYQGER	2	0.823967	0.824078	0.0001111
hZsSWATH	D5	ATVVYQGER	2	0.81115	0.811261	0.0001111
hZsSWATH	E1	ATVVYQGER	2	0.823967	0.824078	0.0001111
hZsSWATH	C6	ATVVYQGER	2	0.81115	0.811261	0.0001111
hZsSWATH	E2	ATVVYQGER	2	0.823967	0.824078	0.0001111
hZsSWATH	B9	ATVVYQGER	2	0.823967	0.824078	0.0001111
hZSWATH	A3	ATWSGAVLAGR	2	1.53715	1.53745	0.00029993
hZSWATH	D8	ATWSGAVLAGR	2	1.53717	1.53745	0.00028324
hZSWATH	D3	ATWSGAVLAGR	2	1.53733	1.53762	0.00028324
hZSWATH	D1	ATWSGAVLAGR	2	1.53717	1.53745	0.00028324
hZSWATH	C9	ATWSGAVLAGR	2	1.53717	1.53747	0.00029993
hZSWATH	E6	ATWSGAVLAGR	2	1.53717	1.53747	0.00029993
hZSWATH	A2	ATWSGAVLAGR	2	1.53722	1.5375	0.00028336
hZSWATH	B7	ATWSGAVLAGR	2	1.53722	1.5375	0.00028336
hZSWATH	B8	ATWSGAVLAGR	2	1.53722	1.5375	0.00028336
hZSWATH	E9	ATWSGAVLAGR	2	1.5372	1.53748	0.00028336
hZSWATH	E5	ATWSGAVLAGR	2	1.53732	1.5376	0.00028336
hZSWATH	E4	ATWSGAVLAGR	2	1.53723	1.53752	0.00028336
hZSWATH	D9	ATWSGAVLAGR	2	1.53715	1.53745	0.00029993
hZSWATH	C2	ATWSGAVLAGR	2	1.5373	1.53758	0.00028336
hZSWATH	E8	ATWSGAVLAGR	2	1.53722	1.53752	0.00030005
hZSWATH	A6	ATWSGAVLAGR	2	1.53725	1.53753	0.00028324
hZSWATH	D4	ATWSGAVLAGR	2	1.53718	1.53748	0.00030005
hZSWATH	A4	ATWSGAVLAGR	2	1.53728	1.53758	0.00030005
hZSWATH	E3	ATWSGAVLAGR	2	1.5372	1.5375	0.00030005
hZSWATH	B4	ATWSGAVLAGR	2	1.53713	1.53742	0.00028336
hZSWATH	C4	ATWSGAVLAGR	2	1.53723	1.53752	0.00028336
hZSWATH	B5	ATWSGAVLAGR	2	1.53723	1.53752	0.00028336
hZSWATH	C3	ATWSGAVLAGR	2	1.53723	1.53752	0.00028336
hZSWATH	A7	ATWSGAVLAGR	2	1.53713	1.53742	0.00028336
hZSWATH	C7	ATWSGAVLAGR	2	1.53718	1.53747	0.00028336
hZSWATH	A1	ATWSGAVLAGR	2	1.53732	1.5376	0.00028336
hZSWATH	D6	ATWSGAVLAGR	2	1.53718	1.53747	0.00028336
hZSWATH	E7	ATWSGAVLAGR	2	1.53718	1.53747	0.00028336
hZSWATH	C5	ATWSGAVLAGR	2	1.53717	1.53745	0.00028324
hZSWATH	A9	ATWSGAVLAGR	2	1.53735	1.53765	0.00029993
hZSWATH	D2	ATWSGAVLAGR	2	1.53715	1.53743	0.00028336
hZSWATH	B3	ATWSGAVLAGR	2	1.53723	1.53752	0.00028336
hZSWATH	A5	ATWSGAVLAGR	2	1.53728	1.53758	0.00030005
hZSWATH	C8	ATWSGAVLAGR	2	1.53713	1.53743	0.00030005
hZSWATH	A8	ATWSGAVLAGR	2	1.53728	1.53758	0.00030005
hZSWATH	B2	ATWSGAVLAGR	2	1.53733	1.53762	0.00028324
hZSWATH	B6	ATWSGAVLAGR	2	1.5371	1.53738	0.00028336
hZSWATH	D7	ATWSGAVLAGR	2	1.53718	1.53747	0.00028336
hZSWATH	C1	ATWSGAVLAGR	2	1.53733	1.53762	0.00028324
hZSWATH	B1	ATWSGAVLAGR	2	1.53732	1.53762	0.00029993
hZSWATH	D5	ATWSGAVLAGR	2	1.53725	1.53753	0.00028324
hZSWATH	E1	ATWSGAVLAGR	2	1.5372	1.53748	0.00028336
hZSWATH	C6	ATWSGAVLAGR	2	1.53717	1.53745	0.00028324
hZSWATH	E2	ATWSGAVLAGR	2	1.5372	1.5375	0.00030005
hZSWATH	B9	ATWSGAVLAGR	2	1.53718	1.53748	0.00030005
hZsSWATH	A3	ATWSGAVLAGR	2	1.5041	1.50422	0.00012219
hZsSWATH	D8	ATWSGAVLAGR	2	1.5041	1.50421	0.0001111
hZsSWATH	D3	ATWSGAVLAGR	2	1.5042	1.50431	0.0001111
hZsSWATH	D1	ATWSGAVLAGR	2	1.5041	1.50421	0.0001111
hZsSWATH	C9	ATWSGAVLAGR	2	1.5041	1.50421	0.0001111
hZsSWATH	E6	ATWSGAVLAGR	2	1.50412	1.50423	0.0001111
hZsSWATH	A2	ATWSGAVLAGR	2	1.50423	1.50434	0.0001111
hZsSWATH	B7	ATWSGAVLAGR	2	1.50422	1.50433	0.0001111
hZsSWATH	B8	ATWSGAVLAGR	2	1.50412	1.50423	0.0001111
hZsSWATH	E9	ATWSGAVLAGR	2	1.5041	1.50421	0.0001111
hZsSWATH	E5	ATWSGAVLAGR	2	1.50412	1.50423	0.0001111
hZsSWATH	E4	ATWSGAVLAGR	2	1.50412	1.50423	0.0001111
hZsSWATH	D9	ATWSGAVLAGR	2	1.50412	1.50423	0.0001111
hZsSWATH	C2	ATWSGAVLAGR	2	1.50412	1.50423	0.0001111
hZsSWATH	E8	ATWSGAVLAGR	2	1.50412	1.50423	0.0001111
hZsSWATH	A6	ATWSGAVLAGR	2	1.50412	1.50423	0.0001111
hZsSWATH	D4	ATWSGAVLAGR	2	1.50411	1.50423	0.00012231
hZsSWATH	A4	ATWSGAVLAGR	2	1.5041	1.50422	0.00012219
hZsSWATH	E3	ATWSGAVLAGR	2	1.5041	1.50421	0.0001111
hZsSWATH	B4	ATWSGAVLAGR	2	1.50412	1.50423	0.0001111
hZsSWATH	C4	ATWSGAVLAGR	2	1.5041	1.50421	0.0001111
hZsSWATH	B5	ATWSGAVLAGR	2	1.50412	1.50423	0.0001111
hZsSWATH	C3	ATWSGAVLAGR	2	1.50412	1.50423	0.0001111
hZsSWATH	A7	ATWSGAVLAGR	2	1.5041	1.50421	0.0001111
hZsSWATH	C7	ATWSGAVLAGR	2	1.50435	1.50447	0.00012219
hZsSWATH	A1	ATWSGAVLAGR	2	1.50412	1.50423	0.0001111
hZsSWATH	D6	ATWSGAVLAGR	2	1.50412	1.50423	0.0001111
hZsSWATH	E7	ATWSGAVLAGR	2	1.50433	1.50444	0.0001111
hZsSWATH	C5	ATWSGAVLAGR	2	1.50411	1.50421	0.00010002
hZsSWATH	A9	ATWSGAVLAGR	2	1.50412	1.50423	0.0001111
hZsSWATH	D2	ATWSGAVLAGR	2	1.5041	1.50421	0.0001111
hZsSWATH	B3	ATWSGAVLAGR	2	1.50412	1.50423	0.0001111
hZsSWATH	A5	ATWSGAVLAGR	2	1.50412	1.50423	0.0001111
hZsSWATH	C8	ATWSGAVLAGR	2	1.50412	1.50423	0.0001111
hZsSWATH	A8	ATWSGAVLAGR	2	1.5041	1.50421	0.0001111
hZsSWATH	B2	ATWSGAVLAGR	2	1.5041	1.50421	0.0001111
hZsSWATH	B6	ATWSGAVLAGR	2	1.5041	1.50421	0.0001111
hZsSWATH	D7	ATWSGAVLAGR	2	1.50415	1.50426	0.0001111
hZsSWATH	C1	ATWSGAVLAGR	2	1.50413	1.50424	0.00011122
hZsSWATH	B1	ATWSGAVLAGR	2	1.50413	1.50424	0.00011122
hZsSWATH	D5	ATWSGAVLAGR	2	1.50412	1.50423	0.0001111
hZsSWATH	E1	ATWSGAVLAGR	2	1.50413	1.50424	0.00011122
hZsSWATH	C6	ATWSGAVLAGR	2	1.50412	1.50423	0.0001111
hZsSWATH	E2	ATWSGAVLAGR	2	1.5041	1.50421	0.0001111
hZsSWATH	B9	ATWSGAVLAGR	2	1.50412	1.50423	0.0001111
hZSWATH	A3	AVISPGFDVFAK	2	2.15797	2.15825	0.00028348
hZSWATH	D8	AVISPGFDVFAK	2	2.15798	2.15827	0.00028348
hZSWATH	D3	AVISPGFDVFAK	2	2.15805	2.15835	0.00029993
hZSWATH	D1	AVISPGFDVFAK	2	2.15788	2.15817	0.00028324
hZSWATH	C9	AVISPGFDVFAK	2	2.15792	2.1582	0.00028324
hZSWATH	E6	AVISPGFDVFAK	2	2.1579	2.15818	0.00028324
hZSWATH	A2	AVISPGFDVFAK	2	2.15797	2.15827	0.00030017
hZSWATH	B7	AVISPGFDVFAK	2	2.15795	2.15823	0.00028348
hZSWATH	B8	AVISPGFDVFAK	2	2.15803	2.15832	0.00028324
hZSWATH	E9	AVISPGFDVFAK	2	2.15795	2.15823	0.00028348
hZSWATH	E5	AVISPGFDVFAK	2	2.15803	2.15832	0.00028324
hZSWATH	E4	AVISPGFDVFAK	2	2.15797	2.15827	0.00030017
hZSWATH	D9	AVISPGFDVFAK	2	2.15792	2.15822	0.00029993
hZSWATH	C2	AVISPGFDVFAK	2	2.15812	2.1584	0.00028348
hZSWATH	E8	AVISPGFDVFAK	2	2.15797	2.15827	0.00030017
hZSWATH	A6	AVISPGFDVFAK	2	2.15798	2.15827	0.00028348
hZSWATH	D4	AVISPGFDVFAK	2	2.158	2.1583	0.00029993
hZSWATH	A4	AVISPGFDVFAK	2	2.1581	2.15838	0.00028348
hZSWATH	E3	AVISPGFDVFAK	2	2.15795	2.15823	0.00028348
hZSWATH	B4	AVISPGFDVFAK	2	2.15788	2.15818	0.00029993
hZSWATH	C4	AVISPGFDVFAK	2	2.15792	2.1582	0.00028324
hZSWATH	B5	AVISPGFDVFAK	2	2.15805	2.15833	0.00028324
hZSWATH	C3	AVISPGFDVFAK	2	2.15793	2.15822	0.00028348
hZSWATH	A7	AVISPGFDVFAK	2	2.15792	2.1582	0.00028324
hZSWATH	C7	AVISPGFDVFAK	2	2.15795	2.15825	0.00030017
hZSWATH	A1	AVISPGFDVFAK	2	2.15807	2.15835	0.00028324
hZSWATH	D6	AVISPGFDVFAK	2	2.15798	2.15827	0.00028348
hZSWATH	E7	AVISPGFDVFAK	2	2.15795	2.15823	0.00028348
hZSWATH	C5	AVISPGFDVFAK	2	2.15793	2.15822	0.00028348
hZSWATH	A9	AVISPGFDVFAK	2	2.1581	2.1584	0.00030017
hZSWATH	D2	AVISPGFDVFAK	2	2.15798	2.15827	0.00028348
hZSWATH	B3	AVISPGFDVFAK	2	2.158	2.1583	0.00029993
hZSWATH	A5	AVISPGFDVFAK	2	2.15808	2.15837	0.00028324
hZSWATH	C8	AVISPGFDVFAK	2	2.15795	2.15825	0.00030017
hZSWATH	A8	AVISPGFDVFAK	2	2.15803	2.15833	0.00029993
hZSWATH	B2	AVISPGFDVFAK	2	2.15813	2.15842	0.00028348
hZSWATH	B6	AVISPGFDVFAK	2	2.1578	2.1581	0.00029993
hZSWATH	D7	AVISPGFDVFAK	2	2.15798	2.15827	0.00028348
hZSWATH	C1	AVISPGFDVFAK	2	2.15813	2.15842	0.00028348
hZSWATH	B1	AVISPGFDVFAK	2	2.15805	2.15833	0.00028324
hZSWATH	D5	AVISPGFDVFAK	2	2.15803	2.15833	0.00029993
hZSWATH	E1	AVISPGFDVFAK	2	2.15803	2.15833	0.00029993
hZSWATH	C6	AVISPGFDVFAK	2	2.15795	2.15825	0.00030017
hZSWATH	E2	AVISPGFDVFAK	2	2.15793	2.15822	0.00028348
hZSWATH	B9	AVISPGFDVFAK	2	2.15795	2.15825	0.00030017
hZsSWATH	A3	AVISPGFDVFAK	2	2.12122	2.12131	8.8692e-05
hZsSWATH	D8	AVISPGFDVFAK	2	2.12122	2.12131	8.8692e-05
hZsSWATH	D3	AVISPGFDVFAK	2	2.12142	2.12151	8.893e-05
hZsSWATH	D1	AVISPGFDVFAK	2	2.12122	2.12131	8.8692e-05
hZsSWATH	C9	AVISPGFDVFAK	2	2.12122	2.12131	8.8692e-05
hZsSWATH	E6	AVISPGFDVFAK	2	2.12123	2.12132	8.893e-05
hZsSWATH	A2	AVISPGFDVFAK	2	2.12145	2.12154	8.893e-05
hZsSWATH	B7	AVISPGFDVFAK	2	2.12143	2.12152	8.893e-05
hZsSWATH	B8	AVISPGFDVFAK	2	2.12123	2.12132	8.893e-05
hZsSWATH	E9	AVISPGFDVFAK	2	2.12122	2.12131	8.8692e-05
hZsSWATH	E5	AVISPGFDVFAK	2	2.12133	2.12142	8.893e-05
hZsSWATH	E4	AVISPGFDVFAK	2	2.12123	2.12132	8.893e-05
hZsSWATH	D9	AVISPGFDVFAK	2	2.12123	2.12132	8.893e-05
hZsSWATH	C2	AVISPGFDVFAK	2	2.12123	2.12132	8.893e-05
hZsSWATH	E8	AVISPGFDVFAK	2	2.12124	2.12132	7.7725e-05
hZsSWATH	A6	AVISPGFDVFAK	2	2.12123	2.12132	8.893e-05
hZsSWATH	D4	AVISPGFDVFAK	2	2.12123	2.12132	8.893e-05
hZsSWATH	A4	AVISPGFDVFAK	2	2.12122	2.12131	8.8692e-05
hZsSWATH	E3	AVISPGFDVFAK	2	2.12122	2.12131	8.8692e-05
hZsSWATH	B4	AVISPGFDVFAK	2	2.12123	2.12132	8.893e-05
hZsSWATH	C4	AVISPGFDVFAK	2	2.12122	2.12131	8.8692e-05
hZsSWATH	B5	AVISPGFDVFAK	2	2.12122	2.12131	8.8692e-05
hZsSWATH	C3	AVISPGFDVFAK	2	2.12123	2.12132	8.893e-05
hZsSWATH	A7	AVISPGFDVFAK	2	2.12122	2.12131	8.8692e-05
hZsSWATH	C7	AVISPGFDVFAK	2	2.12157	2.12166	8.8692e-05
hZsSWATH	A1	AVISPGFDVFAK	2	2.12123	2.12132	8.893e-05
hZsSWATH	D6	AVISPGFDVFAK	2	2.12123	2.12132	8.893e-05
hZsSWATH	E7	AVISPGFDVFAK	2	2.1215	2.12159	8.893e-05
hZsSWATH	C5	AVISPGFDVFAK	2	2.12122	2.12131	8.8692e-05
hZsSWATH	A9	AVISPGFDVFAK	2	2.12123	2.12132	8.893e-05
hZsSWATH	D2	AVISPGFDVFAK	2	2.12127	2.12136	8.893e-05
hZsSWATH	B3	AVISPGFDVFAK	2	2.12127	2.12136	8.893e-05
hZsSWATH	A5	AVISPGFDVFAK	2	2.12123	2.12132	8.893e-05
hZsSWATH	C8	AVISPGFDVFAK	2	2.12124	2.12132	7.7725e-05
hZsSWATH	A8	AVISPGFDVFAK	2	2.12123	2.12132	8.893e-05
hZsSWATH	B2	AVISPGFDVFAK	2	2.12122	2.12131	8.8692e-05
hZsSWATH	B6	AVISPGFDVFAK	2	2.12122	2.12131	8.8692e-05
hZsSWATH	D7	AVISPGFDVFAK	2	2.12127	2.12136	8.893e-05
hZsSWATH	C1	AVISPGFDVFAK	2	2.12123	2.12132	8.893e-05
hZsSWATH	B1	AVISPGFDVFAK	2	2.12137	2.12146	8.893e-05
hZsSWATH	D5	AVISPGFDVFAK	2	2.12123	2.12132	8.893e-05
hZsSWATH	E1	AVISPGFDVFAK	2	2.12135	2.12144	8.893e-05
hZsSWATH	C6	AVISPGFDVFAK	2	2.12123	2.12132	8.893e-05
hZsSWATH	E2	AVISPGFDVFAK	2	2.12122	2.12131	8.8692e-05
hZsSWATH	B9	AVISPGFDVFAK	2	2.12124	2.12132	7.7725e-05
hZSWATH	A3	AVLTIDEK	2	1.23607	1.23607	0
hZSWATH	D8	AVLTIDEK	2	1.23605	1.23605	0
hZSWATH	D3	AVLTIDEK	2	1.2362	1.2362	0
hZSWATH	D1	AVLTIDEK	2	1.23607	1.23607	0
hZSWATH	C9	AVLTIDEK	2	1.23607	1.23607	0
hZSWATH	E6	AVLTIDEK	2	1.23608	1.23608	0
hZSWATH	A2	AVLTIDEK	2	1.26077	1.26077	0
hZSWATH	B7	AVLTIDEK	2	1.26075	1.26075	0
hZSWATH	B8	AVLTIDEK	2	1.2361	1.2361	0
hZSWATH	E9	AVLTIDEK	2	1.23608	1.23608	0
hZSWATH	E5	AVLTIDEK	2	1.23618	1.23618	0
hZSWATH	E4	AVLTIDEK	2	1.23612	1.23612	0
hZSWATH	D9	AVLTIDEK	2	1.23603	1.23603	0
hZSWATH	C2	AVLTIDEK	2	1.23618	1.23618	0
hZSWATH	E8	AVLTIDEK	2	1.23612	1.23612	0
hZSWATH	A6	AVLTIDEK	2	1.23608	1.23608	0
hZSWATH	D4	AVLTIDEK	2	1.26073	1.26073	0
hZSWATH	A4	AVLTIDEK	2	1.23617	1.23617	0
hZSWATH	E3	AVLTIDEK	2	1.2361	1.2361	0
hZSWATH	B4	AVLTIDEK	2	1.236	1.236	0
hZSWATH	C4	AVLTIDEK	2	1.23608	1.23608	0
hZSWATH	B5	AVLTIDEK	2	1.23608	1.23608	0
hZSWATH	C3	AVLTIDEK	2	1.23615	1.23615	0
hZSWATH	A7	AVLTIDEK	2	1.26072	1.23607	0.02465
hZSWATH	C7	AVLTIDEK	2	1.23608	1.23608	0
hZSWATH	A1	AVLTIDEK	2	1.23615	1.23615	0
hZSWATH	D6	AVLTIDEK	2	1.23608	1.23608	0
hZSWATH	E7	AVLTIDEK	2	1.23612	1.23612	0
hZSWATH	C5	AVLTIDEK	2	1.23607	1.23607	0
hZSWATH	A9	AVLTIDEK	2	1.23617	1.23617	0
hZSWATH	D2	AVLTIDEK	2	1.23605	1.23605	0
hZSWATH	B3	AVLTIDEK	2	1.2361	1.2361	0
hZSWATH	A5	AVLTIDEK	2	1.23618	1.23618	0
hZSWATH	C8	AVLTIDEK	2	1.23607	1.23607	0
hZSWATH	A8	AVLTIDEK	2	1.26082	1.26082	0
hZSWATH	B2	AVLTIDEK	2	1.26088	1.26088	0
hZSWATH	B6	AVLTIDEK	2	1.23598	1.23598	0
hZSWATH	D7	AVLTIDEK	2	1.23605	1.23605	0
hZSWATH	C1	AVLTIDEK	2	1.23627	1.23627	0
hZSWATH	B1	AVLTIDEK	2	1.26087	1.26087	0
hZSWATH	D5	AVLTIDEK	2	1.23613	1.23613	0
hZSWATH	E1	AVLTIDEK	2	1.23612	1.23612	0
hZSWATH	C6	AVLTIDEK	2	1.23607	1.23607	0
hZSWATH	E2	AVLTIDEK	2	1.23612	1.23612	0
hZSWATH	B9	AVLTIDEK	2	1.23608	1.23608	0
hZsSWATH	A3	AVLTIDEK	2	1.21986	1.21996	9.9897e-05
hZsSWATH	D8	AVLTIDEK	2	1.21986	1.21995	8.8811e-05
hZsSWATH	D3	AVLTIDEK	2	1.21991	1.22	8.893e-05
hZsSWATH	D1	AVLTIDEK	2	1.21986	1.21995	8.8811e-05
hZsSWATH	C9	AVLTIDEK	2	1.21987	1.21995	7.7725e-05
hZsSWATH	E6	AVLTIDEK	2	1.21988	1.21997	8.893e-05
hZsSWATH	A2	AVLTIDEK	2	1.21994	1.22003	8.8811e-05
hZsSWATH	B7	AVLTIDEK	2	1.21993	1.22002	8.8811e-05
hZsSWATH	B8	AVLTIDEK	2	1.21988	1.21997	8.893e-05
hZsSWATH	E9	AVLTIDEK	2	1.21984	1.21993	8.8811e-05
hZsSWATH	E5	AVLTIDEK	2	1.21989	1.21997	7.7724e-05
hZsSWATH	E4	AVLTIDEK	2	1.21986	1.21995	8.8811e-05
hZsSWATH	D9	AVLTIDEK	2	1.21986	1.21996	9.9897e-05
hZsSWATH	C2	AVLTIDEK	2	1.21986	1.21995	8.8811e-05
hZsSWATH	E8	AVLTIDEK	2	1.21986	1.21995	8.8811e-05
hZsSWATH	A6	AVLTIDEK	2	1.21987	1.21995	7.7725e-05
hZsSWATH	D4	AVLTIDEK	2	1.21988	1.21997	8.893e-05
hZsSWATH	A4	AVLTIDEK	2	1.20704	1.21995	0.0129055
hZsSWATH	E3	AVLTIDEK	2	1.21986	1.21995	8.8811e-05
hZsSWATH	B4	AVLTIDEK	2	1.21986	1.21995	8.8811e-05
hZsSWATH	C4	AVLTIDEK	2	1.21986	1.21995	8.8811e-05
hZsSWATH	B5	AVLTIDEK	2	1.21988	1.21997	8.893e-05
hZsSWATH	C3	AVLTIDEK	2	1.21988	1.21998	0.00010002
hZsSWATH	A7	AVLTIDEK	2	1.21986	1.21995	8.8811e-05
hZsSWATH	C7	AVLTIDEK	2	1.22006	1.22015	8.893e-05
hZsSWATH	A1	AVLTIDEK	2	1.21986	1.21995	8.8811e-05
hZsSWATH	D6	AVLTIDEK	2	1.21988	1.21997	8.893e-05
hZsSWATH	E7	AVLTIDEK	2	1.22004	1.22013	8.893e-05
hZsSWATH	C5	AVLTIDEK	2	1.21987	1.21995	7.7725e-05
hZsSWATH	A9	AVLTIDEK	2	1.21988	1.21997	8.893e-05
hZsSWATH	D2	AVLTIDEK	2	1.21986	1.21995	8.8811e-05
hZsSWATH	B3	AVLTIDEK	2	1.21989	1.21997	7.7724e-05
hZsSWATH	A5	AVLTIDEK	2	1.21986	1.21995	8.8811e-05
hZsSWATH	C8	AVLTIDEK	2	1.21988	1.21997	8.893e-05
hZsSWATH	A8	AVLTIDEK	2	1.21986	1.21996	9.9897e-05
hZsSWATH	B2	AVLTIDEK	2	1.21986	1.21995	8.8811e-05
hZsSWATH	B6	AVLTIDEK	2	1.21986	1.21995	8.8811e-05
hZsSWATH	D7	AVLTIDEK	2	1.21989	1.21998	8.8931e-05
hZsSWATH	C1	AVLTIDEK	2	1.21988	1.21997	8.893e-05
hZsSWATH	B1	AVLTIDEK	2	1.21986	1.21995	8.8811e-05
hZsSWATH	D5	AVLTIDEK	2	1.21986	1.21995	8.8811e-05
hZsSWATH	E1	AVLTIDEK	2	1.21986	1.21995	8.8811e-05
hZsSWATH	C6	AVLTIDEK	2	1.21988	1.21997	8.893e-05
hZsSWATH	E2	AVLTIDEK	2	1.21986	1.21995	8.8811e-05
hZsSWATH	B9	AVLTIDEK	2	1.21988	1.21997	8.893e-05
hZSWATH	A3	DADPDTFFAK	2	1.58763	1.58792	0.00028324
hZSWATH	D8	DADPDTFFAK	2	1.58763	1.58793	0.00029993
hZSWATH	D3	DADPDTFFAK	2	1.58782	1.5881	0.00028324
hZSWATH	D1	DADPDTFFAK	2	1.58765	1.58793	0.00028336
hZSWATH	C9	DADPDTFFAK	2	1.58763	1.58793	0.00029993
hZSWATH	E6	DADPDTFFAK	2	1.58763	1.58792	0.00028324
hZSWATH	A2	DADPDTFFAK	2	1.61237	1.58798	0.0243833
hZSWATH	B7	DADPDTFFAK	2	1.58768	1.61263	0.02495
hZSWATH	B8	DADPDTFFAK	2	1.61233	1.58797	0.0243666
hZSWATH	E9	DADPDTFFAK	2	1.58767	1.58795	0.00028336
hZSWATH	E5	DADPDTFFAK	2	1.58778	1.58807	0.00028336
hZSWATH	E4	DADPDTFFAK	2	1.5877	1.58798	0.00028336
hZSWATH	D9	DADPDTFFAK	2	1.58763	1.58792	0.00028324
hZSWATH	C2	DADPDTFFAK	2	1.58778	1.58807	0.00028336
hZSWATH	E8	DADPDTFFAK	2	1.58768	1.58798	0.00030005
hZSWATH	A6	DADPDTFFAK	2	1.61238	1.588	0.0243833
hZSWATH	D4	DADPDTFFAK	2	1.6124	1.61268	0.00028324
hZSWATH	A4	DADPDTFFAK	2	1.61242	1.58807	0.0243499
hZSWATH	E3	DADPDTFFAK	2	1.58767	1.58797	0.00030005
hZSWATH	B4	DADPDTFFAK	2	1.5876	1.5879	0.00030005
hZSWATH	C4	DADPDTFFAK	2	1.5877	1.58798	0.00028336
hZSWATH	B5	DADPDTFFAK	2	1.5877	1.58798	0.00028336
hZSWATH	C3	DADPDTFFAK	2	1.61235	1.61265	0.00030005
hZSWATH	A7	DADPDTFFAK	2	1.5876	1.5879	0.00030005
hZSWATH	C7	DADPDTFFAK	2	1.58765	1.58793	0.00028336
hZSWATH	A1	DADPDTFFAK	2	1.58778	1.58807	0.00028336
hZSWATH	D6	DADPDTFFAK	2	1.58765	1.58793	0.00028336
hZSWATH	E7	DADPDTFFAK	2	1.58763	1.58793	0.00029993
hZSWATH	C5	DADPDTFFAK	2	1.58763	1.58793	0.00029993
hZSWATH	A9	DADPDTFFAK	2	1.61247	1.61277	0.00029993
hZSWATH	D2	DADPDTFFAK	2	1.58762	1.5879	0.00028336
hZSWATH	B3	DADPDTFFAK	2	1.58772	1.588	0.00028336
hZSWATH	A5	DADPDTFFAK	2	1.58775	1.58805	0.00030005
hZSWATH	C8	DADPDTFFAK	2	1.5876	1.5879	0.00030005
hZSWATH	A8	DADPDTFFAK	2	1.58775	1.58803	0.00028336
hZSWATH	B2	DADPDTFFAK	2	1.58783	1.58812	0.00028336
hZSWATH	B6	DADPDTFFAK	2	1.58757	1.58785	0.00028336
hZSWATH	D7	DADPDTFFAK	2	1.58765	1.58795	0.00030005
hZSWATH	C1	DADPDTFFAK	2	1.61247	1.61277	0.00029993
hZSWATH	B1	DADPDTFFAK	2	1.5878	1.58808	0.00028336
hZSWATH	D5	DADPDTFFAK	2	1.58772	1.588	0.00028336
hZSWATH	E1	DADPDTFFAK	2	1.5877	1.58798	0.00028336
hZSWATH	C6	DADPDTFFAK	2	1.58768	1.58798	0.00030005
hZSWATH	E2	DADPDTFFAK	2	1.58767	1.61262	0.02495
hZSWATH	B9	DADPDTFFAK	2	1.58765	1.58795	0.00030005
hZsSWATH	A3	DADPDTFFAK	2	1.56863	1.56871	7.7843e-05
hZsSWATH	D8	DADPDTFFAK	2	1.56862	1.56871	8.893e-05
hZsSWATH	D3	DADPDTFFAK	2	1.56872	1.56881	8.8811e-05
hZsSWATH	D1	DADPDTFFAK	2	1.56862	1.56871	8.893e-05
hZsSWATH	C9	DADPDTFFAK	2	1.56862	1.56871	8.893e-05
hZsSWATH	E6	DADPDTFFAK	2	1.56864	1.56873	8.8811e-05
hZsSWATH	A2	DADPDTFFAK	2	1.56877	1.56886	8.8931e-05
hZsSWATH	B7	DADPDTFFAK	2	1.56876	1.56884	8.893e-05
hZsSWATH	B8	DADPDTFFAK	2	1.56864	1.56873	8.8811e-05
hZsSWATH	E9	DADPDTFFAK	2	1.56861	1.56869	8.893e-05
hZsSWATH	E5	DADPDTFFAK	2	1.56866	1.56874	8.893e-05
hZsSWATH	E4	DADPDTFFAK	2	1.56862	1.56871	8.893e-05
hZsSWATH	D9	DADPDTFFAK	2	1.56862	1.56871	8.893e-05
hZsSWATH	C2	DADPDTFFAK	2	1.56862	1.56871	8.893e-05
hZsSWATH	E8	DADPDTFFAK	2	1.56862	1.56871	8.893e-05
hZsSWATH	A6	DADPDTFFAK	2	1.56862	1.56871	8.893e-05
hZsSWATH	D4	DADPDTFFAK	2	1.56864	1.56873	8.8811e-05
hZsSWATH	A4	DADPDTFFAK	2	1.56862	1.56871	8.893e-05
hZsSWATH	E3	DADPDTFFAK	2	1.56862	1.56871	8.893e-05
hZsSWATH	B4	DADPDTFFAK	2	1.56862	1.56871	8.893e-05
hZsSWATH	C4	DADPDTFFAK	2	1.56862	1.56871	8.893e-05
hZsSWATH	B5	DADPDTFFAK	2	1.56862	1.56871	8.893e-05
hZsSWATH	C3	DADPDTFFAK	2	1.56865	1.56873	7.7724e-05
hZsSWATH	A7	DADPDTFFAK	2	1.56862	1.56871	8.893e-05
hZsSWATH	C7	DADPDTFFAK	2	1.56887	1.56896	8.893e-05
hZsSWATH	A1	DADPDTFFAK	2	1.56862	1.56871	8.893e-05
hZsSWATH	D6	DADPDTFFAK	2	1.56864	1.56873	8.8811e-05
hZsSWATH	E7	DADPDTFFAK	2	1.56886	1.56894	8.893e-05
hZsSWATH	C5	DADPDTFFAK	2	1.56862	1.56871	8.893e-05
hZsSWATH	A9	DADPDTFFAK	2	1.56864	1.56873	8.8811e-05
hZsSWATH	D2	DADPDTFFAK	2	1.56862	1.56871	8.893e-05
hZsSWATH	B3	DADPDTFFAK	2	1.56862	1.56871	8.893e-05
hZsSWATH	A5	DADPDTFFAK	2	1.56862	1.56871	8.893e-05
hZsSWATH	C8	DADPDTFFAK	2	1.56864	1.58154	0.0129055
hZsSWATH	A8	DADPDTFFAK	2	1.56862	1.56871	8.893e-05
hZsSWATH	B2	DADPDTFFAK	2	1.56862	1.56871	8.893e-05
hZsSWATH	B6	DADPDTFFAK	2	1.58144	1.56871	0.0127277
hZsSWATH	D7	DADPDTFFAK	2	1.56867	1.56876	8.893e-05
hZsSWATH	C1	DADPDTFFAK	2	1.56864	1.56873	8.8811e-05
hZsSWATH	B1	DADPDTFFAK	2	1.56867	1.56876	8.893e-05
hZsSWATH	D5	DADPDTFFAK	2	1.56862	1.56871	8.893e-05
hZsSWATH	E1	DADPDTFFAK	2	1.56866	1.56874	8.893e-05
hZsSWATH	C6	DADPDTFFAK	2	1.56862	1.56871	8.893e-05
hZsSWATH	E2	DADPDTFFAK	2	1.56862	1.56871	8.893e-05
hZsSWATH	B9	DADPDTFFAK	2	1.56864	1.56873	8.8811e-05
hZSWATH	A3	DALSSVQESQVAQQAR	2	1.30512	1.30542	0.00030005
hZSWATH	D8	DALSSVQESQVAQQAR	2	1.30513	1.30543	0.00030005
hZSWATH	D3	DALSSVQESQVAQQAR	2	1.30523	1.30552	0.00028336
hZSWATH	D1	DALSSVQESQVAQQAR	2	1.30513	1.30542	0.00028336
hZSWATH	C9	DALSSVQESQVAQQAR	2	1.30512	1.3054	0.00028336
hZSWATH	E6	DALSSVQESQVAQQAR	2	1.30512	1.30542	0.00030005
hZSWATH	A2	DALSSVQESQVAQQAR	2	1.30517	1.30545	0.00028324
hZSWATH	B7	DALSSVQESQVAQQAR	2	1.30513	1.30542	0.00028336
hZSWATH	B8	DALSSVQESQVAQQAR	2	1.30515	1.30545	0.00029993
hZSWATH	E9	DALSSVQESQVAQQAR	2	1.30515	1.30543	0.00028336
hZSWATH	E5	DALSSVQESQVAQQAR	2	1.30525	1.30555	0.00029993
hZSWATH	E4	DALSSVQESQVAQQAR	2	1.30518	1.30548	0.00030005
hZSWATH	D9	DALSSVQESQVAQQAR	2	1.30508	1.30537	0.00028336
hZSWATH	C2	DALSSVQESQVAQQAR	2	1.30522	1.30552	0.00030005
hZSWATH	E8	DALSSVQESQVAQQAR	2	1.30515	1.30543	0.00028336
hZSWATH	A6	DALSSVQESQVAQQAR	2	1.30513	1.30543	0.00030005
hZSWATH	D4	DALSSVQESQVAQQAR	2	1.30512	1.30542	0.00030005
hZSWATH	A4	DALSSVQESQVAQQAR	2	1.30522	1.30552	0.00030005
hZSWATH	E3	DALSSVQESQVAQQAR	2	1.30513	1.30543	0.00030005
hZSWATH	B4	DALSSVQESQVAQQAR	2	1.30505	1.30533	0.00028336
hZSWATH	C4	DALSSVQESQVAQQAR	2	1.30513	1.30543	0.00030005
hZSWATH	B5	DALSSVQESQVAQQAR	2	1.30517	1.30545	0.00028324
hZSWATH	C3	DALSSVQESQVAQQAR	2	1.3052	1.30548	0.00028336
hZSWATH	A7	DALSSVQESQVAQQAR	2	1.3051	1.30538	0.00028336
hZSWATH	C7	DALSSVQESQVAQQAR	2	1.30513	1.30542	0.00028336
hZSWATH	A1	DALSSVQESQVAQQAR	2	1.3052	1.3055	0.00030005
hZSWATH	D6	DALSSVQESQVAQQAR	2	1.30512	1.30542	0.00030005
hZSWATH	E7	DALSSVQESQVAQQAR	2	1.30515	1.30545	0.00029993
hZSWATH	C5	DALSSVQESQVAQQAR	2	1.30512	1.30542	0.00030005
hZSWATH	A9	DALSSVQESQVAQQAR	2	1.30522	1.30552	0.00030005
hZSWATH	D2	DALSSVQESQVAQQAR	2	1.30508	1.30538	0.00030005
hZSWATH	B3	DALSSVQESQVAQQAR	2	1.30515	1.30543	0.00028336
hZSWATH	A5	DALSSVQESQVAQQAR	2	1.30522	1.3055	0.00028336
hZSWATH	C8	DALSSVQESQVAQQAR	2	1.30512	1.3054	0.00028336
hZSWATH	A8	DALSSVQESQVAQQAR	2	1.30522	1.30552	0.00030005
hZSWATH	B2	DALSSVQESQVAQQAR	2	1.30528	1.30558	0.00030005
hZSWATH	B6	DALSSVQESQVAQQAR	2	1.30503	1.30533	0.00030005
hZSWATH	D7	DALSSVQESQVAQQAR	2	1.30512	1.3054	0.00028336
hZSWATH	C1	DALSSVQESQVAQQAR	2	1.3053	1.30558	0.00028336
hZSWATH	B1	DALSSVQESQVAQQAR	2	1.30525	1.30555	0.00029993
hZSWATH	D5	DALSSVQESQVAQQAR	2	1.30517	1.30547	0.00029993
hZSWATH	E1	DALSSVQESQVAQQAR	2	1.30517	1.30547	0.00029993
hZSWATH	C6	DALSSVQESQVAQQAR	2	1.30512	1.3054	0.00028336
hZSWATH	E2	DALSSVQESQVAQQAR	2	1.30517	1.30545	0.00028324
hZSWATH	B9	DALSSVQESQVAQQAR	2	1.30517	1.30547	0.00029993
hZsSWATH	A3	DALSSVQESQVAQQAR	2	1.28035	1.28046	0.0001111
hZsSWATH	D8	DALSSVQESQVAQQAR	2	1.28033	1.28044	0.0001111
hZsSWATH	D3	DALSSVQESQVAQQAR	2	1.2804	1.28051	0.0001111
hZsSWATH	D1	DALSSVQESQVAQQAR	2	1.28033	1.28044	0.0001111
hZsSWATH	C9	DALSSVQESQVAQQAR	2	1.28035	1.28046	0.0001111
hZsSWATH	E6	DALSSVQESQVAQQAR	2	1.28036	1.28047	0.0001111
hZsSWATH	A2	DALSSVQESQVAQQAR	2	1.28043	1.28054	0.0001111
hZsSWATH	B7	DALSSVQESQVAQQAR	2	1.28041	1.28052	0.0001111
hZsSWATH	B8	DALSSVQESQVAQQAR	2	1.28035	1.28046	0.0001111
hZsSWATH	E9	DALSSVQESQVAQQAR	2	1.28033	1.28044	0.0001111
hZsSWATH	E5	DALSSVQESQVAQQAR	2	1.28035	1.28046	0.0001111
hZsSWATH	E4	DALSSVQESQVAQQAR	2	1.28035	1.28046	0.0001111
hZsSWATH	D9	DALSSVQESQVAQQAR	2	1.28035	1.28046	0.0001111
hZsSWATH	C2	DALSSVQESQVAQQAR	2	1.28035	1.28046	0.0001111
hZsSWATH	E8	DALSSVQESQVAQQAR	2	1.28035	1.28046	0.0001111
hZsSWATH	A6	DALSSVQESQVAQQAR	2	1.28035	1.28046	0.0001111
hZsSWATH	D4	DALSSVQESQVAQQAR	2	1.28035	1.28046	0.0001111
hZsSWATH	A4	DALSSVQESQVAQQAR	2	1.28035	1.28046	0.0001111
hZsSWATH	E3	DALSSVQESQVAQQAR	2	1.28035	1.28046	0.0001111
hZsSWATH	B4	DALSSVQESQVAQQAR	2	1.28035	1.28046	0.0001111
hZsSWATH	C4	DALSSVQESQVAQQAR	2	1.28035	1.28046	0.0001111
hZsSWATH	B5	DALSSVQESQVAQQAR	2	1.28035	1.28046	0.0001111
hZsSWATH	C3	DALSSVQESQVAQQAR	2	1.28035	1.28046	0.0001111
hZsSWATH	A7	DALSSVQESQVAQQAR	2	1.28035	1.28046	0.0001111
hZsSWATH	C7	DALSSVQESQVAQQAR	2	1.28055	1.28066	0.0001111
hZsSWATH	A1	DALSSVQESQVAQQAR	2	1.28035	1.28046	0.0001111
hZsSWATH	D6	DALSSVQESQVAQQAR	2	1.28035	1.28046	0.0001111
hZsSWATH	E7	DALSSVQESQVAQQAR	2	1.28053	1.28064	0.00011122
hZsSWATH	C5	DALSSVQESQVAQQAR	2	1.28035	1.28046	0.0001111
hZsSWATH	A9	DALSSVQESQVAQQAR	2	1.28035	1.28046	0.0001111
hZsSWATH	D2	DALSSVQESQVAQQAR	2	1.28033	1.28044	0.0001111
hZsSWATH	B3	DALSSVQESQVAQQAR	2	1.28035	1.28046	0.0001111
hZsSWATH	A5	DALSSVQESQVAQQAR	2	1.28035	1.28046	0.0001111
hZsSWATH	C8	DALSSVQESQVAQQAR	2	1.28035	1.28046	0.0001111
hZsSWATH	A8	DALSSVQESQVAQQAR	2	1.28035	1.28046	0.0001111
hZsSWATH	B2	DALSSVQESQVAQQAR	2	1.28035	1.28046	0.0001111
hZsSWATH	B6	DALSSVQESQVAQQAR	2	1.28033	1.28044	0.0001111
hZsSWATH	D7	DALSSVQESQVAQQAR	2	1.28038	1.28049	0.0001111
hZsSWATH	C1	DALSSVQESQVAQQAR	2	1.28036	1.28047	0.0001111
hZsSWATH	B1	DALSSVQESQVAQQAR	2	1.28035	1.28046	0.0001111
hZsSWATH	D5	DALSSVQESQVAQQAR	2	1.28035	1.28046	0.0001111
hZsSWATH	E1	DALSSVQESQVAQQAR	2	1.28035	1.28046	0.0001111
hZsSWATH	C6	DALSSVQESQVAQQAR	2	1.28035	1.28046	0.0001111
hZsSWATH	E2	DALSSVQESQVAQQAR	2	1.28035	1.28046	0.0001111
hZsSWATH	B9	DALSSVQESQVAQQAR	2	1.28035	1.28046	0.0001111
hZSWATH	A3	DASGATFTWTPSSGK	2	1.5972	1.5975	0.00029993
hZSWATH	D8	DASGATFTWTPSSGK	2	1.59722	1.5975	0.00028324
hZSWATH	D3	DASGATFTWTPSSGK	2	1.59738	1.59767	0.00028324
hZSWATH	D1	DASGATFTWTPSSGK	2	1.59722	1.59752	0.00029993
hZSWATH	C9	DASGATFTWTPSSGK	2	1.59722	1.5975	0.00028324
hZSWATH	E6	DASGATFTWTPSSGK	2	1.5972	1.59748	0.00028324
hZSWATH	A2	DASGATFTWTPSSGK	2	1.59728	1.59757	0.00028336
hZSWATH	B7	DASGATFTWTPSSGK	2	1.59727	1.59755	0.00028336
hZSWATH	B8	DASGATFTWTPSSGK	2	1.59727	1.59755	0.00028336
hZSWATH	E9	DASGATFTWTPSSGK	2	1.59723	1.59753	0.00030005
hZSWATH	E5	DASGATFTWTPSSGK	2	1.59735	1.59765	0.00030005
hZSWATH	E4	DASGATFTWTPSSGK	2	1.59727	1.59755	0.00028336
hZSWATH	D9	DASGATFTWTPSSGK	2	1.5972	1.5975	0.00029993
hZSWATH	C2	DASGATFTWTPSSGK	2	1.59737	1.59765	0.00028336
hZSWATH	E8	DASGATFTWTPSSGK	2	1.59727	1.59755	0.00028336
hZSWATH	A6	DASGATFTWTPSSGK	2	1.59728	1.59758	0.00029993
hZSWATH	D4	DASGATFTWTPSSGK	2	1.5973	1.5976	0.00029993
hZSWATH	A4	DASGATFTWTPSSGK	2	1.59735	1.59763	0.00028336
hZSWATH	E3	DASGATFTWTPSSGK	2	1.59725	1.59753	0.00028336
hZSWATH	B4	DASGATFTWTPSSGK	2	1.59718	1.59748	0.00029993
hZSWATH	C4	DASGATFTWTPSSGK	2	1.59727	1.59755	0.00028336
hZSWATH	B5	DASGATFTWTPSSGK	2	1.59728	1.59757	0.00028336
hZSWATH	C3	DASGATFTWTPSSGK	2	1.59728	1.59757	0.00028336
hZSWATH	A7	DASGATFTWTPSSGK	2	1.59718	1.59747	0.00028336
hZSWATH	C7	DASGATFTWTPSSGK	2	1.59723	1.59752	0.00028336
hZSWATH	A1	DASGATFTWTPSSGK	2	1.59737	1.59765	0.00028336
hZSWATH	D6	DASGATFTWTPSSGK	2	1.59722	1.59752	0.00029993
hZSWATH	E7	DASGATFTWTPSSGK	2	1.59722	1.59752	0.00029993
hZSWATH	C5	DASGATFTWTPSSGK	2	1.59722	1.5975	0.00028324
hZSWATH	A9	DASGATFTWTPSSGK	2	1.5974	1.59768	0.00028336
hZSWATH	D2	DASGATFTWTPSSGK	2	1.59718	1.59748	0.00029993
hZSWATH	B3	DASGATFTWTPSSGK	2	1.59728	1.59758	0.00029993
hZSWATH	A5	DASGATFTWTPSSGK	2	1.59733	1.59762	0.00028336
hZSWATH	C8	DASGATFTWTPSSGK	2	1.59718	1.59747	0.00028336
hZSWATH	A8	DASGATFTWTPSSGK	2	1.59732	1.59762	0.00030005
hZSWATH	B2	DASGATFTWTPSSGK	2	1.59742	1.5977	0.00028336
hZSWATH	B6	DASGATFTWTPSSGK	2	1.59713	1.59742	0.00028336
hZSWATH	D7	DASGATFTWTPSSGK	2	1.59723	1.59752	0.00028336
hZSWATH	C1	DASGATFTWTPSSGK	2	1.5974	1.59768	0.00028336
hZSWATH	B1	DASGATFTWTPSSGK	2	1.59738	1.59767	0.00028324
hZSWATH	D5	DASGATFTWTPSSGK	2	1.59728	1.59758	0.00029993
hZSWATH	E1	DASGATFTWTPSSGK	2	1.59728	1.59757	0.00028336
hZSWATH	C6	DASGATFTWTPSSGK	2	1.59727	1.59755	0.00028336
hZSWATH	E2	DASGATFTWTPSSGK	2	1.59725	1.59753	0.00028336
hZSWATH	B9	DASGATFTWTPSSGK	2	1.59723	1.59752	0.00028336
hZsSWATH	A3	DASGATFTWTPSSGK	2	1.5601	1.56018	8.893e-05
hZsSWATH	D8	DASGATFTWTPSSGK	2	1.56008	1.56017	8.893e-05
hZsSWATH	D3	DASGATFTWTPSSGK	2	1.5602	1.56028	8.8811e-05
hZsSWATH	D1	DASGATFTWTPSSGK	2	1.56008	1.56018	0.00010002
hZsSWATH	C9	DASGATFTWTPSSGK	2	1.5601	1.56018	8.893e-05
hZsSWATH	E6	DASGATFTWTPSSGK	2	1.56011	1.5602	8.8811e-05
hZsSWATH	A2	DASGATFTWTPSSGK	2	1.56023	1.56032	8.893e-05
hZsSWATH	B7	DASGATFTWTPSSGK	2	1.56021	1.5603	8.8811e-05
hZsSWATH	B8	DASGATFTWTPSSGK	2	1.56011	1.5602	8.8811e-05
hZsSWATH	E9	DASGATFTWTPSSGK	2	1.56008	1.56017	8.893e-05
hZsSWATH	E5	DASGATFTWTPSSGK	2	1.56011	1.5602	8.8811e-05
hZsSWATH	E4	DASGATFTWTPSSGK	2	1.5601	1.56018	8.893e-05
hZsSWATH	D9	DASGATFTWTPSSGK	2	1.5601	1.56018	8.893e-05
hZsSWATH	C2	DASGATFTWTPSSGK	2	1.5601	1.56018	8.893e-05
hZsSWATH	E8	DASGATFTWTPSSGK	2	1.57291	1.56018	0.0127277
hZsSWATH	A6	DASGATFTWTPSSGK	2	1.5601	1.56018	8.893e-05
hZsSWATH	D4	DASGATFTWTPSSGK	2	1.56011	1.5602	8.8811e-05
hZsSWATH	A4	DASGATFTWTPSSGK	2	1.5601	1.56018	8.893e-05
hZsSWATH	E3	DASGATFTWTPSSGK	2	1.5601	1.56018	8.893e-05
hZsSWATH	B4	DASGATFTWTPSSGK	2	1.5601	1.573	0.0129056
hZsSWATH	C4	DASGATFTWTPSSGK	2	1.5601	1.56018	8.893e-05
hZsSWATH	B5	DASGATFTWTPSSGK	2	1.5601	1.56018	8.893e-05
hZsSWATH	C3	DASGATFTWTPSSGK	2	1.57293	1.5602	0.0127279
hZsSWATH	A7	DASGATFTWTPSSGK	2	1.5601	1.56018	8.893e-05
hZsSWATH	C7	DASGATFTWTPSSGK	2	1.56035	1.56043	8.893e-05
hZsSWATH	A1	DASGATFTWTPSSGK	2	1.57291	1.56018	0.0127277
hZsSWATH	D6	DASGATFTWTPSSGK	2	1.56011	1.5602	8.8811e-05
hZsSWATH	E7	DASGATFTWTPSSGK	2	1.56033	1.56042	8.893e-05
hZsSWATH	C5	DASGATFTWTPSSGK	2	1.57291	1.56018	0.0127277
hZsSWATH	A9	DASGATFTWTPSSGK	2	1.56011	1.5602	8.8811e-05
hZsSWATH	D2	DASGATFTWTPSSGK	2	1.5601	1.56018	8.893e-05
hZsSWATH	B3	DASGATFTWTPSSGK	2	1.5601	1.573	0.0129056
hZsSWATH	A5	DASGATFTWTPSSGK	2	1.5601	1.56018	8.893e-05
hZsSWATH	C8	DASGATFTWTPSSGK	2	1.56011	1.5602	8.8811e-05
hZsSWATH	A8	DASGATFTWTPSSGK	2	1.5601	1.56018	8.893e-05
hZsSWATH	B2	DASGATFTWTPSSGK	2	1.5601	1.56018	8.893e-05
hZsSWATH	B6	DASGATFTWTPSSGK	2	1.5601	1.56018	8.893e-05
hZsSWATH	D7	DASGATFTWTPSSGK	2	1.56015	1.56023	8.893e-05
hZsSWATH	C1	DASGATFTWTPSSGK	2	1.56011	1.5602	8.8811e-05
hZsSWATH	B1	DASGATFTWTPSSGK	2	1.56013	1.56022	8.8931e-05
hZsSWATH	D5	DASGATFTWTPSSGK	2	1.5601	1.56018	8.893e-05
hZsSWATH	E1	DASGATFTWTPSSGK	2	1.56013	1.56022	8.8931e-05
hZsSWATH	C6	DASGATFTWTPSSGK	2	1.5601	1.56018	8.893e-05
hZsSWATH	E2	DASGATFTWTPSSGK	2	1.5601	1.56018	8.893e-05
hZsSWATH	B9	DASGATFTWTPSSGK	2	1.5601	1.56018	8.893e-05
hZSWATH	A3	DASGVTFTWTPSSGK	2	1.77038	1.77068	0.00029993
hZSWATH	D8	DASGVTFTWTPSSGK	2	1.77038	1.77068	0.00029993
hZSWATH	D3	DASGVTFTWTPSSGK	2	1.77053	1.77082	0.00028336
hZSWATH	D1	DASGVTFTWTPSSGK	2	1.77038	1.77067	0.00028336
hZSWATH	C9	DASGVTFTWTPSSGK	2	1.79503	1.79533	0.00030005
hZSWATH	E6	DASGVTFTWTPSSGK	2	1.77035	1.77065	0.00030005
hZSWATH	A2	DASGVTFTWTPSSGK	2	1.77048	1.77077	0.00028324
hZSWATH	B7	DASGVTFTWTPSSGK	2	1.77042	1.7707	0.00028336
hZSWATH	B8	DASGVTFTWTPSSGK	2	1.77047	1.7954	0.0249333
hZSWATH	E9	DASGVTFTWTPSSGK	2	1.77043	1.77072	0.00028336
hZSWATH	E5	DASGVTFTWTPSSGK	2	1.77052	1.7708	0.00028336
hZSWATH	E4	DASGVTFTWTPSSGK	2	1.77042	1.7707	0.00028336
hZSWATH	D9	DASGVTFTWTPSSGK	2	1.77037	1.77065	0.00028336
hZSWATH	C2	DASGVTFTWTPSSGK	2	1.77052	1.7708	0.00028336
hZSWATH	E8	DASGVTFTWTPSSGK	2	1.77043	1.77072	0.00028336
hZSWATH	A6	DASGVTFTWTPSSGK	2	1.77047	1.77075	0.00028336
hZSWATH	D4	DASGVTFTWTPSSGK	2	1.79513	1.77077	0.0243667
hZSWATH	A4	DASGVTFTWTPSSGK	2	1.77052	1.77082	0.00030005
hZSWATH	E3	DASGVTFTWTPSSGK	2	1.77045	1.77073	0.00028336
[truncated: 31,579 more rows]

## Sheet: RT differnece between light & O
Retention time cv and range
MS	Stripped.Sequence	range_light	range_heavy	cv_light (%)	cv_heavy (%)			MS	median_range_light (min)	median_range_heavy (min)	median_cv_light (%)	median_cv_heavy (%)
hZSWATH	AADDTWEPFASGK	0.0249333	0.00026667	0.308124	0.0040648			hZSWATH	0.00031662	0.00030017	0.0054074	0.005154
hZsSWATH	AADDTWEPFASGK	0.0130833	0.02565	0.196606	0.202189			hZsSWATH	0.0129834	0.0129833	0.243285	0.235475
hZSWATH	AAISGENAGLVR	0.00028324	0.00030005	0.0048234	0.0048742			uZSWATH	0.21225	0.212399	0.38449	0.381546
hZsSWATH	AAISGENAGLVR	0.0128833	0.00020003	0.165441	0.0034396			nThermo	0.701914	0.705168	1.33198	1.33797
hZSWATH	ADLSGITGAR	0.00028324	0.00028336	0.0047836	0.0047299
hZsSWATH	ADLSGITGAR	0.00020003	0.00020003	0.0034691	0.003469
hZSWATH	AGALNSNDAFVLK	0.0248667	0.0248667	0.414068	0.214891
hZsSWATH	AGALNSNDAFVLK	0.0128334	0.0128833	0.192809	0.19298
hZSWATH	AGEVQEPELR	0.00030005	0.00028336	0.0052722	0.005323
hZsSWATH	AGEVQEPELR	0.0256333	0.0256333	0.357055	0.361572
hZSWATH	AHVDALR	0.0494	0.0494	2.46637	2.25992
hZsSWATH	AHVDALR	0.0256333	0.02565	0.581627	0.667193
hZSWATH	AIGYLNTGYQR	0.00028336	0.00028336	0.0044398	0.0043767
hZsSWATH	AIGYLNTGYQR	0.0130667	0.0130668	0.441491	0.454328
hZSWATH	ALDFAVGEYNK	0.00028336	0.00026667	0.0039322	0.0039042
hZsSWATH	ALDFAVGEYNK	0.0256167	0.00028336	0.200677	0.0037412
hZSWATH	ALLAFQESK	0.00026667	0.00026667	0.004258	0.004225
hZsSWATH	ALLAFQESK	0.00026667	0.00027776	0.0036338	0.0036589
hZSWATH	ALNHLPLEYNSALYSR	0.0249166	0.0248833	0.652447	0.56654
hZsSWATH	ALNHLPLEYNSALYSR	0.0259278	0.0131	0.327472	0.300483
hZSWATH	ALQEYAAK	0.00023329	0.00023335	0.0066089	0.0065006
hZsSWATH	ALQEYAAK	0.0256666	0.00013334	0.425909	0.0033318
hZSWATH	ANRPFLVFIR	0.00030005	0.00028336	0.003615	0.0036578
hZsSWATH	ANRPFLVFIR	0.0131167	0.00033331	0.096924	0.0039172
hZSWATH	ASSIIDELFQDR	0.0250165	0.0250168	0.503982	0.458727
hZsSWATH	ASSIIDELFQDR	0.00040007	0.0128501	0.0039302	0.080597
hZSWATH	ASSLESGVPSR	0.00023335	0.00024998	0.0055054	0.0055505
hZsSWATH	ASSLESGVPSR	0.0129667	0.0129666	0.675449	0.60747
hZSWATH	ATEHLSTLSEK	0.0248	0.0248	0.43816	0.438133
hZsSWATH	ATEHLSTLSEK	0.0129778	0.0129667	0.669054	0.456781
hZSWATH	ATVVYQGER	0.0248166	0.0248167	0.43598	0.435716
hZsSWATH	ATVVYQGER	0.01285	0.0128501	0.792117	0.781338
hZSWATH	ATWSGAVLAGR	0.0002501	0.00026667	0.0041946	0.0042208
hZsSWATH	ATWSGAVLAGR	0.00024998	0.00026107	0.0036184	0.0036737
hZSWATH	AVISPGFDVFAK	0.00033331	0.00031686	0.0033417	0.0033116
hZsSWATH	AVISPGFDVFAK	0.00035	0.00035	0.0039251	0.0039375
hZSWATH	AVLTIDEK	0.0249	0.0249	0.729791	0.685158
hZsSWATH	AVLTIDEK	0.0130166	0.00021672	0.156937	0.0034269
hZSWATH	DADPDTFFAK	0.0249001	0.0249166	0.600245	0.533856
hZsSWATH	DADPDTFFAK	0.0128334	0.0128499	0.121575	0.121735
hZSWATH	DALSSVQESQVAQQAR	0.00026667	0.00024998	0.0043524	0.0044683
hZsSWATH	DALSSVQESQVAQQAR	0.0002166	0.0002166	0.0033992	0.0033998
hZSWATH	DASGATFTWTPSSGK	0.00028336	0.00028336	0.0042996	0.0042184
hZsSWATH	DASGATFTWTPSSGK	0.0128501	0.0128334	0.235897	0.170847
hZSWATH	DASGVTFTWTPSSGK	0.0249333	0.02485	0.479052	0.400552
hZsSWATH	DASGVTFTWTPSSGK	0.00029445	0.00028336	0.0038766	0.0038022
hZSWATH	DFALQNPSAVPR	0.00026667	0.00028336	0.0041039	0.0042671
hZsSWATH	DFALQNPSAVPR	0.0130833	0.0130833	0.40554	0.407904
hZSWATH	DGAGDVAFVK	0.00026667	0.00026667	0.0045456	0.0045005
hZsSWATH	DGAGDVAFVK	0.0002166	0.0258501	0.0035787	0.691427
hZSWATH	DLLLPQPDLR	0.00031686	0.0246832	0.0035146	0.175763
hZsSWATH	DLLLPQPDLR	0.0128334	0.0128331	0.093325	0.157767
hZSWATH	DPTFIPAPIQAK	0.00026667	0.00028336	0.0038684	0.0038524
hZsSWATH	DPTFIPAPIQAK	0.0128334	0.00031662	0.100854	0.0039047
hZSWATH	DSTYSLSSTLTLSK	0.00026667	0.00026667	0.0037199	0.0037199
hZsSWATH	DSTYSLSSTLTLSK	0.0131	0.0131111	0.327727	0.311157
hZSWATH	DSVTGTLPK	0.0493001	0.0248667	0.675331	0.472981
hZsSWATH	DSVTGTLPK	0.02565	0.0129777	0.371171	0.181595
hZSWATH	DYIFGNYIER	0.00028336	0.00028324	0.0036715	0.0036908
hZsSWATH	DYIFGNYIER	0.0128334	0.0259167	0.097578	0.258173
hZSWATH	EAQLPVIENK	0.02485	0.0248667	0.589893	0.747004
hZsSWATH	EAQLPVIENK	0.00023341	0.00023329	0.003633	0.0036318
hZSWATH	EFGNTLEDK	0.00028336	0.00028336	0.0054394	0.0053977
hZsSWATH	EFGNTLEDK	0.00018334	0.00018334	0.0034736	0.0034019
hZSWATH	EFTPPVQAAYQK	0.0248667	0.02485	0.643194	0.474937
hZsSWATH	EFTPPVQAAYQK	0.0128667	0.0128334	0.185302	0.131014
hZSWATH	EIGELYLPK	0.00028336	0.0246834	0.0038271	0.20242
hZsSWATH	EIGELYLPK	0.00031114	0.0128444	0.0039594	0.207371
hZSWATH	ELDESLQVAER	0.0248333	0.0248333	0.268892	0.518563
hZsSWATH	ELDESLQVAER	0.0130501	0.0129166	0.45948	0.450635
hZSWATH	ELLESYIDGR	0.00028324	0.00026667	0.0037539	0.0037247
hZsSWATH	ELLESYIDGR	0.00030005	0.0128334	0.0038861	0.11067
hZSWATH	EQHLFLPFSYK	0.00030017	0.00029993	0.003462	0.0034881
hZsSWATH	EQHLFLPFSYK	0.01315	0.00033331	0.181364	0.0038058
hZSWATH	EQLSLLDR	0.0248667	0.0248667	0.400211	0.399501
hZsSWATH	EQLSLLDR	0.0129501	0.0129501	0.326522	0.394624
hZSWATH	EQPPSLTR	0.02485	0.0248166	0.680425	0.990163
hZsSWATH	EQPPSLTR	0.0128444	0.0257667	0.727593	0.79768
hZSWATH	ETLLQDFR	0.0248334	0.0248667	0.440414	0.289295
hZsSWATH	ETLLQDFR	0.0131111	0.00028336	0.109749	0.0037899
hZSWATH	EVAFDLEIPK	0.0249	0.0248833	0.586742	0.496457
hZsSWATH	EVAFDLEIPK	0.0131667	0.0131667	0.155975	0.24022
hZSWATH	FEVQVTVPK	0.00028324	0.00026667	0.0040013	0.0039332
hZsSWATH	FEVQVTVPK	0.0128499	0.0128501	0.19617	0.116115
hZSWATH	FFGHGAEDSLADQAANEWGR	0.00026667	0.00026667	0.0038207	0.0038207
hZsSWATH	FFGHGAEDSLADQAANEWGR	0.0131278	0.0129833	0.210117	0.323786
hZSWATH	FNAVLTNPQGDYDTSTGK	0.0248834	0.02485	0.71775	0.674554
hZsSWATH	FNAVLTNPQGDYDTSTGK	0.02565	0.0128444	0.403647	0.177009
hZSWATH	FNWYVDGVEVHNAK	0.00028336	0.00028336	0.0037135	0.0037135
hZsSWATH	FNWYVDGVEVHNAK	0.0128334	0.00030005	0.10987	0.0038626
hZSWATH	FQSVFTVTR	0.0248833	0.0248667	0.58501	0.678249
hZsSWATH	FQSVFTVTR	0.00027776	0.00026667	0.0037997	0.0037915
hZSWATH	FSAEFDFR	0.00028336	0.00028324	0.0037508	0.0039077
hZsSWATH	FSAEFDFR	0.02565	0.02565	0.238518	0.154299
hZSWATH	FSGSILGNK	0.00026667	0.00026667	0.0045576	0.0044929
hZsSWATH	FSGSILGNK	0.0258499	0.01305	0.523021	0.475792
hZSWATH	FSVVYAK	0.0248333	0.0248333	0.467956	0.53405
hZsSWATH	FSVVYAK	0.0128334	0.00023329	0.147229	0.0035996
hZSWATH	FYNQVSTPLLR	0.00028336	0.00028324	0.0038283	0.0038176
hZsSWATH	FYNQVSTPLLR	0.0130999	0.0131	0.277812	0.301418
hZSWATH	FYTFLK	0.0248333	0.00028336	0.203983	0.0037774
hZsSWATH	FYTFLK	0.0131167	0.0131166	0.354745	0.362242
hZSWATH	GAYPLSIEPIGVR	0.0249	0.02495	0.593499	0.599705
hZsSWATH	GAYPLSIEPIGVR	0.00034451	0.00034451	0.0039215	0.0039212
hZSWATH	GFQVVVTLR	0.00026667	0.00026667	0.0038094	0.0039011
hZsSWATH	GFQVVVTLR	0.0131	0.0131	0.34502	0.344698
hZSWATH	GGEGTGYFVDFSVR	0.00028324	0.00028324	0.0037107	0.0037107
hZsSWATH	GGEGTGYFVDFSVR	0.00033331	0.00033331	0.0038852	0.0039014
hZSWATH	GGYTLVSGYPK	0.0248667	0.0249499	0.346134	0.780218
hZsSWATH	GGYTLVSGYPK	0.0002501	0.0130667	0.0036313	0.254499
hZSWATH	GHMLENHVER	0.02475	0.00016665	0.595146	0.0071466
hZsSWATH	GHMLENHVER	0.0129445	0.0256333	1.0582	1.15593
hZSWATH	GKEESLDSDLYAELR	0.0247834	0.00026667	0.296104	0.0038018
hZsSWATH	GKEESLDSDLYAELR	0.0129945	0.0128501	0.281685	0.239396
hZSWATH	GLEWLGR	0.00026667	0.00028336	0.0037569	0.0039097
hZsSWATH	GLEWLGR	0.0129833	0.0128501	0.328377	0.239874
hZSWATH	GLEWVANIK	0.00026667	0.00026667	0.0039011	0.0039011
hZsSWATH	GLEWVANIK	0.00032782	0.00031662	0.0039186	0.0038711
hZSWATH	GLEWVGFIR	0.0249665	0.0249999	0.530193	0.511687
hZsSWATH	GLEWVGFIR	0.00038314	0.0131998	0.0038937	0.139668
hZSWATH	GLPAPIEK	0.0248667	0.0248667	0.992221	0.409296
hZsSWATH	GLPAPIEK	0.0130167	0.0129	0.441702	0.506491
hZSWATH	GLPNVVTSAISLPNIR	0.0249667	0.00035	0.377141	0.0033458
hZsSWATH	GLPNVVTSAISLPNIR	0.0256612	0.00038338	0.213009	0.0038517
hZSWATH	GLPSSIEK	0.00028336	0.02485	0.0054153	0.483963
hZsSWATH	GLPSSIEK	0.013	0.0257889	0.500466	0.407763
hZSWATH	GPSVFPLAPSSK	0.0248333	0.02485	0.20629	0.206317
hZsSWATH	GPSVFPLAPSSK	0.00029445	0.00028336	0.0037986	0.0038279
hZSWATH	GQTLLAVAK	0.00024998	0.00024998	0.0042348	0.0042348
hZsSWATH	GQTLLAVAK	0.0130333	0.0130333	0.344583	0.468179
hZSWATH	GQVVPALNEK	0.0247667	0.00028324	0.29599	0.0047171
hZsSWATH	GQVVPALNEK	0.0130334	0.0130167	0.504342	0.511717
hZSWATH	GSESGIFTNTK	0.02485	0.02485	0.328939	0.32875
hZsSWATH	GSESGIFTNTK	0.00018334	0.00018334	0.0032418	0.0032245
hZSWATH	GSPAINVAVHVFR	0.00026667	0.00026667	0.0037869	0.0037869
hZsSWATH	GSPAINVAVHVFR	0.0128334	0.00031114	0.107719	0.0039994
hZSWATH	GWVDLFVPK	0.0248001	0.0249002	0.15662	0.151941
hZsSWATH	GWVDLFVPK	0.00041103	0.02565	0.0040231	0.113936
hZSWATH	GWVTDGFSSLK	0.0248666	0.0248667	0.367071	0.438919
hZsSWATH	GWVTDGFSSLK	0.0131333	0.0131333	0.337539	0.32833
hZSWATH	HFQNLGK	0.0248334	0.02485	1.95135	1.8749
hZsSWATH	HFQNLGK	0.0129334	0.02565	0.53633	0.701923
hZSWATH	HLVALSPK	0.00024998	0.00024998	0.005154	0.005154
hZsSWATH	HLVALSPK	0.0128833	0.013	0.639037	0.625544
hZSWATH	HVVPNEVVVQR	0.00028336	0.00029993	0.005348	0.0053399
hZsSWATH	HVVPNEVVVQR	0.0128334	0.0128334	0.249339	0.343913
hZSWATH	IAYGTQGSSGYSLR	0.00026667	0.00024998	0.004358	0.0044125
hZsSWATH	IAYGTQGSSGYSLR	0.0130167	0.0002166	0.208997	0.0034686
hZSWATH	ICLDLQAPLYK	0.0493333	0.00031662	0.326117	0.0035127
hZsSWATH	ICLDLQAPLYK	0.0259833	0.00033331	0.25365	0.0038873
hZSWATH	IIVPLNNR	0.0002501	0.00023329	0.0044262	0.0042198
hZsSWATH	IIVPLNNR	0.0129167	0.02555	0.28034	0.290893
hZSWATH	ILGPLSYSK	0.00026667	0.00028324	0.0041712	0.0043801
hZsSWATH	ILGPLSYSK	0.0128334	0.0128332	0.122728	0.171494
hZSWATH	IQHPFTVEEFVLPK	0.0249834	0.0249	0.588437	0.585676
hZsSWATH	IQHPFTVEEFVLPK	0.0384724	0.0131168	0.543474	0.311181
hZSWATH	IQNILTEEPK	0.00026667	0.00028336	0.0042241	0.0043621
hZsSWATH	IQNILTEEPK	0.00024998	0.0130668	0.0037043	0.132993
hZSWATH	IQPSGGTNINEALLR	0.0249166	0.0249333	0.224179	0.313173
hZsSWATH	IQPSGGTNINEALLR	0.00027776	0.0129501	0.0038056	0.165168
hZSWATH	ITINPDTSK	0.00024998	0.00024998	0.0054074	0.0053223
hZsSWATH	ITINPDTSK	0.0129833	0.00016665	0.445906	0.0032128
hZSWATH	ITLLSALVETR	0.00036669	0.00036645	0.0034457	0.0033575
hZsSWATH	ITLLSALVETR	0.0131166	0.0132167	0.274593	0.255809
hZSWATH	ITLPDFTGDLR	0.0248833	0.0248833	0.500132	0.43271
hZsSWATH	ITLPDFTGDLR	0.0131834	0.0131834	0.202785	0.238721
hZSWATH	ITQDAQLK	0.00023335	0.00023335	0.0069322	0.0068219
hZsSWATH	ITQDAQLK	0.0128334	0.0128334	0.783817	0.662176
hZSWATH	IVIEYVDR	0.02485	0.02485	0.406007	0.335771
hZsSWATH	IVIEYVDR	0.0130667	0.02565	0.414813	0.389629
hZSWATH	IVLGQEQDSYGGK	0.00028336	0.00028336	0.0047341	0.0048745
hZsSWATH	IVLGQEQDSYGGK	0.0130167	0.013	0.552053	0.492463
hZSWATH	IVQLIQDTR	0.00028336	0.00028336	0.0043078	0.0044137
hZsSWATH	IVQLIQDTR	0.0002501	0.00024998	0.0036988	0.0036975
hZSWATH	IWLDNVR	0.00028336	0.00026667	0.0040704	0.0041417
hZsSWATH	IWLDNVR	0.0129668	0.0130833	0.290197	0.362323
hZSWATH	IYLQPGR	0.0249	0.0249001	1.09356	1.10932
hZsSWATH	IYLQPGR	0.0128833	0.0258	0.403109	0.395898
hZSWATH	IYLYTLNDNAR	0.00026667	0.00026667	0.0037672	0.0037314
hZsSWATH	IYLYTLNDNAR	0.0130833	0.0131167	0.365545	0.235949
hZSWATH	LAPLAEDVR	0.00026667	0.00026667	0.0042238	0.0041892
hZsSWATH	LAPLAEDVR	0.0256167	0.0130333	0.24349	0.140516
hZSWATH	LAVYQAGAR	0.00028336	0.02485	0.00549	0.345566
hZsSWATH	LAVYQAGAR	0.00018334	0.00018334	0.003341	0.0033409
hZSWATH	LGFTDLFSK	0.0248334	0.0248332	0.225793	0.161786
hZsSWATH	LGFTDLFSK	0.0131166	0.0128443	0.262359	0.181628
hZSWATH	LGNQEPGGQTALK	0.00023335	0.00023329	0.0053259	0.0054117
hZsSWATH	LGNQEPGGQTALK	0.0128501	0.0129666	0.44354	0.51221
hZSWATH	LGPLVEQGR	0.0249	0.0249166	0.416657	0.416709
hZsSWATH	LGPLVEQGR	0.0130166	0.0130334	0.302927	0.302999
hZSWATH	LGVYELLLK	0.0249667	0.0249	0.494762	0.363929
hZsSWATH	LGVYELLLK	0.0131833	0.0132	0.139105	0.160382
hZSWATH	LLDNWDSVTSTFSK	0.00031662	0.00033355	0.0035047	0.0035517
hZsSWATH	LLDNWDSVTSTFSK	0.0131667	0.0257001	0.288129	0.289881
hZSWATH	LLDSLPSDTR	0.02485	0.0248333	0.357992	0.494076
hZsSWATH	LLDSLPSDTR	0.00023329	0.0256444	0.0036324	0.272922
hZSWATH	LLEVPEGR	0.02485	0.0248833	0.903219	0.812856
hZsSWATH	LLEVPEGR	0.01305	0.0130333	0.340015	0.285055
hZSWATH	LLGEVDHYQLALGK	0.00028324	0.00028336	0.0039077	0.0038091
hZsSWATH	LLGEVDHYQLALGK	0.0131167	0.0131	0.228769	0.181208
hZSWATH	LLIYDASSR	0.02485	0.02485	0.412259	0.519445
hZsSWATH	LLIYDASSR	0.0129499	0.0130667	0.426194	0.440484
hZSWATH	LLIYDNNK	0.0249001	0.00026667	0.384763	0.0045677
hZsSWATH	LLIYDNNK	0.0130166	0.0130167	0.410644	0.447222
hZSWATH	LLIYGASSR	0.0248667	0.02485	0.656055	0.621188
hZsSWATH	LLIYGASSR	0.0130333	0.01305	0.454053	0.403734
hZSWATH	LLIYWASTR	0.00030017	0.00031662	0.0035007	0.0035547
hZsSWATH	LLIYWASTR	0.01315	0.0130999	0.243285	0.244124
hZSWATH	LPTDSELAPR	0.0248834	0.00028324	0.560301	0.0046432
hZsSWATH	LPTDSELAPR	0.0258166	0.0002166	0.307105	0.0035756
hZSWATH	LQPLDFK	0.00028336	0.0248333	0.0042623	0.22931
hZsSWATH	LQPLDFK	0.0129499	0.0257667	0.35211	0.416334
hZSWATH	LSITGTYDLK	0.00026667	0.0248667	0.0041677	0.221922
hZsSWATH	LSITGTYDLK	0.0131	0.0129666	0.398099	0.319454
hZSWATH	LSPIYNLVPVK	0.00031662	0.00031662	0.0032693	0.0032693
hZsSWATH	LSPIYNLVPVK	0.0130665	0.0128334	0.219305	0.171146
hZSWATH	LSSPAVITDK	0.00028336	0.00028336	0.0047468	0.0047468
hZsSWATH	LSSPAVITDK	0.0130445	0.0130334	0.510469	0.532737
hZSWATH	LTLTPWVGLR	0.00036645	0.00036669	0.0033114	0.003374
hZsSWATH	LTLTPWVGLR	0.0130999	0.0131998	0.139781	0.190098
hZSWATH	LTPLYELVK	0.00033355	0.00031662	0.0035247	0.0035039
hZsSWATH	LTPLYELVK	0.0130501	0.0130334	0.157345	0.178521
hZSWATH	LTPYADEFK	0.00026667	0.00026667	0.0042175	0.0042175
hZsSWATH	LTPYADEFK	0.01305	0.01305	0.367205	0.350761
hZSWATH	LVVLPFPK	0.00031662	0.00033331	0.0033458	0.0033404
hZsSWATH	LVVLPFPK	0.0131667	0.02565	0.172471	0.229128
hZSWATH	NALALFVLPK	0.0249333	0.0250168	0.450925	0.495312
hZsSWATH	NALALFVLPK	0.0131166	0.0132165	0.222682	0.248754
hZSWATH	NFGYTLR	0.0249	0.0249	0.771941	0.651638
hZsSWATH	NFGYTLR	0.0129501	0.0129112	0.323706	0.344479
hZSWATH	NILTSNNIDVK	0.0248667	0.0247667	0.819033	0.41624
hZsSWATH	NILTSNNIDVK	0.0130833	0.0130501	0.398195	0.437464
hZSWATH	NIQSLEVIGK	0.0248667	0.0248166	0.625572	0.22829
hZsSWATH	NIQSLEVIGK	0.0384834	0.0130833	0.542679	0.408365
hZSWATH	NVPLPVIAELPPK	0.00033355	0.00033355	0.0033012	0.0033012
hZsSWATH	NVPLPVIAELPPK	0.0384834	0.0259333	0.39995	0.281754
hZSWATH	NVVFVIDK	0.0248834	0.0249333	0.731196	0.696744
hZsSWATH	NVVFVIDK	0.0130833	0.0130833	0.335216	0.389817
hZSWATH	NYNLVESLK	0.0249333	0.02485	0.479056	0.225105
hZsSWATH	NYNLVESLK	0.00026667	0.0130667	0.0037567	0.11826
hZSWATH	PSLSHLLSQYYGAGVAR	0.00028324	0.00028324	0.0035454	0.0035725
hZsSWATH	PSLSHLLSQYYGAGVAR	0.0256611	0.0131278	0.294485	0.324242
hZSWATH	QTHQPPAPNSLIR	0.00028336	0.00028336	0.0047299	0.0046638
hZsSWATH	QTHQPPAPNSLIR	0.00020003	0.02565	0.0034537	0.372908
hZSWATH	QVVAGLNFR	0.0248833	0.02485	0.381931	0.381287
hZsSWATH	QVVAGLNFR	0.00026667	0.00027788	0.0037162	0.0037443
hZSWATH	RGPGGAWAAEVISNAR	0.0248001	0.00028336	0.224741	0.004188
hZsSWATH	RGPGGAWAAEVISNAR	0.0128444	0.00027776	0.25811	0.0036411
hZSWATH	RGPGGVWAAEAISDAR	0.00026667	0.0741832	0.0043737	0.695731
hZsSWATH	RGPGGVWAAEAISDAR	0.0258833	0.0130667	0.445006	0.398601
hZSWATH	RQDNEILIFWSK	0.00033331	0.00033331	0.0033405	0.0033405
hZsSWATH	RQDNEILIFWSK	0.0131779	0.0131667	0.154869	0.151954
hZSWATH	SALVLQYLR	0.02495	0.02495	0.567563	0.555485
hZsSWATH	SALVLQYLR	0.0131001	0.0131612	0.309693	0.160975
hZSWATH	SDVMYTDWK	0.00026667	0.00024998	0.0043259	0.0043354
hZsSWATH	SDVMYTDWK	0.01305	0.00024998	0.130593	0.003644
hZSWATH	SDVVYTDWK	0.00026655	0.00028336	0.0042452	0.0042741
hZsSWATH	SDVVYTDWK	0.0130612	0.01305	0.228735	0.288764
hZSWATH	SFQTGLFTAAR	0.00026667	0.00028336	0.0037711	0.0038329
hZsSWATH	SFQTGLFTAAR	0.0259	0.0130833	0.219617	0.268819
hZSWATH	SIPQVSPVR	0.0247666	0.0249	0.889357	0.657652
hZsSWATH	SIPQVSPVR	0.0130333	0.0130166	0.289503	0.347092
hZSWATH	SLDFTELDVAAEK	0.00029993	0.00029993	0.0036251	0.0036251
hZsSWATH	SLDFTELDVAAEK	0.0131611	0.0131167	0.272283	0.28098
hZSWATH	SLPVSDSVLSGFEQR	0.00030017	0.00030017	0.0035673	0.0035673
hZsSWATH	SLPVSDSVLSGFEQR	0.0131001	0.01315	0.274378	0.27455
hZSWATH	SPELQAEAK	0.0248833	0.0249	1.4854	1.38217
hZsSWATH	SPELQAEAK	0.01295	0.01295	0.859581	0.844962
hZSWATH	SSEDPNEDIVER	0.00023341	0.00024998	0.0053479	0.0053642
hZsSWATH	SSEDPNEDIVER	0.0129833	0.0129834	0.60109	0.550779
hZSWATH	STDYGIFQINSR	0.0248001	0.00028336	0.201969	0.003784
hZsSWATH	STDYGIFQINSR	0.0128501	0.0131	0.243575	0.205138
hZSWATH	STGSWSTLK	0.0249001	0.0248833	0.999046	1.05801
hZsSWATH	STGSWSTLK	0.0130166	0.013	0.498107	0.481216
hZSWATH	SVFLHAR	0.0248334	0.00024998	0.382426	0.0055054
hZsSWATH	SVFLHAR	0.0128501	0.02565	0.284887	0.355715
hZSWATH	SVSLPSLDPASAK	0.00026667	0.00028336	0.0036782	0.0037783
hZsSWATH	SVSLPSLDPASAK	0.0128833	0.0128334	0.187307	0.187026
hZSWATH	TFTLLDPK	0.0249333	0.00028336	0.204835	0.0038124
hZsSWATH	TFTLLDPK	0.0131	0.00029993	0.108592	0.00384
hZSWATH	TGISPLALIK	0.0248833	0.0248835	0.285673	0.169178
hZsSWATH	TGISPLALIK	0.0131667	0.00037766	0.088916	0.0040131
hZSWATH	TGIVSGFGR	0.0248167	0.0248333	0.82046	0.903856
hZsSWATH	TGIVSGFGR	0.0130334	0.0130501	0.454506	0.446289
hZSWATH	TGYYFDGISR	0.00026667	0.00026667	0.004183	0.0041311
hZsSWATH	TGYYFDGISR	0.0128501	0.00026667	0.282349	0.003643
hZSWATH	TINVPLR	0.00026667	0.00026667	0.0043397	0.0043397
hZsSWATH	TINVPLR	0.0128499	0.0129	0.235151	0.235475
hZSWATH	TLYSSSPR	0.00023335	0.00024998	0.0065563	0.0065935
hZsSWATH	TLYSSSPR	0.0128334	0.0128333	0.251668	0.251631
hZSWATH	TPLTATLSK	0.02485	0.0492666	0.494107	0.583021
hZsSWATH	TPLTATLSK	0.0130333	0.0130333	0.522038	0.522268
hZSWATH	TVAAPSVFIFPPSDEQLK	0.00036669	0.00036669	0.0033318	0.0033318
hZsSWATH	TVAAPSVFIFPPSDEQLK	0.0128334	0.0128334	0.080987	0.080976
hZSWATH	TVGSDTFYSFK	0.00028336	0.0248667	0.0041352	0.427413
hZsSWATH	TVGSDTFYSFK	0.0129833	0.0129668	0.331597	0.289896
hZSWATH	TVQAVLTVPK	0.02475	0.0248667	0.328701	0.399284
hZsSWATH	TVQAVLTVPK	0.0130833	0.0130668	0.353461	0.424618
hZSWATH	TWYPEVPK	0.00026667	0.00026667	0.0041296	0.0041296
hZsSWATH	TWYPEVPK	0.00027776	0.02565	0.003831	0.173059
hZSWATH	VAAGAFQGLR	0.00026667	0.00028336	0.0041892	0.0043261
hZsSWATH	VAAGAFQGLR	0.0130333	0.00023329	0.140521	0.0035351
hZSWATH	VAQELEEK	0.0248833	0.0248833	1.21622	1.2141
hZsSWATH	VAQELEEK	0.0128333	0.0128334	0.398631	0.285235
hZSWATH	VEGTAFVIFGIQDGEQR	0.0250168	0.0249166	0.220797	0.220645
hZsSWATH	VEGTAFVIFGIQDGEQR	0.0131998	0.0131888	0.189847	0.223826
hZSWATH	VELEDWNGR	0.02485	0.0248667	0.600825	0.888606
hZsSWATH	VELEDWNGR	0.00023329	0.00023329	0.0035174	0.003513
hZSWATH	VFQFLEK	0.00026667	0.00026667	0.0037401	0.0037401
hZsSWATH	VFQFLEK	0.00028336	0.00028324	0.0038135	0.0038126
hZSWATH	VGAHAGEYGAEALER	0.00030005	0.02485	0.0052876	0.461234
hZsSWATH	VGAHAGEYGAEALER	0.00019443	0.00019443	0.0032646	0.0033487
hZSWATH	VGYVSGWGR	0.00026667	0.00026667	0.0042238	0.0041892
hZsSWATH	VGYVSGWGR	0.0130334	0.0130334	0.409628	0.456957
hZSWATH	VHQYFNVELIQPGAVK	0.00028324	0.00028336	0.0037406	0.003744
hZsSWATH	VHQYFNVELIQPGAVK	0.0131333	0.0131333	0.167061	0.227832
hZSWATH	VLLDGVQNPR	0.00024998	0.00024998	0.0041548	0.0043423
hZsSWATH	VLLDGVQNPR	0.0129334	0.0128334	0.202477	0.199408
hZSWATH	VLNQELR	0.00023329	0.0248	0.0054298	0.381284
hZsSWATH	VLNQELR	0.02565	0.0385	0.73526	1.30969
hZSWATH	VNHVTLSQPK	0.0248334	0.00023335	0.955068	0.0066137
hZsSWATH	VNHVTLSQPK	0.02565	0.0128333	0.424349	0.468038
hZSWATH	VNVDEVGGEALGR	0.00028324	0.00026667	0.004417	0.0043088
hZsSWATH	VNVDEVGGEALGR	0.0128501	0.00024998	0.137304	0.0036663
hZSWATH	VSFLSALEEYTK	0.00036669	0.00036669	0.0033743	0.0033743
hZsSWATH	VSFLSALEEYTK	0.00041652	0.00041652	0.0039279	0.0039427
hZSWATH	VTGWGNLK	0.00024998	0.00026667	0.0044493	0.0045034
hZsSWATH	VTGWGNLK	0.0256333	0.02565	0.329931	0.335054
hZSWATH	VTSIQDWVQK	0.00026667	0.00028336	0.0041564	0.0042438
hZsSWATH	VTSIQDWVQK	0.00026667	0.00026667	0.0037709	0.003741
hZSWATH	VTTVASHTSDSDVPSGVTEVVVK	0.00026667	0.00026667	0.0042037	0.0043253
hZsSWATH	VTTVASHTSDSDVPSGVTEVVVK	0.00026107	0.00024998	0.0036436	0.003615
hZSWATH	VTVLGQPK	0.02495	0.0248834	0.797682	0.828744
hZsSWATH	VTVLGQPK	0.0257	0.0384666	0.407038	0.664943
hZSWATH	VVEESELAR	0.00023329	0.0248	0.0054281	0.379813
hZsSWATH	VVEESELAR	0.0129834	0.0129833	0.344864	0.575688
hZSWATH	VVGGLVALR	0.00028336	0.00028324	0.0041265	0.0041545
hZsSWATH	VVGGLVALR	0.0128334	0.00028324	0.117006	0.0038081
hZSWATH	VVSVLTVVHQDWLNGK	0.0248167	0.0248499	0.227896	0.34748
hZsSWATH	VVSVLTVVHQDWLNGK	0.0131831	0.0131834	0.291073	0.291522
hZSWATH	VYFAGFPR	0.0249166	0.00028336	0.285326	0.0038072
hZsSWATH	VYFAGFPR	0.00029993	0.00029993	0.0038437	0.0038425
hZSWATH	WELALGR	0.00028336	0.0249001	0.0038736	0.345332
hZsSWATH	WELALGR	0.0129666	0.0130999	0.106284	0.206806
hZSWATH	WEMPFDPQDTHQSR	0.0249333	0.00026667	0.288648	0.0038199
hZsSWATH	WEMPFDPQDTHQSR	0.0131	0.0131	0.281908	0.267523
hZSWATH	WFLLEQPEIQVAHFPFK	0.0249999	0.0250001	0.383319	0.31407
hZsSWATH	WFLLEQPEIQVAHFPFK	0.00043345	0.01315	0.0038829	0.151375
hZSWATH	WIYHLTEGSTDLR	0.02485	0.00028336	0.589734	0.0039937
hZsSWATH	WIYHLTEGSTDLR	0.0131	0.0130833	0.264205	0.263941
hZSWATH	WLPSSSPVTGYR	0.00026667	0.00026655	0.0041136	0.0040642
hZsSWATH	WLPSSSPVTGYR	0.00028336	0.00028336	0.003786	0.0037933
hZSWATH	WYVDGVEVHNAK	0.00028336	0.00028336	0.0043525	0.0043525
hZsSWATH	WYVDGVEVHNAK	0.00024998	0.0002389	0.0036094	0.0036313
hZSWATH	YEASILTHDSSIR	0.0248667	0.02475	0.805625	0.269311
hZsSWATH	YEASILTHDSSIR	0.01305	0.01305	0.385525	0.44661
hZSWATH	YEFILK	0.0248333	0.0249	0.550176	0.522898
hZsSWATH	YEFILK	0.0131166	0.0130999	0.351566	0.357069
hZSWATH	YFIDFVAR	0.0248833	0.0248501	0.175413	0.337216
hZsSWATH	YFIDFVAR	0.0129666	0.02565	0.091413	0.160772
hZSWATH	YGLVTYATYPK	0.00028336	0.00026667	0.003955	0.0039956
hZsSWATH	YGLVTYATYPK	0.0128334	0.00029445	0.114869	0.0038251
hZSWATH	YQISVNK	0.0248333	0.02485	0.628908	0.910859
hZsSWATH	YQISVNK	0.0129666	0.0129667	0.641427	0.649087
hZSWATH	YSPSFQGQVTISADK	0.00024998	0.00026667	0.0042284	0.0043576
hZsSWATH	YSPSFQGQVTISADK	0.00024998	0.00024998	0.0037102	0.0037099
hZsSWATH	YVGGQEHFAHLLILR	0.0131056	0.0131333	0.223822	0.284715
hZSWATH	YVGGQEHFAHLLILR	0.00030005	0.00030005	0.0038524	0.0038524
hZSWATH	YVLSPYK	0.00024998	0.00026667	0.0044493	0.0045034
hZsSWATH	YVLSPYK	0.0130167	0.0128223	0.149075	0.148526
hZSWATH	YWGVASFLQK	0.0249002	0.0249834	0.560674	0.551375
hZsSWATH	YWGVASFLQK	0.0131834	0.0131166	0.27924	0.226605
hZSWATH	YYVDSVK	0.00023335	0.00023335	0.0053711	0.0052932
hZsSWATH	YYVDSVK	0.0128778	0.0128667	0.583823	0.600528
uZSWATH	AADDTWEPFASGK	0.235434	0.258984	0.363602	0.373445
uZSWATH	AAISGENAGLVR	0.1417	0.141716	0.381574	0.380839
uZSWATH	ADLSGITGAR	0.1652	0.1652	0.397136	0.368801
uZSWATH	AGALNSNDAFVLK	0.259033	0.235483	0.385863	0.364886
uZSWATH	AGEVQEPELR	0.141634	0.141616	0.380458	0.374759
uZSWATH	AHVDALR	0.0942998	0.0943003	0.41283	0.431826
uZSWATH	AIGYLNTGYQR	0.188717	0.1887	0.426966	0.407999
uZSWATH	ALDFAVGEYNK	0.235634	0.235467	0.375997	0.364232
uZSWATH	ALLAFQESK	0.2121	0.23555	0.368571	0.387544
uZSWATH	ALNHLPLEYNSALYSR	0.282166	0.258983	0.42281	0.415055
uZSWATH	ALQEYAAK	0.07095	0.0941668	0.32441	0.353873
uZSWATH	ANRPFLVFIR	0.235533	0.235516	0.31242	0.31387
uZSWATH	ASSIIDELFQDR	0.212149	0.212151	0.241371	0.240212
uZSWATH	ASSLESGVPSR	0.118067	0.118066	0.390716	0.381873
uZSWATH	ATEHLSTLSEK	0.0708666	0.0711331	0.318293	0.3239
uZSWATH	ATVVYQGER	0.117683	0.117683	0.372915	0.372009
uZSWATH	ATWSGAVLAGR	0.235434	0.23545	0.41888	0.425669
uZSWATH	AVISPGFDVFAK	0.235683	0.235683	0.299161	0.2976
uZSWATH	AVLTIDEK	0.188316	0.21215	0.472865	0.481844
uZSWATH	DADPDTFFAK	0.235566	0.235567	0.384709	0.368862
uZSWATH	DALSSVQESQVAQQAR	0.188733	0.18875	0.426526	0.43825
uZSWATH	DASGATFTWTPSSGK	0.235517	0.235517	0.376922	0.379994
uZSWATH	DASGVTFTWTPSSGK	0.235434	0.258984	0.37066	0.374149
uZSWATH	DFALQNPSAVPR	0.235649	0.23565	0.410909	0.426244
uZSWATH	DGAGDVAFVK	0.188667	0.212399	0.407227	0.484348
uZSWATH	DLLLPQPDLR	0.259066	0.259249	0.331409	0.353279
uZSWATH	DPTFIPAPIQAK	0.259049	0.259049	0.384381	0.387248
uZSWATH	DSTYSLSSTLTLSK	0.235567	0.235567	0.367572	0.373058
uZSWATH	DSVTGTLPK	0.1416	0.118033	0.398461	0.391525
uZSWATH	DYIFGNYIER	0.259083	0.259068	0.349804	0.344693
uZSWATH	EAQLPVIENK	0.188717	0.188717	0.42977	0.434606
uZSWATH	EFGNTLEDK	0.141233	0.141217	0.389006	0.381546
uZSWATH	EFTPPVQAAYQK	0.188717	0.188717	0.433311	0.411376
uZSWATH	EIGELYLPK	0.259033	0.25905	0.362244	0.365405
uZSWATH	ELDESLQVAER	0.188684	0.188684	0.440037	0.421836
uZSWATH	ELLESYIDGR	0.23545	0.23545	0.360989	0.365125
uZSWATH	EQHLFLPFSYK	0.235649	0.259233	0.314511	0.339345
uZSWATH	EQLSLLDR	0.23565	0.258983	0.463171	0.474777
uZSWATH	EQPPSLTR	0.141366	0.164917	0.477233	0.568142
uZSWATH	ETLLQDFR	0.259067	0.25905	0.352794	0.357368
uZSWATH	EVAFDLEIPK	0.25915	0.259151	0.31673	0.319239
uZSWATH	FEVQVTVPK	0.2591	0.23555	0.390074	0.377381
uZSWATH	FFGHGAEDSLADQAANEWGR	0.259084	0.259084	0.389181	0.383193
uZSWATH	FNAVLTNPQGDYDTSTGK	0.21215	0.188583	0.408784	0.395463
uZSWATH	FNWYVDGVEVHNAK	0.235517	0.235517	0.370267	0.360261
uZSWATH	FQSVFTVTR	0.259	0.235451	0.375754	0.366835
uZSWATH	FSAEFDFR	0.25905	0.259067	0.3662	0.376885
uZSWATH	FSGSILGNK	0.211901	0.188684	0.406141	0.406491
uZSWATH	FSVVYAK	0.1651	0.188367	0.385195	0.425778
uZSWATH	FYNQVSTPLLR	0.25905	0.259067	0.371118	0.370889
uZSWATH	FYTFLK	0.259083	0.282667	0.382334	0.373727
uZSWATH	GAYPLSIEPIGVR	0.259085	0.259085	0.333477	0.335114
uZSWATH	GFQVVVTLR	0.282617	0.282617	0.424835	0.422236
uZSWATH	GGEGTGYFVDFSVR	0.259117	0.259117	0.330575	0.332755
uZSWATH	GGYTLVSGYPK	0.212133	0.188833	0.406939	0.383395
uZSWATH	GHMLENHVER	0.0708666	0.0707502	0.374626	0.336915
uZSWATH	GKEESLDSDLYAELR	0.258966	0.258966	0.373509	0.378083
uZSWATH	GLEWLGR	0.259049	0.259033	0.358319	0.356281
uZSWATH	GLEWVANIK	0.28265	0.28265	0.38592	0.38733
uZSWATH	GLEWVGFIR	0.212151	0.2122	0.238353	0.243982
uZSWATH	GLPAPIEK	0.165167	0.16515	0.407291	0.401772
uZSWATH	GLPNVVTSAISLPNIR	0.212217	0.2122	0.245516	0.24466
uZSWATH	GLPSSIEK	0.141317	0.141317	0.405378	0.439857
uZSWATH	GPSVFPLAPSSK	0.282633	0.282634	0.400095	0.383178
uZSWATH	GQTLLAVAK	0.188383	0.1887	0.390285	0.393427
uZSWATH	GQVVPALNEK	0.188717	0.188716	0.428792	0.45268
uZSWATH	GSESGIFTNTK	0.1417	0.1417	0.381654	0.390667
uZSWATH	GSPAINVAVHVFR	0.258634	0.258634	0.36851	0.358698
uZSWATH	GWVDLFVPK	0.2356	0.2356	0.228495	0.241356
uZSWATH	GWVTDGFSSLK	0.2827	0.259283	0.375486	0.378046
uZSWATH	HFQNLGK	0.0943832	0.0943503	0.408622	0.389376
uZSWATH	HLVALSPK	0.14135	0.141433	0.429304	0.426988
uZSWATH	HVVPNEVVVQR	0.118033	0.118033	0.373597	0.369507
uZSWATH	IAYGTQGSSGYSLR	0.188717	0.188717	0.429778	0.441269
uZSWATH	ICLDLQAPLYK	0.259083	0.259083	0.333446	0.335511
uZSWATH	IIVPLNNR	0.188416	0.188749	0.390939	0.392004
uZSWATH	ILGPLSYSK	0.259116	0.259116	0.4103	0.439794
uZSWATH	IQHPFTVEEFVLPK	0.235666	0.235666	0.298798	0.299616
uZSWATH	IQNILTEEPK	0.235483	0.21215	0.425908	0.412571
uZSWATH	IQPSGGTNINEALLR	0.235518	0.235518	0.38582	0.387499
uZSWATH	ITINPDTSK	0.141117	0.141117	0.410872	0.431011
uZSWATH	ITLLSALVETR	0.212168	0.212151	0.237451	0.239226
uZSWATH	ITLPDFTGDLR	0.235716	0.25905	0.289046	0.285915
uZSWATH	ITQDAQLK	0.0943499	0.0943503	0.379201	0.378806
uZSWATH	IVIEYVDR	0.212117	0.212116	0.402825	0.408059
uZSWATH	IVLGQEQDSYGGK	0.165084	0.165267	0.406759	0.380217
uZSWATH	IVQLIQDTR	0.212183	0.212167	0.385523	0.39034
uZSWATH	IWLDNVR	0.235517	0.211967	0.389676	0.374172
uZSWATH	IYLQPGR	0.118167	0.14175	0.336197	0.361933
uZSWATH	IYLYTLNDNAR	0.235416	0.235416	0.364628	0.356624
uZSWATH	LAPLAEDVR	0.211917	0.212183	0.433131	0.479362
uZSWATH	LAVYQAGAR	0.11805	0.141167	0.366448	0.390842
uZSWATH	LGFTDLFSK	0.23575	0.23575	0.284308	0.285525
uZSWATH	LGNQEPGGQTALK	0.1178	0.1412	0.428478	0.432743
uZSWATH	LGPLVEQGR	0.188733	0.188733	0.454746	0.434051
uZSWATH	LGVYELLLK	0.23575	0.2122	0.259997	0.250002
uZSWATH	LLDNWDSVTSTFSK	0.659632	0.659632	1.34224	1.29192
uZSWATH	LLDSLPSDTR	0.211933	0.211933	0.419212	0.425244
uZSWATH	LLEVPEGR	0.188384	0.211934	0.430723	0.464562
uZSWATH	LLGEVDHYQLALGK	0.259	0.259	0.393542	0.393916
uZSWATH	LLIYDASSR	0.212133	0.212133	0.372463	0.361161
uZSWATH	LLIYDNNK	0.165116	0.165116	0.387354	0.389705
uZSWATH	LLIYGASSR	0.212167	0.212167	0.396342	0.391101
uZSWATH	LLIYWASTR	0.235666	0.235683	0.29569	0.296662
uZSWATH	LPTDSELAPR	0.188733	0.188717	0.476974	0.4742
uZSWATH	LQPLDFK	0.212016	0.235566	0.348523	0.378273
uZSWATH	LSITGTYDLK	0.259117	0.259116	0.381791	0.378728
uZSWATH	LSPIYNLVPVK	0.235666	0.235683	0.30356	0.30481
uZSWATH	LSSPAVITDK	0.165216	0.141633	0.381251	0.367372
uZSWATH	LTLTPWVGLR	0.23575	0.23575	0.267758	0.259918
uZSWATH	LTPLYELVK	0.235666	0.235666	0.306963	0.301359
uZSWATH	LTPYADEFK	0.212167	0.212183	0.41177	0.416298
uZSWATH	LVVLPFPK	0.235683	0.235683	0.298973	0.302552
uZSWATH	NALALFVLPK	0.212151	0.212151	0.234962	0.241671
uZSWATH	NFGYTLR	0.188684	0.211949	0.403096	0.413816
uZSWATH	NILTSNNIDVK	0.212133	0.212133	0.392232	0.437972
uZSWATH	NIQSLEVIGK	0.235517	0.212083	0.392878	0.387964
uZSWATH	NVPLPVIAELPPK	0.235767	0.235785	0.300621	0.30839
uZSWATH	NVVFVIDK	0.235633	0.235634	0.382725	0.398163
uZSWATH	NYNLVESLK	0.235633	0.235617	0.39191	0.396279
uZSWATH	PSLSHLLSQYYGAGVAR	0.259115	0.23555	0.334897	0.34943
uZSWATH	QTHQPPAPNSLIR	0.141733	0.141717	0.38449	0.387535
uZSWATH	QVVAGLNFR	0.235534	0.235551	0.36611	0.380412
uZSWATH	RGPGGAWAAEVISNAR	0.25915	0.235583	0.404433	0.374297
uZSWATH	RGPGGVWAAEAISDAR	0.235566	0.259117	0.39019	0.391567
uZSWATH	RQDNEILIFWSK	0.259266	0.235716	0.297028	0.286993
uZSWATH	SALVLQYLR	0.235518	0.235617	0.305365	0.317642
uZSWATH	SDVMYTDWK	0.23565	0.212067	0.430211	0.424397
uZSWATH	SDVVYTDWK	0.235701	0.235467	0.405355	0.414195
uZSWATH	SFQTGLFTAAR	0.2591	0.2591	0.357901	0.35905
uZSWATH	SIPQVSPVR	0.21215	0.188717	0.467156	0.446352
uZSWATH	SLDFTELDVAAEK	0.282665	0.282665	0.348918	0.350529
uZSWATH	SLPVSDSVLSGFEQR	0.259083	0.259083	0.333118	0.333563
uZSWATH	SPELQAEAK	0.0943999	0.0943837	0.380266	0.37798
uZSWATH	SSEDPNEDIVER	0.1412	0.1412	0.428003	0.428047
uZSWATH	STDYGIFQINSR	0.259251	0.2591	0.380963	0.368933
uZSWATH	STGSWSTLK	0.188717	0.165184	0.405156	0.394642
uZSWATH	SVFLHAR	0.14135	0.141133	0.455867	0.433796
uZSWATH	SVSLPSLDPASAK	0.23545	0.23545	0.377173	0.363801
uZSWATH	TFTLLDPK	0.259049	0.25905	0.373307	0.364176
uZSWATH	TGISPLALIK	0.23575	0.23575	0.288909	0.2957
uZSWATH	TGIVSGFGR	0.188384	0.188383	0.399075	0.383381
uZSWATH	TGYYFDGISR	0.235567	0.235583	0.384499	0.384561
uZSWATH	TINVPLR	0.188701	0.188701	0.417451	0.411801
uZSWATH	TLYSSSPR	0.0708499	0.117717	0.321246	0.435219
uZSWATH	TPLTATLSK	0.212283	0.23585	0.453108	0.470242
uZSWATH	TVAAPSVFIFPPSDEQLK	0.259117	0.282667	0.313688	0.30811
uZSWATH	TVGSDTFYSFK	0.235566	0.235583	0.371124	0.370037
uZSWATH	TVQAVLTVPK	0.212133	0.212133	0.398858	0.394036
uZSWATH	TWYPEVPK	0.212017	0.235566	0.383375	0.397228
uZSWATH	VAAGAFQGLR	0.211933	0.211933	0.420578	0.427147
uZSWATH	VAQELEEK	0.0707831	0.0707836	0.309321	0.301569
uZSWATH	VEGTAFVIFGIQDGEQR	0.21225	0.235567	0.252385	0.252101
uZSWATH	VELEDWNGR	0.188633	0.188633	0.396088	0.40282
uZSWATH	VFQFLEK	0.259084	0.259067	0.354675	0.346855
uZSWATH	VGAHAGEYGAEALER	0.141683	0.141683	0.412633	0.4485
uZSWATH	VGYVSGWGR	0.212299	0.212283	0.417062	0.41583
uZSWATH	VHQYFNVELIQPGAVK	0.306183	0.306183	0.397174	0.397174
uZSWATH	VLLDGVQNPR	0.1887	0.1887	0.419599	0.411008
uZSWATH	VLNQELR	0.117733	0.117617	0.392448	0.365212
uZSWATH	VNHVTLSQPK	0.117933	0.117933	0.372798	0.380763
uZSWATH	VNVDEVGGEALGR	0.188383	0.211933	0.397228	0.419144
uZSWATH	VSFLSALEEYTK	0.2122	0.2122	0.240286	0.239567
uZSWATH	VTGWGNLK	0.188734	0.188734	0.406532	0.418535
uZSWATH	VTSIQDWVQK	0.282467	0.282483	0.450327	0.425653
uZSWATH	VTTVASHTSDSDVPSGVTEVVVK	0.212184	0.212184	0.40085	0.407303
uZSWATH	VTVLGQPK	0.118117	0.118134	0.360042	0.414641
uZSWATH	VVEESELAR	0.11805	0.11805	0.40726	0.408526
uZSWATH	VVGGLVALR	0.212	0.23555	0.359853	0.372806
uZSWATH	VVSVLTVVHQDWLNGK	0.23575	0.235733	0.292139	0.285898
uZSWATH	VYFAGFPR	0.259068	0.259083	0.364056	0.352761
uZSWATH	WELALGR	0.259083	0.259068	0.354744	0.349168
uZSWATH	WEMPFDPQDTHQSR	0.259049	0.2826	0.390282	0.392002
uZSWATH	WFLLEQPEIQVAHFPFK	0.16515	0.16485	0.168289	0.161878
uZSWATH	WIYHLTEGSTDLR	0.235483	0.2355	0.382233	0.366362
uZSWATH	WLPSSSPVTGYR	0.28265	0.282667	0.411536	0.390273
uZSWATH	WYVDGVEVHNAK	0.188717	0.188717	0.415655	0.415631
uZSWATH	YEASILTHDSSIR	0.21215	0.211866	0.426072	0.42892
uZSWATH	YEFILK	0.259	0.259	0.358022	0.369616
uZSWATH	YFIDFVAR	0.235651	0.235651	0.306137	0.307698
uZSWATH	YGLVTYATYPK	0.212067	0.235617	0.365747	0.366996
uZSWATH	YQISVNK	0.11805	0.141267	0.435696	0.40901
uZSWATH	YSPSFQGQVTISADK	0.21215	0.21215	0.399938	0.404147
uZSWATH	YVGGQEHFAHLLILR	0.282634	0.306184	0.423931	0.4014
uZSWATH	YVLSPYK	0.165116	0.1651	0.40477	0.424132
uZSWATH	YWGVASFLQK	0.235767	0.235767	0.283558	0.285243
uZSWATH	YYVDSVK	0.118033	0.118033	0.395487	0.4128
nThermo	AADDTWEPFASGK	0.66861	0.66861	0.942495	0.984587
nThermo	AAISGENAGLVR	0.705168	0.705168	1.60186	1.58443
nThermo	ADLSGITGAR	0.489941	0.489941	1.2474	1.24432
nThermo	AGALNSNDAFVLK	1.04378	1.04378	1.54093	1.5408
nThermo	AGEVQEPELR	0.655995	0.655995	1.53393	1.55035
nThermo	AHVDALR	0.229907	0.229907	0.800442	0.802424
nThermo	AIGYLNTGYQR	0.901831	0.901831	1.69295	1.68487
nThermo	ALDFAVGEYNK	0.883295	0.883295	1.33198	1.31605
nThermo	ALLAFQESK	1.04987	1.10362	1.68234	1.69418
nThermo	ALNHLPLEYNSALYSR	1.04015	0.987909	1.36496	1.35944
nThermo	ALQEYAAK	0.442919	0.442919	1.31487	1.27176
nThermo	ANRPFLVFIR	0.91969	0.91969	1.10323	1.14216
nThermo	ASSIIDELFQDR	0.179886	0.179886	0.208435	0.218814
nThermo	ASSLESGVPSR	0.600129	0.600129	1.50045	1.49746
nThermo	ATEHLSTLSEK	0.336243	0.336243	1.07253	1.1073
nThermo	ATVVYQGER	0.550053	0.550053	1.55151	1.55719
nThermo	ATWSGAVLAGR	0.997103	1.04987	1.57208	1.58457
nThermo	AVISPGFDVFAK	0.545485	0.545485	0.6159	0.618592
nThermo	AVLTIDEK	0.699398	0.6471	1.52213	1.47077
nThermo	DADPDTFFAK	0.552805	0.618593	0.91544	0.954705
nThermo	DALSSVQESQVAQQAR	0.639905	0.639905	1.29395	1.26178
nThermo	DASGATFTWTPSSGK	0.725798	0.67349	1.1239	1.09864
nThermo	DASGVTFTWTPSSGK	0.550476	0.550476	0.782648	0.787711
nThermo	DFALQNPSAVPR	0.782004	0.782005	1.17612	1.18318
nThermo	DGAGDVAFVK	0.638318	0.691483	1.26884	1.28979
nThermo	DLLLPQPDLR	0.393148	0.393127	0.52957	0.537182
nThermo	DPTFIPAPIQAK	0.601745	0.601745	0.772784	0.770396
nThermo	DSTYSLSSTLTLSK	0.39182	0.450284	0.647721	0.691132
nThermo	DSVTGTLPK	0.548569	0.548569	1.35742	1.41614
nThermo	DYIFGNYIER	0.493702	0.493704	0.600754	0.591349
nThermo	EAQLPVIENK	0.848776	0.848776	1.49654	1.50243
nThermo	EFGNTLEDK	0.547066	0.547065	1.29628	1.31546
nThermo	EFTPPVQAAYQK	1.00309	1.00309	1.72756	1.73279
nThermo	EIGELYLPK	0.767483	0.715162	1.02216	0.99766
nThermo	ELDESLQVAER	0.63948	0.690601	1.35967	1.36567
nThermo	ELLESYIDGR	0.657579	0.657579	0.930586	0.937472
nThermo	EQHLFLPFSYK	0.654488	0.706803	0.753245	0.796895
nThermo	EQLSLLDR	0.838593	0.838593	1.28852	1.27049
nThermo	EQPPSLTR	0.390175	0.390175	1.16229	1.16864
nThermo	ETLLQDFR	0.767317	0.767317	1.08136	1.04896
nThermo	EVAFDLEIPK	0.494017	0.494017	0.560632	0.566298
nThermo	FEVQVTVPK	0.993441	0.993442	1.4654	1.46552
nThermo	FFGHGAEDSLADQAANEWGR	0.714423	0.714423	1.02296	0.983521
nThermo	FNAVLTNPQGDYDTSTGK	0.892024	0.892024	1.39003	1.38975
nThermo	FNWYVDGVEVHNAK	0.93598	0.93598	1.36507	1.3592
nThermo	FQSVFTVTR	1.04368	1.04377	1.50951	1.50902
nThermo	FSAEFDFR	0.690443	0.690443	1.02358	1.02793
nThermo	FSGSILGNK	0.797195	0.797195	1.56601	1.56198
nThermo	FSVVYAK	1.06962	1.0173	1.72754	1.68265
nThermo	FYNQVSTPLLR	0.928831	0.928831	1.22733	1.2314
nThermo	FYTFLK	1.08699	1.08699	1.42317	1.43845
nThermo	GAYPLSIEPIGVR	0.602198	0.602198	0.717883	0.70952
nThermo	GFQVVVTLR	0.56548	0.61785	0.84747	0.861489
nThermo	GGEGTGYFVDFSVR	0.496758	0.496758	0.610932	0.631119
nThermo	GGYTLVSGYPK	1.21773	1.21773	2.09363	2.09235
nThermo	GHMLENHVER	0.226752	0.226752	0.746975	0.746975
nThermo	GKEESLDSDLYAELR	0.989635	0.989635	1.39157	1.40678
nThermo	GLEWLGR	0.878608	0.878608	1.28692	1.26348
nThermo	GLEWVANIK	0.814897	0.814897	0.990595	0.990595
nThermo	GLEWVGFIR	0.485888	0.485886	0.564261	0.558411
nThermo	GLPAPIEK	0.592919	0.592914	1.39929	1.46569
nThermo	GLPNVVTSAISLPNIR	0.382467	0.382467	0.465263	0.465263
nThermo	GLPSSIEK	0.655801	0.603188	1.72366	1.65371
nThermo	GPSVFPLAPSSK	0.988006	0.988006	1.37559	1.37559
nThermo	GQTLLAVAK	0.957044	0.957044	1.89305	1.94472
nThermo	GQVVPALNEK	0.699516	0.699516	1.45774	1.482
nThermo	GSESGIFTNTK	0.707227	0.707227	1.56122	1.56122
nThermo	GSPAINVAVHVFR	1.09595	1.09595	1.54606	1.54606
nThermo	GWVDLFVPK	0.137556	0.142538	0.155082	0.168376
nThermo	GWVTDGFSSLK	0.706764	0.706764	0.89999	0.925347
nThermo	HFQNLGK	0.27353	0.27353	0.862685	0.864893
nThermo	HLVALSPK	0.377352	0.377352	1.3513	1.31077
nThermo	HVVPNEVVVQR	0.550896	0.550896	1.53155	1.53155
nThermo	IAYGTQGSSGYSLR	0.804837	0.804837	1.56001	1.55886
nThermo	ICLDLQAPLYK	0.601784	0.601784	0.715861	0.705229
nThermo	IIVPLNNR	1.1646	1.1646	1.97652	1.95606
nThermo	ILGPLSYSK	1.15591	1.15591	1.82775	1.82779
nThermo	IQHPFTVEEFVLPK	0.602209	0.602209	0.680699	0.711445
nThermo	IQNILTEEPK	0.95372	0.953583	1.76809	1.69822
nThermo	IQPSGGTNINEALLR	1.10213	1.10213	1.53015	1.53002
nThermo	ITINPDTSK	0.603729	0.603729	1.56031	1.5584
nThermo	ITLLSALVETR	0.591869	0.539579	0.639695	0.625552
nThermo	ITLPDFTGDLR	0.440433	0.450981	0.586168	0.598584
nThermo	ITQDAQLK	0.334594	0.334594	1.11331	1.10962
nThermo	IVIEYVDR	0.654562	0.654562	1.10449	1.10481
nThermo	IVLGQEQDSYGGK	0.539059	0.539059	1.37373	1.36413
nThermo	IVQLIQDTR	1.00528	1.00528	1.84949	1.85984
nThermo	IWLDNVR	0.834435	0.887563	1.20519	1.24558
nThermo	IYLQPGR	0.654866	0.654866	1.57771	1.58515
nThermo	IYLYTLNDNAR	0.82906	0.82906	1.15935	1.14958
nThermo	LAPLAEDVR	0.744697	0.744697	1.46327	1.44375
nThermo	LAVYQAGAR	0.550088	0.550088	1.47165	1.4783
nThermo	LGFTDLFSK	0.381144	0.381138	0.424077	0.428015
nThermo	LGNQEPGGQTALK	0.4982	0.4982	1.80833	1.75627
nThermo	LGPLVEQGR	0.594786	0.594785	1.39473	1.39959
nThermo	LGVYELLLK	0.590929	0.590923	0.660502	0.663141
nThermo	LLDNWDSVTSTFSK	0.492083	0.492029	0.707721	0.696903
nThermo	LLDSLPSDTR	0.685937	0.685937	1.41211	1.43279
nThermo	LLEVPEGR	0.692415	0.746846	1.43521	1.44452
nThermo	LLGEVDHYQLALGK	0.664037	0.664037	0.962872	0.952258
nThermo	LLIYDASSR	0.837675	0.837675	1.35673	1.34336
nThermo	LLIYDNNK	0.6397	0.6397	1.2656	1.27654
nThermo	LLIYGASSR	0.953721	0.953721	1.72669	1.7024
nThermo	LLIYWASTR	0.653318	0.653324	0.743132	0.756111
nThermo	LPTDSELAPR	0.699566	0.699565	1.46986	1.46765
nThermo	LQPLDFK	0.941955	0.941955	1.40862	1.39365
nThermo	LSITGTYDLK	0.729509	0.729509	1.11297	1.11869
nThermo	LSPIYNLVPVK	0.598965	0.598965	0.686256	0.672128
nThermo	LSSPAVITDK	0.647151	0.647151	1.41361	1.39561
nThermo	LTLTPWVGLR	0.590565	0.590567	0.700559	0.712909
nThermo	LTPLYELVK	0.654545	0.654545	0.749308	0.738181
nThermo	LTPYADEFK	1.11181	1.11181	1.83113	1.82733
nThermo	LVVLPFPK	0.703915	0.70392	0.803194	0.814238
nThermo	NALALFVLPK	0.592093	0.592093	0.657439	0.66661
nThermo	NFGYTLR	0.902658	0.902658	1.5757	1.55758
nThermo	NILTSNNIDVK	1.05358	1.05358	1.77658	1.7685
nThermo	NIQSLEVIGK	1.04878	1.04878	1.51421	1.52971
nThermo	NVPLPVIAELPPK	0.39782	0.39782	0.489621	0.490289
nThermo	NVVFVIDK	0.991483	0.991483	1.42024	1.41788
nThermo	NYNLVESLK	1.09854	1.09854	1.56459	1.5583
nThermo	PSLSHLLSQYYGAGVAR	0.654353	0.707183	0.835565	0.867033
nThermo	QTHQPPAPNSLIR	0.709252	0.709252	1.68388	1.66658
nThermo	QVVAGLNFR	1.10052	1.10052	1.55959	1.58566
nThermo	RGPGGAWAAEVISNAR	1.15455	1.15455	1.85125	1.82332
nThermo	RGPGGVWAAEAISDAR	1.15591	1.15591	1.76347	1.75937
nThermo	RQDNEILIFWSK	0.59885	0.59885	0.656488	0.656488
nThermo	SALVLQYLR	0.759516	0.759516	0.902932	0.906725
nThermo	SDVMYTDWK	0.839283	0.839283	1.25743	1.27192
nThermo	SDVVYTDWK	0.842918	0.842918	1.57178	1.57178
nThermo	SFQTGLFTAAR	1.03674	1.03674	1.37394	1.37394
nThermo	SIPQVSPVR	0.804321	0.856725	1.78527	1.82036
nThermo	SLDFTELDVAAEK	0.496012	0.496012	0.600134	0.591972
nThermo	SLPVSDSVLSGFEQR	0.493704	0.493704	0.597502	0.594751
nThermo	SPELQAEAK	0.33573	0.335729	1.11662	1.09248
nThermo	SSEDPNEDIVER	0.390527	0.39034	1.22173	1.17876
nThermo	STDYGIFQINSR	0.707932	0.707932	0.934585	0.934585
nThermo	STGSWSTLK	0.813406	0.813405	1.70274	1.69922
nThermo	SVFLHAR	0.550405	0.550405	1.31175	1.36124
nThermo	SVSLPSLDPASAK	0.776647	0.776647	1.11289	1.146
nThermo	TFTLLDPK	0.873742	0.873742	1.15294	1.17947
nThermo	TGISPLALIK	0.70351	0.70351	0.767849	0.758712
nThermo	TGIVSGFGR	0.691866	0.691866	1.3573	1.3573
nThermo	TGYYFDGISR	0.99412	0.994179	1.43541	1.41192
nThermo	TINVPLR	0.744714	0.744714	1.438	1.43238
nThermo	TLYSSSPR	0.38886	0.388861	1.07856	1.07998
nThermo	TPLTATLSK	0.699516	0.699516	1.74908	1.76706
nThermo	TVAAPSVFIFPPSDEQLK	0.41818	0.41818	0.513299	0.522286
nThermo	TVGSDTFYSFK	0.939248	0.939248	1.31844	1.31844
nThermo	TVQAVLTVPK	1.15917	1.15917	1.90828	1.90828
nThermo	TWYPEVPK	1.04815	1.10122	1.56366	1.59113
nThermo	VAAGAFQGLR	0.744697	0.744697	1.49156	1.51447
nThermo	VAQELEEK	0.280214	0.280215	0.97947	0.907242
nThermo	VEGTAFVIFGIQDGEQR	0.319641	0.290245	0.369311	0.344392
nThermo	VELEDWNGR	0.843739	0.791324	1.49318	1.48563
nThermo	VFQFLEK	1.19463	1.19463	1.55375	1.58651
nThermo	VGAHAGEYGAEALER	0.602292	0.602292	1.60256	1.62751
nThermo	VGYVSGWGR	0.902108	0.902108	1.58055	1.57786
nThermo	VHQYFNVELIQPGAVK	0.760584	0.760584	0.963446	0.978099
nThermo	VLLDGVQNPR	0.639753	0.692353	1.27149	1.29188
nThermo	VLNQELR	0.494588	0.494588	1.33861	1.33797
nThermo	VNHVTLSQPK	0.387892	0.387892	1.22253	1.26032
nThermo	VNVDEVGGEALGR	0.844703	0.844702	1.50404	1.52057
nThermo	VSFLSALEEYTK	0.172537	0.172537	0.1683	0.1683
nThermo	VTGWGNLK	0.857291	0.857291	1.87158	1.86667
nThermo	VTSIQDWVQK	0.99371	0.99371	1.4599	1.47519
nThermo	VTTVASHTSDSDVPSGVTEVVVK	0.737107	0.737108	1.31448	1.29783
nThermo	VTVLGQPK	0.603188	0.655802	1.68438	1.76425
nThermo	VVEESELAR	0.495934	0.495934	1.39125	1.41185
nThermo	VVGGLVALR	1.15443	1.15443	1.65981	1.64796
nThermo	VVSVLTVVHQDWLNGK	0.596859	0.596859	0.709137	0.709137
nThermo	VYFAGFPR	0.821407	0.873788	1.16231	1.17831
nThermo	WELALGR	0.818705	0.818705	1.0718	1.07423
nThermo	WEMPFDPQDTHQSR	0.716522	0.768936	1.00738	1.05479
nThermo	WFLLEQPEIQVAHFPFK	0.0920372	0.0920372	0.117456	0.114848
nThermo	WIYHLTEGSTDLR	1.04637	1.04637	1.58247	1.58532
nThermo	WLPSSSPVTGYR	1.04637	1.04637	1.58018	1.56315
nThermo	WYVDGVEVHNAK	0.797783	0.797783	1.44255	1.44043
nThermo	YEASILTHDSSIR	0.748849	0.748849	1.61422	1.65228
nThermo	YEFILK	1.14787	1.14787	1.61843	1.60892
nThermo	YFIDFVAR	0.546501	0.546501	0.620248	0.621532
nThermo	YGLVTYATYPK	0.99362	0.99362	1.52975	1.52504
nThermo	YQISVNK	0.552053	0.552053	1.43775	1.41907
nThermo	YSPSFQGQVTISADK	0.994643	0.994643	1.3939	1.35921
nThermo	YVGGQEHFAHLLILR	0.518961	0.902694	1.13395	1.69265
nThermo	YVLSPYK	0.856926	0.856926	1.61235	1.61235
nThermo	YWGVASFLQK	0.701914	0.701914	0.786807	0.784472
nThermo	YYVDSVK	0.445608	0.445608	1.25866	1.24382

## Sheet: Fragment distribution
distribution of fragment of each peptide in each platform
label	MS	Precursor	Fragment	median_percentage (%)
light	hZSWATH	AADDTWEPFASGK_2	y6_1	31.3782
heavy	hZSWATH	AADDTWEPFASGK_2	y6_1	35.9399
light	hZSWATH	AADDTWEPFASGK_2	y8_1	16.4143
heavy	hZSWATH	AADDTWEPFASGK_2	y8_1	19.6769
light	hZSWATH	AADDTWEPFASGK_2	y7_1	16.2568
heavy	hZSWATH	AADDTWEPFASGK_2	y7_1	16.8173
light	hZSWATH	AADDTWEPFASGK_2	y3_1	6.71654
heavy	hZSWATH	AADDTWEPFASGK_2	y3_1	4.0939
light	hZSWATH	AADDTWEPFASGK_2	y9_1	4.26023
heavy	hZSWATH	AADDTWEPFASGK_2	y9_1	4.2683
light	hZSWATH	AADDTWEPFASGK_2	y11_1	0
heavy	hZSWATH	AADDTWEPFASGK_2	y11_1	5.49537
light	hZSWATH	AADDTWEPFASGK_2	y4_1	7.44167
heavy	hZSWATH	AADDTWEPFASGK_2	y4_1	6.48083
light	hZSWATH	AADDTWEPFASGK_2	y10_1	0.575872
heavy	hZSWATH	AADDTWEPFASGK_2	y10_1	4.10936
light	hZSWATH	AADDTWEPFASGK_2	y5_1	6.5741
heavy	hZSWATH	AADDTWEPFASGK_2	y5_1	1.38552
light	hZsSWATH	AADDTWEPFASGK_2	y6_1	40.565
heavy	hZsSWATH	AADDTWEPFASGK_2	y6_1	37.4052
light	hZsSWATH	AADDTWEPFASGK_2	y8_1	12.9295
heavy	hZsSWATH	AADDTWEPFASGK_2	y8_1	23.9256
light	hZsSWATH	AADDTWEPFASGK_2	y7_1	16.0077
heavy	hZsSWATH	AADDTWEPFASGK_2	y7_1	14.0492
light	hZsSWATH	AADDTWEPFASGK_2	y3_1	8.26854
heavy	hZsSWATH	AADDTWEPFASGK_2	y3_1	4.84546
light	hZsSWATH	AADDTWEPFASGK_2	y9_1	5.09211
heavy	hZsSWATH	AADDTWEPFASGK_2	y9_1	4.69084
light	hZsSWATH	AADDTWEPFASGK_2	y11_1	3.71394
heavy	hZsSWATH	AADDTWEPFASGK_2	y11_1	2.87569
light	hZsSWATH	AADDTWEPFASGK_2	y4_1	4.24812
heavy	hZsSWATH	AADDTWEPFASGK_2	y4_1	6.61868
light	hZsSWATH	AADDTWEPFASGK_2	y10_1	6.41761
heavy	hZsSWATH	AADDTWEPFASGK_2	y10_1	2.46259
light	hZsSWATH	AADDTWEPFASGK_2	y5_1	2.77568
heavy	hZsSWATH	AADDTWEPFASGK_2	y5_1	1.86843
light	hZSWATH	AAISGENAGLVR_2	y9_1	46.0434
heavy	hZSWATH	AAISGENAGLVR_2	y9_1	49.6455
light	hZSWATH	AAISGENAGLVR_2	y8_1	19.2696
heavy	hZSWATH	AAISGENAGLVR_2	y8_1	22.7663
light	hZSWATH	AAISGENAGLVR_2	y6_1	6.75691
heavy	hZSWATH	AAISGENAGLVR_2	y6_1	8.01925
light	hZSWATH	AAISGENAGLVR_2	y4_1	7.08381
heavy	hZSWATH	AAISGENAGLVR_2	y4_1	4.73453
light	hZSWATH	AAISGENAGLVR_2	y7_1	5.61889
heavy	hZSWATH	AAISGENAGLVR_2	y7_1	4.99391
light	hZSWATH	AAISGENAGLVR_2	y10_1	3.91592
heavy	hZSWATH	AAISGENAGLVR_2	y10_1	4.48339
light	hZSWATH	AAISGENAGLVR_2	y5_1	3.54582
heavy	hZSWATH	AAISGENAGLVR_2	y5_1	3.3323
light	hZSWATH	AAISGENAGLVR_2	y10_2	4.36882
heavy	hZSWATH	AAISGENAGLVR_2	y10_2	1.51194
light	hZSWATH	AAISGENAGLVR_2	y9_2	0.476844
heavy	hZSWATH	AAISGENAGLVR_2	y9_2	0.359466
light	hZsSWATH	AAISGENAGLVR_2	y9_1	54.6837
heavy	hZsSWATH	AAISGENAGLVR_2	y9_1	50.4894
light	hZsSWATH	AAISGENAGLVR_2	y8_1	21.083
heavy	hZsSWATH	AAISGENAGLVR_2	y8_1	23.9913
light	hZsSWATH	AAISGENAGLVR_2	y6_1	7.22292
heavy	hZsSWATH	AAISGENAGLVR_2	y6_1	6.91412
light	hZsSWATH	AAISGENAGLVR_2	y4_1	6.1146
heavy	hZsSWATH	AAISGENAGLVR_2	y4_1	4.04107
light	hZsSWATH	AAISGENAGLVR_2	y7_1	2.61895
heavy	hZsSWATH	AAISGENAGLVR_2	y7_1	4.52355
light	hZsSWATH	AAISGENAGLVR_2	y10_1	3.36925
heavy	hZsSWATH	AAISGENAGLVR_2	y10_1	4.88408
light	hZsSWATH	AAISGENAGLVR_2	y5_1	3.10957
heavy	hZsSWATH	AAISGENAGLVR_2	y5_1	2.86366
light	hZsSWATH	AAISGENAGLVR_2	y10_2	2.07953
heavy	hZsSWATH	AAISGENAGLVR_2	y10_2	1.3568
light	hZsSWATH	AAISGENAGLVR_2	y9_2	0.342823
heavy	hZsSWATH	AAISGENAGLVR_2	y9_2	0.295749
light	hZSWATH	ADLSGITGAR_2	y7_1	39.7577
heavy	hZSWATH	ADLSGITGAR_2	y7_1	40.9676
light	hZSWATH	ADLSGITGAR_2	y6_1	28.1229
heavy	hZSWATH	ADLSGITGAR_2	y6_1	26.216
light	hZSWATH	ADLSGITGAR_2	y4_1	12.4599
heavy	hZSWATH	ADLSGITGAR_2	y4_1	13.0941
light	hZSWATH	ADLSGITGAR_2	y8_1	8.47357
heavy	hZSWATH	ADLSGITGAR_2	y8_1	8.74053
light	hZSWATH	ADLSGITGAR_2	y5_1	5.19625
heavy	hZSWATH	ADLSGITGAR_2	y5_1	5.1009
light	hZSWATH	ADLSGITGAR_2	y3_1	3.37902
heavy	hZSWATH	ADLSGITGAR_2	y3_1	2.81439
light	hZSWATH	ADLSGITGAR_2	y9_1	2.041
heavy	hZSWATH	ADLSGITGAR_2	y9_1	2.38661
light	hZSWATH	ADLSGITGAR_2	y8_2	0.657821
heavy	hZSWATH	ADLSGITGAR_2	y8_2	0.554413
light	hZsSWATH	ADLSGITGAR_2	y7_1	38.9876
heavy	hZsSWATH	ADLSGITGAR_2	y7_1	42.3125
light	hZsSWATH	ADLSGITGAR_2	y6_1	27.9566
heavy	hZsSWATH	ADLSGITGAR_2	y6_1	27.402
light	hZsSWATH	ADLSGITGAR_2	y4_1	13.2208
heavy	hZsSWATH	ADLSGITGAR_2	y4_1	13.1165
light	hZsSWATH	ADLSGITGAR_2	y8_1	8.85421
heavy	hZsSWATH	ADLSGITGAR_2	y8_1	8.62699
light	hZsSWATH	ADLSGITGAR_2	y5_1	4.78453
heavy	hZsSWATH	ADLSGITGAR_2	y5_1	3.91989
light	hZsSWATH	ADLSGITGAR_2	y3_1	3.13299
heavy	hZsSWATH	ADLSGITGAR_2	y3_1	2.83073
light	hZsSWATH	ADLSGITGAR_2	y9_1	1.58586
heavy	hZsSWATH	ADLSGITGAR_2	y9_1	1.39772
light	hZsSWATH	ADLSGITGAR_2	y8_2	1.01662
heavy	hZsSWATH	ADLSGITGAR_2	y8_2	0.723877
light	hZSWATH	AGALNSNDAFVLK_2	y9_1	22.9055
heavy	hZSWATH	AGALNSNDAFVLK_2	y9_1	34.2313
light	hZSWATH	AGALNSNDAFVLK_2	y8_1	17.4288
heavy	hZSWATH	AGALNSNDAFVLK_2	y8_1	26.6185
light	hZSWATH	AGALNSNDAFVLK_2	y7_1	10.3943
heavy	hZSWATH	AGALNSNDAFVLK_2	y7_1	11.2987
light	hZSWATH	AGALNSNDAFVLK_2	y3_1	23.4187
heavy	hZSWATH	AGALNSNDAFVLK_2	y3_1	6.94899
light	hZSWATH	AGALNSNDAFVLK_2	y10_1	3.75898
heavy	hZSWATH	AGALNSNDAFVLK_2	y10_1	5.3446
light	hZSWATH	AGALNSNDAFVLK_2	y5_1	5.53469
heavy	hZSWATH	AGALNSNDAFVLK_2	y5_1	5.58535
light	hZSWATH	AGALNSNDAFVLK_2	y4_1	6.34983
heavy	hZSWATH	AGALNSNDAFVLK_2	y4_1	5.5563
light	hZSWATH	AGALNSNDAFVLK_2	y6_1	6.71605
heavy	hZSWATH	AGALNSNDAFVLK_2	y6_1	5.95693
light	hZSWATH	AGALNSNDAFVLK_2	y10_2	0.436206
heavy	hZSWATH	AGALNSNDAFVLK_2	y10_2	0.609418
light	hZsSWATH	AGALNSNDAFVLK_2	y9_1	36.5545
heavy	hZsSWATH	AGALNSNDAFVLK_2	y9_1	37.7619
light	hZsSWATH	AGALNSNDAFVLK_2	y8_1	23.306
heavy	hZsSWATH	AGALNSNDAFVLK_2	y8_1	25.0815
light	hZsSWATH	AGALNSNDAFVLK_2	y7_1	6.90141
heavy	hZsSWATH	AGALNSNDAFVLK_2	y7_1	9.49784
light	hZsSWATH	AGALNSNDAFVLK_2	y3_1	9.90535
heavy	hZsSWATH	AGALNSNDAFVLK_2	y3_1	6.22496
light	hZsSWATH	AGALNSNDAFVLK_2	y10_1	6.1966
heavy	hZsSWATH	AGALNSNDAFVLK_2	y10_1	5.53383
light	hZsSWATH	AGALNSNDAFVLK_2	y5_1	4.27546
heavy	hZsSWATH	AGALNSNDAFVLK_2	y5_1	5.45103
light	hZsSWATH	AGALNSNDAFVLK_2	y4_1	4.46373
heavy	hZsSWATH	AGALNSNDAFVLK_2	y4_1	4.5611
light	hZsSWATH	AGALNSNDAFVLK_2	y6_1	5.38226
heavy	hZsSWATH	AGALNSNDAFVLK_2	y6_1	4.75899
light	hZsSWATH	AGALNSNDAFVLK_2	y10_2	0.156904
heavy	hZsSWATH	AGALNSNDAFVLK_2	y10_2	0.547669
light	hZSWATH	AGEVQEPELR_2	y6_1	40.6297
heavy	hZSWATH	AGEVQEPELR_2	y6_1	62.9219
light	hZSWATH	AGEVQEPELR_2	y4_1	25.5857
heavy	hZSWATH	AGEVQEPELR_2	y4_1	13.0569
light	hZSWATH	AGEVQEPELR_2	y5_1	16.957
heavy	hZSWATH	AGEVQEPELR_2	y5_1	13.23
light	hZSWATH	AGEVQEPELR_2	y7_1	7.61021
heavy	hZSWATH	AGEVQEPELR_2	y7_1	7.53594
light	hZSWATH	AGEVQEPELR_2	y7_2	0
heavy	hZSWATH	AGEVQEPELR_2	y7_2	0
light	hZSWATH	AGEVQEPELR_2	y8_1	3.60454
heavy	hZSWATH	AGEVQEPELR_2	y8_1	0
light	hZSWATH	AGEVQEPELR_2	y3_1	1.0464
heavy	hZSWATH	AGEVQEPELR_2	y3_1	0
light	hZsSWATH	AGEVQEPELR_2	y6_1	43.5618
heavy	hZsSWATH	AGEVQEPELR_2	y6_1	56.3026
light	hZsSWATH	AGEVQEPELR_2	y4_1	22.9854
heavy	hZsSWATH	AGEVQEPELR_2	y4_1	19.9969
light	hZsSWATH	AGEVQEPELR_2	y5_1	18.4924
heavy	hZsSWATH	AGEVQEPELR_2	y5_1	12.2483
light	hZsSWATH	AGEVQEPELR_2	y7_1	6.28779
heavy	hZsSWATH	AGEVQEPELR_2	y7_1	6.8156
light	hZsSWATH	AGEVQEPELR_2	y7_2	0.304573
heavy	hZsSWATH	AGEVQEPELR_2	y7_2	0.881626
light	hZsSWATH	AGEVQEPELR_2	y8_1	0.357531
heavy	hZsSWATH	AGEVQEPELR_2	y8_1	0
light	hZsSWATH	AGEVQEPELR_2	y3_1	2.14385
heavy	hZsSWATH	AGEVQEPELR_2	y3_1	1.58251
light	hZSWATH	AIGYLNTGYQR_2	y9_1	34.2131
heavy	hZSWATH	AIGYLNTGYQR_2	y9_1	34.4667
light	hZSWATH	AIGYLNTGYQR_2	y6_1	25.8421
heavy	hZSWATH	AIGYLNTGYQR_2	y6_1	26.5527
light	hZSWATH	AIGYLNTGYQR_2	y7_1	22.926
heavy	hZSWATH	AIGYLNTGYQR_2	y7_1	22.353
light	hZSWATH	AIGYLNTGYQR_2	y4_1	7.79962
heavy	hZSWATH	AIGYLNTGYQR_2	y4_1	8.61054
light	hZSWATH	AIGYLNTGYQR_2	y8_1	4.56584
heavy	hZSWATH	AIGYLNTGYQR_2	y8_1	4.95916
light	hZSWATH	AIGYLNTGYQR_2	y3_1	3.09462
heavy	hZSWATH	AIGYLNTGYQR_2	y3_1	2.09472
light	hZSWATH	AIGYLNTGYQR_2	y7_2	0.745091
heavy	hZSWATH	AIGYLNTGYQR_2	y7_2	0.790116
light	hZSWATH	AIGYLNTGYQR_2	y9_2	0.559898
heavy	hZSWATH	AIGYLNTGYQR_2	y9_2	0.344471
light	hZsSWATH	AIGYLNTGYQR_2	y9_1	35.5207
heavy	hZsSWATH	AIGYLNTGYQR_2	y9_1	38.3878
light	hZsSWATH	AIGYLNTGYQR_2	y6_1	27.5899
heavy	hZsSWATH	AIGYLNTGYQR_2	y6_1	26.172
light	hZsSWATH	AIGYLNTGYQR_2	y7_1	23.6894
heavy	hZsSWATH	AIGYLNTGYQR_2	y7_1	22.4507
light	hZsSWATH	AIGYLNTGYQR_2	y4_1	7.12774
heavy	hZsSWATH	AIGYLNTGYQR_2	y4_1	7.03057
light	hZsSWATH	AIGYLNTGYQR_2	y8_1	3.69676
heavy	hZsSWATH	AIGYLNTGYQR_2	y8_1	4.51158
light	hZsSWATH	AIGYLNTGYQR_2	y3_1	1.35463
heavy	hZsSWATH	AIGYLNTGYQR_2	y3_1	1.36
light	hZsSWATH	AIGYLNTGYQR_2	y7_2	0.230216
heavy	hZsSWATH	AIGYLNTGYQR_2	y7_2	0.328423
light	hZsSWATH	AIGYLNTGYQR_2	y9_2	0.161101
heavy	hZsSWATH	AIGYLNTGYQR_2	y9_2	0.109881
light	hZSWATH	ALDFAVGEYNK_2	y9_1	23.7139
heavy	hZSWATH	ALDFAVGEYNK_2	y9_1	15.6799
light	hZSWATH	ALDFAVGEYNK_2	y6_1	7.82997
heavy	hZSWATH	ALDFAVGEYNK_2	y6_1	24.7376
light	hZSWATH	ALDFAVGEYNK_2	y7_1	18.2
heavy	hZSWATH	ALDFAVGEYNK_2	y7_1	18.8253
light	hZSWATH	ALDFAVGEYNK_2	y8_1	18.2817
heavy	hZSWATH	ALDFAVGEYNK_2	y8_1	14.3053
light	hZSWATH	ALDFAVGEYNK_2	y3_1	18.8855
heavy	hZSWATH	ALDFAVGEYNK_2	y3_1	9.35785
light	hZSWATH	ALDFAVGEYNK_2	y4_1	11.6299
heavy	hZSWATH	ALDFAVGEYNK_2	y4_1	11.9392
light	hZsSWATH	ALDFAVGEYNK_2	y9_1	11.6506
heavy	hZsSWATH	ALDFAVGEYNK_2	y9_1	23.8098
light	hZsSWATH	ALDFAVGEYNK_2	y6_1	16.0504
heavy	hZsSWATH	ALDFAVGEYNK_2	y6_1	26.5306
light	hZsSWATH	ALDFAVGEYNK_2	y7_1	36.1275
heavy	hZsSWATH	ALDFAVGEYNK_2	y7_1	19.8835
light	hZsSWATH	ALDFAVGEYNK_2	y8_1	9.67808
heavy	hZsSWATH	ALDFAVGEYNK_2	y8_1	7.92978
light	hZsSWATH	ALDFAVGEYNK_2	y3_1	7.0836
heavy	hZsSWATH	ALDFAVGEYNK_2	y3_1	7.76485
light	hZsSWATH	ALDFAVGEYNK_2	y4_1	13.1842
heavy	hZsSWATH	ALDFAVGEYNK_2	y4_1	7.14899
light	hZSWATH	ALLAFQESK_2	y7_1	4.7801
heavy	hZSWATH	ALLAFQESK_2	y7_1	33.6662
light	hZSWATH	ALLAFQESK_2	y6_1	6.79365
heavy	hZSWATH	ALLAFQESK_2	y6_1	31.1855
light	hZSWATH	ALLAFQESK_2	y5_1	4.87618
heavy	hZSWATH	ALLAFQESK_2	y5_1	20.8869
light	hZSWATH	ALLAFQESK_2	y4_1	79.0132
heavy	hZSWATH	ALLAFQESK_2	y4_1	5.71727
light	hZSWATH	ALLAFQESK_2	y3_1	4.42758
heavy	hZSWATH	ALLAFQESK_2	y3_1	4.41022
light	hZSWATH	ALLAFQESK_2	y7_2	0.676683
heavy	hZSWATH	ALLAFQESK_2	y7_2	0.718881
light	hZSWATH	ALLAFQESK_2	y8_1	0
heavy	hZSWATH	ALLAFQESK_2	y8_1	0
light	hZSWATH	ALLAFQESK_2	y8_2	0
heavy	hZSWATH	ALLAFQESK_2	y8_2	0.566605
light	hZsSWATH	ALLAFQESK_2	y7_1	25.41
heavy	hZsSWATH	ALLAFQESK_2	y7_1	35.8122
light	hZsSWATH	ALLAFQESK_2	y6_1	28.1055
heavy	hZsSWATH	ALLAFQESK_2	y6_1	34.1662
light	hZsSWATH	ALLAFQESK_2	y5_1	15.5782
heavy	hZsSWATH	ALLAFQESK_2	y5_1	19.2442
light	hZsSWATH	ALLAFQESK_2	y4_1	18.4795
heavy	hZsSWATH	ALLAFQESK_2	y4_1	2.13723
light	hZsSWATH	ALLAFQESK_2	y3_1	2.36921
heavy	hZsSWATH	ALLAFQESK_2	y3_1	2.77533
light	hZsSWATH	ALLAFQESK_2	y7_2	6.15673
heavy	hZsSWATH	ALLAFQESK_2	y7_2	2.27899
light	hZsSWATH	ALLAFQESK_2	y8_1	0.594321
heavy	hZsSWATH	ALLAFQESK_2	y8_1	0.100238
light	hZsSWATH	ALLAFQESK_2	y8_2	0.799767
heavy	hZsSWATH	ALLAFQESK_2	y8_2	0.473151
light	hZSWATH	ALNHLPLEYNSALYSR_3	y4_1	20.077
heavy	hZSWATH	ALNHLPLEYNSALYSR_3	y4_1	21.2589
light	hZSWATH	ALNHLPLEYNSALYSR_3	y6_1	30.0002
heavy	hZSWATH	ALNHLPLEYNSALYSR_3	y6_1	24.2343
light	hZSWATH	ALNHLPLEYNSALYSR_3	y5_1	12.0116
heavy	hZSWATH	ALNHLPLEYNSALYSR_3	y5_1	14.2267
light	hZSWATH	ALNHLPLEYNSALYSR_3	y3_1	15.4491
heavy	hZSWATH	ALNHLPLEYNSALYSR_3	y3_1	18.0218
light	hZSWATH	ALNHLPLEYNSALYSR_3	y7_1	19.3778
heavy	hZSWATH	ALNHLPLEYNSALYSR_3	y7_1	17.2805
light	hZSWATH	ALNHLPLEYNSALYSR_3	y8_1	2.83349
heavy	hZSWATH	ALNHLPLEYNSALYSR_3	y8_1	4.65893
light	hZsSWATH	ALNHLPLEYNSALYSR_3	y4_1	28.0994
heavy	hZsSWATH	ALNHLPLEYNSALYSR_3	y4_1	21.2736
light	hZsSWATH	ALNHLPLEYNSALYSR_3	y6_1	19.503
heavy	hZsSWATH	ALNHLPLEYNSALYSR_3	y6_1	21.1908
light	hZsSWATH	ALNHLPLEYNSALYSR_3	y5_1	11.5246
heavy	hZsSWATH	ALNHLPLEYNSALYSR_3	y5_1	21.6538
light	hZsSWATH	ALNHLPLEYNSALYSR_3	y3_1	16.9369
heavy	hZsSWATH	ALNHLPLEYNSALYSR_3	y3_1	14.5167
light	hZsSWATH	ALNHLPLEYNSALYSR_3	y7_1	21.955
heavy	hZsSWATH	ALNHLPLEYNSALYSR_3	y7_1	13.8106
light	hZsSWATH	ALNHLPLEYNSALYSR_3	y8_1	5.08279
heavy	hZsSWATH	ALNHLPLEYNSALYSR_3	y8_1	6.231
light	hZSWATH	ALQEYAAK_2	y6_1	49.5863
heavy	hZSWATH	ALQEYAAK_2	y6_1	48.3275
light	hZSWATH	ALQEYAAK_2	y5_1	27.1165
heavy	hZSWATH	ALQEYAAK_2	y5_1	22.5619
light	hZSWATH	ALQEYAAK_2	y4_1	16.9294
heavy	hZSWATH	ALQEYAAK_2	y4_1	13.7607
light	hZSWATH	ALQEYAAK_2	y3_1	1.64373
heavy	hZSWATH	ALQEYAAK_2	y3_1	9.43408
light	hZSWATH	ALQEYAAK_2	y7_1	0
heavy	hZSWATH	ALQEYAAK_2	y7_1	3.16097
light	hZSWATH	ALQEYAAK_2	y7_2	0.875329
heavy	hZSWATH	ALQEYAAK_2	y7_2	2.15899
light	hZSWATH	ALQEYAAK_2	y6_2	0
heavy	hZSWATH	ALQEYAAK_2	y6_2	1.17199
light	hZsSWATH	ALQEYAAK_2	y6_1	51.9045
heavy	hZsSWATH	ALQEYAAK_2	y6_1	59.5285
light	hZsSWATH	ALQEYAAK_2	y5_1	16.6214
heavy	hZsSWATH	ALQEYAAK_2	y5_1	18.2656
light	hZsSWATH	ALQEYAAK_2	y4_1	9.57493
heavy	hZsSWATH	ALQEYAAK_2	y4_1	8.49277
light	hZsSWATH	ALQEYAAK_2	y3_1	2.31954
heavy	hZsSWATH	ALQEYAAK_2	y3_1	4.67507
light	hZsSWATH	ALQEYAAK_2	y7_1	2.01146
heavy	hZsSWATH	ALQEYAAK_2	y7_1	2.75279
light	hZsSWATH	ALQEYAAK_2	y7_2	8.80612
heavy	hZsSWATH	ALQEYAAK_2	y7_2	3.38681
light	hZsSWATH	ALQEYAAK_2	y6_2	1.92859
heavy	hZsSWATH	ALQEYAAK_2	y6_2	2.76975
light	hZSWATH	ANRPFLVFIR_3	y3_1	54.3937
heavy	hZSWATH	ANRPFLVFIR_3	y3_1	53.3813
light	hZSWATH	ANRPFLVFIR_3	y4_1	36.9024
heavy	hZSWATH	ANRPFLVFIR_3	y4_1	38.7925
light	hZSWATH	ANRPFLVFIR_3	y5_1	6.28415
heavy	hZSWATH	ANRPFLVFIR_3	y5_1	6.40801
light	hZSWATH	ANRPFLVFIR_3	y8_2	1.40074
heavy	hZSWATH	ANRPFLVFIR_3	y8_2	1.52164
light	hZsSWATH	ANRPFLVFIR_3	y3_1	54.4327
heavy	hZsSWATH	ANRPFLVFIR_3	y3_1	53.2968
light	hZsSWATH	ANRPFLVFIR_3	y4_1	37.4333
heavy	hZsSWATH	ANRPFLVFIR_3	y4_1	39.0392
light	hZsSWATH	ANRPFLVFIR_3	y5_1	5.19697
heavy	hZsSWATH	ANRPFLVFIR_3	y5_1	4.98641
light	hZsSWATH	ANRPFLVFIR_3	y8_2	2.474
heavy	hZsSWATH	ANRPFLVFIR_3	y8_2	2.14676
light	hZSWATH	ASSIIDELFQDR_2	y8_1	27.2359
heavy	hZSWATH	ASSIIDELFQDR_2	y8_1	31.7669
light	hZSWATH	ASSIIDELFQDR_2	y7_1	28.8828
heavy	hZSWATH	ASSIIDELFQDR_2	y7_1	29.3416
light	hZSWATH	ASSIIDELFQDR_2	y4_1	12.7363
heavy	hZSWATH	ASSIIDELFQDR_2	y4_1	10.6255
light	hZSWATH	ASSIIDELFQDR_2	y6_1	15.8836
heavy	hZSWATH	ASSIIDELFQDR_2	y6_1	11.3853
light	hZSWATH	ASSIIDELFQDR_2	y5_1	7.35501
heavy	hZSWATH	ASSIIDELFQDR_2	y5_1	9.52957
light	hZSWATH	ASSIIDELFQDR_2	y3_1	4.18449
heavy	hZSWATH	ASSIIDELFQDR_2	y3_1	2.0275
light	hZSWATH	ASSIIDELFQDR_2	y9_1	1.4153
heavy	hZSWATH	ASSIIDELFQDR_2	y9_1	2.5741
light	hZSWATH	ASSIIDELFQDR_2	y10_1	1.82065
heavy	hZSWATH	ASSIIDELFQDR_2	y10_1	2.13323
light	hZsSWATH	ASSIIDELFQDR_2	y8_1	29.4725
heavy	hZsSWATH	ASSIIDELFQDR_2	y8_1	29.5323
light	hZsSWATH	ASSIIDELFQDR_2	y7_1	32.5418
heavy	hZsSWATH	ASSIIDELFQDR_2	y7_1	31.9892
light	hZsSWATH	ASSIIDELFQDR_2	y4_1	10.0788
heavy	hZsSWATH	ASSIIDELFQDR_2	y4_1	10.7643
light	hZsSWATH	ASSIIDELFQDR_2	y6_1	10.9352
heavy	hZsSWATH	ASSIIDELFQDR_2	y6_1	11.763
light	hZsSWATH	ASSIIDELFQDR_2	y5_1	8.38636
heavy	hZsSWATH	ASSIIDELFQDR_2	y5_1	7.91883
light	hZsSWATH	ASSIIDELFQDR_2	y3_1	3.50893
heavy	hZsSWATH	ASSIIDELFQDR_2	y3_1	1.31823
light	hZsSWATH	ASSIIDELFQDR_2	y9_1	2.36033
heavy	hZsSWATH	ASSIIDELFQDR_2	y9_1	3.25693
light	hZsSWATH	ASSIIDELFQDR_2	y10_1	2.13552
heavy	hZsSWATH	ASSIIDELFQDR_2	y10_1	1.48577
light	hZSWATH	ASSLESGVPSR_2	y7_1	27.501
heavy	hZSWATH	ASSLESGVPSR_2	y7_1	28.9978
light	hZSWATH	ASSLESGVPSR_2	y6_1	29.4606
heavy	hZSWATH	ASSLESGVPSR_2	y6_1	29.5551
light	hZSWATH	ASSLESGVPSR_2	y3_1	20.1263
heavy	hZSWATH	ASSLESGVPSR_2	y3_1	14.9486
light	hZSWATH	ASSLESGVPSR_2	y5_1	9.16851
heavy	hZSWATH	ASSLESGVPSR_2	y5_1	10.7393
light	hZSWATH	ASSLESGVPSR_2	y9_1	6.18544
heavy	hZSWATH	ASSLESGVPSR_2	y9_1	4.74828
light	hZSWATH	ASSLESGVPSR_2	y8_1	6.76739
heavy	hZSWATH	ASSLESGVPSR_2	y8_1	5.2317
light	hZSWATH	ASSLESGVPSR_2	y4_1	2.29431
heavy	hZSWATH	ASSLESGVPSR_2	y4_1	3.94423
light	hZSWATH	ASSLESGVPSR_2	y8_2	0
heavy	hZSWATH	ASSLESGVPSR_2	y8_2	0.0770464
light	hZsSWATH	ASSLESGVPSR_2	y7_1	31.0978
heavy	hZsSWATH	ASSLESGVPSR_2	y7_1	33.6603
light	hZsSWATH	ASSLESGVPSR_2	y6_1	32.353
heavy	hZsSWATH	ASSLESGVPSR_2	y6_1	29.2829
light	hZsSWATH	ASSLESGVPSR_2	y3_1	16.0661
heavy	hZsSWATH	ASSLESGVPSR_2	y3_1	16.5805
light	hZsSWATH	ASSLESGVPSR_2	y5_1	12.0436
heavy	hZsSWATH	ASSLESGVPSR_2	y5_1	11.0753
light	hZsSWATH	ASSLESGVPSR_2	y9_1	3.53645
heavy	hZsSWATH	ASSLESGVPSR_2	y9_1	3.81663
light	hZsSWATH	ASSLESGVPSR_2	y8_1	4.50567
heavy	hZsSWATH	ASSLESGVPSR_2	y8_1	4.42242
light	hZsSWATH	ASSLESGVPSR_2	y4_1	1.24857
heavy	hZsSWATH	ASSLESGVPSR_2	y4_1	1.231
light	hZsSWATH	ASSLESGVPSR_2	y8_2	0.305009
heavy	hZsSWATH	ASSLESGVPSR_2	y8_2	0.149121
light	hZSWATH	ATEHLSTLSEK_3	y3_1	16.3334
heavy	hZSWATH	ATEHLSTLSEK_3	y3_1	15.8994
light	hZSWATH	ATEHLSTLSEK_3	y8_2	14.1295
heavy	hZSWATH	ATEHLSTLSEK_3	y8_2	14.3641
light	hZSWATH	ATEHLSTLSEK_3	y6_1	17.896
heavy	hZSWATH	ATEHLSTLSEK_3	y6_1	17.8465
light	hZSWATH	ATEHLSTLSEK_3	y7_1	15.4516
heavy	hZSWATH	ATEHLSTLSEK_3	y7_1	14.886
light	hZSWATH	ATEHLSTLSEK_3	y10_2	13.5979
heavy	hZSWATH	ATEHLSTLSEK_3	y10_2	12.6332
light	hZSWATH	ATEHLSTLSEK_3	y4_1	7.06037
heavy	hZSWATH	ATEHLSTLSEK_3	y4_1	7.30079
light	hZSWATH	ATEHLSTLSEK_3	y5_1	6.01721
heavy	hZSWATH	ATEHLSTLSEK_3	y5_1	6.36247
light	hZSWATH	ATEHLSTLSEK_3	y9_2	5.41066
heavy	hZSWATH	ATEHLSTLSEK_3	y9_2	5.63934
light	hZSWATH	ATEHLSTLSEK_3	y8_1	4.01627
heavy	hZSWATH	ATEHLSTLSEK_3	y8_1	4.23662
light	hZsSWATH	ATEHLSTLSEK_3	y3_1	12.7469
heavy	hZsSWATH	ATEHLSTLSEK_3	y3_1	13.7319
light	hZsSWATH	ATEHLSTLSEK_3	y8_2	13.942
heavy	hZsSWATH	ATEHLSTLSEK_3	y8_2	14.3565
light	hZsSWATH	ATEHLSTLSEK_3	y6_1	13.8132
heavy	hZsSWATH	ATEHLSTLSEK_3	y6_1	14.3015
light	hZsSWATH	ATEHLSTLSEK_3	y7_1	11.2374
heavy	hZsSWATH	ATEHLSTLSEK_3	y7_1	11.7689
light	hZsSWATH	ATEHLSTLSEK_3	y10_2	22.9148
heavy	hZsSWATH	ATEHLSTLSEK_3	y10_2	18.2622
light	hZsSWATH	ATEHLSTLSEK_3	y4_1	6.59474
heavy	hZsSWATH	ATEHLSTLSEK_3	y4_1	8.03853
light	hZsSWATH	ATEHLSTLSEK_3	y5_1	7.25245
heavy	hZsSWATH	ATEHLSTLSEK_3	y5_1	6.72811
light	hZsSWATH	ATEHLSTLSEK_3	y9_2	9.05541
heavy	hZsSWATH	ATEHLSTLSEK_3	y9_2	9.86388
light	hZsSWATH	ATEHLSTLSEK_3	y8_1	2.504
heavy	hZsSWATH	ATEHLSTLSEK_3	y8_1	3.37021
light	hZSWATH	ATVVYQGER_2	y5_1	39.2544
heavy	hZSWATH	ATVVYQGER_2	y5_1	35.7575
light	hZSWATH	ATVVYQGER_2	y6_1	33.4389
heavy	hZSWATH	ATVVYQGER_2	y6_1	33.0676
light	hZSWATH	ATVVYQGER_2	y7_1	15.4774
heavy	hZSWATH	ATVVYQGER_2	y7_1	13.4624
light	hZSWATH	ATVVYQGER_2	y4_1	7.29498
heavy	hZSWATH	ATVVYQGER_2	y4_1	11.9529
light	hZSWATH	ATVVYQGER_2	y3_1	3.82465
heavy	hZSWATH	ATVVYQGER_2	y3_1	4.5773
light	hZSWATH	ATVVYQGER_2	y6_2	0.556124
heavy	hZSWATH	ATVVYQGER_2	y6_2	0.181832
light	hZSWATH	ATVVYQGER_2	y7_2	0.203295
heavy	hZSWATH	ATVVYQGER_2	y7_2	0.304308
light	hZSWATH	ATVVYQGER_2	y5_2	0.771278
heavy	hZSWATH	ATVVYQGER_2	y5_2	0.797803
light	hZSWATH	ATVVYQGER_2	y8_2	0
heavy	hZSWATH	ATVVYQGER_2	y8_2	0.104286
light	hZsSWATH	ATVVYQGER_2	y5_1	38.1609
heavy	hZsSWATH	ATVVYQGER_2	y5_1	38.2631
light	hZsSWATH	ATVVYQGER_2	y6_1	33.0237
heavy	hZsSWATH	ATVVYQGER_2	y6_1	33.9121
light	hZsSWATH	ATVVYQGER_2	y7_1	15.13
heavy	hZsSWATH	ATVVYQGER_2	y7_1	15.063
light	hZsSWATH	ATVVYQGER_2	y4_1	7.70745
heavy	hZsSWATH	ATVVYQGER_2	y4_1	8.57997
light	hZsSWATH	ATVVYQGER_2	y3_1	3.4201
heavy	hZsSWATH	ATVVYQGER_2	y3_1	3.9401
light	hZsSWATH	ATVVYQGER_2	y6_2	0.168206
heavy	hZsSWATH	ATVVYQGER_2	y6_2	0.414077
light	hZsSWATH	ATVVYQGER_2	y7_2	0.449358
heavy	hZsSWATH	ATVVYQGER_2	y7_2	0.159905
light	hZsSWATH	ATVVYQGER_2	y5_2	0.758445
heavy	hZsSWATH	ATVVYQGER_2	y5_2	0.392494
light	hZsSWATH	ATVVYQGER_2	y8_2	0.0148308
heavy	hZsSWATH	ATVVYQGER_2	y8_2	0.0201889
light	hZSWATH	ATWSGAVLAGR_2	y8_1	25.6327
heavy	hZSWATH	ATWSGAVLAGR_2	y8_1	78.3414
light	hZSWATH	ATWSGAVLAGR_2	y7_1	19.343
heavy	hZSWATH	ATWSGAVLAGR_2	y7_1	5.68361
light	hZSWATH	ATWSGAVLAGR_2	y9_1	8.86543
heavy	hZSWATH	ATWSGAVLAGR_2	y9_1	2.51745
light	hZSWATH	ATWSGAVLAGR_2	y4_1	6.06639
heavy	hZSWATH	ATWSGAVLAGR_2	y4_1	4.79061
light	hZSWATH	ATWSGAVLAGR_2	y5_1	14.9944
heavy	hZSWATH	ATWSGAVLAGR_2	y5_1	1.39967
light	hZSWATH	ATWSGAVLAGR_2	y6_1	16.7066
heavy	hZSWATH	ATWSGAVLAGR_2	y6_1	0.874275
light	hZSWATH	ATWSGAVLAGR_2	y3_1	7.65225
heavy	hZSWATH	ATWSGAVLAGR_2	y3_1	3.26858
light	hZSWATH	ATWSGAVLAGR_2	y9_2	0.954307
heavy	hZSWATH	ATWSGAVLAGR_2	y9_2	0.359674
light	hZsSWATH	ATWSGAVLAGR_2	y8_1	36.9501
heavy	hZsSWATH	ATWSGAVLAGR_2	y8_1	42.0308
light	hZsSWATH	ATWSGAVLAGR_2	y7_1	26.9096
heavy	hZsSWATH	ATWSGAVLAGR_2	y7_1	22.1632
light	hZsSWATH	ATWSGAVLAGR_2	y9_1	11.4782
heavy	hZsSWATH	ATWSGAVLAGR_2	y9_1	10.4693
light	hZsSWATH	ATWSGAVLAGR_2	y4_1	7.94846
heavy	hZsSWATH	ATWSGAVLAGR_2	y4_1	8.60555
light	hZsSWATH	ATWSGAVLAGR_2	y5_1	6.69325
heavy	hZsSWATH	ATWSGAVLAGR_2	y5_1	7.10889
light	hZsSWATH	ATWSGAVLAGR_2	y6_1	5.73722
heavy	hZsSWATH	ATWSGAVLAGR_2	y6_1	4.79663
light	hZsSWATH	ATWSGAVLAGR_2	y3_1	4.03637
heavy	hZsSWATH	ATWSGAVLAGR_2	y3_1	4.24707
light	hZsSWATH	ATWSGAVLAGR_2	y9_2	1.07714
heavy	hZsSWATH	ATWSGAVLAGR_2	y9_2	0.977692
light	hZSWATH	AVISPGFDVFAK_2	y8_1	11.7207
heavy	hZSWATH	AVISPGFDVFAK_2	y8_1	29.9791
light	hZSWATH	AVISPGFDVFAK_2	y9_1	6.84115
heavy	hZSWATH	AVISPGFDVFAK_2	y9_1	19.1625
light	hZSWATH	AVISPGFDVFAK_2	y8_2	6.18458
heavy	hZSWATH	AVISPGFDVFAK_2	y8_2	14.8357
light	hZSWATH	AVISPGFDVFAK_2	y10_1	2.17574
heavy	hZSWATH	AVISPGFDVFAK_2	y10_1	7.97419
light	hZSWATH	AVISPGFDVFAK_2	y7_1	62.327
heavy	hZSWATH	AVISPGFDVFAK_2	y7_1	8.45385
light	hZSWATH	AVISPGFDVFAK_2	y9_2	2.57956
heavy	hZSWATH	AVISPGFDVFAK_2	y9_2	8.87654
light	hZSWATH	AVISPGFDVFAK_2	y3_1	1.44886
heavy	hZSWATH	AVISPGFDVFAK_2	y3_1	4.14927
light	hZSWATH	AVISPGFDVFAK_2	y4_1	3.58106
heavy	hZSWATH	AVISPGFDVFAK_2	y4_1	3.62386
light	hZSWATH	AVISPGFDVFAK_2	y6_1	1.55198
heavy	hZSWATH	AVISPGFDVFAK_2	y6_1	1.32266
light	hZsSWATH	AVISPGFDVFAK_2	y8_1	36.3509
heavy	hZsSWATH	AVISPGFDVFAK_2	y8_1	33.0928
light	hZsSWATH	AVISPGFDVFAK_2	y9_1	14.3697
heavy	hZsSWATH	AVISPGFDVFAK_2	y9_1	21.7993
light	hZsSWATH	AVISPGFDVFAK_2	y8_2	11.0733
heavy	hZsSWATH	AVISPGFDVFAK_2	y8_2	14.8376
light	hZsSWATH	AVISPGFDVFAK_2	y10_1	6.80807
heavy	hZsSWATH	AVISPGFDVFAK_2	y10_1	9.12605
light	hZsSWATH	AVISPGFDVFAK_2	y7_1	13.0592
heavy	hZsSWATH	AVISPGFDVFAK_2	y7_1	8.35277
light	hZsSWATH	AVISPGFDVFAK_2	y9_2	3.11739
heavy	hZsSWATH	AVISPGFDVFAK_2	y9_2	3.27847
light	hZsSWATH	AVISPGFDVFAK_2	y3_1	1.91343
heavy	hZsSWATH	AVISPGFDVFAK_2	y3_1	3.19043
light	hZsSWATH	AVISPGFDVFAK_2	y4_1	7.73289
heavy	hZsSWATH	AVISPGFDVFAK_2	y4_1	2.46182
light	hZsSWATH	AVISPGFDVFAK_2	y6_1	2.45066
heavy	hZsSWATH	AVISPGFDVFAK_2	y6_1	2.9979
light	hZSWATH	AVLTIDEK_2	y6_1	49.3001
heavy	hZSWATH	AVLTIDEK_2	y6_1	45.4996
light	hZSWATH	AVLTIDEK_2	y5_1	25.8329
heavy	hZSWATH	AVLTIDEK_2	y5_1	26.9298
light	hZSWATH	AVLTIDEK_2	y3_1	11.0475
heavy	hZSWATH	AVLTIDEK_2	y3_1	11.6239
light	hZSWATH	AVLTIDEK_2	y4_1	10.7335
heavy	hZSWATH	AVLTIDEK_2	y4_1	11.8681
light	hZSWATH	AVLTIDEK_2	y7_1	1.6831
heavy	hZSWATH	AVLTIDEK_2	y7_1	1.94352
light	hZSWATH	AVLTIDEK_2	y6_2	1.20312
heavy	hZSWATH	AVLTIDEK_2	y6_2	1.45247
light	hZSWATH	AVLTIDEK_2	y5_2	0.112633
heavy	hZSWATH	AVLTIDEK_2	y5_2	0.111794
light	hZSWATH	AVLTIDEK_2	y7_2	0.223131
heavy	hZSWATH	AVLTIDEK_2	y7_2	0.848518
light	hZsSWATH	AVLTIDEK_2	y6_1	47.9261
heavy	hZsSWATH	AVLTIDEK_2	y6_1	40.8949
light	hZsSWATH	AVLTIDEK_2	y5_1	27.3871
heavy	hZsSWATH	AVLTIDEK_2	y5_1	27.8882
light	hZsSWATH	AVLTIDEK_2	y3_1	8.32273
heavy	hZsSWATH	AVLTIDEK_2	y3_1	10.621
light	hZsSWATH	AVLTIDEK_2	y4_1	11.8555
heavy	hZsSWATH	AVLTIDEK_2	y4_1	14.0703
light	hZsSWATH	AVLTIDEK_2	y7_1	2.21201
heavy	hZsSWATH	AVLTIDEK_2	y7_1	2.66023
light	hZsSWATH	AVLTIDEK_2	y6_2	2.08554
heavy	hZsSWATH	AVLTIDEK_2	y6_2	2.7895
light	hZsSWATH	AVLTIDEK_2	y5_2	0.0626052
heavy	hZsSWATH	AVLTIDEK_2	y5_2	0.113394
light	hZsSWATH	AVLTIDEK_2	y7_2	0.221807
heavy	hZsSWATH	AVLTIDEK_2	y7_2	0.962413
light	hZSWATH	DADPDTFFAK_2	y7_1	29.1467
heavy	hZSWATH	DADPDTFFAK_2	y7_1	39.3022
light	hZSWATH	DADPDTFFAK_2	y7_2	18.1578
heavy	hZSWATH	DADPDTFFAK_2	y7_2	11.0242
light	hZSWATH	DADPDTFFAK_2	y8_1	8.89405
heavy	hZSWATH	DADPDTFFAK_2	y8_1	8.44882
light	hZSWATH	DADPDTFFAK_2	y5_1	9.79045
heavy	hZSWATH	DADPDTFFAK_2	y5_1	7.82126
light	hZSWATH	DADPDTFFAK_2	y6_1	17.3877
heavy	hZSWATH	DADPDTFFAK_2	y6_1	21.1685
light	hZSWATH	DADPDTFFAK_2	y3_1	8.18753
heavy	hZSWATH	DADPDTFFAK_2	y3_1	5.95974
light	hZSWATH	DADPDTFFAK_2	y4_1	7.74607
heavy	hZSWATH	DADPDTFFAK_2	y4_1	2.86134
light	hZSWATH	DADPDTFFAK_2	y8_2	0.732093
heavy	hZSWATH	DADPDTFFAK_2	y8_2	2.50689
light	hZsSWATH	DADPDTFFAK_2	y7_1	49.8145
heavy	hZsSWATH	DADPDTFFAK_2	y7_1	46.6364
light	hZsSWATH	DADPDTFFAK_2	y7_2	11.0551
heavy	hZsSWATH	DADPDTFFAK_2	y7_2	13.2221
light	hZsSWATH	DADPDTFFAK_2	y8_1	5.86399
heavy	hZsSWATH	DADPDTFFAK_2	y8_1	8.48481
light	hZsSWATH	DADPDTFFAK_2	y5_1	16.1722
heavy	hZsSWATH	DADPDTFFAK_2	y5_1	10.6125
light	hZsSWATH	DADPDTFFAK_2	y6_1	10.0342
heavy	hZsSWATH	DADPDTFFAK_2	y6_1	10.8987
light	hZsSWATH	DADPDTFFAK_2	y3_1	5.39027
heavy	hZsSWATH	DADPDTFFAK_2	y3_1	5.5565
light	hZsSWATH	DADPDTFFAK_2	y4_1	2.20668
heavy	hZsSWATH	DADPDTFFAK_2	y4_1	3.74194
light	hZsSWATH	DADPDTFFAK_2	y8_2	0.406459
heavy	hZsSWATH	DADPDTFFAK_2	y8_2	1.28701
light	hZSWATH	DALSSVQESQVAQQAR_3	y4_1	8.72361
heavy	hZSWATH	DALSSVQESQVAQQAR_3	y4_1	19.4869
light	hZSWATH	DALSSVQESQVAQQAR_3	y6_1	32.6484
heavy	hZSWATH	DALSSVQESQVAQQAR_3	y6_1	40.1679
light	hZSWATH	DALSSVQESQVAQQAR_3	y3_1	8.9899
heavy	hZSWATH	DALSSVQESQVAQQAR_3	y3_1	7.62607
light	hZSWATH	DALSSVQESQVAQQAR_3	y8_1	14.7021
heavy	hZSWATH	DALSSVQESQVAQQAR_3	y8_1	17.2759
light	hZSWATH	DALSSVQESQVAQQAR_3	y7_1	24.5291
heavy	hZSWATH	DALSSVQESQVAQQAR_3	y7_1	5.26694
light	hZSWATH	DALSSVQESQVAQQAR_3	y9_1	10.0907
heavy	hZSWATH	DALSSVQESQVAQQAR_3	y9_1	4.61417
light	hZsSWATH	DALSSVQESQVAQQAR_3	y4_1	18.4029
heavy	hZsSWATH	DALSSVQESQVAQQAR_3	y4_1	13.9043
light	hZsSWATH	DALSSVQESQVAQQAR_3	y6_1	34.671
heavy	hZsSWATH	DALSSVQESQVAQQAR_3	y6_1	35.4412
light	hZsSWATH	DALSSVQESQVAQQAR_3	y3_1	8.78568
heavy	hZsSWATH	DALSSVQESQVAQQAR_3	y3_1	10.8888
light	hZsSWATH	DALSSVQESQVAQQAR_3	y8_1	13.1624
heavy	hZsSWATH	DALSSVQESQVAQQAR_3	y8_1	21.0588
light	hZsSWATH	DALSSVQESQVAQQAR_3	y7_1	13.2824
heavy	hZsSWATH	DALSSVQESQVAQQAR_3	y7_1	11.5263
light	hZsSWATH	DALSSVQESQVAQQAR_3	y9_1	10.1759
heavy	hZsSWATH	DALSSVQESQVAQQAR_3	y9_1	7.8961
light	hZSWATH	DASGVTFTWTPSSGK_2	y5_1	33.6263
heavy	hZSWATH	DASGVTFTWTPSSGK_2	y5_1	36.3506
light	hZSWATH	DASGVTFTWTPSSGK_2	y10_1	21.6974
heavy	hZSWATH	DASGVTFTWTPSSGK_2	y10_1	22.0083
light	hZSWATH	DASGVTFTWTPSSGK_2	y6_1	11.8512
heavy	hZSWATH	DASGVTFTWTPSSGK_2	y6_1	12.3354
light	hZSWATH	DASGVTFTWTPSSGK_2	y8_1	12.861
heavy	hZSWATH	DASGVTFTWTPSSGK_2	y8_1	12.9429
light	hZSWATH	DASGVTFTWTPSSGK_2	y9_1	12.8317
heavy	hZSWATH	DASGVTFTWTPSSGK_2	y9_1	10.2199
light	hZSWATH	DASGVTFTWTPSSGK_2	y3_1	2.72055
heavy	hZSWATH	DASGVTFTWTPSSGK_2	y3_1	3.27553
light	hZSWATH	DASGVTFTWTPSSGK_2	y12_1	2.49188
heavy	hZSWATH	DASGVTFTWTPSSGK_2	y12_1	1.45692
light	hZSWATH	DASGVTFTWTPSSGK_2	y11_1	1.8603
heavy	hZSWATH	DASGVTFTWTPSSGK_2	y11_1	2.02953
light	hZsSWATH	DASGVTFTWTPSSGK_2	y5_1	35.0971
heavy	hZsSWATH	DASGVTFTWTPSSGK_2	y5_1	38.1055
light	hZsSWATH	DASGVTFTWTPSSGK_2	y10_1	21.6373
heavy	hZsSWATH	DASGVTFTWTPSSGK_2	y10_1	18.9615
light	hZsSWATH	DASGVTFTWTPSSGK_2	y6_1	12.9374
heavy	hZsSWATH	DASGVTFTWTPSSGK_2	y6_1	12.2692
light	hZsSWATH	DASGVTFTWTPSSGK_2	y8_1	13.674
heavy	hZsSWATH	DASGVTFTWTPSSGK_2	y8_1	13.4569
light	hZsSWATH	DASGVTFTWTPSSGK_2	y9_1	10.0375
heavy	hZsSWATH	DASGVTFTWTPSSGK_2	y9_1	10.607
light	hZsSWATH	DASGVTFTWTPSSGK_2	y3_1	3.1028
heavy	hZsSWATH	DASGVTFTWTPSSGK_2	y3_1	2.93673
light	hZsSWATH	DASGVTFTWTPSSGK_2	y12_1	2.1659
heavy	hZsSWATH	DASGVTFTWTPSSGK_2	y12_1	1.98815
light	hZsSWATH	DASGVTFTWTPSSGK_2	y11_1	1.3983
heavy	hZsSWATH	DASGVTFTWTPSSGK_2	y11_1	1.11442
light	hZSWATH	DFALQNPSAVPR_2	y6_1	37.1052
heavy	hZSWATH	DFALQNPSAVPR_2	y6_1	14.3018
light	hZSWATH	DFALQNPSAVPR_2	y8_1	9.66875
heavy	hZSWATH	DFALQNPSAVPR_2	y8_1	10.846
light	hZSWATH	DFALQNPSAVPR_2	y7_1	20.0568
heavy	hZSWATH	DFALQNPSAVPR_2	y7_1	12.0556
light	hZSWATH	DFALQNPSAVPR_2	y9_1	4.36269
heavy	hZSWATH	DFALQNPSAVPR_2	y9_1	56.7325
light	hZSWATH	DFALQNPSAVPR_2	y10_1	21.7647
heavy	hZSWATH	DFALQNPSAVPR_2	y10_1	1.25766
light	hZSWATH	DFALQNPSAVPR_2	y3_1	3.23219
heavy	hZSWATH	DFALQNPSAVPR_2	y3_1	1.27207
light	hZSWATH	DFALQNPSAVPR_2	y5_1	0.746397
heavy	hZSWATH	DFALQNPSAVPR_2	y5_1	2.47805
light	hZsSWATH	DFALQNPSAVPR_2	y6_1	24.494
heavy	hZsSWATH	DFALQNPSAVPR_2	y6_1	30.1399
light	hZsSWATH	DFALQNPSAVPR_2	y8_1	20.3151
heavy	hZsSWATH	DFALQNPSAVPR_2	y8_1	22.8146
light	hZsSWATH	DFALQNPSAVPR_2	y7_1	29.0706
heavy	hZsSWATH	DFALQNPSAVPR_2	y7_1	27.6182
light	hZsSWATH	DFALQNPSAVPR_2	y9_1	5.90992
heavy	hZsSWATH	DFALQNPSAVPR_2	y9_1	9.09437
light	hZsSWATH	DFALQNPSAVPR_2	y10_1	11.6367
heavy	hZsSWATH	DFALQNPSAVPR_2	y10_1	4.09497
light	hZsSWATH	DFALQNPSAVPR_2	y3_1	1.54257
heavy	hZsSWATH	DFALQNPSAVPR_2	y3_1	3.16756
light	hZsSWATH	DFALQNPSAVPR_2	y5_1	2.5016
heavy	hZsSWATH	DFALQNPSAVPR_2	y5_1	2.91592
light	hZSWATH	DGAGDVAFVK_2	y7_1	47.937
heavy	hZSWATH	DGAGDVAFVK_2	y7_1	36.1885
light	hZSWATH	DGAGDVAFVK_2	y4_1	11.4666
heavy	hZSWATH	DGAGDVAFVK_2	y4_1	13.9462
light	hZSWATH	DGAGDVAFVK_2	y6_1	10.3355
heavy	hZSWATH	DGAGDVAFVK_2	y6_1	12.432
light	hZSWATH	DGAGDVAFVK_2	y5_1	12.1638
heavy	hZSWATH	DGAGDVAFVK_2	y5_1	15.0525
light	hZSWATH	DGAGDVAFVK_2	y8_1	10.2874
heavy	hZSWATH	DGAGDVAFVK_2	y8_1	11.8958
light	hZSWATH	DGAGDVAFVK_2	y3_1	6.73872
heavy	hZSWATH	DGAGDVAFVK_2	y3_1	9.77591
light	hZSWATH	DGAGDVAFVK_2	y8_2	0.917925
heavy	hZSWATH	DGAGDVAFVK_2	y8_2	0.91323
light	hZsSWATH	DGAGDVAFVK_2	y7_1	51.2213
heavy	hZsSWATH	DGAGDVAFVK_2	y7_1	33.73
light	hZsSWATH	DGAGDVAFVK_2	y4_1	9.65765
heavy	hZsSWATH	DGAGDVAFVK_2	y4_1	13.3808
light	hZsSWATH	DGAGDVAFVK_2	y6_1	10.3044
heavy	hZsSWATH	DGAGDVAFVK_2	y6_1	14.0948
light	hZsSWATH	DGAGDVAFVK_2	y5_1	10.9799
heavy	hZsSWATH	DGAGDVAFVK_2	y5_1	15.0533
light	hZsSWATH	DGAGDVAFVK_2	y8_1	11.55
heavy	hZsSWATH	DGAGDVAFVK_2	y8_1	14.5805
light	hZsSWATH	DGAGDVAFVK_2	y3_1	5.0796
heavy	hZsSWATH	DGAGDVAFVK_2	y3_1	7.71694
light	hZsSWATH	DGAGDVAFVK_2	y8_2	0.898337
heavy	hZsSWATH	DGAGDVAFVK_2	y8_2	1.37283
light	hZSWATH	DGYLFQLLR_2	y5_1	44.7519
heavy	hZSWATH	DGYLFQLLR_2	y5_1	46.5666
light	hZSWATH	DGYLFQLLR_2	y6_1	35.4782
heavy	hZSWATH	DGYLFQLLR_2	y6_1	31.8237
light	hZSWATH	DGYLFQLLR_2	y4_1	13.6426
heavy	hZSWATH	DGYLFQLLR_2	y4_1	14.8846
light	hZSWATH	DGYLFQLLR_2	y3_1	5.65902
heavy	hZSWATH	DGYLFQLLR_2	y3_1	5.6536
light	hZSWATH	DGYLFQLLR_2	y7_1	1.20796
heavy	hZSWATH	DGYLFQLLR_2	y7_1	1.31248
light	hZSWATH	DGYLFQLLR_2	y6_2	0
heavy	hZSWATH	DGYLFQLLR_2	y6_2	0
light	hZSWATH	DGYLFQLLR_2	y7_2	0
heavy	hZSWATH	DGYLFQLLR_2	y7_2	0
light	hZSWATH	DGYLFQLLR_2	y5_2	0
heavy	hZSWATH	DGYLFQLLR_2	y5_2	0
light	hZsSWATH	DGYLFQLLR_2	y5_1	47.1431
heavy	hZsSWATH	DGYLFQLLR_2	y5_1	47.2167
light	hZsSWATH	DGYLFQLLR_2	y6_1	34.5175
heavy	hZsSWATH	DGYLFQLLR_2	y6_1	31.4918
light	hZsSWATH	DGYLFQLLR_2	y4_1	12.9179
heavy	hZsSWATH	DGYLFQLLR_2	y4_1	14.1523
light	hZsSWATH	DGYLFQLLR_2	y3_1	4.07514
heavy	hZsSWATH	DGYLFQLLR_2	y3_1	4.70226
light	hZsSWATH	DGYLFQLLR_2	y7_1	0.792613
heavy	hZsSWATH	DGYLFQLLR_2	y7_1	2.22252
light	hZsSWATH	DGYLFQLLR_2	y6_2	0.0394431
heavy	hZsSWATH	DGYLFQLLR_2	y6_2	0.278647
light	hZsSWATH	DGYLFQLLR_2	y7_2	0
heavy	hZsSWATH	DGYLFQLLR_2	y7_2	0
light	hZsSWATH	DGYLFQLLR_2	y5_2	0.0600786
heavy	hZsSWATH	DGYLFQLLR_2	y5_2	0.383738
light	hZSWATH	DLLLPQPDLR_2	y6_1	72.3069
heavy	hZSWATH	DLLLPQPDLR_2	y6_1	69.1387
light	hZSWATH	DLLLPQPDLR_2	y7_1	9.54947
heavy	hZSWATH	DLLLPQPDLR_2	y7_1	10.2819
light	hZSWATH	DLLLPQPDLR_2	y6_2	3.89647
heavy	hZSWATH	DLLLPQPDLR_2	y6_2	4.03259
light	hZSWATH	DLLLPQPDLR_2	y4_1	7.31779
heavy	hZSWATH	DLLLPQPDLR_2	y4_1	9.29483
light	hZSWATH	DLLLPQPDLR_2	y8_1	3.83878
heavy	hZSWATH	DLLLPQPDLR_2	y8_1	3.38348
light	hZSWATH	DLLLPQPDLR_2	y7_2	0.88434
heavy	hZSWATH	DLLLPQPDLR_2	y7_2	1.073
light	hZSWATH	DLLLPQPDLR_2	y5_1	2.0106
heavy	hZSWATH	DLLLPQPDLR_2	y5_1	1.86312
light	hZsSWATH	DLLLPQPDLR_2	y6_1	74.506
heavy	hZsSWATH	DLLLPQPDLR_2	y6_1	74.6191
light	hZsSWATH	DLLLPQPDLR_2	y7_1	9.40822
heavy	hZsSWATH	DLLLPQPDLR_2	y7_1	8.58155
light	hZsSWATH	DLLLPQPDLR_2	y6_2	4.37939
heavy	hZsSWATH	DLLLPQPDLR_2	y6_2	4.27849
light	hZsSWATH	DLLLPQPDLR_2	y4_1	5.32596
heavy	hZsSWATH	DLLLPQPDLR_2	y4_1	6.71013
light	hZsSWATH	DLLLPQPDLR_2	y8_1	3.72894
heavy	hZsSWATH	DLLLPQPDLR_2	y8_1	3.45316
light	hZsSWATH	DLLLPQPDLR_2	y7_2	1.06439
heavy	hZsSWATH	DLLLPQPDLR_2	y7_2	0.785868
light	hZsSWATH	DLLLPQPDLR_2	y5_1	1.37886
heavy	hZsSWATH	DLLLPQPDLR_2	y5_1	1.45327
light	hZSWATH	DPTFIPAPIQAK_2	y7_1	57.114
heavy	hZSWATH	DPTFIPAPIQAK_2	y7_1	57.1364
light	hZSWATH	DPTFIPAPIQAK_2	y8_1	11.6023
heavy	hZSWATH	DPTFIPAPIQAK_2	y8_1	9.9252
light	hZSWATH	DPTFIPAPIQAK_2	y5_1	19.1219
heavy	hZSWATH	DPTFIPAPIQAK_2	y5_1	19.6287
light	hZSWATH	DPTFIPAPIQAK_2	y9_1	3.26118
heavy	hZSWATH	DPTFIPAPIQAK_2	y9_1	3.12379
light	hZSWATH	DPTFIPAPIQAK_2	y10_1	1.05129
heavy	hZSWATH	DPTFIPAPIQAK_2	y10_1	1.97415
light	hZSWATH	DPTFIPAPIQAK_2	y6_1	3.4787
heavy	hZSWATH	DPTFIPAPIQAK_2	y6_1	3.47492
light	hZSWATH	DPTFIPAPIQAK_2	y3_1	3.20683
heavy	hZSWATH	DPTFIPAPIQAK_2	y3_1	3.68222
light	hZSWATH	DPTFIPAPIQAK_2	y7_2	0.525684
heavy	hZSWATH	DPTFIPAPIQAK_2	y7_2	0.708148
light	hZsSWATH	DPTFIPAPIQAK_2	y7_1	62.0302
heavy	hZsSWATH	DPTFIPAPIQAK_2	y7_1	61.5037
light	hZsSWATH	DPTFIPAPIQAK_2	y8_1	10.4473
heavy	hZsSWATH	DPTFIPAPIQAK_2	y8_1	9.97
light	hZsSWATH	DPTFIPAPIQAK_2	y5_1	18.3167
heavy	hZsSWATH	DPTFIPAPIQAK_2	y5_1	17.7244
light	hZsSWATH	DPTFIPAPIQAK_2	y9_1	2.07908
heavy	hZsSWATH	DPTFIPAPIQAK_2	y9_1	3.49129
light	hZsSWATH	DPTFIPAPIQAK_2	y10_1	0.847529
heavy	hZsSWATH	DPTFIPAPIQAK_2	y10_1	1.46155
light	hZsSWATH	DPTFIPAPIQAK_2	y6_1	2.17297
heavy	hZsSWATH	DPTFIPAPIQAK_2	y6_1	3.36335
light	hZsSWATH	DPTFIPAPIQAK_2	y3_1	2.61927
heavy	hZsSWATH	DPTFIPAPIQAK_2	y3_1	2.05105
light	hZsSWATH	DPTFIPAPIQAK_2	y7_2	0.424232
heavy	hZsSWATH	DPTFIPAPIQAK_2	y7_2	0.8298
light	hZSWATH	DSTYSLSSTLTLSK_2	y10_1	23.6201
heavy	hZSWATH	DSTYSLSSTLTLSK_2	y10_1	25.4952
light	hZSWATH	DSTYSLSSTLTLSK_2	y8_1	26.1618
heavy	hZSWATH	DSTYSLSSTLTLSK_2	y8_1	26.0867
light	hZSWATH	DSTYSLSSTLTLSK_2	y9_1	12.1372
heavy	hZSWATH	DSTYSLSSTLTLSK_2	y9_1	12.5145
light	hZSWATH	DSTYSLSSTLTLSK_2	y7_1	9.7316
heavy	hZSWATH	DSTYSLSSTLTLSK_2	y7_1	8.69617
light	hZSWATH	DSTYSLSSTLTLSK_2	y11_1	7.16353
heavy	hZSWATH	DSTYSLSSTLTLSK_2	y11_1	7.56999
light	hZSWATH	DSTYSLSSTLTLSK_2	y4_1	8.64803
heavy	hZSWATH	DSTYSLSSTLTLSK_2	y4_1	9.06647
light	hZSWATH	DSTYSLSSTLTLSK_2	y3_1	4.74557
heavy	hZSWATH	DSTYSLSSTLTLSK_2	y3_1	2.95827
light	hZSWATH	DSTYSLSSTLTLSK_2	y6_1	4.34866
heavy	hZSWATH	DSTYSLSSTLTLSK_2	y6_1	4.2083
light	hZSWATH	DSTYSLSSTLTLSK_2	y5_1	3.26374
heavy	hZSWATH	DSTYSLSSTLTLSK_2	y5_1	3.20344
light	hZsSWATH	DSTYSLSSTLTLSK_2	y10_1	25.5311
heavy	hZsSWATH	DSTYSLSSTLTLSK_2	y10_1	26.5772
light	hZsSWATH	DSTYSLSSTLTLSK_2	y8_1	24.8099
heavy	hZsSWATH	DSTYSLSSTLTLSK_2	y8_1	25.8834
light	hZsSWATH	DSTYSLSSTLTLSK_2	y9_1	13.1019
heavy	hZsSWATH	DSTYSLSSTLTLSK_2	y9_1	12.8136
light	hZsSWATH	DSTYSLSSTLTLSK_2	y7_1	9.98192
heavy	hZsSWATH	DSTYSLSSTLTLSK_2	y7_1	9.14255
light	hZsSWATH	DSTYSLSSTLTLSK_2	y11_1	8.09625
heavy	hZsSWATH	DSTYSLSSTLTLSK_2	y11_1	8.14308
light	hZsSWATH	DSTYSLSSTLTLSK_2	y4_1	7.76558
heavy	hZsSWATH	DSTYSLSSTLTLSK_2	y4_1	7.75489
light	hZsSWATH	DSTYSLSSTLTLSK_2	y3_1	4.07242
heavy	hZsSWATH	DSTYSLSSTLTLSK_2	y3_1	3.59298
light	hZsSWATH	DSTYSLSSTLTLSK_2	y6_1	3.46494
heavy	hZsSWATH	DSTYSLSSTLTLSK_2	y6_1	3.60399
light	hZsSWATH	DSTYSLSSTLTLSK_2	y5_1	2.91062
heavy	hZsSWATH	DSTYSLSSTLTLSK_2	y5_1	2.61106
light	hZSWATH	DSVTGTLPK_2	y6_1	45.7852
heavy	hZSWATH	DSVTGTLPK_2	y6_1	55.3729
light	hZSWATH	DSVTGTLPK_2	y5_1	11.3188
heavy	hZSWATH	DSVTGTLPK_2	y5_1	17.682
light	hZSWATH	DSVTGTLPK_2	y7_1	5.30047
heavy	hZSWATH	DSVTGTLPK_2	y7_1	17.621
light	hZSWATH	DSVTGTLPK_2	y3_1	11.7459
heavy	hZSWATH	DSVTGTLPK_2	y3_1	3.67627
light	hZSWATH	DSVTGTLPK_2	y4_1	20.3594
heavy	hZSWATH	DSVTGTLPK_2	y4_1	0.911304
light	hZSWATH	DSVTGTLPK_2	y7_2	0
heavy	hZSWATH	DSVTGTLPK_2	y7_2	1.42124
light	hZSWATH	DSVTGTLPK_2	y8_1	0
heavy	hZSWATH	DSVTGTLPK_2	y8_1	1.69251
light	hZSWATH	DSVTGTLPK_2	y6_2	0
heavy	hZSWATH	DSVTGTLPK_2	y6_2	0.514681
light	hZsSWATH	DSVTGTLPK_2	y6_1	58.0909
heavy	hZsSWATH	DSVTGTLPK_2	y6_1	59.216
light	hZsSWATH	DSVTGTLPK_2	y5_1	13.0647
heavy	hZsSWATH	DSVTGTLPK_2	y5_1	17.7216
light	hZsSWATH	DSVTGTLPK_2	y7_1	18.9938
heavy	hZsSWATH	DSVTGTLPK_2	y7_1	18.5529
light	hZsSWATH	DSVTGTLPK_2	y3_1	4.39467
heavy	hZsSWATH	DSVTGTLPK_2	y3_1	1.67956
light	hZsSWATH	DSVTGTLPK_2	y4_1	3.89549
heavy	hZsSWATH	DSVTGTLPK_2	y4_1	1.16675
light	hZsSWATH	DSVTGTLPK_2	y7_2	0.485245
heavy	hZsSWATH	DSVTGTLPK_2	y7_2	0.636213
light	hZsSWATH	DSVTGTLPK_2	y8_1	0
heavy	hZsSWATH	DSVTGTLPK_2	y8_1	0.561223
light	hZsSWATH	DSVTGTLPK_2	y6_2	0
heavy	hZsSWATH	DSVTGTLPK_2	y6_2	0.398618
light	hZSWATH	DYIFGNYIER_2	y7_1	38.9804
heavy	hZSWATH	DYIFGNYIER_2	y7_1	37.8339
light	hZSWATH	DYIFGNYIER_2	y6_1	27.9754
heavy	hZSWATH	DYIFGNYIER_2	y6_1	30.7043
light	hZSWATH	DYIFGNYIER_2	y8_1	11.56
heavy	hZSWATH	DYIFGNYIER_2	y8_1	3.24635
light	hZSWATH	DYIFGNYIER_2	y5_1	7.97732
heavy	hZSWATH	DYIFGNYIER_2	y5_1	7.04875
light	hZSWATH	DYIFGNYIER_2	y4_1	4.74343
heavy	hZSWATH	DYIFGNYIER_2	y4_1	5.63017
light	hZSWATH	DYIFGNYIER_2	y3_1	0.87706
heavy	hZSWATH	DYIFGNYIER_2	y3_1	5.97626
light	hZSWATH	DYIFGNYIER_2	y8_2	1.39399
heavy	hZSWATH	DYIFGNYIER_2	y8_2	7.71346
light	hZSWATH	DYIFGNYIER_2	y7_2	0
heavy	hZSWATH	DYIFGNYIER_2	y7_2	0
light	hZsSWATH	DYIFGNYIER_2	y7_1	50.1836
heavy	hZsSWATH	DYIFGNYIER_2	y7_1	35.902
light	hZsSWATH	DYIFGNYIER_2	y6_1	33.3815
heavy	hZsSWATH	DYIFGNYIER_2	y6_1	30.3131
light	hZsSWATH	DYIFGNYIER_2	y8_1	6.9658
heavy	hZsSWATH	DYIFGNYIER_2	y8_1	13.0299
light	hZsSWATH	DYIFGNYIER_2	y5_1	2.26752
heavy	hZsSWATH	DYIFGNYIER_2	y5_1	5.04429
light	hZsSWATH	DYIFGNYIER_2	y4_1	2.61946
heavy	hZsSWATH	DYIFGNYIER_2	y4_1	4.45234
light	hZsSWATH	DYIFGNYIER_2	y3_1	1.48297
heavy	hZsSWATH	DYIFGNYIER_2	y3_1	2.08661
light	hZsSWATH	DYIFGNYIER_2	y8_2	0.478531
heavy	hZsSWATH	DYIFGNYIER_2	y8_2	5.90894
light	hZsSWATH	DYIFGNYIER_2	y7_2	0.396878
heavy	hZsSWATH	DYIFGNYIER_2	y7_2	0
light	hZSWATH	EAQLPVIENK_2	y6_1	62.5236
heavy	hZSWATH	EAQLPVIENK_2	y6_1	47.8239
light	hZSWATH	EAQLPVIENK_2	y7_1	9.28827
heavy	hZSWATH	EAQLPVIENK_2	y7_1	8.51615
light	hZSWATH	EAQLPVIENK_2	y4_1	9.91416
heavy	hZSWATH	EAQLPVIENK_2	y4_1	20.6595
light	hZSWATH	EAQLPVIENK_2	y3_1	8.45383
heavy	hZSWATH	EAQLPVIENK_2	y3_1	16.6584
light	hZSWATH	EAQLPVIENK_2	y6_2	2.07386
heavy	hZSWATH	EAQLPVIENK_2	y6_2	2.47358
light	hZSWATH	EAQLPVIENK_2	y8_1	2.92575
heavy	hZSWATH	EAQLPVIENK_2	y8_1	1.42066
light	hZSWATH	EAQLPVIENK_2	y5_1	2.84717
heavy	hZSWATH	EAQLPVIENK_2	y5_1	2.95025
light	hZSWATH	EAQLPVIENK_2	y7_2	0.161664
heavy	hZSWATH	EAQLPVIENK_2	y7_2	0.159471
light	hZsSWATH	EAQLPVIENK_2	y6_1	66.4329
heavy	hZsSWATH	EAQLPVIENK_2	y6_1	62.6844
light	hZsSWATH	EAQLPVIENK_2	y7_1	12.0756
heavy	hZsSWATH	EAQLPVIENK_2	y7_1	10.295
light	hZsSWATH	EAQLPVIENK_2	y4_1	7.83671
heavy	hZsSWATH	EAQLPVIENK_2	y4_1	11.378
light	hZsSWATH	EAQLPVIENK_2	y3_1	6.54509
heavy	hZsSWATH	EAQLPVIENK_2	y3_1	8.66498
light	hZsSWATH	EAQLPVIENK_2	y6_2	2.28647
heavy	hZsSWATH	EAQLPVIENK_2	y6_2	2.43482
light	hZsSWATH	EAQLPVIENK_2	y8_1	1.97829
heavy	hZsSWATH	EAQLPVIENK_2	y8_1	1.61155
light	hZsSWATH	EAQLPVIENK_2	y5_1	2.06873
heavy	hZsSWATH	EAQLPVIENK_2	y5_1	2.67397
light	hZsSWATH	EAQLPVIENK_2	y7_2	0.288303
heavy	hZsSWATH	EAQLPVIENK_2	y7_2	0.490968
light	hZSWATH	EFGNTLEDK_2	y7_1	33.3948
heavy	hZSWATH	EFGNTLEDK_2	y7_1	35.3852
light	hZSWATH	EFGNTLEDK_2	y5_1	15.086
heavy	hZSWATH	EFGNTLEDK_2	y5_1	19.5794
light	hZSWATH	EFGNTLEDK_2	y4_1	15.8312
heavy	hZSWATH	EFGNTLEDK_2	y4_1	14.8789
light	hZSWATH	EFGNTLEDK_2	y3_1	16.4178
heavy	hZSWATH	EFGNTLEDK_2	y3_1	16.4213
light	hZSWATH	EFGNTLEDK_2	y6_1	9.89087
heavy	hZSWATH	EFGNTLEDK_2	y6_1	5.22808
light	hZSWATH	EFGNTLEDK_2	y8_1	3.66983
heavy	hZSWATH	EFGNTLEDK_2	y8_1	3.87209
light	hZSWATH	EFGNTLEDK_2	y8_2	2.16084
heavy	hZSWATH	EFGNTLEDK_2	y8_2	3.21042
light	hZSWATH	EFGNTLEDK_2	y7_2	0.231126
heavy	hZSWATH	EFGNTLEDK_2	y7_2	0.0358375
light	hZsSWATH	EFGNTLEDK_2	y7_1	38.7373
heavy	hZsSWATH	EFGNTLEDK_2	y7_1	40.3438
light	hZsSWATH	EFGNTLEDK_2	y5_1	19.2502
heavy	hZsSWATH	EFGNTLEDK_2	y5_1	18.6013
light	hZsSWATH	EFGNTLEDK_2	y4_1	16.4851
heavy	hZsSWATH	EFGNTLEDK_2	y4_1	16.7663
light	hZsSWATH	EFGNTLEDK_2	y3_1	15.1717
heavy	hZsSWATH	EFGNTLEDK_2	y3_1	14.461
light	hZsSWATH	EFGNTLEDK_2	y6_1	7.07737
heavy	hZsSWATH	EFGNTLEDK_2	y6_1	5.20911
light	hZsSWATH	EFGNTLEDK_2	y8_1	2.01364
heavy	hZsSWATH	EFGNTLEDK_2	y8_1	2.81333
light	hZsSWATH	EFGNTLEDK_2	y8_2	0.0804979
heavy	hZsSWATH	EFGNTLEDK_2	y8_2	1.31409
light	hZsSWATH	EFGNTLEDK_2	y7_2	0
heavy	hZsSWATH	EFGNTLEDK_2	y7_2	0
light	hZSWATH	EFTPPVQAAYQK_2	y9_2	26.6354
heavy	hZSWATH	EFTPPVQAAYQK_2	y9_2	26.6897
light	hZSWATH	EFTPPVQAAYQK_2	y9_1	13.3703
heavy	hZSWATH	EFTPPVQAAYQK_2	y9_1	21.1958
light	hZSWATH	EFTPPVQAAYQK_2	y8_1	15.4755
heavy	hZSWATH	EFTPPVQAAYQK_2	y8_1	31.89
light	hZSWATH	EFTPPVQAAYQK_2	y8_2	1.08797
heavy	hZSWATH	EFTPPVQAAYQK_2	y8_2	4.26137
light	hZSWATH	EFTPPVQAAYQK_2	y6_1	11.4311
heavy	hZSWATH	EFTPPVQAAYQK_2	y6_1	3.7797
light	hZSWATH	EFTPPVQAAYQK_2	y10_1	0
heavy	hZSWATH	EFTPPVQAAYQK_2	y10_1	2.60566
light	hZSWATH	EFTPPVQAAYQK_2	y5_1	15.381
heavy	hZSWATH	EFTPPVQAAYQK_2	y5_1	3.70756
light	hZSWATH	EFTPPVQAAYQK_2	y10_2	0
heavy	hZSWATH	EFTPPVQAAYQK_2	y10_2	1.77037
light	hZSWATH	EFTPPVQAAYQK_2	y3_1	4.98799
heavy	hZSWATH	EFTPPVQAAYQK_2	y3_1	3.07906
light	hZSWATH	EFTPPVQAAYQK_2	y4_1	8.49594
heavy	hZSWATH	EFTPPVQAAYQK_2	y4_1	2.08405
light	hZsSWATH	EFTPPVQAAYQK_2	y9_2	33.1805
heavy	hZsSWATH	EFTPPVQAAYQK_2	y9_2	34.9043
light	hZsSWATH	EFTPPVQAAYQK_2	y9_1	31.012
heavy	hZsSWATH	EFTPPVQAAYQK_2	y9_1	26.2121
light	hZsSWATH	EFTPPVQAAYQK_2	y8_1	13.9566
heavy	hZsSWATH	EFTPPVQAAYQK_2	y8_1	17.3917
light	hZsSWATH	EFTPPVQAAYQK_2	y8_2	3.50307
heavy	hZsSWATH	EFTPPVQAAYQK_2	y8_2	3.60246
light	hZsSWATH	EFTPPVQAAYQK_2	y6_1	4.60823
heavy	hZsSWATH	EFTPPVQAAYQK_2	y6_1	5.00207
light	hZsSWATH	EFTPPVQAAYQK_2	y10_1	2.63023
heavy	hZsSWATH	EFTPPVQAAYQK_2	y10_1	3.69029
light	hZsSWATH	EFTPPVQAAYQK_2	y5_1	1.49651
heavy	hZsSWATH	EFTPPVQAAYQK_2	y5_1	2.92253
light	hZsSWATH	EFTPPVQAAYQK_2	y10_2	1.61065
heavy	hZsSWATH	EFTPPVQAAYQK_2	y10_2	0.812863
light	hZsSWATH	EFTPPVQAAYQK_2	y3_1	1.6613
heavy	hZsSWATH	EFTPPVQAAYQK_2	y3_1	2.25547
light	hZsSWATH	EFTPPVQAAYQK_2	y4_1	2.17142
heavy	hZsSWATH	EFTPPVQAAYQK_2	y4_1	1.55313
light	hZSWATH	EIGELYLPK_2	y7_1	41.9658
heavy	hZSWATH	EIGELYLPK_2	y7_1	43.3256
light	hZSWATH	EIGELYLPK_2	y5_1	22.0995
heavy	hZSWATH	EIGELYLPK_2	y5_1	22.5675
light	hZSWATH	EIGELYLPK_2	y4_1	14.1076
heavy	hZSWATH	EIGELYLPK_2	y4_1	14.2677
light	hZSWATH	EIGELYLPK_2	y3_1	16.4145
heavy	hZSWATH	EIGELYLPK_2	y3_1	14.7305
light	hZSWATH	EIGELYLPK_2	y6_1	4.57526
heavy	hZSWATH	EIGELYLPK_2	y6_1	3.70358
light	hZSWATH	EIGELYLPK_2	y7_2	0.190145
heavy	hZSWATH	EIGELYLPK_2	y7_2	1.32862
light	hZSWATH	EIGELYLPK_2	y8_1	1.05172
heavy	hZSWATH	EIGELYLPK_2	y8_1	0.752822
light	hZSWATH	EIGELYLPK_2	y8_2	0.0990812
heavy	hZSWATH	EIGELYLPK_2	y8_2	0.235194
light	hZsSWATH	EIGELYLPK_2	y7_1	47.9101
heavy	hZsSWATH	EIGELYLPK_2	y7_1	44.9896
light	hZsSWATH	EIGELYLPK_2	y5_1	21.8068
heavy	hZsSWATH	EIGELYLPK_2	y5_1	24.8016
light	hZsSWATH	EIGELYLPK_2	y4_1	13.0272
heavy	hZsSWATH	EIGELYLPK_2	y4_1	13.0231
light	hZsSWATH	EIGELYLPK_2	y3_1	13.4231
heavy	hZsSWATH	EIGELYLPK_2	y3_1	12.473
light	hZsSWATH	EIGELYLPK_2	y6_1	3.11978
heavy	hZsSWATH	EIGELYLPK_2	y6_1	3.30235
light	hZsSWATH	EIGELYLPK_2	y7_2	0.25063
heavy	hZsSWATH	EIGELYLPK_2	y7_2	0.437508
light	hZsSWATH	EIGELYLPK_2	y8_1	0.615794
heavy	hZsSWATH	EIGELYLPK_2	y8_1	0.763741
light	hZsSWATH	EIGELYLPK_2	y8_2	0.0984459
heavy	hZsSWATH	EIGELYLPK_2	y8_2	0.186274
light	hZSWATH	ELDESLQVAER_2	y9_1	22.0826
heavy	hZSWATH	ELDESLQVAER_2	y9_1	20.9765
light	hZSWATH	ELDESLQVAER_2	y7_1	20.1309
heavy	hZSWATH	ELDESLQVAER_2	y7_1	18.1958
light	hZSWATH	ELDESLQVAER_2	y5_1	19.1869
heavy	hZSWATH	ELDESLQVAER_2	y5_1	25.3152
light	hZSWATH	ELDESLQVAER_2	y6_1	11.0005
heavy	hZSWATH	ELDESLQVAER_2	y6_1	10.654
light	hZSWATH	ELDESLQVAER_2	y4_1	14.1818
heavy	hZSWATH	ELDESLQVAER_2	y4_1	11.0023
light	hZSWATH	ELDESLQVAER_2	y3_1	13.2669
heavy	hZSWATH	ELDESLQVAER_2	y3_1	12.5127
light	hZsSWATH	ELDESLQVAER_2	y9_1	21.9396
heavy	hZsSWATH	ELDESLQVAER_2	y9_1	24.4255
light	hZsSWATH	ELDESLQVAER_2	y7_1	19.9178
heavy	hZsSWATH	ELDESLQVAER_2	y7_1	23.7959
light	hZsSWATH	ELDESLQVAER_2	y5_1	18.3209
heavy	hZsSWATH	ELDESLQVAER_2	y5_1	17.7733
light	hZsSWATH	ELDESLQVAER_2	y6_1	12.7204
heavy	hZsSWATH	ELDESLQVAER_2	y6_1	12.4713
light	hZsSWATH	ELDESLQVAER_2	y4_1	12.6085
heavy	hZsSWATH	ELDESLQVAER_2	y4_1	11.4076
light	hZsSWATH	ELDESLQVAER_2	y3_1	12.7418
heavy	hZsSWATH	ELDESLQVAER_2	y3_1	10.1097
light	hZSWATH	ELLALIQLER_2	y7_1	10.2964
light	hZSWATH	ELLALIQLER_2	y5_1	22.5117
light	hZSWATH	ELLALIQLER_2	y6_1	14.1049
light	hZSWATH	ELLALIQLER_2	y8_1	2.60869
light	hZSWATH	ELLALIQLER_2	y4_1	39.8389
light	hZSWATH	ELLALIQLER_2	y3_1	0
light	hZSWATH	ELLALIQLER_2	y8_2	0
light	hZSWATH	ELLALIQLER_2	y6_2	1.19845
light	hZsSWATH	ELLALIQLER_2	y7_1	23.8212
light	hZsSWATH	ELLALIQLER_2	y5_1	23.6096
light	hZsSWATH	ELLALIQLER_2	y6_1	24.5776
light	hZsSWATH	ELLALIQLER_2	y8_1	9.51133
light	hZsSWATH	ELLALIQLER_2	y4_1	13.6044
light	hZsSWATH	ELLALIQLER_2	y3_1	2.48349
light	hZsSWATH	ELLALIQLER_2	y8_2	0
light	hZsSWATH	ELLALIQLER_2	y6_2	1.35865
light	hZSWATH	ELLESYIDGR_2	y6_1	11.8947
heavy	hZSWATH	ELLESYIDGR_2	y6_1	31.8082
light	hZSWATH	ELLESYIDGR_2	y7_1	9.00353
heavy	hZSWATH	ELLESYIDGR_2	y7_1	25.3604
light	hZSWATH	ELLESYIDGR_2	y8_1	8.91786
heavy	hZSWATH	ELLESYIDGR_2	y8_1	18.9014
light	hZSWATH	ELLESYIDGR_2	y5_1	4.0429
heavy	hZSWATH	ELLESYIDGR_2	y5_1	9.15698
light	hZSWATH	ELLESYIDGR_2	y4_1	62.1153
heavy	hZSWATH	ELLESYIDGR_2	y4_1	7.55849
light	hZSWATH	ELLESYIDGR_2	y3_1	2.30596
heavy	hZSWATH	ELLESYIDGR_2	y3_1	7.0212
light	hZSWATH	ELLESYIDGR_2	y8_2	0.108769
heavy	hZSWATH	ELLESYIDGR_2	y8_2	0.28633
light	hZSWATH	ELLESYIDGR_2	y7_2	0.367521
heavy	hZSWATH	ELLESYIDGR_2	y7_2	0.0628094
light	hZsSWATH	ELLESYIDGR_2	y6_1	18.3358
heavy	hZsSWATH	ELLESYIDGR_2	y6_1	32.9718
light	hZsSWATH	ELLESYIDGR_2	y7_1	12.5875
heavy	hZsSWATH	ELLESYIDGR_2	y7_1	27.3823
light	hZsSWATH	ELLESYIDGR_2	y8_1	11.4708
heavy	hZsSWATH	ELLESYIDGR_2	y8_1	17.958
light	hZsSWATH	ELLESYIDGR_2	y5_1	4.81077
heavy	hZsSWATH	ELLESYIDGR_2	y5_1	9.15077
light	hZsSWATH	ELLESYIDGR_2	y4_1	49.7404
heavy	hZsSWATH	ELLESYIDGR_2	y4_1	6.61366
light	hZsSWATH	ELLESYIDGR_2	y3_1	3.31078
heavy	hZsSWATH	ELLESYIDGR_2	y3_1	5.65056
light	hZsSWATH	ELLESYIDGR_2	y8_2	0.100251
heavy	hZsSWATH	ELLESYIDGR_2	y8_2	0.094765
light	hZsSWATH	ELLESYIDGR_2	y7_2	0.138872
heavy	hZsSWATH	ELLESYIDGR_2	y7_2	0.1168
light	hZSWATH	EQHLFLPFSYK_3	y5_1	50.1308
heavy	hZSWATH	EQHLFLPFSYK_3	y5_1	43.8499
light	hZSWATH	EQHLFLPFSYK_3	y5_2	12.511
heavy	hZSWATH	EQHLFLPFSYK_3	y5_2	13.8355
light	hZSWATH	EQHLFLPFSYK_3	y4_1	18.012
heavy	hZSWATH	EQHLFLPFSYK_3	y4_1	19.8344
light	hZSWATH	EQHLFLPFSYK_3	y3_1	17.9851
heavy	hZSWATH	EQHLFLPFSYK_3	y3_1	19.2074
light	hZSWATH	EQHLFLPFSYK_3	y6_1	0.189833
heavy	hZSWATH	EQHLFLPFSYK_3	y6_1	2.04598
light	hZSWATH	EQHLFLPFSYK_3	y6_2	0
heavy	hZSWATH	EQHLFLPFSYK_3	y6_2	0.116392
light	hZsSWATH	EQHLFLPFSYK_3	y5_1	57.8363
heavy	hZsSWATH	EQHLFLPFSYK_3	y5_1	50.1799
light	hZsSWATH	EQHLFLPFSYK_3	y5_2	13.8773
heavy	hZsSWATH	EQHLFLPFSYK_3	y5_2	16.2395
light	hZsSWATH	EQHLFLPFSYK_3	y4_1	15.2847
heavy	hZsSWATH	EQHLFLPFSYK_3	y4_1	16.8147
light	hZsSWATH	EQHLFLPFSYK_3	y3_1	11.3739
heavy	hZsSWATH	EQHLFLPFSYK_3	y3_1	14.36
light	hZsSWATH	EQHLFLPFSYK_3	y6_1	1.2796
heavy	hZsSWATH	EQHLFLPFSYK_3	y6_1	2.3345
light	hZsSWATH	EQHLFLPFSYK_3	y6_2	0
heavy	hZsSWATH	EQHLFLPFSYK_3	y6_2	0.251219
light	hZSWATH	EQLSLLDR_2	y5_1	38.2303
heavy	hZSWATH	EQLSLLDR_2	y5_1	36.8318
light	hZSWATH	EQLSLLDR_2	y6_1	30.5319
heavy	hZSWATH	EQLSLLDR_2	y6_1	30.7985
light	hZSWATH	EQLSLLDR_2	y3_1	15.3243
heavy	hZSWATH	EQLSLLDR_2	y3_1	13.765
light	hZSWATH	EQLSLLDR_2	y4_1	14.1843
heavy	hZSWATH	EQLSLLDR_2	y4_1	13.2338
light	hZSWATH	EQLSLLDR_2	y7_1	0.535078
heavy	hZSWATH	EQLSLLDR_2	y7_1	0.312427
light	hZSWATH	EQLSLLDR_2	y6_2	0.452592
heavy	hZSWATH	EQLSLLDR_2	y6_2	0.451641
light	hZSWATH	EQLSLLDR_2	y5_2	0.302626
heavy	hZSWATH	EQLSLLDR_2	y5_2	4.07001
light	hZSWATH	EQLSLLDR_2	y7_2	0.0295445
heavy	hZSWATH	EQLSLLDR_2	y7_2	0
light	hZsSWATH	EQLSLLDR_2	y5_1	38.0633
heavy	hZsSWATH	EQLSLLDR_2	y5_1	39.313
light	hZsSWATH	EQLSLLDR_2	y6_1	30.9498
heavy	hZsSWATH	EQLSLLDR_2	y6_1	28.6699
light	hZsSWATH	EQLSLLDR_2	y3_1	15.5471
heavy	hZsSWATH	EQLSLLDR_2	y3_1	14.1696
light	hZsSWATH	EQLSLLDR_2	y4_1	14.2508
heavy	hZsSWATH	EQLSLLDR_2	y4_1	14.5456
light	hZsSWATH	EQLSLLDR_2	y7_1	0.425518
heavy	hZsSWATH	EQLSLLDR_2	y7_1	0.188184
light	hZsSWATH	EQLSLLDR_2	y6_2	0.398369
heavy	hZsSWATH	EQLSLLDR_2	y6_2	0.427955
light	hZsSWATH	EQLSLLDR_2	y5_2	0.0689828
heavy	hZsSWATH	EQLSLLDR_2	y5_2	2.55387
light	hZsSWATH	EQLSLLDR_2	y7_2	0.12546
heavy	hZsSWATH	EQLSLLDR_2	y7_2	0.0428626
light	hZSWATH	EQPPSLTR_2	y6_1	94.3105
heavy	hZSWATH	EQPPSLTR_2	y6_1	97.5618
light	hZSWATH	EQPPSLTR_2	y3_1	5.68948
heavy	hZSWATH	EQPPSLTR_2	y3_1	2.4382
light	hZSWATH	EQPPSLTR_2	y7_2	0
heavy	hZSWATH	EQPPSLTR_2	y7_2	0
light	hZsSWATH	EQPPSLTR_2	y6_1	96.7797
heavy	hZsSWATH	EQPPSLTR_2	y6_1	97.4176
light	hZsSWATH	EQPPSLTR_2	y3_1	2.38696
heavy	hZsSWATH	EQPPSLTR_2	y3_1	2.57194
light	hZsSWATH	EQPPSLTR_2	y7_2	0
heavy	hZsSWATH	EQPPSLTR_2	y7_2	0.0083829
light	hZSWATH	ESDTSYVSLK_2	y6_1	23.6674
heavy	hZSWATH	ESDTSYVSLK_2	y6_1	40.6577
light	hZSWATH	ESDTSYVSLK_2	y3_1	21.3903
heavy	hZSWATH	ESDTSYVSLK_2	y3_1	14.5174
light	hZSWATH	ESDTSYVSLK_2	y5_1	15.6904
heavy	hZSWATH	ESDTSYVSLK_2	y5_1	8.78931
light	hZSWATH	ESDTSYVSLK_2	y8_1	8.8699
heavy	hZSWATH	ESDTSYVSLK_2	y8_1	5.87777
light	hZSWATH	ESDTSYVSLK_2	y4_1	10.7711
heavy	hZSWATH	ESDTSYVSLK_2	y4_1	6.70442
light	hZSWATH	ESDTSYVSLK_2	y7_1	9.60727
heavy	hZSWATH	ESDTSYVSLK_2	y7_1	2.27964
light	hZSWATH	ESDTSYVSLK_2	y9_1	6.24269
heavy	hZSWATH	ESDTSYVSLK_2	y9_1	0
light	hZSWATH	ESDTSYVSLK_2	y7_2	1.6124
heavy	hZSWATH	ESDTSYVSLK_2	y7_2	0
light	hZsSWATH	ESDTSYVSLK_2	y6_1	23.9466
heavy	hZsSWATH	ESDTSYVSLK_2	y6_1	30.7001
light	hZsSWATH	ESDTSYVSLK_2	y3_1	15.4792
heavy	hZsSWATH	ESDTSYVSLK_2	y3_1	23.5146
light	hZsSWATH	ESDTSYVSLK_2	y5_1	15.3534
heavy	hZsSWATH	ESDTSYVSLK_2	y5_1	10.3373
light	hZsSWATH	ESDTSYVSLK_2	y8_1	9.52683
heavy	hZsSWATH	ESDTSYVSLK_2	y8_1	8.642
light	hZsSWATH	ESDTSYVSLK_2	y4_1	8.99406
heavy	hZsSWATH	ESDTSYVSLK_2	y4_1	9.6647
light	hZsSWATH	ESDTSYVSLK_2	y7_1	9.59948
heavy	hZsSWATH	ESDTSYVSLK_2	y7_1	8.22272
light	hZsSWATH	ESDTSYVSLK_2	y9_1	15.6731
heavy	hZsSWATH	ESDTSYVSLK_2	y9_1	2.50071
light	hZsSWATH	ESDTSYVSLK_2	y7_2	0.144238
heavy	hZsSWATH	ESDTSYVSLK_2	y7_2	0
light	hZSWATH	ETLLQDFR_2	y4_1	11.2087
heavy	hZSWATH	ETLLQDFR_2	y4_1	28.4266
light	hZSWATH	ETLLQDFR_2	y5_1	32.6729
heavy	hZSWATH	ETLLQDFR_2	y5_1	27.9758
light	hZSWATH	ETLLQDFR_2	y6_1	14.3955
heavy	hZSWATH	ETLLQDFR_2	y6_1	17.989
light	hZSWATH	ETLLQDFR_2	y3_1	19.641
heavy	hZSWATH	ETLLQDFR_2	y3_1	20.7324
light	hZSWATH	ETLLQDFR_2	y5_2	2.27549
heavy	hZSWATH	ETLLQDFR_2	y5_2	0.862618
light	hZSWATH	ETLLQDFR_2	y7_1	0.406309
heavy	hZSWATH	ETLLQDFR_2	y7_1	2.01687
light	hZSWATH	ETLLQDFR_2	y6_2	6.71191
heavy	hZSWATH	ETLLQDFR_2	y6_2	1.74502
light	hZSWATH	ETLLQDFR_2	y4_2	13.5496
heavy	hZSWATH	ETLLQDFR_2	y4_2	0.204377
light	hZSWATH	ETLLQDFR_2	y7_2	0.119417
heavy	hZSWATH	ETLLQDFR_2	y7_2	0.0626537
light	hZsSWATH	ETLLQDFR_2	y4_1	37.3899
heavy	hZsSWATH	ETLLQDFR_2	y4_1	35.1349
light	hZsSWATH	ETLLQDFR_2	y5_1	29.2727
heavy	hZsSWATH	ETLLQDFR_2	y5_1	31.9785
light	hZsSWATH	ETLLQDFR_2	y6_1	16.1487
heavy	hZsSWATH	ETLLQDFR_2	y6_1	18.5374
light	hZsSWATH	ETLLQDFR_2	y3_1	13.6448
heavy	hZsSWATH	ETLLQDFR_2	y3_1	11.2806
light	hZsSWATH	ETLLQDFR_2	y5_2	0.974837
heavy	hZsSWATH	ETLLQDFR_2	y5_2	0.7568
light	hZsSWATH	ETLLQDFR_2	y7_1	1.95916
heavy	hZsSWATH	ETLLQDFR_2	y7_1	1.25163
light	hZsSWATH	ETLLQDFR_2	y6_2	1.69565
heavy	hZsSWATH	ETLLQDFR_2	y6_2	0.896171
light	hZsSWATH	ETLLQDFR_2	y4_2	0.553317
heavy	hZsSWATH	ETLLQDFR_2	y4_2	0.27548
light	hZsSWATH	ETLLQDFR_2	y7_2	0.223571
heavy	hZsSWATH	ETLLQDFR_2	y7_2	0.108908
light	hZSWATH	EVAFDLEIPK_2	y8_1	28.2255
heavy	hZSWATH	EVAFDLEIPK_2	y8_1	26.5832
light	hZSWATH	EVAFDLEIPK_2	y6_1	30.5854
heavy	hZSWATH	EVAFDLEIPK_2	y6_1	30.656
light	hZSWATH	EVAFDLEIPK_2	y7_1	15.0137
heavy	hZSWATH	EVAFDLEIPK_2	y7_1	16.7834
light	hZSWATH	EVAFDLEIPK_2	y5_1	12.6679
heavy	hZSWATH	EVAFDLEIPK_2	y5_1	11.3285
light	hZSWATH	EVAFDLEIPK_2	y3_1	7.52105
heavy	hZSWATH	EVAFDLEIPK_2	y3_1	7.97593
light	hZSWATH	EVAFDLEIPK_2	y4_1	3.39693
heavy	hZSWATH	EVAFDLEIPK_2	y4_1	4.51557
light	hZSWATH	EVAFDLEIPK_2	y7_2	2.2158
heavy	hZSWATH	EVAFDLEIPK_2	y7_2	2.08447
light	hZSWATH	EVAFDLEIPK_2	y8_2	0
heavy	hZSWATH	EVAFDLEIPK_2	y8_2	0.219074
light	hZsSWATH	EVAFDLEIPK_2	y8_1	27.5421
heavy	hZsSWATH	EVAFDLEIPK_2	y8_1	28.8677
light	hZsSWATH	EVAFDLEIPK_2	y6_1	30.9395
heavy	hZsSWATH	EVAFDLEIPK_2	y6_1	30.5503
light	hZsSWATH	EVAFDLEIPK_2	y7_1	18.7553
heavy	hZsSWATH	EVAFDLEIPK_2	y7_1	17.0462
light	hZsSWATH	EVAFDLEIPK_2	y5_1	12.1814
heavy	hZsSWATH	EVAFDLEIPK_2	y5_1	10.7369
light	hZsSWATH	EVAFDLEIPK_2	y3_1	5.79039
heavy	hZsSWATH	EVAFDLEIPK_2	y3_1	6.55405
light	hZsSWATH	EVAFDLEIPK_2	y4_1	2.81189
heavy	hZsSWATH	EVAFDLEIPK_2	y4_1	4.06995
light	hZsSWATH	EVAFDLEIPK_2	y7_2	1.94879
heavy	hZsSWATH	EVAFDLEIPK_2	y7_2	1.22342
light	hZsSWATH	EVAFDLEIPK_2	y8_2	0.0621873
heavy	hZsSWATH	EVAFDLEIPK_2	y8_2	0.130381
light	hZSWATH	FEVQVTVPK_2	y7_1	27.3329
heavy	hZSWATH	FEVQVTVPK_2	y7_1	39.0853
light	hZSWATH	FEVQVTVPK_2	y6_1	16.7547
heavy	hZSWATH	FEVQVTVPK_2	y6_1	20.2631
light	hZSWATH	FEVQVTVPK_2	y5_1	10.581
heavy	hZSWATH	FEVQVTVPK_2	y5_1	14.2899
light	hZSWATH	FEVQVTVPK_2	y4_1	31.803
heavy	hZSWATH	FEVQVTVPK_2	y4_1	7.80071
light	hZSWATH	FEVQVTVPK_2	y8_1	7.29399
heavy	hZSWATH	FEVQVTVPK_2	y8_1	10.1556
light	hZSWATH	FEVQVTVPK_2	y3_1	4.57649
heavy	hZSWATH	FEVQVTVPK_2	y3_1	6.44803
light	hZSWATH	FEVQVTVPK_2	y7_2	1.38534
heavy	hZSWATH	FEVQVTVPK_2	y7_2	2.13287
light	hZsSWATH	FEVQVTVPK_2	y7_1	35.8739
heavy	hZsSWATH	FEVQVTVPK_2	y7_1	44.1257
light	hZsSWATH	FEVQVTVPK_2	y6_1	17.1878
heavy	hZsSWATH	FEVQVTVPK_2	y6_1	21.802
light	hZsSWATH	FEVQVTVPK_2	y5_1	10.7122
heavy	hZsSWATH	FEVQVTVPK_2	y5_1	12.1958
light	hZsSWATH	FEVQVTVPK_2	y4_1	24.2415
heavy	hZsSWATH	FEVQVTVPK_2	y4_1	6.35443
light	hZsSWATH	FEVQVTVPK_2	y8_1	7.24983
heavy	hZsSWATH	FEVQVTVPK_2	y8_1	8.8211
light	hZsSWATH	FEVQVTVPK_2	y3_1	3.84
heavy	hZsSWATH	FEVQVTVPK_2	y3_1	4.69095
light	hZsSWATH	FEVQVTVPK_2	y7_2	1.42806
heavy	hZsSWATH	FEVQVTVPK_2	y7_2	1.8162
light	hZSWATH	FFGHGAEDSLADQAANEWGR_3	y6_1	16.0974
heavy	hZSWATH	FFGHGAEDSLADQAANEWGR_3	y6_1	36.3573
light	hZSWATH	FFGHGAEDSLADQAANEWGR_3	y7_1	59.1349
heavy	hZSWATH	FFGHGAEDSLADQAANEWGR_3	y7_1	16.2965
light	hZSWATH	FFGHGAEDSLADQAANEWGR_3	y5_1	6.77698
heavy	hZSWATH	FFGHGAEDSLADQAANEWGR_3	y5_1	7.32976
light	hZSWATH	FFGHGAEDSLADQAANEWGR_3	y9_1	4.04347
heavy	hZSWATH	FFGHGAEDSLADQAANEWGR_3	y9_1	4.98208
light	hZSWATH	FFGHGAEDSLADQAANEWGR_3	y3_1	4.6926
heavy	hZSWATH	FFGHGAEDSLADQAANEWGR_3	y3_1	9.21703
light	hZSWATH	FFGHGAEDSLADQAANEWGR_3	y8_1	4.33559
heavy	hZSWATH	FFGHGAEDSLADQAANEWGR_3	y8_1	7.02552
light	hZSWATH	FFGHGAEDSLADQAANEWGR_3	y4_1	2.72376
heavy	hZSWATH	FFGHGAEDSLADQAANEWGR_3	y4_1	6.9253
light	hZSWATH	FFGHGAEDSLADQAANEWGR_3	y10_1	2.78995
heavy	hZSWATH	FFGHGAEDSLADQAANEWGR_3	y10_1	6.20854
light	hZsSWATH	FFGHGAEDSLADQAANEWGR_3	y6_1	27.1986
heavy	hZsSWATH	FFGHGAEDSLADQAANEWGR_3	y6_1	24.1539
light	hZsSWATH	FFGHGAEDSLADQAANEWGR_3	y7_1	25.3863
heavy	hZsSWATH	FFGHGAEDSLADQAANEWGR_3	y7_1	24.8297
light	hZsSWATH	FFGHGAEDSLADQAANEWGR_3	y5_1	12.4421
heavy	hZsSWATH	FFGHGAEDSLADQAANEWGR_3	y5_1	18.1059
light	hZsSWATH	FFGHGAEDSLADQAANEWGR_3	y9_1	8.74125
heavy	hZsSWATH	FFGHGAEDSLADQAANEWGR_3	y9_1	5.36201
light	hZsSWATH	FFGHGAEDSLADQAANEWGR_3	y3_1	8.26543
heavy	hZsSWATH	FFGHGAEDSLADQAANEWGR_3	y3_1	8.83921
light	hZsSWATH	FFGHGAEDSLADQAANEWGR_3	y8_1	7.89737
heavy	hZsSWATH	FFGHGAEDSLADQAANEWGR_3	y8_1	3.1136
light	hZsSWATH	FFGHGAEDSLADQAANEWGR_3	y4_1	4.54407
heavy	hZsSWATH	FFGHGAEDSLADQAANEWGR_3	y4_1	5.19832
light	hZsSWATH	FFGHGAEDSLADQAANEWGR_3	y10_1	4.29237
heavy	hZsSWATH	FFGHGAEDSLADQAANEWGR_3	y10_1	2.54932
light	hZSWATH	FNAVLTNPQGDYDTSTGK_3	y9_1	18.329
heavy	hZSWATH	FNAVLTNPQGDYDTSTGK_3	y9_1	30.6646
light	hZSWATH	FNAVLTNPQGDYDTSTGK_3	y11_2	8.92999
heavy	hZSWATH	FNAVLTNPQGDYDTSTGK_3	y11_2	16.9151
light	hZSWATH	FNAVLTNPQGDYDTSTGK_3	y7_1	7.21321
heavy	hZSWATH	FNAVLTNPQGDYDTSTGK_3	y7_1	10.2757
light	hZSWATH	FNAVLTNPQGDYDTSTGK_3	y11_1	2.95953
heavy	hZSWATH	FNAVLTNPQGDYDTSTGK_3	y11_1	10.6018
light	hZSWATH	FNAVLTNPQGDYDTSTGK_3	y5_1	7.1914
heavy	hZSWATH	FNAVLTNPQGDYDTSTGK_3	y5_1	15.4685
light	hZSWATH	FNAVLTNPQGDYDTSTGK_3	y6_1	7.75697
heavy	hZSWATH	FNAVLTNPQGDYDTSTGK_3	y6_1	1.65988
light	hZSWATH	FNAVLTNPQGDYDTSTGK_3	y8_1	3.06949
heavy	hZSWATH	FNAVLTNPQGDYDTSTGK_3	y8_1	7.22989
light	hZSWATH	FNAVLTNPQGDYDTSTGK_3	y4_1	2.82677
heavy	hZSWATH	FNAVLTNPQGDYDTSTGK_3	y4_1	2.53401
light	hZSWATH	FNAVLTNPQGDYDTSTGK_3	y3_1	39.3248
heavy	hZSWATH	FNAVLTNPQGDYDTSTGK_3	y3_1	4.79093
light	hZsSWATH	FNAVLTNPQGDYDTSTGK_3	y9_1	34.9133
heavy	hZsSWATH	FNAVLTNPQGDYDTSTGK_3	y9_1	29.5691
light	hZsSWATH	FNAVLTNPQGDYDTSTGK_3	y11_2	20.0614
heavy	hZsSWATH	FNAVLTNPQGDYDTSTGK_3	y11_2	14.311
light	hZsSWATH	FNAVLTNPQGDYDTSTGK_3	y7_1	1.90113
heavy	hZsSWATH	FNAVLTNPQGDYDTSTGK_3	y7_1	9.23414
light	hZsSWATH	FNAVLTNPQGDYDTSTGK_3	y11_1	8.56638
heavy	hZsSWATH	FNAVLTNPQGDYDTSTGK_3	y11_1	18.5057
light	hZsSWATH	FNAVLTNPQGDYDTSTGK_3	y5_1	4.79623
heavy	hZsSWATH	FNAVLTNPQGDYDTSTGK_3	y5_1	9.88327
light	hZsSWATH	FNAVLTNPQGDYDTSTGK_3	y6_1	12.1535
heavy	hZsSWATH	FNAVLTNPQGDYDTSTGK_3	y6_1	6.15114
light	hZsSWATH	FNAVLTNPQGDYDTSTGK_3	y8_1	5.94519
heavy	hZsSWATH	FNAVLTNPQGDYDTSTGK_3	y8_1	6.63903
light	hZsSWATH	FNAVLTNPQGDYDTSTGK_3	y4_1	0.81349
heavy	hZsSWATH	FNAVLTNPQGDYDTSTGK_3	y4_1	4.4003
light	hZsSWATH	FNAVLTNPQGDYDTSTGK_3	y3_1	1.38687
heavy	hZsSWATH	FNAVLTNPQGDYDTSTGK_3	y3_1	2.42736
light	hZSWATH	FNWYVDGVEVHNAK_3	y9_1	19.7125
heavy	hZSWATH	FNWYVDGVEVHNAK_3	y9_1	19.7517
light	hZSWATH	FNWYVDGVEVHNAK_3	y6_1	18.1599
heavy	hZSWATH	FNWYVDGVEVHNAK_3	y6_1	18.87
light	hZSWATH	FNWYVDGVEVHNAK_3	y10_2	4.67517
heavy	hZSWATH	FNWYVDGVEVHNAK_3	y10_2	4.37891
light	hZSWATH	FNWYVDGVEVHNAK_3	y10_1	10.9743
heavy	hZSWATH	FNWYVDGVEVHNAK_3	y10_1	10.8223
light	hZSWATH	FNWYVDGVEVHNAK_3	y4_1	16.0767
heavy	hZSWATH	FNWYVDGVEVHNAK_3	y4_1	16.9202
light	hZSWATH	FNWYVDGVEVHNAK_3	y8_1	11.9232
heavy	hZSWATH	FNWYVDGVEVHNAK_3	y8_1	11.3665
light	hZSWATH	FNWYVDGVEVHNAK_3	y11_2	2.49344
heavy	hZSWATH	FNWYVDGVEVHNAK_3	y11_2	2.74321
light	hZSWATH	FNWYVDGVEVHNAK_3	y5_1	10.486
heavy	hZSWATH	FNWYVDGVEVHNAK_3	y5_1	9.85502
light	hZSWATH	FNWYVDGVEVHNAK_3	y9_2	3.50201
heavy	hZSWATH	FNWYVDGVEVHNAK_3	y9_2	3.58291
light	hZSWATH	FNWYVDGVEVHNAK_3	y12_2	1.47572
heavy	hZSWATH	FNWYVDGVEVHNAK_3	y12_2	1.30377
light	hZsSWATH	FNWYVDGVEVHNAK_3	y9_1	20.6401
heavy	hZsSWATH	FNWYVDGVEVHNAK_3	y9_1	22.1381
light	hZsSWATH	FNWYVDGVEVHNAK_3	y6_1	17.6114
heavy	hZsSWATH	FNWYVDGVEVHNAK_3	y6_1	19.7668
light	hZsSWATH	FNWYVDGVEVHNAK_3	y10_2	4.62402
heavy	hZsSWATH	FNWYVDGVEVHNAK_3	y10_2	3.49752
light	hZsSWATH	FNWYVDGVEVHNAK_3	y10_1	13.4315
heavy	hZsSWATH	FNWYVDGVEVHNAK_3	y10_1	12.2553
light	hZsSWATH	FNWYVDGVEVHNAK_3	y4_1	13.0986
heavy	hZsSWATH	FNWYVDGVEVHNAK_3	y4_1	15.0658
light	hZsSWATH	FNWYVDGVEVHNAK_3	y8_1	12.3518
heavy	hZsSWATH	FNWYVDGVEVHNAK_3	y8_1	11.6156
light	hZsSWATH	FNWYVDGVEVHNAK_3	y11_2	2.83512
heavy	hZsSWATH	FNWYVDGVEVHNAK_3	y11_2	2.08237
light	hZsSWATH	FNWYVDGVEVHNAK_3	y5_1	9.83701
heavy	hZsSWATH	FNWYVDGVEVHNAK_3	y5_1	8.85543
light	hZsSWATH	FNWYVDGVEVHNAK_3	y9_2	4.46057
heavy	hZsSWATH	FNWYVDGVEVHNAK_3	y9_2	3.25665
light	hZsSWATH	FNWYVDGVEVHNAK_3	y12_2	1.26622
heavy	hZsSWATH	FNWYVDGVEVHNAK_3	y12_2	1.14619
light	hZSWATH	FQSVFTVTR_2	y7_1	55.5392
heavy	hZSWATH	FQSVFTVTR_2	y7_1	60.004
light	hZSWATH	FQSVFTVTR_2	y5_1	14.6083
heavy	hZSWATH	FQSVFTVTR_2	y5_1	18.5895
light	hZSWATH	FQSVFTVTR_2	y6_1	15.7557
heavy	hZSWATH	FQSVFTVTR_2	y6_1	9.48531
light	hZSWATH	FQSVFTVTR_2	y4_1	4.07667
heavy	hZSWATH	FQSVFTVTR_2	y4_1	6.92526
light	hZSWATH	FQSVFTVTR_2	y3_1	2.61197
heavy	hZSWATH	FQSVFTVTR_2	y3_1	2.20145
light	hZSWATH	FQSVFTVTR_2	y8_1	1.84365
heavy	hZSWATH	FQSVFTVTR_2	y8_1	2.44971
light	hZSWATH	FQSVFTVTR_2	y8_2	1.67714
heavy	hZSWATH	FQSVFTVTR_2	y8_2	0.2582
light	hZsSWATH	FQSVFTVTR_2	y7_1	65.2337
heavy	hZsSWATH	FQSVFTVTR_2	y7_1	54.5987
light	hZsSWATH	FQSVFTVTR_2	y5_1	17.7482
heavy	hZsSWATH	FQSVFTVTR_2	y5_1	21.2453
light	hZsSWATH	FQSVFTVTR_2	y6_1	7.63985
heavy	hZsSWATH	FQSVFTVTR_2	y6_1	11.7045
light	hZsSWATH	FQSVFTVTR_2	y4_1	5.60475
heavy	hZsSWATH	FQSVFTVTR_2	y4_1	7.68214
light	hZsSWATH	FQSVFTVTR_2	y3_1	1.62779
heavy	hZsSWATH	FQSVFTVTR_2	y3_1	2.36078
light	hZsSWATH	FQSVFTVTR_2	y8_1	0.774406
heavy	hZsSWATH	FQSVFTVTR_2	y8_1	2.48042
light	hZsSWATH	FQSVFTVTR_2	y8_2	0.156285
heavy	hZsSWATH	FQSVFTVTR_2	y8_2	0.171484
light	hZSWATH	FSAEFDFR_2	y6_1	23.6211
heavy	hZSWATH	FSAEFDFR_2	y6_1	16.6323
light	hZSWATH	FSAEFDFR_2	y7_1	8.49226
heavy	hZSWATH	FSAEFDFR_2	y7_1	15.0746
light	hZSWATH	FSAEFDFR_2	y4_1	7.17683
heavy	hZSWATH	FSAEFDFR_2	y4_1	10.7116
light	hZSWATH	FSAEFDFR_2	y5_1	15.5747
heavy	hZSWATH	FSAEFDFR_2	y5_1	5.48032
light	hZSWATH	FSAEFDFR_2	y3_1	37.5287
heavy	hZSWATH	FSAEFDFR_2	y3_1	48.5035
light	hZSWATH	FSAEFDFR_2	y6_2	0
heavy	hZSWATH	FSAEFDFR_2	y6_2	1.49406
light	hZSWATH	FSAEFDFR_2	y7_2	0.94596
heavy	hZSWATH	FSAEFDFR_2	y7_2	2.7106
light	hZsSWATH	FSAEFDFR_2	y6_1	22.508
heavy	hZsSWATH	FSAEFDFR_2	y6_1	24.1499
light	hZsSWATH	FSAEFDFR_2	y7_1	13.3696
heavy	hZsSWATH	FSAEFDFR_2	y7_1	18.6231
light	hZsSWATH	FSAEFDFR_2	y4_1	9.58813
heavy	hZsSWATH	FSAEFDFR_2	y4_1	9.1194
light	hZsSWATH	FSAEFDFR_2	y5_1	3.6057
heavy	hZsSWATH	FSAEFDFR_2	y5_1	8.65386
light	hZsSWATH	FSAEFDFR_2	y3_1	47.255
heavy	hZsSWATH	FSAEFDFR_2	y3_1	36.7084
light	hZsSWATH	FSAEFDFR_2	y6_2	0
heavy	hZsSWATH	FSAEFDFR_2	y6_2	0
light	hZsSWATH	FSAEFDFR_2	y7_2	0.451535
heavy	hZsSWATH	FSAEFDFR_2	y7_2	0.798891
light	hZSWATH	FSGSILGNK_2	y8_1	32.586
heavy	hZSWATH	FSGSILGNK_2	y8_1	35.0517
light	hZSWATH	FSGSILGNK_2	y7_1	24.4272
heavy	hZSWATH	FSGSILGNK_2	y7_1	36.1127
light	hZSWATH	FSGSILGNK_2	y4_1	7.8095
heavy	hZSWATH	FSGSILGNK_2	y4_1	9.49183
light	hZSWATH	FSGSILGNK_2	y3_1	24.8215
heavy	hZSWATH	FSGSILGNK_2	y3_1	9.80129
light	hZSWATH	FSGSILGNK_2	y6_1	2.69527
heavy	hZSWATH	FSGSILGNK_2	y6_1	3.7788
light	hZSWATH	FSGSILGNK_2	y5_1	2.84223
heavy	hZSWATH	FSGSILGNK_2	y5_1	4.67285
light	hZSWATH	FSGSILGNK_2	y8_2	2.43664
heavy	hZSWATH	FSGSILGNK_2	y8_2	0.185395
light	hZSWATH	FSGSILGNK_2	y7_2	0.11463
heavy	hZSWATH	FSGSILGNK_2	y7_2	0
light	hZsSWATH	FSGSILGNK_2	y8_1	45.9616
heavy	hZsSWATH	FSGSILGNK_2	y8_1	36.984
light	hZsSWATH	FSGSILGNK_2	y7_1	30.1582
heavy	hZsSWATH	FSGSILGNK_2	y7_1	40.8733
light	hZsSWATH	FSGSILGNK_2	y4_1	6.74024
heavy	hZsSWATH	FSGSILGNK_2	y4_1	8.04726
light	hZsSWATH	FSGSILGNK_2	y3_1	13.2964
heavy	hZsSWATH	FSGSILGNK_2	y3_1	7.26919
light	hZsSWATH	FSGSILGNK_2	y6_1	2.60571
heavy	hZsSWATH	FSGSILGNK_2	y6_1	3.17774
light	hZsSWATH	FSGSILGNK_2	y5_1	2.26211
heavy	hZsSWATH	FSGSILGNK_2	y5_1	3.51994
light	hZsSWATH	FSGSILGNK_2	y8_2	0.239149
heavy	hZsSWATH	FSGSILGNK_2	y8_2	0.0860133
light	hZsSWATH	FSGSILGNK_2	y7_2	0
heavy	hZsSWATH	FSGSILGNK_2	y7_2	0
light	hZSWATH	FSGSSSGAER_2	y8_1	45.0769
light	hZSWATH	FSGSSSGAER_2	y9_1	20.3884
light	hZSWATH	FSGSSSGAER_2	y6_1	7.03242
light	hZSWATH	FSGSSSGAER_2	y5_1	15.5396
light	hZSWATH	FSGSSSGAER_2	y7_1	5.00448
light	hZSWATH	FSGSSSGAER_2	y4_1	7.19198
light	hZsSWATH	FSGSSSGAER_2	y8_1	43.5149
light	hZsSWATH	FSGSSSGAER_2	y9_1	32.7985
light	hZsSWATH	FSGSSSGAER_2	y6_1	11.0188
light	hZsSWATH	FSGSSSGAER_2	y5_1	4.99895
light	hZsSWATH	FSGSSSGAER_2	y7_1	3.56398
light	hZsSWATH	FSGSSSGAER_2	y4_1	1.39106
light	hZSWATH	FSVVYAK_2	y6_1	35.5375
heavy	hZSWATH	FSVVYAK_2	y6_1	32.0884
light	hZSWATH	FSVVYAK_2	y3_1	17.6919
heavy	hZSWATH	FSVVYAK_2	y3_1	14.6896
light	hZSWATH	FSVVYAK_2	y5_1	24.9079
heavy	hZSWATH	FSVVYAK_2	y5_1	21.2603
light	hZSWATH	FSVVYAK_2	y4_1	22.203
heavy	hZSWATH	FSVVYAK_2	y4_1	13.9573
light	hZSWATH	FSVVYAK_2	y5_2	0.120765
heavy	hZSWATH	FSVVYAK_2	y5_2	17.7507
light	hZSWATH	FSVVYAK_2	y6_2	0
heavy	hZSWATH	FSVVYAK_2	y6_2	0.0276497
light	hZSWATH	FSVVYAK_2	y4_2	0.325659
heavy	hZSWATH	FSVVYAK_2	y4_2	0.227156
light	hZsSWATH	FSVVYAK_2	y6_1	41.4798
heavy	hZsSWATH	FSVVYAK_2	y6_1	40.9537
light	hZsSWATH	FSVVYAK_2	y3_1	11.3231
heavy	hZsSWATH	FSVVYAK_2	y3_1	11.1875
light	hZsSWATH	FSVVYAK_2	y5_1	31.7249
heavy	hZsSWATH	FSVVYAK_2	y5_1	31.1578
light	hZsSWATH	FSVVYAK_2	y4_1	15.2955
heavy	hZsSWATH	FSVVYAK_2	y4_1	15.306
light	hZsSWATH	FSVVYAK_2	y5_2	0.309746
heavy	hZsSWATH	FSVVYAK_2	y5_2	0.941515
light	hZsSWATH	FSVVYAK_2	y6_2	0.0319783
heavy	hZsSWATH	FSVVYAK_2	y6_2	0.0364367
light	hZsSWATH	FSVVYAK_2	y4_2	0
heavy	hZsSWATH	FSVVYAK_2	y4_2	0.0247938
light	hZSWATH	FYNQVSTPLLR_2	y6_1	40.4612
heavy	hZSWATH	FYNQVSTPLLR_2	y6_1	38.8058
light	hZSWATH	FYNQVSTPLLR_2	y7_1	22.6661
heavy	hZSWATH	FYNQVSTPLLR_2	y7_1	23.9417
light	hZSWATH	FYNQVSTPLLR_2	y9_1	12.2588
heavy	hZSWATH	FYNQVSTPLLR_2	y9_1	13.4366
light	hZSWATH	FYNQVSTPLLR_2	y4_1	9.95804
heavy	hZSWATH	FYNQVSTPLLR_2	y4_1	9.1301
light	hZSWATH	FYNQVSTPLLR_2	y8_1	9.4669
heavy	hZSWATH	FYNQVSTPLLR_2	y8_1	10.036
light	hZSWATH	FYNQVSTPLLR_2	y5_1	5.87984
heavy	hZSWATH	FYNQVSTPLLR_2	y5_1	5.01939
light	hZSWATH	FYNQVSTPLLR_2	y9_2	0.273789
heavy	hZSWATH	FYNQVSTPLLR_2	y9_2	0.173621
light	hZsSWATH	FYNQVSTPLLR_2	y6_1	41.1659
heavy	hZsSWATH	FYNQVSTPLLR_2	y6_1	42.8504
light	hZsSWATH	FYNQVSTPLLR_2	y7_1	20.8392
heavy	hZsSWATH	FYNQVSTPLLR_2	y7_1	24.1155
light	hZsSWATH	FYNQVSTPLLR_2	y9_1	13.7055
heavy	hZsSWATH	FYNQVSTPLLR_2	y9_1	12.4464
light	hZsSWATH	FYNQVSTPLLR_2	y4_1	9.809
heavy	hZsSWATH	FYNQVSTPLLR_2	y4_1	8.6477
light	hZsSWATH	FYNQVSTPLLR_2	y8_1	8.97625
heavy	hZsSWATH	FYNQVSTPLLR_2	y8_1	8.30053
light	hZsSWATH	FYNQVSTPLLR_2	y5_1	5.14887
heavy	hZsSWATH	FYNQVSTPLLR_2	y5_1	4.93373
light	hZsSWATH	FYNQVSTPLLR_2	y9_2	0.202122
heavy	hZsSWATH	FYNQVSTPLLR_2	y9_2	0.130321
light	hZSWATH	FYTFLK_2	y4_1	57.4841
heavy	hZSWATH	FYTFLK_2	y4_1	57.6386
light	hZSWATH	FYTFLK_2	y5_1	33.8903
heavy	hZSWATH	FYTFLK_2	y5_1	42.2158
light	hZSWATH	FYTFLK_2	y5_2	1.15366
heavy	hZSWATH	FYTFLK_2	y5_2	0.145569
light	hZSWATH	FYTFLK_2	y4_2	0
heavy	hZSWATH	FYTFLK_2	y4_2	0
light	hZsSWATH	FYTFLK_2	y4_1	57.0485
heavy	hZsSWATH	FYTFLK_2	y4_1	58.4413
light	hZsSWATH	FYTFLK_2	y5_1	42.9515
heavy	hZsSWATH	FYTFLK_2	y5_1	41.3089
light	hZsSWATH	FYTFLK_2	y5_2	0
heavy	hZsSWATH	FYTFLK_2	y5_2	0.175772
light	hZsSWATH	FYTFLK_2	y4_2	0
heavy	hZsSWATH	FYTFLK_2	y4_2	0.0118377
light	hZSWATH	GAYPLSIEPIGVR_2	y8_1	25.5262
heavy	hZSWATH	GAYPLSIEPIGVR_2	y8_1	25.9789
light	hZSWATH	GAYPLSIEPIGVR_2	y10_1	16.875
heavy	hZSWATH	GAYPLSIEPIGVR_2	y10_1	16.0413
light	hZSWATH	GAYPLSIEPIGVR_2	y10_2	9.45289
heavy	hZSWATH	GAYPLSIEPIGVR_2	y10_2	12.096
light	hZSWATH	GAYPLSIEPIGVR_2	y5_1	18.8289
heavy	hZSWATH	GAYPLSIEPIGVR_2	y5_1	12.5216
light	hZSWATH	GAYPLSIEPIGVR_2	y6_1	10.7971
heavy	hZSWATH	GAYPLSIEPIGVR_2	y6_1	11.1865
light	hZSWATH	GAYPLSIEPIGVR_2	y7_1	7.62102
heavy	hZSWATH	GAYPLSIEPIGVR_2	y7_1	8.69215
light	hZSWATH	GAYPLSIEPIGVR_2	y9_1	8.13863
heavy	hZSWATH	GAYPLSIEPIGVR_2	y9_1	8.50375
light	hZSWATH	GAYPLSIEPIGVR_2	y11_2	2.52173
heavy	hZSWATH	GAYPLSIEPIGVR_2	y11_2	2.81179
light	hZSWATH	GAYPLSIEPIGVR_2	y3_1	1.03815
heavy	hZSWATH	GAYPLSIEPIGVR_2	y3_1	1.58086
light	hZsSWATH	GAYPLSIEPIGVR_2	y8_1	27.6246
heavy	hZsSWATH	GAYPLSIEPIGVR_2	y8_1	26.5256
light	hZsSWATH	GAYPLSIEPIGVR_2	y10_1	16.7427
heavy	hZsSWATH	GAYPLSIEPIGVR_2	y10_1	18.1468
light	hZsSWATH	GAYPLSIEPIGVR_2	y10_2	7.81901
heavy	hZsSWATH	GAYPLSIEPIGVR_2	y10_2	9.02707
light	hZsSWATH	GAYPLSIEPIGVR_2	y5_1	18.5129
heavy	hZsSWATH	GAYPLSIEPIGVR_2	y5_1	13.7785
light	hZsSWATH	GAYPLSIEPIGVR_2	y6_1	10.5835
heavy	hZsSWATH	GAYPLSIEPIGVR_2	y6_1	11.4335
light	hZsSWATH	GAYPLSIEPIGVR_2	y7_1	7.48715
heavy	hZsSWATH	GAYPLSIEPIGVR_2	y7_1	9.09126
light	hZsSWATH	GAYPLSIEPIGVR_2	y9_1	7.85018
heavy	hZsSWATH	GAYPLSIEPIGVR_2	y9_1	9.18557
light	hZsSWATH	GAYPLSIEPIGVR_2	y11_2	1.48969
heavy	hZsSWATH	GAYPLSIEPIGVR_2	y11_2	1.92827
light	hZsSWATH	GAYPLSIEPIGVR_2	y3_1	1.01129
heavy	hZsSWATH	GAYPLSIEPIGVR_2	y3_1	1.16855
light	hZSWATH	GFQVVVTLR_2	y5_1	35.7341
heavy	hZSWATH	GFQVVVTLR_2	y5_1	36.4075
light	hZSWATH	GFQVVVTLR_2	y6_1	34.3355
heavy	hZSWATH	GFQVVVTLR_2	y6_1	27.0847
light	hZSWATH	GFQVVVTLR_2	y4_1	21.8116
heavy	hZSWATH	GFQVVVTLR_2	y4_1	18.4863
light	hZSWATH	GFQVVVTLR_2	y7_1	12.6229
heavy	hZSWATH	GFQVVVTLR_2	y7_1	13.983
light	hZSWATH	GFQVVVTLR_2	y7_2	0
heavy	hZSWATH	GFQVVVTLR_2	y7_2	0
light	hZSWATH	GFQVVVTLR_2	y8_2	0.37702
heavy	hZSWATH	GFQVVVTLR_2	y8_2	3.08694
light	hZsSWATH	GFQVVVTLR_2	y5_1	35.3481
heavy	hZsSWATH	GFQVVVTLR_2	y5_1	38.1627
light	hZsSWATH	GFQVVVTLR_2	y6_1	26.1548
heavy	hZsSWATH	GFQVVVTLR_2	y6_1	30.1994
light	hZsSWATH	GFQVVVTLR_2	y4_1	21.7146
heavy	hZsSWATH	GFQVVVTLR_2	y4_1	16.8841
light	hZsSWATH	GFQVVVTLR_2	y7_1	8.76215
heavy	hZsSWATH	GFQVVVTLR_2	y7_1	12.1018
light	hZsSWATH	GFQVVVTLR_2	y7_2	0.137323
heavy	hZsSWATH	GFQVVVTLR_2	y7_2	0.048141
light	hZsSWATH	GFQVVVTLR_2	y8_2	0.194036
heavy	hZsSWATH	GFQVVVTLR_2	y8_2	0
light	hZSWATH	GGEGTGYFVDFSVR_2	y7_1	22.3748
heavy	hZSWATH	GGEGTGYFVDFSVR_2	y7_1	23.3627
light	hZSWATH	GGEGTGYFVDFSVR_2	y9_1	19.6099
heavy	hZSWATH	GGEGTGYFVDFSVR_2	y9_1	20.0511
light	hZSWATH	GGEGTGYFVDFSVR_2	y6_1	13.9663
heavy	hZSWATH	GGEGTGYFVDFSVR_2	y6_1	12.0522
light	hZSWATH	GGEGTGYFVDFSVR_2	y5_1	11.9351
heavy	hZSWATH	GGEGTGYFVDFSVR_2	y5_1	12.1678
light	hZSWATH	GGEGTGYFVDFSVR_2	y4_1	9.3847
heavy	hZSWATH	GGEGTGYFVDFSVR_2	y4_1	9.80581
light	hZSWATH	GGEGTGYFVDFSVR_2	y8_1	9.5506
heavy	hZSWATH	GGEGTGYFVDFSVR_2	y8_1	11.0089
light	hZSWATH	GGEGTGYFVDFSVR_2	y11_1	4.61175
heavy	hZSWATH	GGEGTGYFVDFSVR_2	y11_1	5.20199
light	hZSWATH	GGEGTGYFVDFSVR_2	y10_1	3.58549
heavy	hZSWATH	GGEGTGYFVDFSVR_2	y10_1	5.81035
light	hZSWATH	GGEGTGYFVDFSVR_2	y3_1	4.33934
heavy	hZSWATH	GGEGTGYFVDFSVR_2	y3_1	2.69854
light	hZsSWATH	GGEGTGYFVDFSVR_2	y7_1	27.2097
heavy	hZsSWATH	GGEGTGYFVDFSVR_2	y7_1	25.1727
light	hZsSWATH	GGEGTGYFVDFSVR_2	y9_1	20.4135
heavy	hZsSWATH	GGEGTGYFVDFSVR_2	y9_1	19.897
light	hZsSWATH	GGEGTGYFVDFSVR_2	y6_1	11.4315
heavy	hZsSWATH	GGEGTGYFVDFSVR_2	y6_1	13.784
light	hZsSWATH	GGEGTGYFVDFSVR_2	y5_1	10.2264
heavy	hZsSWATH	GGEGTGYFVDFSVR_2	y5_1	10.4051
light	hZsSWATH	GGEGTGYFVDFSVR_2	y4_1	12.0412
heavy	hZsSWATH	GGEGTGYFVDFSVR_2	y4_1	11.2804
light	hZsSWATH	GGEGTGYFVDFSVR_2	y8_1	8.21186
heavy	hZsSWATH	GGEGTGYFVDFSVR_2	y8_1	6.74011
light	hZsSWATH	GGEGTGYFVDFSVR_2	y11_1	3.61441
heavy	hZsSWATH	GGEGTGYFVDFSVR_2	y11_1	3.90901
light	hZsSWATH	GGEGTGYFVDFSVR_2	y10_1	3.08107
heavy	hZsSWATH	GGEGTGYFVDFSVR_2	y10_1	4.87591
light	hZsSWATH	GGEGTGYFVDFSVR_2	y3_1	2.66764
heavy	hZsSWATH	GGEGTGYFVDFSVR_2	y3_1	3.18133
light	hZSWATH	GGYTLVSGYPK_2	y6_1	30.5224
heavy	hZSWATH	GGYTLVSGYPK_2	y6_1	30.6811
light	hZSWATH	GGYTLVSGYPK_2	y5_1	19.846
heavy	hZSWATH	GGYTLVSGYPK_2	y5_1	21.3219
light	hZSWATH	GGYTLVSGYPK_2	y7_1	19.9652
heavy	hZSWATH	GGYTLVSGYPK_2	y7_1	20.4663
light	hZSWATH	GGYTLVSGYPK_2	y8_1	18.0123
heavy	hZSWATH	GGYTLVSGYPK_2	y8_1	17.5338
light	hZSWATH	GGYTLVSGYPK_2	y4_1	8.59968
heavy	hZSWATH	GGYTLVSGYPK_2	y4_1	6.10292
light	hZSWATH	GGYTLVSGYPK_2	y3_1	3.59595
heavy	hZSWATH	GGYTLVSGYPK_2	y3_1	3.6965
light	hZSWATH	GGYTLVSGYPK_2	y8_2	0.0934018
heavy	hZSWATH	GGYTLVSGYPK_2	y8_2	0.16819
light	hZsSWATH	GGYTLVSGYPK_2	y6_1	31.7092
heavy	hZsSWATH	GGYTLVSGYPK_2	y6_1	32.9283
light	hZsSWATH	GGYTLVSGYPK_2	y5_1	19.7121
heavy	hZsSWATH	GGYTLVSGYPK_2	y5_1	20.4215
light	hZsSWATH	GGYTLVSGYPK_2	y7_1	20.9661
heavy	hZsSWATH	GGYTLVSGYPK_2	y7_1	20.8534
light	hZsSWATH	GGYTLVSGYPK_2	y8_1	17.747
heavy	hZsSWATH	GGYTLVSGYPK_2	y8_1	19.1325
light	hZsSWATH	GGYTLVSGYPK_2	y4_1	7.11378
heavy	hZsSWATH	GGYTLVSGYPK_2	y4_1	4.63691
light	hZsSWATH	GGYTLVSGYPK_2	y3_1	2.37286
heavy	hZsSWATH	GGYTLVSGYPK_2	y3_1	2.56171
light	hZsSWATH	GGYTLVSGYPK_2	y8_2	0.0732186
heavy	hZsSWATH	GGYTLVSGYPK_2	y8_2	0.0454666
light	hZSWATH	GKEESLDSDLYAELR_3	y5_1	33.5746
heavy	hZSWATH	GKEESLDSDLYAELR_3	y5_1	33.0804
light	hZSWATH	GKEESLDSDLYAELR_3	y4_1	10.0492
heavy	hZSWATH	GKEESLDSDLYAELR_3	y4_1	34.1029
light	hZSWATH	GKEESLDSDLYAELR_3	y3_1	1.88992
heavy	hZSWATH	GKEESLDSDLYAELR_3	y3_1	7.93121
light	hZSWATH	GKEESLDSDLYAELR_3	y6_1	1.71654
heavy	hZSWATH	GKEESLDSDLYAELR_3	y6_1	21.7456
light	hZSWATH	GKEESLDSDLYAELR_3	y7_1	5.36847
heavy	hZSWATH	GKEESLDSDLYAELR_3	y7_1	3.30548
light	hZSWATH	GKEESLDSDLYAELR_3	y5_2	41.8908
heavy	hZSWATH	GKEESLDSDLYAELR_3	y5_2	1.79376
light	hZSWATH	GKEESLDSDLYAELR_3	y8_1	0
heavy	hZSWATH	GKEESLDSDLYAELR_3	y8_1	0.361173
light	hZsSWATH	GKEESLDSDLYAELR_3	y5_1	52.2565
heavy	hZsSWATH	GKEESLDSDLYAELR_3	y5_1	44.8455
light	hZsSWATH	GKEESLDSDLYAELR_3	y4_1	27.6836
heavy	hZsSWATH	GKEESLDSDLYAELR_3	y4_1	35.9762
light	hZsSWATH	GKEESLDSDLYAELR_3	y3_1	11.9954
heavy	hZsSWATH	GKEESLDSDLYAELR_3	y3_1	7.8676
light	hZsSWATH	GKEESLDSDLYAELR_3	y6_1	1.60759
heavy	hZsSWATH	GKEESLDSDLYAELR_3	y6_1	6.85317
light	hZsSWATH	GKEESLDSDLYAELR_3	y7_1	0.437846
heavy	hZsSWATH	GKEESLDSDLYAELR_3	y7_1	2.05029
light	hZsSWATH	GKEESLDSDLYAELR_3	y5_2	5.33908
heavy	hZsSWATH	GKEESLDSDLYAELR_3	y5_2	0.811282
light	hZsSWATH	GKEESLDSDLYAELR_3	y8_1	0.947447
heavy	hZsSWATH	GKEESLDSDLYAELR_3	y8_1	2.50173
light	hZSWATH	GLEWLGR_2	y5_1	44.0284
heavy	hZSWATH	GLEWLGR_2	y5_1	47.2876
light	hZSWATH	GLEWLGR_2	y4_1	39.5743
heavy	hZSWATH	GLEWLGR_2	y4_1	36.8955
light	hZSWATH	GLEWLGR_2	y3_1	14.7871
heavy	hZSWATH	GLEWLGR_2	y3_1	15.2277
light	hZSWATH	GLEWLGR_2	y4_2	0.123295
heavy	hZSWATH	GLEWLGR_2	y4_2	0.239995
light	hZSWATH	GLEWLGR_2	y5_2	0.200629
heavy	hZSWATH	GLEWLGR_2	y5_2	0.0463776
light	hZSWATH	GLEWLGR_2	y6_2	0.397515
heavy	hZSWATH	GLEWLGR_2	y6_2	0.290923
light	hZsSWATH	GLEWLGR_2	y5_1	50.2832
heavy	hZsSWATH	GLEWLGR_2	y5_1	48.331
light	hZsSWATH	GLEWLGR_2	y4_1	33.0967
heavy	hZsSWATH	GLEWLGR_2	y4_1	36.5599
light	hZsSWATH	GLEWLGR_2	y3_1	15.6079
heavy	hZsSWATH	GLEWLGR_2	y3_1	15.1415
light	hZsSWATH	GLEWLGR_2	y4_2	0.141435
heavy	hZsSWATH	GLEWLGR_2	y4_2	0.0364267
light	hZsSWATH	GLEWLGR_2	y5_2	0.369504
heavy	hZsSWATH	GLEWLGR_2	y5_2	0.340323
light	hZsSWATH	GLEWLGR_2	y6_2	0.0255343
heavy	hZsSWATH	GLEWLGR_2	y6_2	0.13893
light	hZSWATH	GLEWVANIK_2	y6_1	26.3648
heavy	hZSWATH	GLEWVANIK_2	y6_1	27.2903
light	hZSWATH	GLEWVANIK_2	y5_1	23.0359
heavy	hZSWATH	GLEWVANIK_2	y5_1	24.5003
light	hZSWATH	GLEWVANIK_2	y4_1	25.01
heavy	hZSWATH	GLEWVANIK_2	y4_1	23.4122
light	hZSWATH	GLEWVANIK_2	y7_1	16.4407
heavy	hZSWATH	GLEWVANIK_2	y7_1	15.3861
light	hZSWATH	GLEWVANIK_2	y3_1	7.39806
heavy	hZSWATH	GLEWVANIK_2	y3_1	8.25168
light	hZSWATH	GLEWVANIK_2	y6_2	0.0935056
heavy	hZSWATH	GLEWVANIK_2	y6_2	0.188343
light	hZSWATH	GLEWVANIK_2	y7_2	0.368242
heavy	hZSWATH	GLEWVANIK_2	y7_2	0.455665
light	hZSWATH	GLEWVANIK_2	y5_2	0.608454
heavy	hZSWATH	GLEWVANIK_2	y5_2	0.522669
light	hZsSWATH	GLEWVANIK_2	y6_1	28.851
heavy	hZsSWATH	GLEWVANIK_2	y6_1	26.5665
light	hZsSWATH	GLEWVANIK_2	y5_1	23.8851
heavy	hZsSWATH	GLEWVANIK_2	y5_1	22.7594
light	hZsSWATH	GLEWVANIK_2	y4_1	21.9606
heavy	hZsSWATH	GLEWVANIK_2	y4_1	22.4892
light	hZsSWATH	GLEWVANIK_2	y7_1	20.5848
heavy	hZsSWATH	GLEWVANIK_2	y7_1	19.5529
light	hZsSWATH	GLEWVANIK_2	y3_1	4.55465
heavy	hZsSWATH	GLEWVANIK_2	y3_1	5.91248
light	hZsSWATH	GLEWVANIK_2	y6_2	0.18366
heavy	hZsSWATH	GLEWVANIK_2	y6_2	0.255945
light	hZsSWATH	GLEWVANIK_2	y7_2	0.129448
heavy	hZsSWATH	GLEWVANIK_2	y7_2	0.166338
light	hZsSWATH	GLEWVANIK_2	y5_2	0.385622
heavy	hZsSWATH	GLEWVANIK_2	y5_2	0.770398
light	hZSWATH	GLEWVGFIR_2	y4_1	33.1491
heavy	hZSWATH	GLEWVGFIR_2	y4_1	34.4935
light	hZSWATH	GLEWVGFIR_2	y5_1	24.751
heavy	hZSWATH	GLEWVGFIR_2	y5_1	26.8572
light	hZSWATH	GLEWVGFIR_2	y6_1	28.047
heavy	hZSWATH	GLEWVGFIR_2	y6_1	24.5295
light	hZSWATH	GLEWVGFIR_2	y7_1	11.5903
heavy	hZSWATH	GLEWVGFIR_2	y7_1	11.0176
light	hZSWATH	GLEWVGFIR_2	y3_1	1.75755
heavy	hZSWATH	GLEWVGFIR_2	y3_1	1.8983
light	hZSWATH	GLEWVGFIR_2	y6_2	0.266856
heavy	hZSWATH	GLEWVGFIR_2	y6_2	0.867096
light	hZSWATH	GLEWVGFIR_2	y5_2	0
heavy	hZSWATH	GLEWVGFIR_2	y5_2	0.364177
light	hZSWATH	GLEWVGFIR_2	y7_2	0
heavy	hZSWATH	GLEWVGFIR_2	y7_2	0
light	hZsSWATH	GLEWVGFIR_2	y4_1	33.9609
heavy	hZsSWATH	GLEWVGFIR_2	y4_1	32.2384
light	hZsSWATH	GLEWVGFIR_2	y5_1	25.6024
heavy	hZsSWATH	GLEWVGFIR_2	y5_1	26.973
light	hZsSWATH	GLEWVGFIR_2	y6_1	25.801
heavy	hZsSWATH	GLEWVGFIR_2	y6_1	24.2598
light	hZsSWATH	GLEWVGFIR_2	y7_1	10.0031
heavy	hZsSWATH	GLEWVGFIR_2	y7_1	13.2541
light	hZsSWATH	GLEWVGFIR_2	y3_1	2.59575
heavy	hZsSWATH	GLEWVGFIR_2	y3_1	2.20034
light	hZsSWATH	GLEWVGFIR_2	y6_2	0.106513
heavy	hZsSWATH	GLEWVGFIR_2	y6_2	0.2315
light	hZsSWATH	GLEWVGFIR_2	y5_2	0
heavy	hZsSWATH	GLEWVGFIR_2	y5_2	0.607715
light	hZsSWATH	GLEWVGFIR_2	y7_2	0
heavy	hZsSWATH	GLEWVGFIR_2	y7_2	0
light	hZSWATH	GLPAPIEK_2	y4_1	34.7015
heavy	hZSWATH	GLPAPIEK_2	y4_1	35.9262
light	hZSWATH	GLPAPIEK_2	y6_2	10.5332
heavy	hZSWATH	GLPAPIEK_2	y6_2	8.88223
light	hZSWATH	GLPAPIEK_2	y6_1	34.8602
heavy	hZSWATH	GLPAPIEK_2	y6_1	33.0977
light	hZSWATH	GLPAPIEK_2	y5_1	13.7278
heavy	hZSWATH	GLPAPIEK_2	y5_1	15.07
light	hZSWATH	GLPAPIEK_2	y4_2	3.0337
heavy	hZSWATH	GLPAPIEK_2	y4_2	3.6107
light	hZSWATH	GLPAPIEK_2	y3_1	2.55175
heavy	hZSWATH	GLPAPIEK_2	y3_1	2.99717
light	hZSWATH	GLPAPIEK_2	y5_2	0.166943
heavy	hZSWATH	GLPAPIEK_2	y5_2	0.846312
light	hZSWATH	GLPAPIEK_2	y7_2	0.399765
heavy	hZSWATH	GLPAPIEK_2	y7_2	0.0897415
light	hZsSWATH	GLPAPIEK_2	y4_1	31.3746
heavy	hZsSWATH	GLPAPIEK_2	y4_1	30.0122
light	hZsSWATH	GLPAPIEK_2	y6_2	10.8479
heavy	hZsSWATH	GLPAPIEK_2	y6_2	12.9888
light	hZsSWATH	GLPAPIEK_2	y6_1	42.7299
heavy	hZsSWATH	GLPAPIEK_2	y6_1	37.8794
light	hZsSWATH	GLPAPIEK_2	y5_1	11.4049
heavy	hZsSWATH	GLPAPIEK_2	y5_1	13.7218
light	hZsSWATH	GLPAPIEK_2	y4_2	2.08942
heavy	hZsSWATH	GLPAPIEK_2	y4_2	3.42726
light	hZsSWATH	GLPAPIEK_2	y3_1	1.23576
heavy	hZsSWATH	GLPAPIEK_2	y3_1	1.74007
light	hZsSWATH	GLPAPIEK_2	y5_2	0.0729967
heavy	hZsSWATH	GLPAPIEK_2	y5_2	0.560464
light	hZsSWATH	GLPAPIEK_2	y7_2	0.120174
heavy	hZsSWATH	GLPAPIEK_2	y7_2	0.136423
light	hZSWATH	GLPNVVTSAISLPNIR_3	y4_1	0
heavy	hZSWATH	GLPNVVTSAISLPNIR_3	y4_1	49.0541
light	hZSWATH	GLPNVVTSAISLPNIR_3	y6_1	90.5112
heavy	hZSWATH	GLPNVVTSAISLPNIR_3	y6_1	30.8409
light	hZSWATH	GLPNVVTSAISLPNIR_3	y5_1	0
heavy	hZSWATH	GLPNVVTSAISLPNIR_3	y5_1	6.00383
light	hZSWATH	GLPNVVTSAISLPNIR_3	y7_1	0
heavy	hZSWATH	GLPNVVTSAISLPNIR_3	y7_1	7.93858
light	hZSWATH	GLPNVVTSAISLPNIR_3	y4_2	9.48881
heavy	hZSWATH	GLPNVVTSAISLPNIR_3	y4_2	1.87961
light	hZSWATH	GLPNVVTSAISLPNIR_3	y8_1	0
heavy	hZSWATH	GLPNVVTSAISLPNIR_3	y8_1	1.08677
light	hZSWATH	GLPNVVTSAISLPNIR_3	y10_1	0
heavy	hZSWATH	GLPNVVTSAISLPNIR_3	y10_1	3.19622
light	hZsSWATH	GLPNVVTSAISLPNIR_3	y4_1	42.8411
heavy	hZsSWATH	GLPNVVTSAISLPNIR_3	y4_1	48.0766
light	hZsSWATH	GLPNVVTSAISLPNIR_3	y6_1	31.8058
heavy	hZsSWATH	GLPNVVTSAISLPNIR_3	y6_1	33.7454
light	hZsSWATH	GLPNVVTSAISLPNIR_3	y5_1	9.13815
heavy	hZsSWATH	GLPNVVTSAISLPNIR_3	y5_1	6.14559
light	hZsSWATH	GLPNVVTSAISLPNIR_3	y7_1	0
heavy	hZsSWATH	GLPNVVTSAISLPNIR_3	y7_1	5.25703
light	hZsSWATH	GLPNVVTSAISLPNIR_3	y4_2	7.88945
heavy	hZsSWATH	GLPNVVTSAISLPNIR_3	y4_2	3.15227
light	hZsSWATH	GLPNVVTSAISLPNIR_3	y8_1	0
heavy	hZsSWATH	GLPNVVTSAISLPNIR_3	y8_1	1.7584
light	hZsSWATH	GLPNVVTSAISLPNIR_3	y10_1	0
heavy	hZsSWATH	GLPNVVTSAISLPNIR_3	y10_1	4.17961
light	hZSWATH	GLPSSIEK_2	y6_2	34.9318
heavy	hZSWATH	GLPSSIEK_2	y6_2	33.87
light	hZSWATH	GLPSSIEK_2	y6_1	38.8215
heavy	hZSWATH	GLPSSIEK_2	y6_1	41.9617
light	hZSWATH	GLPSSIEK_2	y5_1	17.3241
heavy	hZSWATH	GLPSSIEK_2	y5_1	16.7935
light	hZSWATH	GLPSSIEK_2	y4_1	7.3939
heavy	hZSWATH	GLPSSIEK_2	y4_1	5.82227
light	hZSWATH	GLPSSIEK_2	y3_1	1.27852
heavy	hZSWATH	GLPSSIEK_2	y3_1	1.30229
light	hZSWATH	GLPSSIEK_2	y7_2	0.167604
heavy	hZSWATH	GLPSSIEK_2	y7_2	0.148908
light	hZSWATH	GLPSSIEK_2	y5_2	0
heavy	hZSWATH	GLPSSIEK_2	y5_2	0.0637024
light	hZsSWATH	GLPSSIEK_2	y6_2	44.3391
heavy	hZsSWATH	GLPSSIEK_2	y6_2	38.0791
light	hZsSWATH	GLPSSIEK_2	y6_1	43.5072
heavy	hZsSWATH	GLPSSIEK_2	y6_1	46.9908
light	hZsSWATH	GLPSSIEK_2	y5_1	8.97046
heavy	hZsSWATH	GLPSSIEK_2	y5_1	10.6282
light	hZsSWATH	GLPSSIEK_2	y4_1	2.73822
heavy	hZsSWATH	GLPSSIEK_2	y4_1	3.45841
light	hZsSWATH	GLPSSIEK_2	y3_1	0.328015
heavy	hZsSWATH	GLPSSIEK_2	y3_1	0.541875
light	hZsSWATH	GLPSSIEK_2	y7_2	0.051392
heavy	hZsSWATH	GLPSSIEK_2	y7_2	0.114716
light	hZsSWATH	GLPSSIEK_2	y5_2	0
heavy	hZsSWATH	GLPSSIEK_2	y5_2	0
light	hZSWATH	GPSVFPLAPSSK_2	y7_1	35.1475
heavy	hZSWATH	GPSVFPLAPSSK_2	y7_1	35.7129
light	hZSWATH	GPSVFPLAPSSK_2	y8_1	24.495
heavy	hZSWATH	GPSVFPLAPSSK_2	y8_1	21.0792
light	hZSWATH	GPSVFPLAPSSK_2	y4_1	18.905
heavy	hZSWATH	GPSVFPLAPSSK_2	y4_1	23.3788
light	hZSWATH	GPSVFPLAPSSK_2	y5_1	7.0582
heavy	hZSWATH	GPSVFPLAPSSK_2	y5_1	7.35683
light	hZSWATH	GPSVFPLAPSSK_2	y10_1	5.07979
heavy	hZSWATH	GPSVFPLAPSSK_2	y10_1	4.71982
light	hZSWATH	GPSVFPLAPSSK_2	y9_1	3.68388
heavy	hZSWATH	GPSVFPLAPSSK_2	y9_1	2.94435
light	hZSWATH	GPSVFPLAPSSK_2	y7_2	1.79899
heavy	hZSWATH	GPSVFPLAPSSK_2	y7_2	1.82219
light	hZSWATH	GPSVFPLAPSSK_2	y6_1	2.29735
heavy	hZSWATH	GPSVFPLAPSSK_2	y6_1	2.4702
light	hZSWATH	GPSVFPLAPSSK_2	y8_2	1.6409
heavy	hZSWATH	GPSVFPLAPSSK_2	y8_2	0.924172
light	hZsSWATH	GPSVFPLAPSSK_2	y7_1	31.6173
heavy	hZsSWATH	GPSVFPLAPSSK_2	y7_1	34.2744
light	hZsSWATH	GPSVFPLAPSSK_2	y8_1	25.5017
heavy	hZsSWATH	GPSVFPLAPSSK_2	y8_1	25.2357
light	hZsSWATH	GPSVFPLAPSSK_2	y4_1	18.7523
heavy	hZsSWATH	GPSVFPLAPSSK_2	y4_1	19.4525
light	hZsSWATH	GPSVFPLAPSSK_2	y5_1	8.0002
heavy	hZsSWATH	GPSVFPLAPSSK_2	y5_1	6.84131
light	hZsSWATH	GPSVFPLAPSSK_2	y10_1	6.11457
heavy	hZsSWATH	GPSVFPLAPSSK_2	y10_1	5.56747
light	hZsSWATH	GPSVFPLAPSSK_2	y9_1	3.9749
heavy	hZsSWATH	GPSVFPLAPSSK_2	y9_1	3.50346
light	hZsSWATH	GPSVFPLAPSSK_2	y7_2	2.32963
heavy	hZsSWATH	GPSVFPLAPSSK_2	y7_2	1.88668
light	hZsSWATH	GPSVFPLAPSSK_2	y6_1	2.60231
heavy	hZsSWATH	GPSVFPLAPSSK_2	y6_1	2.20894
light	hZsSWATH	GPSVFPLAPSSK_2	y8_2	1.08238
heavy	hZsSWATH	GPSVFPLAPSSK_2	y8_2	0.862352
light	hZSWATH	GQTLLAVAK_2	y7_1	41.1781
heavy	hZSWATH	GQTLLAVAK_2	y7_1	38.4191
light	hZSWATH	GQTLLAVAK_2	y5_1	22.883
heavy	hZSWATH	GQTLLAVAK_2	y5_1	22.5458
light	hZSWATH	GQTLLAVAK_2	y6_1	13.7363
heavy	hZSWATH	GQTLLAVAK_2	y6_1	15.3601
light	hZSWATH	GQTLLAVAK_2	y4_1	16.9443
heavy	hZSWATH	GQTLLAVAK_2	y4_1	14.0537
light	hZSWATH	GQTLLAVAK_2	y3_1	7.67489
heavy	hZSWATH	GQTLLAVAK_2	y3_1	7.74694
light	hZSWATH	GQTLLAVAK_2	y7_2	0
heavy	hZSWATH	GQTLLAVAK_2	y7_2	0
light	hZSWATH	GQTLLAVAK_2	y8_2	0
heavy	hZSWATH	GQTLLAVAK_2	y8_2	2.30975
light	hZsSWATH	GQTLLAVAK_2	y7_1	52.5422
heavy	hZsSWATH	GQTLLAVAK_2	y7_1	51.0085
light	hZsSWATH	GQTLLAVAK_2	y5_1	20.1702
heavy	hZsSWATH	GQTLLAVAK_2	y5_1	19.0656
light	hZsSWATH	GQTLLAVAK_2	y6_1	12.655
heavy	hZsSWATH	GQTLLAVAK_2	y6_1	14.872
light	hZsSWATH	GQTLLAVAK_2	y4_1	10.7733
heavy	hZsSWATH	GQTLLAVAK_2	y4_1	10.1967
light	hZsSWATH	GQTLLAVAK_2	y3_1	4.0185
heavy	hZsSWATH	GQTLLAVAK_2	y3_1	4.3064
light	hZsSWATH	GQTLLAVAK_2	y7_2	0.103931
heavy	hZsSWATH	GQTLLAVAK_2	y7_2	0.052986
light	hZsSWATH	GQTLLAVAK_2	y8_2	0
heavy	hZsSWATH	GQTLLAVAK_2	y8_2	0.50724
light	hZSWATH	GQVVPALNEK_2	y6_1	45.6113
heavy	hZSWATH	GQVVPALNEK_2	y6_1	53.1747
light	hZSWATH	GQVVPALNEK_2	y7_1	8.34795
heavy	hZSWATH	GQVVPALNEK_2	y7_1	17.5032
light	hZSWATH	GQVVPALNEK_2	y8_1	9.07742
heavy	hZSWATH	GQVVPALNEK_2	y8_1	9.66091
light	hZSWATH	GQVVPALNEK_2	y3_1	5.02686
heavy	hZSWATH	GQVVPALNEK_2	y3_1	6.90209
light	hZSWATH	GQVVPALNEK_2	y6_2	2.18164
heavy	hZSWATH	GQVVPALNEK_2	y6_2	3.84976
light	hZSWATH	GQVVPALNEK_2	y4_1	7.31033
heavy	hZSWATH	GQVVPALNEK_2	y4_1	4.73047
light	hZSWATH	GQVVPALNEK_2	y5_1	22.213
heavy	hZSWATH	GQVVPALNEK_2	y5_1	4.55026
light	hZSWATH	GQVVPALNEK_2	y7_2	0
heavy	hZSWATH	GQVVPALNEK_2	y7_2	0
light	hZsSWATH	GQVVPALNEK_2	y6_1	60.1817
heavy	hZsSWATH	GQVVPALNEK_2	y6_1	59.8382
light	hZsSWATH	GQVVPALNEK_2	y7_1	15.8446
heavy	hZsSWATH	GQVVPALNEK_2	y7_1	14.8708
light	hZsSWATH	GQVVPALNEK_2	y8_1	6.8348
heavy	hZsSWATH	GQVVPALNEK_2	y8_1	12.3696
light	hZsSWATH	GQVVPALNEK_2	y3_1	3.7921
heavy	hZsSWATH	GQVVPALNEK_2	y3_1	3.90721
light	hZsSWATH	GQVVPALNEK_2	y6_2	2.07731
heavy	hZsSWATH	GQVVPALNEK_2	y6_2	3.159
[truncated: 9,886 more rows]

## Sheet: icc fragment percentage of all 
intraclass correlation coefficient (ICC) value of each fragment distribution percentage across platforms
Peptide	average ICC for fixed raters	F value	upper bonds for 95% confidence interval	lower bonds for 95% confidence interval
AADDTWEPFASGK	0.955725	22.5864	0.972103	0.933614
AAISGENAGLVR	0.933651	15.0717	0.958194	0.900515
ADLSGITGAR	0.950389	20.1569	0.968741	0.925613
AGALNSNDAFVLK	0.954655	22.0531	0.971429	0.932009
AGEVQEPELR	0.653037	2.88215	0.781383	0.479758
AIGYLNTGYQR	0.979741	49.3609	0.987235	0.969623
ALDFAVGEYNK	0.408547	1.69075	0.632907	0.102864
ALLAFQESK	0.490848	1.96405	0.67919	0.23657
ALNHLPLEYNSALYSR	0.723455	3.61605	0.825753	0.585345
ALQEYAAK	0.760475	4.17492	0.849078	0.640852
ANRPFLVFIR	0.947082	18.8973	0.966657	0.920655
ASSIIDELFQDR	0.65302	2.88201	0.781373	0.479734
ASSLESGVPSR	0.978889	47.3691	0.986698	0.968346
ATEHLSTLSEK	0.952956	21.2566	0.975092	0.919829
ATVVYQGER	0.888104	8.93691	0.929496	0.832222
ATWSGAVLAGR	0.799086	4.97725	0.873407	0.698746
AVISPGFDVFAK	0.912426	11.4189	0.944821	0.86869
AVLTIDEK	0.903565	10.3697	0.939238	0.855404
DADPDTFFAK	0.829681	5.87133	0.892684	0.744621
DALSSVQESQVAQQAR	0.965619	29.0861	0.984665	0.934225
DASGATFTWTPSSGK	0.994149	170.908	0.996313	0.991227
DASGVTFTWTPSSGK	0.988127	84.2229	0.99396	0.979195
DFALQNPSAVPR	0.917315	12.094	0.947901	0.87602
DGAGDVAFVK	0.844974	6.45054	0.90232	0.767552
DLLLPQPDLR	0.989866	98.6768	0.993615	0.984805
DPTFIPAPIQAK	0.99142	116.545	0.994594	0.987134
DSVTGTLPK	0.713966	3.49608	0.820649	0.569509
DYIFGNYIER	0.688248	3.20768	0.803569	0.532555
EAQLPVIENK	0.977482	44.4086	0.985812	0.966236
EFGNTLEDK	0.972051	35.78	0.98239	0.958093
EFTPPVQAAYQK	0.983854	61.9352	0.989827	0.975791
EIGELYLPK	0.982479	57.0741	0.98896	0.973729
ELDESLQVAER	0.908138	10.8859	0.942119	0.862261
ELLESYIDGR	0.940255	16.7377	0.962355	0.910417
EQHLFLPFSYK	0.974988	39.9813	0.98424	0.962497
EQLSLLDR	0.955807	22.6278	0.972154	0.933736
EQPPSLTR	0.316796	1.46369	0.569522	-0.0244057
ETLLQDFR	0.986582	74.5258	0.991545	0.979881
EVAFDLEIPK	0.969384	32.6625	0.980709	0.954094
FEVQVTVPK	0.987236	78.3446	0.991957	0.980861
FFGHGAEDSLADQAANEWGR	0.933817	15.1097	0.9596	0.898337
FNAVLTNPQGDYDTSTGK	0.402655	1.67407	0.623621	0.104331
FQSVFTVTR	0.809844	5.25885	0.880185	0.714878
FSGSILGNK	0.987587	80.5585	0.992216	0.981317
FSVVYAK	0.992222	128.571	0.995099	0.988338
FYNQVSTPLLR	0.970903	34.3678	0.981666	0.956372
FYTFLK	0.868658	7.6137	0.917243	0.803064
GAYPLSIEPIGVR	0.958039	23.8319	0.973561	0.937084
GGEGTGYFVDFSVR	0.96219	26.4479	0.976176	0.943307
GGYTLVSGYPK	0.975503	40.8211	0.984565	0.963269
GHMLENHVER	0.772948	4.40428	0.856938	0.659555
GKEESLDSDLYAELR	0.991168	113.229	0.99449	0.986657
GLEWLGR	0.974445	39.1313	0.983898	0.961682
GLEWVANIK	0.98155	54.2006	0.988375	0.972336
GLEWVGFIR	0.978065	45.5899	0.986179	0.967111
GLPAPIEK	0.979081	47.8041	0.987546	0.967256
GLPNVVTSAISLPNIR	0.960883	25.5642	0.975353	0.941347
GLPSSIEK	0.994649	186.877	0.996628	0.991976
GPSVFPLAPSSK	0.972644	36.5555	0.982933	0.95867
GQTLLAVAK	0.99508	203.266	0.9969	0.992623
GQVVPALNEK	0.295834	1.42012	0.556314	-0.055837
GSESGIFTNTK	0.932332	14.778	0.957363	0.898538
GSPAINVAVHVFR	0.975419	40.6818	0.984512	0.963143
GWVDLFVPK	0.310435	1.45019	0.574298	-0.050231
GWVTDGFSSLK	0.984649	65.144	0.990423	0.976808
HLVALSPK	0.948899	19.5691	0.967802	0.923379
HVVPNEVVVQR	0.983394	60.2203	0.989537	0.975101
IAYGTQGSSGYSLR	0.909546	11.0554	0.943006	0.864372
ICLDLQAPLYK	0.980164	50.4123	0.987562	0.970146
IIVPLNNR	0.963176	27.1562	0.976798	0.944786
ILGPLSYSK	0.915461	11.8289	0.946733	0.873241
IQHPFTVEEFVLPK	0.231838	1.30181	0.515991	-0.151794
IQNILTEEPK	0.949726	19.8909	0.968323	0.924618
IQPSGGTNINEALLR	0.968284	31.5299	0.980016	0.952445
ITINPDTSK	0.971226	34.7542	0.98187	0.956857
ITLLSALVETR	0.992152	127.423	0.995079	0.988189
ITLPDFTGDLR	0.781715	4.58116	0.862461	0.6727
ITQDAQLK	0.924445	13.2354	0.952394	0.886712
IVIEYVDR	0.789535	4.75139	0.867389	0.684426
IVLGQEQDSYGGK	0.929432	14.1708	0.955536	0.89419
IVQLIQDTR	0.841271	6.30005	0.899987	0.761999
IWLDNVR	0.96173	26.1304	0.975887	0.942618
IYLQPGR	0.966058	29.462	0.978614	0.949107
IYLYTLNDNAR	0.991849	122.682	0.994864	0.987778
LAPLAEDVR	0.957443	23.4978	0.973185	0.936189
LAVYQAGAR	0.969112	32.3752	0.980538	0.953686
LGFTDLFSK	0.92419	13.1908	0.952233	0.886329
LGNQEPGGQTALK	0.446356	1.80621	0.651156	0.169858
LGPLVEQGR	0.965257	28.7826	0.978109	0.947905
LGVYELLLK	0.982624	57.5515	0.989052	0.973947
LLDSLPSDTR	0.913071	11.5036	0.945227	0.869657
LLEVPEGR	0.914518	11.6983	0.946139	0.871826
LLGEVDHYQLALGK	0.927612	13.8145	0.95439	0.891461
LLIYDASSR	0.963585	27.4615	0.977056	0.945399
LLIYDNNK	0.943605	17.7321	0.964466	0.915441
LLIYGASSR	0.976907	43.304	0.98545	0.965375
LLIYWASTR	0.862791	7.28816	0.913547	0.794267
LQPLDFK	0.681844	3.14311	0.799534	0.522951
LSITGTYDLK	0	1	0.634879	-1.16488
LSPIYNLVPVK	0.988019	83.4686	0.992451	0.982036
LSSPAVITDK	0.970375	33.7549	0.981333	0.955579
LTLTPWVGLR	0	1	0.396881	-0.550141
LTPLYELVK	0.932023	14.7108	0.957169	0.898074
LTPYADEFK	0.972154	35.9122	0.982455	0.958248
LVVLPFPK	0.975761	41.2556	0.984801	0.963519
NALALFVLPK	0.907344	10.7926	0.941619	0.861071
NFGYTLR	0.938852	16.3539	0.961472	0.908314
NILTSNNIDVK	0.913093	11.5065	0.945241	0.86969
NIQSLEVIGK	0.455121	1.83527	0.658346	0.179939
NVPLPVIAELPPK	0.996694	302.472	0.997917	0.995043
NVVFVIDK	0.920977	12.6545	0.950209	0.881512
NYNLVESLK	0.952994	21.2737	0.970382	0.929518
PSLSHLLSQYYGAGVAR	0.959234	24.5302	0.974314	0.938875
QTHQPPAPNSLIR	0.337215	1.50878	0.582388	0.00620961
QVVAGLNFR	0.974451	39.1411	0.983902	0.961692
RGPGGAWAAEVISNAR	0.97997	49.9248	0.987568	0.969618
RGPGGVWAAEAISDAR	0.971573	35.1776	0.982356	0.956881
RQDNEILIFWSK	0.988767	89.0253	0.993065	0.982892
SALVLQYLR	0.756195	4.10164	0.846382	0.634435
SDVMYTDWK	0.910625	11.1888	0.943686	0.86599
SDVVYTDWK	0.984418	64.1771	0.99023	0.976549
SFQTGLFTAAR	0.90981	11.0877	0.943172	0.864767
SIPQVSPVR	0.840735	6.27886	0.900137	0.760301
SLDFTELDVAAEK	0.849601	6.64897	0.909867	0.765744
SLPVSDSVLSGFEQR	0.898249	9.8279	0.935888	0.847433
SPELQAEAK	0.977349	44.1491	0.985728	0.966037
SSEDPNEDIVER	0.984147	63.0786	0.990011	0.976229
STDYGIFQINSR	0.162166	1.19355	0.472092	-0.256261
STGSWSTLK	0.96113	25.7269	0.975509	0.941718
SVFLHAR	0	1	0.369913	-0.499415
SVSLPSLDPASAK	0.986585	74.5429	0.991547	0.979885
TFTLLDPK	0.904309	10.4503	0.939706	0.856519
TGISPLALIK	0.992682	136.649	0.995389	0.989027
TGIVSGFGR	0.814362	5.38682	0.883032	0.721651
TGYYFDGISR	0.84102	6.29008	0.899829	0.761622
TINVPLR	0.89977	9.97705	0.936846	0.849714
TLYSSSPR	0.753055	4.04948	0.844403	0.629727
TPLTATLSK	0.924367	13.2218	0.952345	0.886595
TVGSDTFYSFK	0.943483	17.6937	0.964389	0.915257
TVQAVLTVPK	0.905748	10.6099	0.940613	0.858677
TWYPEVPK	0.978298	46.0781	0.986326	0.967459
VAAGAFQGLR	0.977714	44.8709	0.985958	0.966584
VAQELEEK	0.749875	3.998	0.842399	0.624958
VELEDWNGR	0.967384	30.6599	0.979549	0.950912
VFQFLEK	0.959384	24.6209	0.974409	0.9391
VGAHAGEYGAEALER	0.965374	28.8796	0.978182	0.948081
VGYVSGWGR	0.965102	28.655	0.984826	0.932133
VHQYFNVELIQPGAVK	0.99014	101.417	0.993787	0.985215
VLLDGVQNPR	0.994742	190.183	0.996703	0.992086
VLNQELR	0.916197	11.9328	0.947197	0.874345
VNHVTLSQPK	0.693513	3.26278	0.808787	0.536949
VNVDEVGGEALGR	0.969184	32.4506	0.980583	0.953794
VSFLSALEEYTK	0.990164	101.664	0.995232	0.982188
VTGWGNLK	0.858051	7.0448	0.91056	0.78716
VTSIQDWVQK	0.981351	53.6221	0.99289	0.960654
VTVLGQPK	0.203131	1.25491	0.497903	-0.194837
VVEESELAR	0.93396	15.1424	0.958389	0.900979
VVGGLVALR	0.959347	24.5986	0.974385	0.939045
VVSVLTVVHQDWLNGK	0.989002	90.9295	0.994489	0.980529
VYFAGFPR	0.934449	15.2553	0.958697	0.901712
WELALGR	0.97556	40.9166	0.984601	0.963354
WEMPFDPQDTHQSR	0.978991	47.5976	0.986762	0.968498
WIYHLTEGSTDLR	0.939924	16.6455	0.962147	0.909921
WLPSSSPVTGYR	0.910196	11.1354	0.943416	0.865347
WYVDGVEVHNAK	0.916528	11.9801	0.947405	0.874841
YEASILTHDSSIR	0.961902	26.2481	0.979357	0.936128
YEFILK	0.532946	2.14108	0.705715	0.299692
YFIDFVAR	0.885214	8.71188	0.927675	0.827889
YGLVTYATYPK	0.974098	38.6065	0.983679	0.961162
YQISVNK	0.946487	18.6869	0.966282	0.919761
YSPSFQGQVTISADK	0.979244	48.179	0.986922	0.968878
YVGGQEHFAHLLILR	0.97771	44.8638	0.99117	0.954054
YVLSPYK	0.917735	12.1558	0.948166	0.87665
YWGVASFLQK	0.986946	76.6065	0.991775	0.980427
YYVDSVK	0.968535	31.781	0.980174	0.95282
FSAEFDFR	0.7205	3.57782	0.823891	0.580914
GFQVVVTLR	0.68774	3.20246	0.803249	0.531792
HFQNLGK	0.677409	3.0999	0.796739	0.516302
LPTDSELAPR	0.969216	32.4844	0.980603	0.953842
VTTVASHTSDSDVPSGVTEVVVK	0.968503	31.7493	0.980154	0.952773
AHVDALR	0.967484	30.7536	0.982784	0.944587

## Sheet: correlation between peptides fr
R2 of peptides from same protein in different DIA platform calculated from linear model(y~x)
MS	Genes	pep1	pep2	all samples	healthy	severe	mild	critical	pep1_significance in platform	pep2_significance in platform
hZSWATH	TTR	AADDTWEPFASGK	GSPAINVAVHVFR	0.670316	0.309588	0.89517	0.790342	0.407491	Y	Y
hZSWATH	ITIH1	AAISGENAGLVR	EVAFDLEIPK	0.749442	0.278282	0.73966	0.852769	0.731948	Y	Y
hZSWATH	ITIH1	AAISGENAGLVR	GHMLENHVER	0.281318	0.0800724	0.295146	0.362188	0.0482837	Y	N
hZSWATH	ITIH1	EVAFDLEIPK	GHMLENHVER	0.257885	-0.0165788	0.299524	0.344495	0.122516	Y	N
hZSWATH	SERPINA3	ADLSGITGAR	EIGELYLPK	0.963604	0.630362	0.437844	0.959665	0.938766	Y	Y
hZSWATH	SERPINA3	ADLSGITGAR	EQLSLLDR	0.938292	0.305977	0.641227	0.70782	0.927267	Y	Y
hZSWATH	SERPINA3	ADLSGITGAR	ITLLSALVETR	0.932385	0.532253	0.515915	0.700766	0.889143	Y	Y
hZSWATH	SERPINA3	ADLSGITGAR	WEMPFDPQDTHQSR	0.81402	0.128312	0.761965	0.70956	0.478422	Y	Y
hZSWATH	SERPINA3	EIGELYLPK	EQLSLLDR	0.906237	0.317535	0.401282	0.592473	0.924036	Y	Y
hZSWATH	SERPINA3	EIGELYLPK	ITLLSALVETR	0.927989	0.469192	0.547925	0.717683	0.912381	Y	Y
hZSWATH	SERPINA3	EIGELYLPK	WEMPFDPQDTHQSR	0.758714	-0.0344373	0.709118	0.586373	0.372298	Y	Y
hZSWATH	SERPINA3	EQLSLLDR	ITLLSALVETR	0.941214	0.398311	0.435608	0.787268	0.898666	Y	Y
hZSWATH	SERPINA3	EQLSLLDR	WEMPFDPQDTHQSR	0.826541	0.0413853	0.387	0.782858	0.514815	Y	Y
hZSWATH	SERPINA3	ITLLSALVETR	WEMPFDPQDTHQSR	0.798252	0.120216	0.447987	0.601428	0.45505	Y	Y
hZSWATH	GSN	AGALNSNDAFVLK	HVVPNEVVVQR	0.693315	0.301008	0.0473708	0.271821	0.728526	Y	Y
hZSWATH	APOA1	AHVDALR	ATEHLSTLSEK	0.348684	0.104646	0.869598	0.373371	0.339079	N	Y
hZSWATH	APOA1	AHVDALR	LLDNWDSVTSTFSK	0.302446	0.122484	-0.111098	0.399038	0.131614	N	Y
hZSWATH	APOA1	AHVDALR	VSFLSALEEYTK	0.261992	-0.00476324	-0.142173	0.479523	0.0427477	N	Y
hZSWATH	APOA1	ATEHLSTLSEK	LLDNWDSVTSTFSK	0.889239	0.73627	0.810415	0.785991	0.890662	Y	Y
hZSWATH	APOA1	ATEHLSTLSEK	VSFLSALEEYTK	0.907835	0.633292	0.829832	0.894447	0.929324	Y	Y
hZSWATH	APOA1	LLDNWDSVTSTFSK	VSFLSALEEYTK	0.942601	0.728258	0.960239	0.959945	0.936927	Y	Y
hZSWATH	A2M	AIGYLNTGYQR	FEVQVTVPK	0.871651	0.789143	0.602777	0.89257	0.93106	Y	Y
hZSWATH	C6	ALNHLPLEYNSALYSR	ALQEYAAK	0.0973325	-0.00755641	0.396872	0.277325	0.275111	N	Y
hZSWATH	SERPINC1	ANRPFLVFIR	LQPLDFK	0.0383117	-0.076402	0.206614	-0.0877339	-0.0695105	Y	N
hZSWATH	CLU	ASSIIDELFQDR	ELDESLQVAER	0.435218	0.237167	0.508293	0.753148	0.290521	N	N
hZSWATH	CLU	ASSIIDELFQDR	VTTVASHTSDSDVPSGVTEVVVK	0.636271	0.590056	0.384867	0.692838	0.685937	N	N
hZSWATH	CLU	ELDESLQVAER	VTTVASHTSDSDVPSGVTEVVVK	0.425522	0.362638	0.454105	0.42696	0.500258	N	N
hZSWATH	SERPINA1	AVLTIDEK	LSITGTYDLK	0.882357	0.737316	0.331516	0.9228	0.825426	Y	Y
hZSWATH	AFM	DADPDTFFAK	HFQNLGK	0.0616437	0.109963	-0.148113	-0.164876	0.371341	N	N
hZSWATH	APOC3	DALSSVQESQVAQQAR	GWVTDGFSSLK	0.886052	0.693497	0.720722	0.954944	0.959722	N	N
hZSWATH	IGHA1	DASGVTFTWTPSSGK	TPLTATLSK	0.849575	0.342676	0.959501	0.932996	0.875121	N	N
hZSWATH	LRG1	DLLLPQPDLR	GQTLLAVAK	0.923379	0.447682	0.627219	0.988657	0.811994	Y	Y
hZSWATH	LRG1	DLLLPQPDLR	VAAGAFQGLR	0.894942	0.575229	0.719791	0.941577	0.703668	Y	Y
hZSWATH	LRG1	GQTLLAVAK	VAAGAFQGLR	0.947782	0.694935	0.667404	0.938976	0.893749	Y	Y
hZSWATH	AGT	DPTFIPAPIQAK	SLDFTELDVAAEK	0.782595	0.78553	0.472507	0.402515	0.786324	N	N
hZSWATH	IGKC	DSTYSLSSTLTLSK	TVAAPSVFIFPPSDEQLK	0.655403	0.656358	0.574661	0.277869	0.839384	N	N
hZSWATH	KLKB1	DSVTGTLPK	IAYGTQGSSGYSLR	0.0768531	-0.0256082	0.850481	0.22449	0.0402283	N	Y
hZSWATH	PLG	EAQLPVIENK	LSSPAVITDK	0.670578	0.632711	0.188769	0.453278	0.795273	N	N
hZSWATH	HBB	EFTPPVQAAYQK	VNVDEVGGEALGR	0.755807	0.30025	0.971165	0.721289	0.64782	Y	Y
hZSWATH	F2	ELLESYIDGR	VTGWGNLK	0.553746	0.700406	0.219195	0.48377	0.419692	N	Y
hZSWATH	APOB	EQHLFLPFSYK	SVSLPSLDPASAK	0.876216	0.751352	0.841082	0.618403	0.903029	Y	Y
hZSWATH	APOB	EQHLFLPFSYK	TGISPLALIK	0.848405	0.842116	0.692322	0.642421	0.834783	Y	Y
hZSWATH	APOB	SVSLPSLDPASAK	TGISPLALIK	0.869957	0.883298	0.642291	0.651791	0.887233	Y	Y
hZSWATH	F12	EQPPSLTR	VVGGLVALR	0.507821	0.446965	0.614645	0.74433	0.38469	N	N
hZSWATH	SAA1	FFGHGAEDSLADQAANEWGR	RGPGGVWAAEAISDAR	-0.0103667	0.00055099	-0.125687	0.816861	0.463429	N	N
hZSWATH	C1QC	FNAVLTNPQGDYDTSTGK	FQSVFTVTR	0.0614948	-0.0270298	-0.19995	0.631129	0.0808789	N	Y
hZSWATH	C1QC	FNAVLTNPQGDYDTSTGK	QTHQPPAPNSLIR	-0.0193786	0.190297	-0.0194625	-0.101613	-0.0897866	N	N
hZSWATH	C1QC	FQSVFTVTR	QTHQPPAPNSLIR	-0.0225766	-0.0739792	0.425225	-0.009995	0.0721967	Y	N
hZSWATH	IGHG1	FNWYVDGVEVHNAK	GPSVFPLAPSSK	0.824385	0.721757	0.69922	0.838471	0.904041	N	Y
hZSWATH	PROS1	FSAEFDFR	SFQTGLFTAAR	0.205987	-0.0806123	0.133802	0.546352	-0.0896103	N	N
hZSWATH	PROS1	FSAEFDFR	VYFAGFPR	0.246987	-0.00546338	0.437472	0.20471	-0.0726569	N	N
hZSWATH	PROS1	SFQTGLFTAAR	VYFAGFPR	0.09882	-0.0728984	0.19312	0.00176928	-0.0740856	N	N
hZSWATH	ITIH2	FYNQVSTPLLR	IQPSGGTNINEALLR	0.745489	0.467272	0.78866	0.764874	0.66605	Y	Y
hZSWATH	ITIH2	FYNQVSTPLLR	IYLQPGR	0.797317	0.512486	0.875255	0.801211	0.80699	Y	Y
hZSWATH	ITIH2	IQPSGGTNINEALLR	IYLQPGR	0.789789	0.29607	0.785302	0.841792	0.899267	Y	Y
hZSWATH	C1S	GFQVVVTLR	LLEVPEGR	0.205214	0.0792623	0.0996816	-0.0214796	-0.0311654	Y	Y
hZSWATH	PPBP	GKEESLDSDLYAELR	NIQSLEVIGK	0.0583296	-0.0378229	0.366816	-0.149455	-0.0877082	N	N
hZSWATH	IGHV6-1	GLEWLGR	ITINPDTSK	0.371807	0.310077	0.149699	0.395377	0.0663972	N	N
hZSWATH	IGHV3-7	GLEWVANIK	YYVDSVK	0.515207	0.590216	0.636265	0.665187	0.0590234	Y	N
hZSWATH	IGHG2	GLPAPIEK	VVSVLTVVHQDWLNGK	0.0404301	0.0139419	-0.189915	-0.12042	0.411921	N	Y
hZSWATH	SERPINA7	GWVDLFVPK	NALALFVLPK	0.303778	0.377143	-0.0320502	0.269648	0.230819	N	N
hZSWATH	SERPINA6	HLVALSPK	ITQDAQLK	0.505508	0.51514	-0.00653965	0.334115	-0.0302684	Y	Y
hZSWATH	JCHAIN	IIVPLNNR	SSEDPNEDIVER	0.667166	0.768017	0.670118	0.921763	0.833072	N	N
hZSWATH	CPN1	IVQLIQDTR	SIPQVSPVR	0.428166	0.0185537	0.597064	0.18631	0.784825	N	N
hZSWATH	FN1	IYLYTLNDNAR	WLPSSSPVTGYR	0.876331	0.960008	0.766839	0.727453	0.952817	N	Y
hZSWATH	APOA4	LAPLAEDVR	LTPYADEFK	0.861489	0.658684	0.921862	0.903463	0.739061	Y	Y
hZSWATH	APOE	LAVYQAGAR	LGPLVEQGR	0.586336	-0.0755467	0.391311	0.954001	0.46062	Y	Y
hZSWATH	APOE	LAVYQAGAR	WELALGR	0.584332	-0.0556588	0.259579	0.969306	0.390164	Y	Y
hZSWATH	APOE	LGPLVEQGR	WELALGR	0.873534	0.472993	0.783907	0.951745	0.845469	Y	Y
hZSWATH	SERPINF2	LGNQEPGGQTALK	WFLLEQPEIQVAHFPFK	-0.0223004	-0.0760918	0.215306	-0.12489	-0.0226498	N	N
hZSWATH	ITIH4	LGVYELLLK	NVVFVIDK	0.625098	0.415783	-0.199707	0.421484	0.41866	Y	Y
hZSWATH	SERPING1	LLDSLPSDTR	TLYSSSPR	0.259642	0.137921	-0.188639	0.233614	0.213267	Y	Y
hZSWATH	C9	LSPIYNLVPVK	VVEESELAR	0.836059	0.784964	-0.110952	0.691083	0.535703	Y	Y
hZSWATH	SERPIND1	NFGYTLR	NYNLVESLK	0.592634	0.274382	0.888194	0.514361	0.596026	N	N
hZSWATH	APOD	NILTSNNIDVK	VLNQELR	0.835233	0.374667	0.9593	0.857525	0.69266	Y	Y
hZSWATH	PGLYRP2	PSLSHLLSQYYGAGVAR	TFTLLDPK	0.461968	0.314866	-0.19577	0.551583	0.361167	Y	Y
hZSWATH	KNG1	QVVAGLNFR	TVGSDTFYSFK	0.489025	0.415955	0.686091	0.46217	0.472455	N	N
hZSWATH	KNG1	QVVAGLNFR	YFIDFVAR	0.355406	0.172623	0.248253	0.174757	0.537542	N	N
hZSWATH	KNG1	TVGSDTFYSFK	YFIDFVAR	0.271923	0.148249	0.345006	0.100904	0.346319	N	N
hZSWATH	ORM1	SDVVYTDWK	YVGGQEHFAHLLILR	0.883657	0.332734	0.873914	0.514111	0.836985	Y	Y
hZSWATH	CFB	STGSWSTLK	YGLVTYATYPK	0.622776	0.173545	0.53107	0.647908	0.396549	Y	Y
hZSWATH	C8B	SVFLHAR	YEFILK	-0.0211681	-0.0243724	-0.0935641	0.199499	0.0745603	N	N
hZSWATH	C3	VEGTAFVIFGIQDGEQR	VHQYFNVELIQPGAVK	0.0615042	-0.0367659	-0.0715574	0.332182	-0.0486467	Y	Y
hZSWATH	C3	VEGTAFVIFGIQDGEQR	VLLDGVQNPR	-0.0235231	0.00797812	0.502434	0.0424421	0.0002853	Y	N
hZSWATH	C3	VHQYFNVELIQPGAVK	VLLDGVQNPR	0.402743	-0.0146116	-0.229472	0.371666	0.593429	Y	N
hZSWATH	FGG	VELEDWNGR	YEASILTHDSSIR	0.567399	0.118317	0.482505	0.168144	0.498698	Y	Y
hZSWATH	C5	VFQFLEK	YVLSPYK	0.60413	0.498515	-0.195318	0.410951	0.555347	Y	Y
hZSWATH	HP	VGYVSGWGR	VTSIQDWVQK	0.965522	0.923741	0.986663	0.896311	0.955769	Y	Y
hZsSWATH	TTR	AADDTWEPFASGK	GSPAINVAVHVFR	0.753625	0.611438	0.599986	0.640586	0.649837	Y	Y
hZsSWATH	ITIH1	AAISGENAGLVR	EVAFDLEIPK	0.630338	0.0943465	0.87422	0.57538	0.562706	Y	Y
hZsSWATH	ITIH1	AAISGENAGLVR	GHMLENHVER	0.271099	0.150243	0.653966	0.209305	0.0898376	Y	N
hZsSWATH	ITIH1	EVAFDLEIPK	GHMLENHVER	0.240199	0.0492173	0.615091	0.130263	0.262768	Y	N
hZsSWATH	SERPINA3	ADLSGITGAR	EIGELYLPK	0.915024	0.394178	0.781512	0.974291	0.683469	Y	Y
hZsSWATH	SERPINA3	ADLSGITGAR	EQLSLLDR	0.768056	0.850749	0.782038	0.697753	0.20795	Y	Y
hZsSWATH	SERPINA3	ADLSGITGAR	ITLLSALVETR	0.888552	0.521181	0.503553	0.880311	0.643609	Y	Y
hZsSWATH	SERPINA3	ADLSGITGAR	WEMPFDPQDTHQSR	0.645128	-0.0767827	0.0733381	0.395691	0.149303	Y	Y
hZsSWATH	SERPINA3	EIGELYLPK	EQLSLLDR	0.826997	0.463235	0.351249	0.657868	0.525215	Y	Y
hZsSWATH	SERPINA3	EIGELYLPK	ITLLSALVETR	0.903296	0.123727	0.813147	0.803265	0.772647	Y	Y
hZsSWATH	SERPINA3	EIGELYLPK	WEMPFDPQDTHQSR	0.709395	-0.0734706	0.112399	0.324253	0.520853	Y	Y
hZsSWATH	SERPINA3	EQLSLLDR	ITLLSALVETR	0.773736	0.463188	0.201752	0.515309	0.356405	Y	Y
hZsSWATH	SERPINA3	EQLSLLDR	WEMPFDPQDTHQSR	0.758942	-0.0765679	-0.145027	0.50821	0.520186	Y	Y
hZsSWATH	SERPINA3	ITLLSALVETR	WEMPFDPQDTHQSR	0.698125	-0.0726929	-0.0224843	0.325242	0.363131	Y	Y
hZsSWATH	GSN	AGALNSNDAFVLK	HVVPNEVVVQR	0.738553	0.186471	0.524165	0.406278	0.797079	Y	Y
hZsSWATH	APOA1	AHVDALR	ATEHLSTLSEK	0.711899	0.67	0.187611	0.265457	0.408776	Y	Y
hZsSWATH	APOA1	AHVDALR	LLDNWDSVTSTFSK	0.517431	0.159642	0.515566	0.133723	0.466346	Y	Y
hZsSWATH	APOA1	AHVDALR	VSFLSALEEYTK	0.688476	0.495649	0.360225	0.336164	0.501881	Y	Y
hZsSWATH	APOA1	ATEHLSTLSEK	LLDNWDSVTSTFSK	0.717012	0.227296	0.691597	0.818956	0.959983	Y	Y
hZsSWATH	APOA1	ATEHLSTLSEK	VSFLSALEEYTK	0.92967	0.878516	0.717502	0.891753	0.906452	Y	Y
hZsSWATH	APOA1	LLDNWDSVTSTFSK	VSFLSALEEYTK	0.703577	0.164514	0.889252	0.929812	0.926258	Y	Y
hZsSWATH	A2M	AIGYLNTGYQR	FEVQVTVPK	0.882604	0.748067	0.972663	0.86144	0.919276	Y	Y
hZsSWATH	C6	ALNHLPLEYNSALYSR	ALQEYAAK	0.219188	-0.0730751	0.311476	-0.0330274	0.191625	Y	N
hZsSWATH	SERPINC1	ANRPFLVFIR	LQPLDFK	0.0863462	-0.0558561	-0.199833	0.494909	0.187455	Y	Y
hZsSWATH	CLU	ASSIIDELFQDR	ELDESLQVAER	0.506049	0.424523	0.540972	0.191538	0.693988	N	N
hZsSWATH	CLU	ASSIIDELFQDR	VTTVASHTSDSDVPSGVTEVVVK	0.554124	0.312757	0.799544	0.548629	0.533362	N	N
hZsSWATH	CLU	ELDESLQVAER	VTTVASHTSDSDVPSGVTEVVVK	0.715321	0.356573	0.802362	0.61845	0.776501	N	N
hZsSWATH	SERPINA1	AVLTIDEK	LSITGTYDLK	0.681608	0.528715	0.0597303	0.673385	0.403032	Y	Y
hZsSWATH	AFM	DADPDTFFAK	HFQNLGK	0.162615	0.0625101	-0.138161	0.104272	0.286785	N	N
hZsSWATH	APOC3	DALSSVQESQVAQQAR	GWVTDGFSSLK	0.966676	0.885803	0.95158	0.991118	0.974265	N	N
hZsSWATH	IGHA1	DASGVTFTWTPSSGK	TPLTATLSK	0.86949	0.894347	0.924733	0.94076	0.89483	N	N
hZsSWATH	LRG1	DLLLPQPDLR	GQTLLAVAK	0.945527	0.542333	0.870432	0.939695	0.885544	Y	Y
hZsSWATH	LRG1	DLLLPQPDLR	VAAGAFQGLR	0.946573	0.480834	0.310255	0.880066	0.922396	Y	Y
hZsSWATH	LRG1	GQTLLAVAK	VAAGAFQGLR	0.947479	0.58219	0.432014	0.958309	0.904893	Y	Y
hZsSWATH	AGT	DPTFIPAPIQAK	SLDFTELDVAAEK	0.835474	0.867554	-0.156247	0.835447	0.651602	N	N
hZsSWATH	IGKC	DSTYSLSSTLTLSK	TVAAPSVFIFPPSDEQLK	0.600879	0.42325	0.501114	0.564671	0.648091	N	N
hZsSWATH	KLKB1	DSVTGTLPK	IAYGTQGSSGYSLR	0.285049	0.114604	0.197527	-0.0959561	0.729401	Y	Y
hZsSWATH	PLG	EAQLPVIENK	LSSPAVITDK	0.666567	0.631286	0.795739	-0.0288024	0.783452	N	N
hZsSWATH	HBB	EFTPPVQAAYQK	VNVDEVGGEALGR	0.785646	0.616623	0.982772	0.713854	0.651001	Y	Y
hZsSWATH	F2	ELLESYIDGR	VTGWGNLK	0.468863	0.675486	0.547874	0.372392	0.803141	N	N
hZsSWATH	APOB	EQHLFLPFSYK	SVSLPSLDPASAK	0.871323	0.692833	0.9096	0.701943	0.90705	Y	Y
hZsSWATH	APOB	EQHLFLPFSYK	TGISPLALIK	0.825652	0.759665	0.895306	0.635379	0.85236	Y	Y
hZsSWATH	APOB	SVSLPSLDPASAK	TGISPLALIK	0.882008	0.881783	0.772427	0.699628	0.906536	Y	Y
hZsSWATH	F12	EQPPSLTR	VVGGLVALR	0.569001	0.439846	0.763811	0.324617	0.759073	N	N
hZsSWATH	SAA1	FFGHGAEDSLADQAANEWGR	RGPGGVWAAEAISDAR	0.135182	-0.104868	0.00785745	0.875916	-0.0390952	Y	N
hZsSWATH	C1QC	FNAVLTNPQGDYDTSTGK	FQSVFTVTR	0.250317	0.600509	0.200557	-0.0990459	0.316441	N	N
hZsSWATH	C1QC	FNAVLTNPQGDYDTSTGK	QTHQPPAPNSLIR	-0.0184764	-0.0722617	-0.191117	-0.0380799	-0.0901075	N	N
hZsSWATH	C1QC	FQSVFTVTR	QTHQPPAPNSLIR	-0.0217177	-0.048964	0.191578	-0.0509904	0.0538309	N	N
hZsSWATH	IGHG1	FNWYVDGVEVHNAK	GPSVFPLAPSSK	0.640919	0.478492	0.610549	0.65903	0.769672	N	N
hZsSWATH	PROS1	FSAEFDFR	SFQTGLFTAAR	0.187095	0.103961	0.719862	-0.12252	0.0453481	N	Y
hZsSWATH	PROS1	FSAEFDFR	VYFAGFPR	0.30209	-0.0677622	0.0530128	0.248291	0.471556	N	N
hZsSWATH	PROS1	SFQTGLFTAAR	VYFAGFPR	0.213742	-0.00692886	-0.00382305	-0.0992117	0.493444	Y	N
hZsSWATH	ITIH2	FYNQVSTPLLR	IQPSGGTNINEALLR	0.792186	0.599489	0.912844	0.699402	0.901361	Y	Y
hZsSWATH	ITIH2	FYNQVSTPLLR	IYLQPGR	0.699436	0.557497	0.777601	0.567517	0.902461	Y	Y
hZsSWATH	ITIH2	IQPSGGTNINEALLR	IYLQPGR	0.634045	0.379739	0.844138	0.439795	0.810442	Y	Y
hZsSWATH	C1S	GFQVVVTLR	LLEVPEGR	0.226095	-0.0596045	-0.157817	-0.105816	0.0196191	Y	Y
hZsSWATH	PPBP	GKEESLDSDLYAELR	NIQSLEVIGK	0.2171	-0.0909619	0.249554	-0.105426	0.00720076	N	N
hZsSWATH	IGHV6-1	GLEWLGR	ITINPDTSK	0.221365	0.00925294	0.163218	0.0271431	0.419065	Y	Y
hZsSWATH	IGHV3-7	GLEWVANIK	YYVDSVK	0.683683	0.575312	0.917977	0.809081	0.453985	Y	N
hZsSWATH	IGHG2	GLPAPIEK	VVSVLTVVHQDWLNGK	0.515588	0.443772	0.876973	0.516146	0.478895	Y	Y
hZsSWATH	SERPINA7	GWVDLFVPK	NALALFVLPK	0.233769	0.54613	-0.17729	0.665503	0.0340801	N	N
hZsSWATH	SERPINA6	HLVALSPK	ITQDAQLK	0.55026	0.522356	-0.194132	0.647169	0.223823	Y	Y
hZsSWATH	JCHAIN	IIVPLNNR	SSEDPNEDIVER	0.513546	0.682935	0.799891	0.906412	0.167737	N	N
hZsSWATH	CPN1	IVQLIQDTR	SIPQVSPVR	0.316226	0.568454	0.219638	0.625186	0.228403	N	N
hZsSWATH	FN1	IYLYTLNDNAR	WLPSSSPVTGYR	0.886489	0.972815	0.974166	0.774725	0.789516	N	N
hZsSWATH	APOA4	LAPLAEDVR	LTPYADEFK	0.727995	0.408296	0.340403	0.541991	0.874053	Y	Y
hZsSWATH	APOE	LAVYQAGAR	LGPLVEQGR	0.643136	-0.0404984	0.352433	0.970364	0.552134	Y	Y
hZsSWATH	APOE	LAVYQAGAR	WELALGR	0.69832	-0.0161276	0.00548205	0.954567	0.611689	Y	Y
hZsSWATH	APOE	LGPLVEQGR	WELALGR	0.825944	0.367493	0.603384	0.928192	0.765471	Y	Y
hZsSWATH	SERPINF2	LGNQEPGGQTALK	WFLLEQPEIQVAHFPFK	0.0419748	-0.0187768	-0.0547692	0.0540487	-0.0168601	N	N
hZsSWATH	ITIH4	LGVYELLLK	NVVFVIDK	0.625425	0.353761	0.221871	0.467241	0.347368	Y	Y
hZsSWATH	SERPING1	LLDSLPSDTR	TLYSSSPR	0.58371	0.357083	0.581084	0.45919	0.611846	Y	Y
hZsSWATH	C9	LSPIYNLVPVK	VVEESELAR	0.864019	0.410611	-0.00951585	0.718001	0.692394	Y	Y
hZsSWATH	SERPIND1	NFGYTLR	NYNLVESLK	0.603273	0.169085	0.723015	0.483588	0.783995	N	N
hZsSWATH	APOD	NILTSNNIDVK	VLNQELR	0.46354	-0.0769206	0.439199	0.241405	0.623155	Y	Y
hZsSWATH	PGLYRP2	PSLSHLLSQYYGAGVAR	TFTLLDPK	0.249332	0.153934	0.0143932	0.448441	0.0633123	Y	N
hZsSWATH	KNG1	QVVAGLNFR	TVGSDTFYSFK	0.519805	0.768516	0.889344	0.2921	0.405462	Y	N
hZsSWATH	KNG1	QVVAGLNFR	YFIDFVAR	0.398761	0.665397	-0.163698	0.320984	0.754328	Y	N
hZsSWATH	KNG1	TVGSDTFYSFK	YFIDFVAR	0.314908	0.471641	-0.133063	0.194662	0.404168	N	N
hZsSWATH	ORM1	SDVVYTDWK	YVGGQEHFAHLLILR	0.822942	0.250695	0.282328	0.242192	0.864015	Y	Y
hZsSWATH	CFB	STGSWSTLK	YGLVTYATYPK	0.873921	0.49178	0.681159	0.900153	0.857303	Y	Y
hZsSWATH	C8B	SVFLHAR	YEFILK	0.127789	0.397027	-0.140558	0.0705393	-0.0108036	N	N
hZsSWATH	C3	VEGTAFVIFGIQDGEQR	VHQYFNVELIQPGAVK	0.116614	-0.0831537	-0.186079	0.723376	0.0372579	N	Y
hZsSWATH	C3	VEGTAFVIFGIQDGEQR	VLLDGVQNPR	-0.0149897	0.382642	-0.165595	0.341341	-0.0440765	N	N
hZsSWATH	C3	VHQYFNVELIQPGAVK	VLLDGVQNPR	0.435068	0.0382036	-0.233645	0.496794	0.843384	Y	N
hZsSWATH	FGG	VELEDWNGR	YEASILTHDSSIR	0.783427	0.505813	0.816898	0.569581	0.730653	Y	Y
hZsSWATH	C5	VFQFLEK	YVLSPYK	0.495571	0.19487	-0.188932	-0.123846	0.610578	Y	Y
hZsSWATH	HP	VGYVSGWGR	VTSIQDWVQK	0.96492	0.950738	0.984266	0.880354	0.947216	Y	Y
uZSWATH	TTR	AADDTWEPFASGK	GSPAINVAVHVFR	0.881064	0.604809	0.926764	0.948945	0.969054	Y	Y
uZSWATH	ITIH1	AAISGENAGLVR	EVAFDLEIPK	0.71767	0.175852	0.94493	0.820942	0.837156	Y	Y
uZSWATH	ITIH1	AAISGENAGLVR	GHMLENHVER	0.869966	0.726394	0.937458	0.692089	0.93004	Y	Y
uZSWATH	ITIH1	EVAFDLEIPK	GHMLENHVER	0.777817	0.233041	0.871653	0.901196	0.894686	Y	Y
uZSWATH	SERPINA3	ADLSGITGAR	EIGELYLPK	0.728282	0.723926	-0.0700997	0.872359	0.060158	Y	Y
uZSWATH	SERPINA3	ADLSGITGAR	EQLSLLDR	0.67633	0.551649	-0.17601	0.90001	0.0513045	Y	Y
uZSWATH	SERPINA3	ADLSGITGAR	ITLLSALVETR	0.653647	0.49712	-0.0897088	0.582365	0.121818	Y	Y
uZSWATH	SERPINA3	ADLSGITGAR	WEMPFDPQDTHQSR	0.550395	0.212706	-0.137052	0.361336	-0.0308862	Y	Y
uZSWATH	SERPINA3	EIGELYLPK	EQLSLLDR	0.904754	0.687014	0.39065	0.869163	0.680813	Y	Y
uZSWATH	SERPINA3	EIGELYLPK	ITLLSALVETR	0.902773	0.699708	0.695079	0.791289	0.711555	Y	Y
uZSWATH	SERPINA3	EIGELYLPK	WEMPFDPQDTHQSR	0.832639	0.22718	0.58324	0.558369	0.602045	Y	Y
uZSWATH	SERPINA3	EQLSLLDR	ITLLSALVETR	0.877139	0.669573	0.38878	0.762012	0.748132	Y	Y
uZSWATH	SERPINA3	EQLSLLDR	WEMPFDPQDTHQSR	0.843722	0.376652	0.453198	0.587475	0.681799	Y	Y
uZSWATH	SERPINA3	ITLLSALVETR	WEMPFDPQDTHQSR	0.888621	0.216473	0.686174	0.853711	0.67546	Y	Y
uZSWATH	GSN	AGALNSNDAFVLK	HVVPNEVVVQR	0.894545	0.346803	0.855049	0.760844	0.962564	Y	Y
uZSWATH	APOA1	AHVDALR	ATEHLSTLSEK	0.788407	0.619263	0.885905	0.570232	0.471268	Y	Y
uZSWATH	APOA1	AHVDALR	LLDNWDSVTSTFSK	0.255445	-0.0418021	0.326077	0.505163	0.530118	Y	Y
uZSWATH	APOA1	AHVDALR	VSFLSALEEYTK	0.594896	0.583458	0.765328	0.439476	0.386958	Y	Y
uZSWATH	APOA1	ATEHLSTLSEK	LLDNWDSVTSTFSK	0.2381	-0.0699457	0.453746	0.438154	0.638631	Y	Y
uZSWATH	APOA1	ATEHLSTLSEK	VSFLSALEEYTK	0.800526	0.642043	0.842051	0.869856	0.901519	Y	Y
uZSWATH	APOA1	LLDNWDSVTSTFSK	VSFLSALEEYTK	0.33832	0.342864	0.219494	0.290675	0.653505	Y	Y
uZSWATH	A2M	AIGYLNTGYQR	FEVQVTVPK	0.928913	0.854186	0.897446	0.918004	0.94283	Y	Y
uZSWATH	C6	ALNHLPLEYNSALYSR	ALQEYAAK	0.54195	-0.0155533	0.311311	0.742061	0.453331	Y	Y
uZSWATH	SERPINC1	ANRPFLVFIR	LQPLDFK	0.229655	-0.00832707	-0.0304208	0.0253693	0.0456886	Y	Y
uZSWATH	CLU	ASSIIDELFQDR	ELDESLQVAER	0.851334	0.450413	0.964006	0.813385	0.854648	N	N
uZSWATH	CLU	ASSIIDELFQDR	VTTVASHTSDSDVPSGVTEVVVK	0.833421	0.536195	0.880263	0.889484	0.788012	N	N
uZSWATH	CLU	ELDESLQVAER	VTTVASHTSDSDVPSGVTEVVVK	0.885287	0.64977	0.934246	0.807367	0.908944	N	N
uZSWATH	SERPINA1	AVLTIDEK	LSITGTYDLK	0.0932471	0.103032	-0.185845	0.133978	-0.0536693	Y	Y
uZSWATH	AFM	DADPDTFFAK	HFQNLGK	0.765937	0.798864	0.122247	0.78175	0.770852	Y	Y
uZSWATH	APOC3	DALSSVQESQVAQQAR	GWVTDGFSSLK	0.949236	0.905672	0.985428	0.960028	0.94751	N	N
uZSWATH	IGHA1	DASGVTFTWTPSSGK	TPLTATLSK	0.273356	0.870903	0.71878	0.466711	-0.0541473	N	N
uZSWATH	LRG1	DLLLPQPDLR	GQTLLAVAK	0.978413	0.907416	0.930027	0.949713	0.960156	Y	Y
uZSWATH	LRG1	DLLLPQPDLR	VAAGAFQGLR	0.982661	0.940375	0.972928	0.936954	0.983962	Y	Y
uZSWATH	LRG1	GQTLLAVAK	VAAGAFQGLR	0.982718	0.935958	0.978046	0.986066	0.962342	Y	Y
uZSWATH	AGT	DPTFIPAPIQAK	SLDFTELDVAAEK	0.916107	0.935806	0.865687	0.896186	0.878984	N	N
uZSWATH	IGKC	DSTYSLSSTLTLSK	TVAAPSVFIFPPSDEQLK	0.564412	0.561363	0.480639	0.322069	0.668368	N	Y
uZSWATH	KLKB1	DSVTGTLPK	IAYGTQGSSGYSLR	0.825562	0.644103	0.887218	0.850011	0.643703	Y	Y
uZSWATH	PLG	EAQLPVIENK	LSSPAVITDK	0.922895	0.882254	0.898752	0.839879	0.964156	N	N
uZSWATH	HBB	EFTPPVQAAYQK	VNVDEVGGEALGR	0.809354	0.866566	0.982408	0.805625	0.831125	Y	Y
uZSWATH	F2	ELLESYIDGR	VTGWGNLK	0.900235	0.840524	0.990211	0.887154	0.870861	N	N
uZSWATH	APOB	EQHLFLPFSYK	SVSLPSLDPASAK	0.811267	0.72086	0.884001	0.416988	0.851945	Y	Y
uZSWATH	APOB	EQHLFLPFSYK	TGISPLALIK	0.819102	0.757623	0.954949	0.448421	0.867625	Y	Y
uZSWATH	APOB	SVSLPSLDPASAK	TGISPLALIK	0.932359	0.870625	0.93148	0.823941	0.915498	Y	Y
uZSWATH	F12	EQPPSLTR	VVGGLVALR	0.276404	0.345981	0.892933	0.103843	0.45947	N	N
uZSWATH	SAA1	FFGHGAEDSLADQAANEWGR	RGPGGVWAAEAISDAR	0.066922	-0.0467803	0.515755	0.486894	-0.0891991	Y	Y
uZSWATH	C1QC	FNAVLTNPQGDYDTSTGK	FQSVFTVTR	0.314596	0.380587	0.822217	0.0380859	0.163622	Y	Y
uZSWATH	C1QC	FNAVLTNPQGDYDTSTGK	QTHQPPAPNSLIR	0.745748	0.723332	0.822744	0.597338	0.723699	Y	Y
uZSWATH	C1QC	FQSVFTVTR	QTHQPPAPNSLIR	0.338998	0.327625	0.920364	0.189838	0.137631	Y	Y
uZSWATH	IGHG1	FNWYVDGVEVHNAK	GPSVFPLAPSSK	0.260199	0.154634	0.315535	0.19079	0.335386	Y	N
uZSWATH	PROS1	FSAEFDFR	SFQTGLFTAAR	0.453601	0.213258	-0.161768	0.706637	0.211507	Y	Y
uZSWATH	PROS1	FSAEFDFR	VYFAGFPR	0.622024	0.514165	-0.107091	0.703833	0.656245	Y	Y
uZSWATH	PROS1	SFQTGLFTAAR	VYFAGFPR	0.658871	0.748866	0.883008	0.618678	0.308142	Y	Y
uZSWATH	ITIH2	FYNQVSTPLLR	IQPSGGTNINEALLR	0.954913	0.811786	0.975476	0.913655	0.984501	Y	Y
uZSWATH	ITIH2	FYNQVSTPLLR	IYLQPGR	0.940963	0.796711	0.942255	0.899742	0.966922	Y	Y
uZSWATH	ITIH2	IQPSGGTNINEALLR	IYLQPGR	0.97036	0.849997	0.98806	0.976888	0.978192	Y	Y
uZSWATH	C1S	GFQVVVTLR	LLEVPEGR	0.464781	0.0153461	-0.0291062	0.0581707	0.183805	Y	Y
uZSWATH	PPBP	GKEESLDSDLYAELR	NIQSLEVIGK	0.958148	0.728667	0.991374	0.870127	0.932573	Y	Y
uZSWATH	IGHV6-1	GLEWLGR	ITINPDTSK	0.423415	0.359537	0.265446	0.290177	0.250544	N	N
uZSWATH	IGHV3-7	GLEWVANIK	YYVDSVK	0.573429	0.68509	0.88709	0.69019	0.405538	Y	N
uZSWATH	IGHG2	GLPAPIEK	VVSVLTVVHQDWLNGK	0.511421	0.321588	0.725478	0.665127	0.89148	Y	Y
uZSWATH	SERPINA7	GWVDLFVPK	NALALFVLPK	0.205392	0.249994	0.543488	0.562718	0.0733435	N	N
uZSWATH	SERPINA6	HLVALSPK	ITQDAQLK	0.738287	0.703749	0.621092	0.769116	0.152921	Y	Y
uZSWATH	JCHAIN	IIVPLNNR	SSEDPNEDIVER	0.764188	0.895229	0.877154	0.917042	0.744257	N	N
uZSWATH	CPN1	IVQLIQDTR	SIPQVSPVR	0.787589	0.684437	0.950233	0.865981	0.783588	N	Y
uZSWATH	FN1	IYLYTLNDNAR	WLPSSSPVTGYR	0.971303	0.988356	0.94441	0.972541	0.957317	Y	Y
uZSWATH	APOA4	LAPLAEDVR	LTPYADEFK	0.520129	0.0365226	0.778398	0.697097	0.805352	N	Y
uZSWATH	APOE	LAVYQAGAR	LGPLVEQGR	0.594648	-0.0683258	0.301979	0.956244	0.617601	Y	Y
uZSWATH	APOE	LAVYQAGAR	WELALGR	0.619566	-0.0398956	-0.0714872	0.977268	0.545103	Y	Y
uZSWATH	APOE	LGPLVEQGR	WELALGR	0.885057	0.776155	0.0418407	0.913608	0.937549	Y	Y
uZSWATH	SERPINF2	LGNQEPGGQTALK	WFLLEQPEIQVAHFPFK	0.425252	0.220809	0.820928	0.296338	0.518612	N	N
uZSWATH	ITIH4	LGVYELLLK	NVVFVIDK	0.920674	0.926498	0.198662	0.890369	0.873573	Y	Y
uZSWATH	SERPING1	LLDSLPSDTR	TLYSSSPR	0.472971	-0.0717276	0.537029	0.772526	0.439266	Y	Y
uZSWATH	C9	LSPIYNLVPVK	VVEESELAR	0.890263	0.544077	0.283078	0.924169	0.825392	Y	Y
uZSWATH	SERPIND1	NFGYTLR	NYNLVESLK	0.906811	0.918708	0.97402	0.776339	0.884544	N	N
uZSWATH	APOD	NILTSNNIDVK	VLNQELR	0.607763	-0.0725818	0.514027	0.521587	0.742126	Y	Y
uZSWATH	PGLYRP2	PSLSHLLSQYYGAGVAR	TFTLLDPK	0.687168	0.408335	0.668495	0.86293	0.798416	Y	Y
uZSWATH	KNG1	QVVAGLNFR	TVGSDTFYSFK	0.806931	0.814666	0.799179	0.821248	0.886329	N	N
uZSWATH	KNG1	QVVAGLNFR	YFIDFVAR	0.781019	0.579561	0.785784	0.914147	0.855619	N	Y
uZSWATH	KNG1	TVGSDTFYSFK	YFIDFVAR	0.720729	0.658603	0.85947	0.65511	0.815732	N	Y
uZSWATH	ORM1	SDVVYTDWK	YVGGQEHFAHLLILR	0.583374	0.138328	-0.199938	-0.0218422	0.457275	Y	Y
uZSWATH	CFB	STGSWSTLK	YGLVTYATYPK	0.893285	0.786467	0.898553	0.985264	0.862322	Y	Y
uZSWATH	C8B	SVFLHAR	YEFILK	0.772125	0.424939	0.754686	0.916769	0.715305	Y	Y
uZSWATH	C3	VEGTAFVIFGIQDGEQR	VHQYFNVELIQPGAVK	0.647571	0.134871	-0.149055	0.615662	0.535984	Y	Y
uZSWATH	C3	VEGTAFVIFGIQDGEQR	VLLDGVQNPR	0.172693	0.312471	-0.156902	0.428938	0.16643	Y	N
uZSWATH	C3	VHQYFNVELIQPGAVK	VLLDGVQNPR	0.289424	-0.074256	-0.199734	0.559612	0.606632	Y	N
uZSWATH	FGG	VELEDWNGR	YEASILTHDSSIR	0.402275	0.308515	-0.197046	0.276782	0.680805	Y	Y
uZSWATH	C5	VFQFLEK	YVLSPYK	0.845799	0.650062	0.720861	0.764674	0.776293	Y	Y
uZSWATH	HP	VGYVSGWGR	VTSIQDWVQK	0.701531	0.785173	0.502325	0.256616	0.770556	N	N
nThermo-MS2	TTR	AADDTWEPFASGK	GSPAINVAVHVFR	0.958356	0.937936	0.951432	0.983514	0.917462	Y	Y
nThermo-MS2	ITIH1	AAISGENAGLVR	EVAFDLEIPK	0.630017	0.267502	0.537425	0.751146	0.726457	Y	Y
nThermo-MS2	ITIH1	AAISGENAGLVR	GHMLENHVER	0.633308	0.405489	0.413728	0.640819	0.760583	Y	Y
nThermo-MS2	ITIH1	EVAFDLEIPK	GHMLENHVER	0.789357	0.402344	0.931629	0.757148	0.811058	Y	Y
nThermo-MS2	SERPINA3	ADLSGITGAR	EIGELYLPK	0.994195	0.881044	0.947215	0.99271	0.988311	Y	Y
nThermo-MS2	SERPINA3	ADLSGITGAR	EQLSLLDR	0.954093	0.762123	0.855007	0.839958	0.900849	Y	Y
nThermo-MS2	SERPINA3	ADLSGITGAR	ITLLSALVETR	0.970392	0.47198	0.952157	0.914794	0.937521	Y	Y
nThermo-MS2	SERPINA3	ADLSGITGAR	WEMPFDPQDTHQSR	0.806608	-0.0213298	0.835865	0.344995	0.718715	Y	Y
nThermo-MS2	SERPINA3	EIGELYLPK	EQLSLLDR	0.943595	0.791527	0.961903	0.805852	0.871783	Y	Y
nThermo-MS2	SERPINA3	EIGELYLPK	ITLLSALVETR	0.966215	0.611838	0.890903	0.921986	0.92083	Y	Y
nThermo-MS2	SERPINA3	EIGELYLPK	WEMPFDPQDTHQSR	0.782008	-0.0442125	0.833471	0.308036	0.681638	Y	Y
nThermo-MS2	SERPINA3	EQLSLLDR	ITLLSALVETR	0.951939	0.572113	0.833481	0.849718	0.894789	Y	Y
nThermo-MS2	SERPINA3	EQLSLLDR	WEMPFDPQDTHQSR	0.880602	0.0615362	0.777127	0.709597	0.787717	Y	Y
nThermo-MS2	SERPINA3	ITLLSALVETR	WEMPFDPQDTHQSR	0.81474	0.15135	0.91301	0.429336	0.685693	Y	Y
nThermo-MS2	GSN	AGALNSNDAFVLK	HVVPNEVVVQR	0.802293	0.327413	0.82456	0.496501	0.800894	Y	Y
nThermo-MS2	APOA1	AHVDALR	ATEHLSTLSEK	0.967415	0.871722	0.976331	0.973478	0.965257	Y	Y
nThermo-MS2	APOA1	AHVDALR	LLDNWDSVTSTFSK	0.829371	0.0617549	#NUM!	0.953004	0.860489	Y	Y
nThermo-MS2	APOA1	AHVDALR	VSFLSALEEYTK	0.968085	0.862268	0.939076	0.967516	0.982142	Y	Y
nThermo-MS2	APOA1	ATEHLSTLSEK	LLDNWDSVTSTFSK	0.821557	0.0414735	#NUM!	0.939185	0.89861	Y	Y
nThermo-MS2	APOA1	ATEHLSTLSEK	VSFLSALEEYTK	0.963407	0.88201	0.911461	0.959077	0.956676	Y	Y
nThermo-MS2	APOA1	LLDNWDSVTSTFSK	VSFLSALEEYTK	0.880909	0.515821	#NUM!	0.925032	0.894656	Y	Y
nThermo-MS2	A2M	AIGYLNTGYQR	FEVQVTVPK	0.910149	0.871949	0.851808	0.974501	0.90908	Y	Y
nThermo-MS2	C6	ALNHLPLEYNSALYSR	ALQEYAAK	0.161799	0.579316	0.459887	#NUM!	0.138381	N	Y
nThermo-MS2	SERPINC1	ANRPFLVFIR	LQPLDFK	0.407131	0.00541021	0.716191	0.242773	0.129712	Y	Y
nThermo-MS2	CLU	ASSIIDELFQDR	ELDESLQVAER	0.0395007	0.178443	0.857446	0.0614888	0.666768	N	Y
nThermo-MS2	CLU	ASSIIDELFQDR	VTTVASHTSDSDVPSGVTEVVVK	-0.00891985	-0.0701374	0.699507	-0.00991091	0.625977	N	Y
nThermo-MS2	CLU	ELDESLQVAER	VTTVASHTSDSDVPSGVTEVVVK	0.846352	0.468634	0.816568	0.839892	0.935951	Y	Y
nThermo-MS2	SERPINA1	AVLTIDEK	LSITGTYDLK	0.921762	0.943623	0.869841	0.859838	0.873164	Y	Y
nThermo-MS2	AFM	DADPDTFFAK	HFQNLGK	0.380194	0.213281	-0.0618098	0.448029	0.728523	Y	N
nThermo-MS2	APOC3	DALSSVQESQVAQQAR	GWVTDGFSSLK	0.965943	0.858514	0.978273	0.99355	0.980628	N	N
nThermo-MS2	IGHA1	DASGVTFTWTPSSGK	TPLTATLSK	0.979879	0.927668	0.958233	0.984565	0.984917	N	N
nThermo-MS2	LRG1	DLLLPQPDLR	GQTLLAVAK	0.946676	0.936413	0.85053	0.888942	0.874902	Y	Y
nThermo-MS2	LRG1	DLLLPQPDLR	VAAGAFQGLR	0.974948	0.917549	0.952151	0.987396	0.931674	Y	Y
nThermo-MS2	LRG1	GQTLLAVAK	VAAGAFQGLR	0.945798	0.867292	0.788018	0.885184	0.896375	Y	Y
nThermo-MS2	AGT	DPTFIPAPIQAK	SLDFTELDVAAEK	0.915907	0.975276	0.718476	0.860687	0.83087	N	N
nThermo-MS2	IGKC	DSTYSLSSTLTLSK	TVAAPSVFIFPPSDEQLK	0.656138	0.687899	0.545253	0.298758	0.857127	N	N
nThermo-MS2	KLKB1	DSVTGTLPK	IAYGTQGSSGYSLR	0.806353	0.599245	0.701481	0.903197	0.845671	Y	Y
nThermo-MS2	PLG	EAQLPVIENK	LSSPAVITDK	0.958703	0.926086	0.926457	0.948	0.980321	N	N
nThermo-MS2	HBB	EFTPPVQAAYQK	VNVDEVGGEALGR	0.648583	0.534223	0.908026	0.575086	0.633026	Y	Y
nThermo-MS2	F2	ELLESYIDGR	VTGWGNLK	0.0520222	-0.0698505	0.902514	0.690201	0.643791	Y	N
nThermo-MS2	APOB	EQHLFLPFSYK	SVSLPSLDPASAK	0.934525	0.896442	0.896773	0.832657	0.962723	Y	Y
nThermo-MS2	APOB	EQHLFLPFSYK	TGISPLALIK	0.971991	0.931476	0.907627	0.962171	0.973991	Y	Y
nThermo-MS2	APOB	SVSLPSLDPASAK	TGISPLALIK	0.929558	0.896639	0.817699	0.800881	0.960547	Y	Y
nThermo-MS2	F12	EQPPSLTR	VVGGLVALR	0.854649	0.841196	0.930848	0.789644	0.885612	N	N
nThermo-MS2	SAA1	FFGHGAEDSLADQAANEWGR	RGPGGVWAAEAISDAR	0.116535	-0.157466	0.862772	0.519197	-0.0670964	Y	N
nThermo-MS2	C1QC	FNAVLTNPQGDYDTSTGK	FQSVFTVTR	0.395317	0.161478	0.509252	0.164266	0.383987	N	Y
nThermo-MS2	C1QC	FNAVLTNPQGDYDTSTGK	QTHQPPAPNSLIR	0.323106	0.0144885	0.228836	0.0609901	0.467329	N	Y
nThermo-MS2	C1QC	FQSVFTVTR	QTHQPPAPNSLIR	0.78	0.231543	0.7683	0.830272	0.784326	Y	Y
nThermo-MS2	IGHG1	FNWYVDGVEVHNAK	GPSVFPLAPSSK	0.785151	0.585302	0.803826	0.71629	0.944477	N	Y
nThermo-MS2	PROS1	FSAEFDFR	SFQTGLFTAAR	0.444354	0.267164	-0.177585	0.763408	0.0503534	Y	Y
nThermo-MS2	PROS1	FSAEFDFR	VYFAGFPR	0.689229	0.331756	-0.0174611	0.7556	0.477112	Y	Y
nThermo-MS2	PROS1	SFQTGLFTAAR	VYFAGFPR	0.566559	0.864625	0.581656	0.899799	-0.059807	Y	Y
nThermo-MS2	ITIH2	FYNQVSTPLLR	IQPSGGTNINEALLR	0.787418	0.413631	0.536302	0.894102	0.959835	Y	Y
nThermo-MS2	ITIH2	FYNQVSTPLLR	IYLQPGR	0.795441	0.260641	0.786658	0.926299	0.887261	Y	Y
nThermo-MS2	ITIH2	IQPSGGTNINEALLR	IYLQPGR	0.75602	0.15693	0.856523	0.864836	0.873091	Y	Y
nThermo-MS2	C1S	GFQVVVTLR	LLEVPEGR	0.286231	-0.0597618	0.0800901	-0.114985	0.280136	Y	Y
nThermo-MS2	PPBP	GKEESLDSDLYAELR	NIQSLEVIGK	0.851975	0.555902	0.925585	0.498261	0.73878	Y	N
nThermo-MS2	IGHV6-1	GLEWLGR	ITINPDTSK	0.459948	0.316628	0.690153	0.311494	0.370721	Y	Y
nThermo-MS2	IGHV3-7	GLEWVANIK	YYVDSVK	0.748202	0.742887	0.818099	0.891336	0.657764	N	N
nThermo-MS2	IGHG2	GLPAPIEK	VVSVLTVVHQDWLNGK	0.437501	0.27515	0.911053	0.440105	0.828497	Y	Y
nThermo-MS2	SERPINA7	GWVDLFVPK	NALALFVLPK	0.483994	0.414032	0.0864402	0.696141	0.662971	N	N
nThermo-MS2	SERPINA6	HLVALSPK	ITQDAQLK	0.664755	0.761934	0.40066	0.146536	0.173263	Y	Y
nThermo-MS2	JCHAIN	IIVPLNNR	SSEDPNEDIVER	0.766385	0.766446	0.978236	0.850124	0.75452	N	N
nThermo-MS2	CPN1	IVQLIQDTR	SIPQVSPVR	0.81898	0.654619	0.938281	0.976116	0.860421	Y	N
nThermo-MS2	FN1	IYLYTLNDNAR	WLPSSSPVTGYR	0.910252	0.933776	0.983367	0.830263	0.937428	N	Y
nThermo-MS2	APOA4	LAPLAEDVR	LTPYADEFK	0.963647	0.936116	0.950934	0.906529	0.966421	Y	Y
nThermo-MS2	APOE	LAVYQAGAR	LGPLVEQGR	0.371403	-0.0126114	0.0115129	0.613187	0.0833836	Y	Y
nThermo-MS2	APOE	LAVYQAGAR	WELALGR	0.534681	-0.024401	0.476979	0.804107	0.299674	Y	Y
nThermo-MS2	APOE	LGPLVEQGR	WELALGR	0.773607	0.552549	0.15175	0.887261	0.657906	Y	Y
nThermo-MS2	SERPINF2	LGNQEPGGQTALK	WFLLEQPEIQVAHFPFK	0.272807	0.0232563	0.697363	-0.0724054	0.442082	N	N
nThermo-MS2	ITIH4	LGVYELLLK	NVVFVIDK	0.847855	0.592646	0.0463515	0.812261	0.728593	Y	Y
nThermo-MS2	SERPING1	LLDSLPSDTR	TLYSSSPR	0.362116	-0.0263164	0.283218	0.156205	0.105412	Y	Y
nThermo-MS2	C9	LSPIYNLVPVK	VVEESELAR	0.97537	0.854091	0.88641	0.932527	0.935396	Y	Y
nThermo-MS2	SERPIND1	NFGYTLR	NYNLVESLK	0.723516	0.529693	0.878563	0.718469	0.780483	N	N
nThermo-MS2	APOD	NILTSNNIDVK	VLNQELR	0.771496	0.279363	0.786392	0.836667	0.890029	N	Y
nThermo-MS2	PGLYRP2	PSLSHLLSQYYGAGVAR	TFTLLDPK	0.921875	0.665383	0.863404	0.965106	0.964514	Y	Y
nThermo-MS2	KNG1	QVVAGLNFR	TVGSDTFYSFK	0.814558	0.620544	0.850603	0.897408	0.933673	N	N
nThermo-MS2	KNG1	QVVAGLNFR	YFIDFVAR	0.841986	0.7638	0.931379	0.737684	0.939282	N	Y
nThermo-MS2	KNG1	TVGSDTFYSFK	YFIDFVAR	0.838822	0.812968	0.84785	0.814543	0.873598	N	Y
nThermo-MS2	ORM1	SDVVYTDWK	YVGGQEHFAHLLILR	0.785439		#NUM!	#NUM!	0.887819	Y	N
nThermo-MS2	CFB	STGSWSTLK	YGLVTYATYPK	0.550043	-0.0481185	0.321524	0.816419	0.841847	Y	Y
nThermo-MS2	C8B	SVFLHAR	YEFILK	0.14781	0.0566719	-0.0722755	0.0710951	0.33662	N	Y
nThermo-MS2	C3	VEGTAFVIFGIQDGEQR	VHQYFNVELIQPGAVK	0.478911	-0.017686	-0.00424424	0.797003	0.338078	Y	Y
nThermo-MS2	C3	VEGTAFVIFGIQDGEQR	VLLDGVQNPR	0.161767	0.124094	-0.141999	0.533668	0.0215588	Y	N
nThermo-MS2	C3	VHQYFNVELIQPGAVK	VLLDGVQNPR	0.377372	-0.0696443	-0.236781	0.571882	0.576691	Y	N
nThermo-MS2	FGG	VELEDWNGR	YEASILTHDSSIR	0.671843	0.197865	0.691454	0.584124	0.348861	Y	Y
nThermo-MS2	C5	VFQFLEK	YVLSPYK	0.905607	0.722603	0.767281	0.80441	0.822217	Y	Y
nThermo-MS2	HP	VGYVSGWGR	VTSIQDWVQK	0.762553	0.708275	0.198009	0.857661	0.880569	Y	Y
nThermo-MS1	TTR	AADDTWEPFASGK	GSPAINVAVHVFR	0.817278	0.53178	0.901642	0.960262	0.670872	Y	Y
nThermo-MS1	ITIH1	AAISGENAGLVR	EVAFDLEIPK	0.451259	0.227708	0.41181	0.433743	0.32222	Y	Y
nThermo-MS1	ITIH1	AAISGENAGLVR	GHMLENHVER	0.235732	-0.0733201	0.0745788	0.407002	0.139791	Y	Y
nThermo-MS1	ITIH1	EVAFDLEIPK	GHMLENHVER	0.565848	0.0372478	0.692734	0.791115	0.535542	Y	Y
nThermo-MS1	SERPINA3	ADLSGITGAR	EIGELYLPK	0.992319	0.953488	0.972653	0.981784	0.986301	Y	Y
nThermo-MS1	SERPINA3	ADLSGITGAR	EQLSLLDR	0.918647	0.68692	0.82306	0.657826	0.879144	Y	Y
nThermo-MS1	SERPINA3	ADLSGITGAR	ITLLSALVETR	0.946875	0.600602	0.774477	0.817223	0.913856	Y	Y
nThermo-MS1	SERPINA3	ADLSGITGAR	WEMPFDPQDTHQSR	0.818509	0.160924	0.885547	0.315785	0.741939	Y	Y
nThermo-MS1	SERPINA3	EIGELYLPK	EQLSLLDR	0.933303	0.731645	0.863797	0.757965	0.875527	Y	Y
nThermo-MS1	SERPINA3	EIGELYLPK	ITLLSALVETR	0.962708	0.637702	0.841734	0.867651	0.933453	Y	Y
nThermo-MS1	SERPINA3	EIGELYLPK	WEMPFDPQDTHQSR	0.829959	0.146457	0.919165	0.401562	0.729644	Y	Y
nThermo-MS1	SERPINA3	EQLSLLDR	ITLLSALVETR	0.947148	0.716203	0.581174	0.876979	0.882737	Y	Y
nThermo-MS1	SERPINA3	EQLSLLDR	WEMPFDPQDTHQSR	0.928551	0.227499	0.796185	0.786047	0.857189	Y	Y
nThermo-MS1	SERPINA3	ITLLSALVETR	WEMPFDPQDTHQSR	0.859581	0.140282	0.69876	0.72917	0.655501	Y	Y
nThermo-MS1	GSN	AGALNSNDAFVLK	HVVPNEVVVQR	0.730218	-0.075214	0.894757	0.374131	0.923014	Y	Y
nThermo-MS1	APOA1	AHVDALR	ATEHLSTLSEK	0.974476	0.902315	0.918064	0.94128	0.983113	Y	Y
nThermo-MS1	APOA1	AHVDALR	LLDNWDSVTSTFSK	-0.0322003	-0.0862647	0.352406	-0.145415	-0.286809	Y	N
nThermo-MS1	APOA1	AHVDALR	VSFLSALEEYTK	0.948992	0.878919	0.811883	0.897395	0.943133	Y	Y
nThermo-MS1	APOA1	ATEHLSTLSEK	LLDNWDSVTSTFSK	-0.0327551	-0.055033	0.788523	-0.20861	-0.270504	Y	N
nThermo-MS1	APOA1	ATEHLSTLSEK	VSFLSALEEYTK	0.956267	0.881021	0.914455	0.954576	0.916827	Y	Y
nThermo-MS1	APOA1	LLDNWDSVTSTFSK	VSFLSALEEYTK	-0.0290475	0.019207	0.840792	-0.332861	-0.254914	N	Y
nThermo-MS1	A2M	AIGYLNTGYQR	FEVQVTVPK	0.962452	0.931697	0.903723	0.951755	0.971331	Y	Y
nThermo-MS1	C6	ALNHLPLEYNSALYSR	ALQEYAAK	0.334891	-0.0694336	-0.130023	-0.0675041	0.528718	Y	Y
nThermo-MS1	SERPINC1	ANRPFLVFIR	LQPLDFK	0.330136	-0.0768854	0.330548	0.0983414	0.261615	Y	Y
nThermo-MS1	CLU	ASSIIDELFQDR	ELDESLQVAER	0.0851629	-0.0431564	-0.19753	0.418581	0.265065	N	N
nThermo-MS1	CLU	ASSIIDELFQDR	VTTVASHTSDSDVPSGVTEVVVK	0.110547	0.121586	-0.176389	0.504033	0.170639	N	Y
nThermo-MS1	CLU	ELDESLQVAER	VTTVASHTSDSDVPSGVTEVVVK	0.687823	0.380665	0.868565	0.87325	0.687335	N	Y
nThermo-MS1	SERPINA1	AVLTIDEK	LSITGTYDLK	0.917668	0.883332	0.768619	0.879797	0.882176	Y	Y
nThermo-MS1	AFM	DADPDTFFAK	HFQNLGK	0.0125621	-0.035644	-0.277588	0.140968	-0.0618142	N	N
nThermo-MS1	APOC3	DALSSVQESQVAQQAR	GWVTDGFSSLK	0.911503	0.683152	0.985415	0.984269	0.962176	N	N
nThermo-MS1	IGHA1	DASGVTFTWTPSSGK	TPLTATLSK	0.958369	0.746346	0.983278	0.983085	0.994372	N	N
nThermo-MS1	LRG1	DLLLPQPDLR	GQTLLAVAK	0.98779	0.893722	0.936802	0.947558	0.993288	Y	Y
nThermo-MS1	LRG1	DLLLPQPDLR	VAAGAFQGLR	0.960413	0.823759	0.79552	0.870364	0.980203	Y	Y
nThermo-MS1	LRG1	GQTLLAVAK	VAAGAFQGLR	0.943341	0.821732	0.758355	0.784472	0.970027	Y	Y
nThermo-MS1	AGT	DPTFIPAPIQAK	SLDFTELDVAAEK	0.923448	0.969276	0.302987	0.744377	0.936232	N	N
nThermo-MS1	IGKC	DSTYSLSSTLTLSK	TVAAPSVFIFPPSDEQLK	0.615852	0.551856	0.428107	0.319504	0.859442	N	N
nThermo-MS1	KLKB1	DSVTGTLPK	IAYGTQGSSGYSLR	0.557739	0.151684	0.491772	0.245551	0.691415	Y	Y
nThermo-MS1	PLG	EAQLPVIENK	LSSPAVITDK	0.9397	0.849422	0.9494	0.870542	0.986036	N	N
nThermo-MS1	HBB	EFTPPVQAAYQK	VNVDEVGGEALGR	0.81173	0.841167	0.910915	0.908692	0.775908	Y	Y
nThermo-MS1	F2	ELLESYIDGR	VTGWGNLK	0.436953	0.561876	0.324614	0.34209	0.383661	N	N
nThermo-MS1	APOB	EQHLFLPFSYK	SVSLPSLDPASAK	0.901507	0.823551	0.297159	0.85239	0.91108	Y	Y
nThermo-MS1	APOB	EQHLFLPFSYK	TGISPLALIK	0.942393	0.8482	0.866731	0.918778	0.951429	Y	Y
nThermo-MS1	APOB	SVSLPSLDPASAK	TGISPLALIK	0.904589	0.76041	0.527841	0.901667	0.943021	Y	Y
nThermo-MS1	F12	EQPPSLTR	VVGGLVALR	0.843669	0.777577	0.921924	0.896367	0.818692	N	N
nThermo-MS1	SAA1	FFGHGAEDSLADQAANEWGR	RGPGGVWAAEAISDAR	0.034194	-0.134548	0.670802	0.299146	-0.0905037	Y	N
nThermo-MS1	C1QC	FNAVLTNPQGDYDTSTGK	FQSVFTVTR	0.825363	0.462969	0.712325	0.675806	0.828436	Y	Y
nThermo-MS1	C1QC	FNAVLTNPQGDYDTSTGK	QTHQPPAPNSLIR	0.373385	-0.0278086	0.111989	0.169141	0.631321	Y	N
nThermo-MS1	C1QC	FQSVFTVTR	QTHQPPAPNSLIR	0.349483	-0.076923	-0.0418359	0.164559	0.68714	Y	N
nThermo-MS1	IGHG1	FNWYVDGVEVHNAK	GPSVFPLAPSSK	0.824479	0.790558	0.700507	0.767313	0.909901	N	Y
nThermo-MS1	PROS1	FSAEFDFR	SFQTGLFTAAR	0.1787	-0.0118366	0.136877	0.233876	-0.0511025	N	Y
nThermo-MS1	PROS1	FSAEFDFR	VYFAGFPR	0.303426	0.60819	0.307688	0.172533	0.383028	N	Y
nThermo-MS1	PROS1	SFQTGLFTAAR	VYFAGFPR	0.677906	0.320818	0.363185	0.936553	0.315182	Y	Y
nThermo-MS1	ITIH2	FYNQVSTPLLR	IQPSGGTNINEALLR	0.928698	0.867741	0.971912	0.925447	0.883485	Y	Y
nThermo-MS1	ITIH2	FYNQVSTPLLR	IYLQPGR	0.672331	0.266064	0.591725	0.960368	0.760715	Y	Y
nThermo-MS1	ITIH2	IQPSGGTNINEALLR	IYLQPGR	0.725186	0.38744	0.608308	0.951059	0.812948	Y	Y
nThermo-MS1	C1S	GFQVVVTLR	LLEVPEGR	-0.0232454	0.0525577	-0.192799	0.113318	0.0168486	N	Y
nThermo-MS1	PPBP	GKEESLDSDLYAELR	NIQSLEVIGK	0.302283	-0.153415	0.639961	-0.0662079	0.0468203	N	Y
nThermo-MS1	IGHV6-1	GLEWLGR	ITINPDTSK	0.394	0.230389	0.288391	0.306226	0.147615	Y	N
nThermo-MS1	IGHV3-7	GLEWVANIK	YYVDSVK	0.61732	0.60314	0.861532	0.845166	0.379747	N	N
nThermo-MS1	IGHG2	GLPAPIEK	VVSVLTVVHQDWLNGK	0.5029	0.323704	0.909319	0.526165	0.833449	Y	Y
nThermo-MS1	SERPINA7	GWVDLFVPK	NALALFVLPK	0.219544	0.167681	-0.172877	0.0974887	0.399475	N	N
nThermo-MS1	SERPINA6	HLVALSPK	ITQDAQLK	0.552309	0.395328	0.602456	0.349333	0.26519	Y	Y
nThermo-MS1	JCHAIN	IIVPLNNR	SSEDPNEDIVER	0.783475	0.876673	0.857165	0.940173	0.807857	N	N
nThermo-MS1	CPN1	IVQLIQDTR	SIPQVSPVR	0.225192	0.302663	0.191987	-0.10183	0.11636	Y	N
nThermo-MS1	FN1	IYLYTLNDNAR	WLPSSSPVTGYR	0.898894	0.898847	0.851884	0.956785	0.96813	N	Y
nThermo-MS1	APOA4	LAPLAEDVR	LTPYADEFK	0.92139	0.718267	0.900632	0.855307	0.963241	Y	Y
nThermo-MS1	APOE	LAVYQAGAR	LGPLVEQGR	0.562359	-0.0442746	0.174484	0.967571	0.336062	Y	Y
nThermo-MS1	APOE	LAVYQAGAR	WELALGR	0.498032	-0.0762838	0.128038	0.844771	0.236046	Y	Y
nThermo-MS1	APOE	LGPLVEQGR	WELALGR	0.869808	0.577264	0.68782	0.85131	0.88881	Y	Y
nThermo-MS1	SERPINF2	LGNQEPGGQTALK	WFLLEQPEIQVAHFPFK	0.0538676	0.0393532	0.0956355	-0.0330924	0.0284231	N	N
nThermo-MS1	ITIH4	LGVYELLLK	NVVFVIDK	0.8625	0.562267	0.823033	0.806449	0.755437	Y	Y
nThermo-MS1	SERPING1	LLDSLPSDTR	TLYSSSPR	0.57414	0.0344812	-0.0322459	0.417638	0.464259	Y	Y
nThermo-MS1	C9	LSPIYNLVPVK	VVEESELAR	0.9508	0.631883	0.774388	0.919729	0.903451	Y	Y
nThermo-MS1	SERPIND1	NFGYTLR	NYNLVESLK	0.738931	0.281404	0.90609	0.78472	0.943526	N	N
nThermo-MS1	APOD	NILTSNNIDVK	VLNQELR	0.815339	0.096771	0.929258	0.763023	0.845719	Y	Y
nThermo-MS1	PGLYRP2	PSLSHLLSQYYGAGVAR	TFTLLDPK	0.845255	0.696105	0.87344	0.654534	0.939126	Y	Y
nThermo-MS1	KNG1	QVVAGLNFR	TVGSDTFYSFK	0.88933	0.865295	0.880171	0.924939	0.917157	N	N
nThermo-MS1	KNG1	QVVAGLNFR	YFIDFVAR	0.834532	0.744856	0.912098	0.832845	0.87668	N	N
nThermo-MS1	KNG1	TVGSDTFYSFK	YFIDFVAR	0.82922	0.766303	0.811935	0.904809	0.828067	N	N
nThermo-MS1	ORM1	SDVVYTDWK	YVGGQEHFAHLLILR	0.607686		#NUM!	#NUM!	0.73438	Y	N
nThermo-MS1	CFB	STGSWSTLK	YGLVTYATYPK	0.795189	0.299308	-0.149646	0.887519	0.818406	Y	Y
nThermo-MS1	C8B	SVFLHAR	YEFILK	0.00217573	0.201401	0.132188	0.026094	0.0102338	N	N
nThermo-MS1	C3	VEGTAFVIFGIQDGEQR	VHQYFNVELIQPGAVK	-0.0136542	-0.199993	-0.199998	-0.123975	-0.0488397	N	Y
nThermo-MS1	C3	VEGTAFVIFGIQDGEQR	VLLDGVQNPR	0.00117111	0.124525	-0.148271	-0.0793902	0.108893	N	N
nThermo-MS1	C3	VHQYFNVELIQPGAVK	VLLDGVQNPR	0.399953	-0.0744641	-0.208598	0.554796	0.547407	Y	N
nThermo-MS1	FGG	VELEDWNGR	YEASILTHDSSIR	0.720527	0.108155	0.807595	0.674763	0.551029	Y	Y
nThermo-MS1	C5	VFQFLEK	YVLSPYK	0.666445	0.115394	0.555841	0.0758492	0.742608	Y	Y
nThermo-MS1	HP	VGYVSGWGR	VTSIQDWVQK	0.886444	0.77269	0.685741	0.941635	0.972512	Y	Y

## Sheet: Precurs used for quantificaiton
Precursor used for quantification in each platforms
Stripped.Sequence	hZSWATH	hZsSWATH	uZSWATH	nThermo-MS2	nThermo-MS1
AADDTWEPFASGK	AADDTWEPFASGK_2	AADDTWEPFASGK_2	AADDTWEPFASGK_2	AADDTWEPFASGK_2	AADDTWEPFASGK_2
AAISGENAGLVR	AAISGENAGLVR_2	AAISGENAGLVR_2	AAISGENAGLVR_2	AAISGENAGLVR_2	AAISGENAGLVR_2
ADLSGITGAR	ADLSGITGAR_2	ADLSGITGAR_2	ADLSGITGAR_2	ADLSGITGAR_2	ADLSGITGAR_2
AGALNSNDAFVLK	AGALNSNDAFVLK_2	AGALNSNDAFVLK_2	AGALNSNDAFVLK_2	AGALNSNDAFVLK_2	AGALNSNDAFVLK_2
AGEVQEPELR	AGEVQEPELR_2	AGEVQEPELR_2	AGEVQEPELR_2	AGEVQEPELR_2	AGEVQEPELR_2
AHVDALR	AHVDALR_1	AHVDALR_1	AHVDALR_1	AHVDALR_2	AHVDALR_2
AIGYLNTGYQR	AIGYLNTGYQR_2	AIGYLNTGYQR_2	AIGYLNTGYQR_2	AIGYLNTGYQR_2	AIGYLNTGYQR_2
ALDFAVGEYNK	ALDFAVGEYNK_2	ALDFAVGEYNK_2	ALDFAVGEYNK_2	ALDFAVGEYNK_2	ALDFAVGEYNK_2
ALLAFQESK	ALLAFQESK_2	ALLAFQESK_2	ALLAFQESK_2	ALLAFQESK_2	ALLAFQESK_2
ALNHLPLEYNSALYSR	ALNHLPLEYNSALYSR_3	ALNHLPLEYNSALYSR_3	ALNHLPLEYNSALYSR_3	ALNHLPLEYNSALYSR_2	ALNHLPLEYNSALYSR_3
ALQEYAAK	ALQEYAAK_2	ALQEYAAK_2	ALQEYAAK_2	ALQEYAAK_2	ALQEYAAK_2
ANRPFLVFIR	ANRPFLVFIR_3	ANRPFLVFIR_3	ANRPFLVFIR_3	ANRPFLVFIR_3	ANRPFLVFIR_3
ASSIIDELFQDR	ASSIIDELFQDR_2	ASSIIDELFQDR_2	ASSIIDELFQDR_2	ASSIIDELFQDR_2	ASSIIDELFQDR_2
ASSLESGVPSR	ASSLESGVPSR_2	ASSLESGVPSR_2	ASSLESGVPSR_2	ASSLESGVPSR_2	ASSLESGVPSR_2
ATEHLSTLSEK	ATEHLSTLSEK_3	ATEHLSTLSEK_3	ATEHLSTLSEK_2	ATEHLSTLSEK_2	ATEHLSTLSEK_3
ATVVYQGER	ATVVYQGER_2	ATVVYQGER_2	ATVVYQGER_2	ATVVYQGER_2	ATVVYQGER_2
ATWSGAVLAGR	ATWSGAVLAGR_2	ATWSGAVLAGR_2	ATWSGAVLAGR_2	ATWSGAVLAGR_2	ATWSGAVLAGR_2
AVISPGFDVFAK	AVISPGFDVFAK_2	AVISPGFDVFAK_2	AVISPGFDVFAK_2	AVISPGFDVFAK_2	AVISPGFDVFAK_2
AVLTIDEK	AVLTIDEK_2	AVLTIDEK_2	AVLTIDEK_2	AVLTIDEK_2	AVLTIDEK_2
DADPDTFFAK	DADPDTFFAK_2	DADPDTFFAK_2	DADPDTFFAK_2	DADPDTFFAK_2	DADPDTFFAK_2
DALSSVQESQVAQQAR	DALSSVQESQVAQQAR_2	DALSSVQESQVAQQAR_2	DALSSVQESQVAQQAR_3	DALSSVQESQVAQQAR_2	DALSSVQESQVAQQAR_2
DASGATFTWTPSSGK	DASGATFTWTPSSGK_2	DASGATFTWTPSSGK_2	DASGATFTWTPSSGK_2	DASGATFTWTPSSGK_2	DASGATFTWTPSSGK_2
DASGVTFTWTPSSGK	DASGVTFTWTPSSGK_2	DASGVTFTWTPSSGK_2	DASGVTFTWTPSSGK_2	DASGVTFTWTPSSGK_2	DASGVTFTWTPSSGK_2
DFALQNPSAVPR	DFALQNPSAVPR_2	DFALQNPSAVPR_2	DFALQNPSAVPR_2	DFALQNPSAVPR_2	DFALQNPSAVPR_2
DGAGDVAFVK	DGAGDVAFVK_2	DGAGDVAFVK_2	DGAGDVAFVK_2	DGAGDVAFVK_2	DGAGDVAFVK_2
DLLLPQPDLR	DLLLPQPDLR_2	DLLLPQPDLR_2	DLLLPQPDLR_2	DLLLPQPDLR_2	DLLLPQPDLR_2
DPTFIPAPIQAK	DPTFIPAPIQAK_2	DPTFIPAPIQAK_2	DPTFIPAPIQAK_2	DPTFIPAPIQAK_2	DPTFIPAPIQAK_2
DSTYSLSSTLTLSK	DSTYSLSSTLTLSK_2	DSTYSLSSTLTLSK_2	DSTYSLSSTLTLSK_2	DSTYSLSSTLTLSK_2	DSTYSLSSTLTLSK_2
DSVTGTLPK	DSVTGTLPK_2	DSVTGTLPK_2	DSVTGTLPK_2	DSVTGTLPK_2	DSVTGTLPK_2
DYIFGNYIER	DYIFGNYIER_2	DYIFGNYIER_2	DYIFGNYIER_2	DYIFGNYIER_2	DYIFGNYIER_2
EAQLPVIENK	EAQLPVIENK_2	EAQLPVIENK_2	EAQLPVIENK_2	EAQLPVIENK_2	EAQLPVIENK_2
EFGNTLEDK	EFGNTLEDK_2	EFGNTLEDK_2	EFGNTLEDK_2	EFGNTLEDK_2	EFGNTLEDK_2
EFTPPVQAAYQK	EFTPPVQAAYQK_2	EFTPPVQAAYQK_2	EFTPPVQAAYQK_2	EFTPPVQAAYQK_2	EFTPPVQAAYQK_2
EIGELYLPK	EIGELYLPK_2	EIGELYLPK_2	EIGELYLPK_2	EIGELYLPK_2	EIGELYLPK_2
ELDESLQVAER	ELDESLQVAER_2	ELDESLQVAER_2	ELDESLQVAER_2	ELDESLQVAER_2	ELDESLQVAER_2
ELLESYIDGR	ELLESYIDGR_2	ELLESYIDGR_2	ELLESYIDGR_2	ELLESYIDGR_2	ELLESYIDGR_2
EQHLFLPFSYK	EQHLFLPFSYK_3	EQHLFLPFSYK_3	EQHLFLPFSYK_3	EQHLFLPFSYK_3	EQHLFLPFSYK_3
EQLSLLDR	EQLSLLDR_2	EQLSLLDR_2	EQLSLLDR_2	EQLSLLDR_2	EQLSLLDR_2
EQPPSLTR	EQPPSLTR_2	EQPPSLTR_2	EQPPSLTR_2	EQPPSLTR_2	EQPPSLTR_2
ETLLQDFR	ETLLQDFR_2	ETLLQDFR_2	ETLLQDFR_2	ETLLQDFR_2	ETLLQDFR_2
EVAFDLEIPK	EVAFDLEIPK_2	EVAFDLEIPK_2	EVAFDLEIPK_2	EVAFDLEIPK_2	EVAFDLEIPK_2
FEVQVTVPK	FEVQVTVPK_2	FEVQVTVPK_2	FEVQVTVPK_2	FEVQVTVPK_2	FEVQVTVPK_2
FFGHGAEDSLADQAANEWGR	FFGHGAEDSLADQAANEWGR_3	FFGHGAEDSLADQAANEWGR_3	FFGHGAEDSLADQAANEWGR_3	FFGHGAEDSLADQAANEWGR_2	FFGHGAEDSLADQAANEWGR_3
FNAVLTNPQGDYDTSTGK	FNAVLTNPQGDYDTSTGK_3	FNAVLTNPQGDYDTSTGK_3	FNAVLTNPQGDYDTSTGK_3	FNAVLTNPQGDYDTSTGK_2	FNAVLTNPQGDYDTSTGK_2
FNWYVDGVEVHNAK	FNWYVDGVEVHNAK_3	FNWYVDGVEVHNAK_3	FNWYVDGVEVHNAK_2	FNWYVDGVEVHNAK_2	FNWYVDGVEVHNAK_3
FQSVFTVTR	FQSVFTVTR_2	FQSVFTVTR_2	FQSVFTVTR_2	FQSVFTVTR_2	FQSVFTVTR_2
FSAEFDFR	FSAEFDFR_2	FSAEFDFR_2	FSAEFDFR_2	FSAEFDFR_2	FSAEFDFR_2
FSGSILGNK	FSGSILGNK_2	FSGSILGNK_2	FSGSILGNK_2	FSGSILGNK_2	FSGSILGNK_2
FSVVYAK	FSVVYAK_2	FSVVYAK_2	FSVVYAK_2	FSVVYAK_2	FSVVYAK_2
FYNQVSTPLLR	FYNQVSTPLLR_2	FYNQVSTPLLR_2	FYNQVSTPLLR_2	FYNQVSTPLLR_2	FYNQVSTPLLR_2
FYTFLK	FYTFLK_2	FYTFLK_2	FYTFLK_2	FYTFLK_2	FYTFLK_2
GAYPLSIEPIGVR	GAYPLSIEPIGVR_2	GAYPLSIEPIGVR_2	GAYPLSIEPIGVR_2	GAYPLSIEPIGVR_2	GAYPLSIEPIGVR_2
GFQVVVTLR	GFQVVVTLR_2	GFQVVVTLR_2	GFQVVVTLR_2	GFQVVVTLR_2	GFQVVVTLR_2
GGEGTGYFVDFSVR	GGEGTGYFVDFSVR_2	GGEGTGYFVDFSVR_2	GGEGTGYFVDFSVR_2	GGEGTGYFVDFSVR_2	GGEGTGYFVDFSVR_2
GGYTLVSGYPK	GGYTLVSGYPK_2	GGYTLVSGYPK_2	GGYTLVSGYPK_2	GGYTLVSGYPK_2	GGYTLVSGYPK_2
GHMLENHVER	GHMLENHVER_3	GHMLENHVER_3	GHMLENHVER_3	GHMLENHVER_3	GHMLENHVER_3
GKEESLDSDLYAELR	GKEESLDSDLYAELR_3	GKEESLDSDLYAELR_3	GKEESLDSDLYAELR_3	GKEESLDSDLYAELR_2	GKEESLDSDLYAELR_2
GLEWLGR	GLEWLGR_2	GLEWLGR_2	GLEWLGR_2	GLEWLGR_2	GLEWLGR_2
GLEWVANIK	GLEWVANIK_2	GLEWVANIK_2	GLEWVANIK_2	GLEWVANIK_2	GLEWVANIK_2
GLEWVGFIR	GLEWVGFIR_2	GLEWVGFIR_2	GLEWVGFIR_2	GLEWVGFIR_2	GLEWVGFIR_2
GLPAPIEK	GLPAPIEK_2	GLPAPIEK_2	GLPAPIEK_1	GLPAPIEK_2	GLPAPIEK_2
GLPNVVTSAISLPNIR	GLPNVVTSAISLPNIR_2	GLPNVVTSAISLPNIR_2	GLPNVVTSAISLPNIR_3	GLPNVVTSAISLPNIR_2	GLPNVVTSAISLPNIR_2
GLPSSIEK	GLPSSIEK_2	GLPSSIEK_2	GLPSSIEK_2	GLPSSIEK_2	GLPSSIEK_2
GPSVFPLAPSSK	GPSVFPLAPSSK_2	GPSVFPLAPSSK_2	GPSVFPLAPSSK_2	GPSVFPLAPSSK_2	GPSVFPLAPSSK_2
GQTLLAVAK	GQTLLAVAK_2	GQTLLAVAK_2	GQTLLAVAK_2	GQTLLAVAK_2	GQTLLAVAK_2
GQVVPALNEK	GQVVPALNEK_2	GQVVPALNEK_2	GQVVPALNEK_2	GQVVPALNEK_2	GQVVPALNEK_2
GSESGIFTNTK	GSESGIFTNTK_2	GSESGIFTNTK_2	GSESGIFTNTK_2	GSESGIFTNTK_2	GSESGIFTNTK_2
GSPAINVAVHVFR	GSPAINVAVHVFR_3	GSPAINVAVHVFR_3	GSPAINVAVHVFR_3	GSPAINVAVHVFR_2	GSPAINVAVHVFR_2
GWVDLFVPK	GWVDLFVPK_2	GWVDLFVPK_2	GWVDLFVPK_2	GWVDLFVPK_2	GWVDLFVPK_2
GWVTDGFSSLK	GWVTDGFSSLK_2	GWVTDGFSSLK_2	GWVTDGFSSLK_2	GWVTDGFSSLK_2	GWVTDGFSSLK_2
HFQNLGK	HFQNLGK_2	HFQNLGK_2	HFQNLGK_2	HFQNLGK_2	HFQNLGK_2
HLVALSPK	HLVALSPK_2	HLVALSPK_2	HLVALSPK_2	HLVALSPK_2	HLVALSPK_2
HVVPNEVVVQR	HVVPNEVVVQR_2	HVVPNEVVVQR_2	HVVPNEVVVQR_3	HVVPNEVVVQR_2	HVVPNEVVVQR_2
IAYGTQGSSGYSLR	IAYGTQGSSGYSLR_2	IAYGTQGSSGYSLR_2	IAYGTQGSSGYSLR_2	IAYGTQGSSGYSLR_2	IAYGTQGSSGYSLR_2
ICLDLQAPLYK	ICLDLQAPLYK_2	ICLDLQAPLYK_2	ICLDLQAPLYK_2	ICLDLQAPLYK_2	ICLDLQAPLYK_2
IIVPLNNR	IIVPLNNR_2	IIVPLNNR_2	IIVPLNNR_2	IIVPLNNR_2	IIVPLNNR_2
ILGPLSYSK	ILGPLSYSK_2	ILGPLSYSK_2	ILGPLSYSK_2	ILGPLSYSK_2	ILGPLSYSK_2
IQHPFTVEEFVLPK	IQHPFTVEEFVLPK_3	IQHPFTVEEFVLPK_3	IQHPFTVEEFVLPK_3	IQHPFTVEEFVLPK_2	IQHPFTVEEFVLPK_3
IQNILTEEPK	IQNILTEEPK_2	IQNILTEEPK_2	IQNILTEEPK_2	IQNILTEEPK_2	IQNILTEEPK_2
IQPSGGTNINEALLR	IQPSGGTNINEALLR_2	IQPSGGTNINEALLR_2	IQPSGGTNINEALLR_2	IQPSGGTNINEALLR_2	IQPSGGTNINEALLR_2
ITINPDTSK	ITINPDTSK_2	ITINPDTSK_2	ITINPDTSK_2	ITINPDTSK_2	ITINPDTSK_2
ITLLSALVETR	ITLLSALVETR_2	ITLLSALVETR_2	ITLLSALVETR_2	ITLLSALVETR_2	ITLLSALVETR_2
ITLPDFTGDLR	ITLPDFTGDLR_2	ITLPDFTGDLR_2	ITLPDFTGDLR_2	ITLPDFTGDLR_2	ITLPDFTGDLR_2
ITQDAQLK	ITQDAQLK_2	ITQDAQLK_2	ITQDAQLK_2	ITQDAQLK_2	ITQDAQLK_2
IVIEYVDR	IVIEYVDR_2	IVIEYVDR_2	IVIEYVDR_2	IVIEYVDR_2	IVIEYVDR_2
IVLGQEQDSYGGK	IVLGQEQDSYGGK_2	IVLGQEQDSYGGK_2	IVLGQEQDSYGGK_2	IVLGQEQDSYGGK_2	IVLGQEQDSYGGK_2
IVQLIQDTR	IVQLIQDTR_2	IVQLIQDTR_2	IVQLIQDTR_2	IVQLIQDTR_2	IVQLIQDTR_2
IWLDNVR	IWLDNVR_2	IWLDNVR_2	IWLDNVR_2	IWLDNVR_2	IWLDNVR_2
IYLQPGR	IYLQPGR_2	IYLQPGR_2	IYLQPGR_2	IYLQPGR_2	IYLQPGR_2
IYLYTLNDNAR	IYLYTLNDNAR_2	IYLYTLNDNAR_2	IYLYTLNDNAR_2	IYLYTLNDNAR_2	IYLYTLNDNAR_2
LAPLAEDVR	LAPLAEDVR_2	LAPLAEDVR_2	LAPLAEDVR_2	LAPLAEDVR_2	LAPLAEDVR_2
LAVYQAGAR	LAVYQAGAR_2	LAVYQAGAR_2	LAVYQAGAR_2	LAVYQAGAR_2	LAVYQAGAR_2
LGFTDLFSK	LGFTDLFSK_2	LGFTDLFSK_2	LGFTDLFSK_2	LGFTDLFSK_2	LGFTDLFSK_2
LGNQEPGGQTALK	LGNQEPGGQTALK_2	LGNQEPGGQTALK_2	LGNQEPGGQTALK_2	LGNQEPGGQTALK_2	LGNQEPGGQTALK_2
LGPLVEQGR	LGPLVEQGR_2	LGPLVEQGR_2	LGPLVEQGR_2	LGPLVEQGR_2	LGPLVEQGR_2
LGVYELLLK	LGVYELLLK_2	LGVYELLLK_2	LGVYELLLK_2	LGVYELLLK_2	LGVYELLLK_2
LLDNWDSVTSTFSK	LLDNWDSVTSTFSK_2	LLDNWDSVTSTFSK_2	LLDNWDSVTSTFSK_2	LLDNWDSVTSTFSK_3	LLDNWDSVTSTFSK_2
LLDSLPSDTR	LLDSLPSDTR_2	LLDSLPSDTR_2	LLDSLPSDTR_2	LLDSLPSDTR_2	LLDSLPSDTR_2
LLEVPEGR	LLEVPEGR_2	LLEVPEGR_2	LLEVPEGR_2	LLEVPEGR_2	LLEVPEGR_2
LLGEVDHYQLALGK	LLGEVDHYQLALGK_3	LLGEVDHYQLALGK_3	LLGEVDHYQLALGK_3	LLGEVDHYQLALGK_3	LLGEVDHYQLALGK_3
LLIYDASSR	LLIYDASSR_2	LLIYDASSR_2	LLIYDASSR_2	LLIYDASSR_2	LLIYDASSR_2
LLIYDNNK	LLIYDNNK_2	LLIYDNNK_2	LLIYDNNK_2	LLIYDNNK_2	LLIYDNNK_2
LLIYGASSR	LLIYGASSR_2	LLIYGASSR_2	LLIYGASSR_2	LLIYGASSR_2	LLIYGASSR_2
LLIYWASTR	LLIYWASTR_2	LLIYWASTR_2	LLIYWASTR_2	LLIYWASTR_2	LLIYWASTR_2
LPTDSELAPR	LPTDSELAPR_2	LPTDSELAPR_2	LPTDSELAPR_2	LPTDSELAPR_2	LPTDSELAPR_2
LQPLDFK	LQPLDFK_2	LQPLDFK_2	LQPLDFK_2	LQPLDFK_2	LQPLDFK_2
LSITGTYDLK	LSITGTYDLK_2	LSITGTYDLK_2	LSITGTYDLK_2	LSITGTYDLK_2	LSITGTYDLK_2
LSPIYNLVPVK	LSPIYNLVPVK_2	LSPIYNLVPVK_2	LSPIYNLVPVK_2	LSPIYNLVPVK_2	LSPIYNLVPVK_2
LSSPAVITDK	LSSPAVITDK_2	LSSPAVITDK_2	LSSPAVITDK_2	LSSPAVITDK_2	LSSPAVITDK_2
LTLTPWVGLR	LTLTPWVGLR_2	LTLTPWVGLR_2	LTLTPWVGLR_2	LTLTPWVGLR_2	LTLTPWVGLR_2
LTPLYELVK	LTPLYELVK_2	LTPLYELVK_2	LTPLYELVK_2	LTPLYELVK_2	LTPLYELVK_2
LTPYADEFK	LTPYADEFK_2	LTPYADEFK_2	LTPYADEFK_2	LTPYADEFK_2	LTPYADEFK_2
LVVLPFPK	LVVLPFPK_2	LVVLPFPK_2	LVVLPFPK_2	LVVLPFPK_2	LVVLPFPK_2
NALALFVLPK	NALALFVLPK_2	NALALFVLPK_2	NALALFVLPK_2	NALALFVLPK_2	NALALFVLPK_2
NFGYTLR	NFGYTLR_2	NFGYTLR_2	NFGYTLR_2	NFGYTLR_2	NFGYTLR_2
NILTSNNIDVK	NILTSNNIDVK_2	NILTSNNIDVK_2	NILTSNNIDVK_2	NILTSNNIDVK_2	NILTSNNIDVK_2
NIQSLEVIGK	NIQSLEVIGK_2	NIQSLEVIGK_2	NIQSLEVIGK_2	NIQSLEVIGK_2	NIQSLEVIGK_2
NVPLPVIAELPPK	NVPLPVIAELPPK_2	NVPLPVIAELPPK_2	NVPLPVIAELPPK_2	NVPLPVIAELPPK_2	NVPLPVIAELPPK_2
NVVFVIDK	NVVFVIDK_2	NVVFVIDK_2	NVVFVIDK_2	NVVFVIDK_2	NVVFVIDK_2
NYNLVESLK	NYNLVESLK_2	NYNLVESLK_2	NYNLVESLK_2	NYNLVESLK_2	NYNLVESLK_2
PSLSHLLSQYYGAGVAR	PSLSHLLSQYYGAGVAR_3	PSLSHLLSQYYGAGVAR_3	PSLSHLLSQYYGAGVAR_3	PSLSHLLSQYYGAGVAR_3	PSLSHLLSQYYGAGVAR_3
QTHQPPAPNSLIR	QTHQPPAPNSLIR_3	QTHQPPAPNSLIR_3	QTHQPPAPNSLIR_3	QTHQPPAPNSLIR_2	QTHQPPAPNSLIR_3
QVVAGLNFR	QVVAGLNFR_2	QVVAGLNFR_2	QVVAGLNFR_2	QVVAGLNFR_2	QVVAGLNFR_2
RGPGGAWAAEVISNAR	RGPGGAWAAEVISNAR_3	RGPGGAWAAEVISNAR_3	RGPGGAWAAEVISNAR_3	RGPGGAWAAEVISNAR_3	RGPGGAWAAEVISNAR_3
RGPGGVWAAEAISDAR	RGPGGVWAAEAISDAR_3	RGPGGVWAAEAISDAR_3	RGPGGVWAAEAISDAR_3	RGPGGVWAAEAISDAR_3	RGPGGVWAAEAISDAR_3
RQDNEILIFWSK	RQDNEILIFWSK_3	RQDNEILIFWSK_3	RQDNEILIFWSK_3	RQDNEILIFWSK_3	RQDNEILIFWSK_2
SALVLQYLR	SALVLQYLR_2	SALVLQYLR_2	SALVLQYLR_2	SALVLQYLR_2	SALVLQYLR_2
SDVMYTDWK	SDVMYTDWK_2	SDVMYTDWK_2	SDVMYTDWK_2	SDVMYTDWK_2	SDVMYTDWK_2
SDVVYTDWK	SDVVYTDWK_2	SDVVYTDWK_2	SDVVYTDWK_2	SDVVYTDWK_2	SDVVYTDWK_2
SFQTGLFTAAR	SFQTGLFTAAR_2	SFQTGLFTAAR_2	SFQTGLFTAAR_2	SFQTGLFTAAR_2	SFQTGLFTAAR_2
SIPQVSPVR	SIPQVSPVR_2	SIPQVSPVR_2	SIPQVSPVR_2	SIPQVSPVR_2	SIPQVSPVR_2
SLDFTELDVAAEK	SLDFTELDVAAEK_2	SLDFTELDVAAEK_2	SLDFTELDVAAEK_2	SLDFTELDVAAEK_2	SLDFTELDVAAEK_2
SLPVSDSVLSGFEQR	SLPVSDSVLSGFEQR_2	SLPVSDSVLSGFEQR_2	SLPVSDSVLSGFEQR_2	SLPVSDSVLSGFEQR_2	SLPVSDSVLSGFEQR_2
SPELQAEAK	SPELQAEAK_2	SPELQAEAK_2	SPELQAEAK_2	SPELQAEAK_2	SPELQAEAK_2
SSEDPNEDIVER	SSEDPNEDIVER_2	SSEDPNEDIVER_2	SSEDPNEDIVER_2	SSEDPNEDIVER_2	SSEDPNEDIVER_2
STDYGIFQINSR	STDYGIFQINSR_2	STDYGIFQINSR_2	STDYGIFQINSR_2	STDYGIFQINSR_2	STDYGIFQINSR_2
STGSWSTLK	STGSWSTLK_2	STGSWSTLK_2	STGSWSTLK_2	STGSWSTLK_2	STGSWSTLK_2
SVFLHAR	SVFLHAR_2	SVFLHAR_2	SVFLHAR_2	SVFLHAR_2	SVFLHAR_2
SVSLPSLDPASAK	SVSLPSLDPASAK_2	SVSLPSLDPASAK_2	SVSLPSLDPASAK_2	SVSLPSLDPASAK_2	SVSLPSLDPASAK_2
TFTLLDPK	TFTLLDPK_2	TFTLLDPK_2	TFTLLDPK_2	TFTLLDPK_2	TFTLLDPK_2
TGISPLALIK	TGISPLALIK_2	TGISPLALIK_2	TGISPLALIK_2	TGISPLALIK_2	TGISPLALIK_2
TGIVSGFGR	TGIVSGFGR_2	TGIVSGFGR_2	TGIVSGFGR_2	TGIVSGFGR_2	TGIVSGFGR_2
TGYYFDGISR	TGYYFDGISR_2	TGYYFDGISR_2	TGYYFDGISR_2	TGYYFDGISR_2	TGYYFDGISR_2
TINVPLR	TINVPLR_2	TINVPLR_2	TINVPLR_2	TINVPLR_2	TINVPLR_2
TLYSSSPR	TLYSSSPR_2	TLYSSSPR_2	TLYSSSPR_2	TLYSSSPR_2	TLYSSSPR_2
TPLTATLSK	TPLTATLSK_2	TPLTATLSK_2	TPLTATLSK_2	TPLTATLSK_2	TPLTATLSK_2
TVAAPSVFIFPPSDEQLK	TVAAPSVFIFPPSDEQLK_3	TVAAPSVFIFPPSDEQLK_3	TVAAPSVFIFPPSDEQLK_3	TVAAPSVFIFPPSDEQLK_2	TVAAPSVFIFPPSDEQLK_2
TVGSDTFYSFK	TVGSDTFYSFK_2	TVGSDTFYSFK_2	TVGSDTFYSFK_2	TVGSDTFYSFK_2	TVGSDTFYSFK_2
TVQAVLTVPK	TVQAVLTVPK_2	TVQAVLTVPK_2	TVQAVLTVPK_2	TVQAVLTVPK_2	TVQAVLTVPK_2
TWYPEVPK	TWYPEVPK_2	TWYPEVPK_2	TWYPEVPK_2	TWYPEVPK_2	TWYPEVPK_2
VAAGAFQGLR	VAAGAFQGLR_2	VAAGAFQGLR_2	VAAGAFQGLR_2	VAAGAFQGLR_2	VAAGAFQGLR_2
VAQELEEK	VAQELEEK_2	VAQELEEK_2	VAQELEEK_2	VAQELEEK_2	VAQELEEK_2
VEGTAFVIFGIQDGEQR	VEGTAFVIFGIQDGEQR_3	VEGTAFVIFGIQDGEQR_3	VEGTAFVIFGIQDGEQR_3	VEGTAFVIFGIQDGEQR_2	VEGTAFVIFGIQDGEQR_2
VELEDWNGR	VELEDWNGR_2	VELEDWNGR_2	VELEDWNGR_2	VELEDWNGR_2	VELEDWNGR_2
VFQFLEK	VFQFLEK_2	VFQFLEK_2	VFQFLEK_2	VFQFLEK_2	VFQFLEK_2
VGAHAGEYGAEALER	VGAHAGEYGAEALER_3	VGAHAGEYGAEALER_3	VGAHAGEYGAEALER_3	VGAHAGEYGAEALER_2	VGAHAGEYGAEALER_3
VGYVSGWGR	VGYVSGWGR_2	VGYVSGWGR_2	VGYVSGWGR_2	VGYVSGWGR_2	VGYVSGWGR_2
VHQYFNVELIQPGAVK	VHQYFNVELIQPGAVK_3	VHQYFNVELIQPGAVK_3	VHQYFNVELIQPGAVK_3	VHQYFNVELIQPGAVK_3	VHQYFNVELIQPGAVK_3
VLLDGVQNPR	VLLDGVQNPR_2	VLLDGVQNPR_2	VLLDGVQNPR_2	VLLDGVQNPR_2	VLLDGVQNPR_2
VLNQELR	VLNQELR_2	VLNQELR_2	VLNQELR_2	VLNQELR_2	VLNQELR_2
VNHVTLSQPK	VNHVTLSQPK_2	VNHVTLSQPK_2	VNHVTLSQPK_2	VNHVTLSQPK_3	VNHVTLSQPK_3
VNVDEVGGEALGR	VNVDEVGGEALGR_2	VNVDEVGGEALGR_2	VNVDEVGGEALGR_2	VNVDEVGGEALGR_2	VNVDEVGGEALGR_2
VSFLSALEEYTK	VSFLSALEEYTK_2	VSFLSALEEYTK_2	VSFLSALEEYTK_3	VSFLSALEEYTK_2	VSFLSALEEYTK_2
VTGWGNLK	VTGWGNLK_2	VTGWGNLK_2	VTGWGNLK_2	VTGWGNLK_2	VTGWGNLK_2
VTSIQDWVQK	VTSIQDWVQK_2	VTSIQDWVQK_2	VTSIQDWVQK_2	VTSIQDWVQK_2	VTSIQDWVQK_2
VTTVASHTSDSDVPSGVTEVVVK	VTTVASHTSDSDVPSGVTEVVVK_3	VTTVASHTSDSDVPSGVTEVVVK_3	VTTVASHTSDSDVPSGVTEVVVK_3	VTTVASHTSDSDVPSGVTEVVVK_3	VTTVASHTSDSDVPSGVTEVVVK_3
VTVLGQPK	VTVLGQPK_2	VTVLGQPK_2	VTVLGQPK_2	VTVLGQPK_2	VTVLGQPK_2
VVEESELAR	VVEESELAR_2	VVEESELAR_2	VVEESELAR_2	VVEESELAR_2	VVEESELAR_2
VVGGLVALR	VVGGLVALR_2	VVGGLVALR_2	VVGGLVALR_2	VVGGLVALR_2	VVGGLVALR_2
VVSVLTVVHQDWLNGK	VVSVLTVVHQDWLNGK_3	VVSVLTVVHQDWLNGK_3	VVSVLTVVHQDWLNGK_3	VVSVLTVVHQDWLNGK_3	VVSVLTVVHQDWLNGK_3
VYFAGFPR	VYFAGFPR_2	VYFAGFPR_2	VYFAGFPR_2	VYFAGFPR_2	VYFAGFPR_2
WELALGR	WELALGR_2	WELALGR_2	WELALGR_2	WELALGR_2	WELALGR_2
WEMPFDPQDTHQSR	WEMPFDPQDTHQSR_3	WEMPFDPQDTHQSR_3	WEMPFDPQDTHQSR_3	WEMPFDPQDTHQSR_3	WEMPFDPQDTHQSR_3
WFLLEQPEIQVAHFPFK	WFLLEQPEIQVAHFPFK_3	WFLLEQPEIQVAHFPFK_3	WFLLEQPEIQVAHFPFK_3	WFLLEQPEIQVAHFPFK_3	WFLLEQPEIQVAHFPFK_3
WIYHLTEGSTDLR	WIYHLTEGSTDLR_3	WIYHLTEGSTDLR_3	WIYHLTEGSTDLR_3	WIYHLTEGSTDLR_2	WIYHLTEGSTDLR_3
WLPSSSPVTGYR	WLPSSSPVTGYR_2	WLPSSSPVTGYR_2	WLPSSSPVTGYR_2	WLPSSSPVTGYR_2	WLPSSSPVTGYR_2
WYVDGVEVHNAK	WYVDGVEVHNAK_3	WYVDGVEVHNAK_3	WYVDGVEVHNAK_3	WYVDGVEVHNAK_2	WYVDGVEVHNAK_3
YEASILTHDSSIR	YEASILTHDSSIR_3	YEASILTHDSSIR_3	YEASILTHDSSIR_3	YEASILTHDSSIR_2	YEASILTHDSSIR_3
YEFILK	YEFILK_2	YEFILK_2	YEFILK_2	YEFILK_2	YEFILK_2
YFIDFVAR	YFIDFVAR_2	YFIDFVAR_2	YFIDFVAR_2	YFIDFVAR_2	YFIDFVAR_2
YGLVTYATYPK	YGLVTYATYPK_2	YGLVTYATYPK_2	YGLVTYATYPK_2	YGLVTYATYPK_2	YGLVTYATYPK_2
YQISVNK	YQISVNK_2	YQISVNK_2	YQISVNK_2	YQISVNK_2	YQISVNK_2
YSPSFQGQVTISADK	YSPSFQGQVTISADK_2	YSPSFQGQVTISADK_2	YSPSFQGQVTISADK_2	YSPSFQGQVTISADK_2	YSPSFQGQVTISADK_2
YVGGQEHFAHLLILR	YVGGQEHFAHLLILR_4	YVGGQEHFAHLLILR_3	YVGGQEHFAHLLILR_4	YVGGQEHFAHLLILR_2	YVGGQEHFAHLLILR_2
YVLSPYK	YVLSPYK_2	YVLSPYK_2	YVLSPYK_2	YVLSPYK_2	YVLSPYK_2
YWGVASFLQK	YWGVASFLQK_2	YWGVASFLQK_2	YWGVASFLQK_2	YWGVASFLQK_1	YWGVASFLQK_1
YYVDSVK	YYVDSVK_2	YYVDSVK_2	YYVDSVK_2	YYVDSVK_2	YYVDSVK_2

## Sheet: CV for studypools(MADmedian)
coefficient of variation (MAD/median) in percentage of each peptide calculated from quintuplicates of study pools on all platforms
Stripped.Sequence	CV from ratio (%)	CV from norm_light (%)
AAISGENAGLVR	21.4406	20.1174
ADLSGITGAR	15.2316	34.2917
AGALNSNDAFVLK	14.9778	16.7423
AGEVQEPELR	24.6789	37.4627
AHVDALR	26.5901	107.917
AIGYLNTGYQR	24.9188	44.6459
ALDFAVGEYNK	26.3522	19.082
ALLAFQESK	14.646	40.1964
ALNHLPLEYNSALYSR		38.2852
ALQEYAAK	38.583	31.4452
ANRPFLVFIR	6.08655	10.4908
ASSIIDELFQDR	12.355	54.1067
ASSLESGVPSR	12.0581	34.0694
ATEHLSTLSEK	23.7078	36.5608
ATVVYQGER	17.7727	24.7323
ATWSGAVLAGR		30.9948
AVISPGFDVFAK	13.4015	30.3551
AVLTIDEK	41.2012	26.2484
DADPDTFFAK	10.0842	36.9555
DALSSVQESQVAQQAR	17.1946	20.4922
DASGVTFTWTPSSGK	47.4876	69.7307
DFALQNPSAVPR	13.3036	49.0746
DGAGDVAFVK	119.704	21.6454
DLLLPQPDLR	9.71288	20.0229
DPTFIPAPIQAK	8.49375	15.7816
DSTYSLSSTLTLSK	11.6463	36.4842
DSVTGTLPK	22.9444	38.6661
DYIFGNYIER	13.4366	16.7368
EAQLPVIENK	9.10435	16.3206
EFGNTLEDK	17.3138	34.5169
EFTPPVQAAYQK	24.4413	25.7387
EIGELYLPK	7.55962	40.4939
ELDESLQVAER	14.8571	17.4377
ELLESYIDGR	11.4613	23.0287
EQHLFLPFSYK	32.2863	25.6712
EQLSLLDR	16.214	38.4707
EQPPSLTR	36.6894	31.0948
ETLLQDFR	15.2952	56.4289
EVAFDLEIPK	13.8873	19.9343
FEVQVTVPK	9.67665	25.254
FFGHGAEDSLADQAANEWGR	66.5013	39.6705
FNAVLTNPQGDYDTSTGK	25.8853	112.796
FNWYVDGVEVHNAK	28.4598	141.11
FQSVFTVTR	9.0566	26.5389
FSAEFDFR	17.286	26.5346
FSGSILGNK	18.2868	38.7174
FSVVYAK	5.76876	27.484
FYNQVSTPLLR	9.60596	28.7213
FYTFLK	32.0677	48.0533
GAYPLSIEPIGVR	28.7574	40.6916
GFQVVVTLR	14.2635	63.9266
GGEGTGYFVDFSVR	9.29026	40.6191
GGYTLVSGYPK	6.6899	28.8878
GHMLENHVER	32.2604	24.662
GKEESLDSDLYAELR	36.0028	69.9294
GLEWVANIK	17.5539	14.3331
GLEWVGFIR	18.7874	19.3617
GLPAPIEK	24.9143	78.1971
GLPNVVTSAISLPNIR	37.0336	71.9745
GLPSSIEK	10.7533	59.8665
GPSVFPLAPSSK	24.5444	14.6738
GQTLLAVAK	14.0701	26.3707
GQVVPALNEK	13.9132	19.7672
GSESGIFTNTK	15.9946	31.3639
GSPAINVAVHVFR	21.0379	65.6864
HFQNLGK	31.3113	77.8292
HLVALSPK	16.0225	92.857
HVVPNEVVVQR	9.82643	53.4022
IAYGTQGSSGYSLR	16.5138	54.2275
ICLDLQAPLYK	42.5425	51.3917
IIVPLNNR	12.9068	38.6844
ILGPLSYSK	16.2566	17.8008
IQHPFTVEEFVLPK	58.2032	57.848
IQNILTEEPK	18.0754	35.1525
IQPSGGTNINEALLR	9.33859	22.3139
ITINPDTSK	26.9551	37.7097
ITLLSALVETR	10.5699	25.5331
ITLPDFTGDLR	4.70928	24.9865
ITQDAQLK	27.2966	54.4739
IVIEYVDR	10.8835	18.1434
IVLGQEQDSYGGK	8.93866	46.9885
IVQLIQDTR	17.4035	21.994
IWLDNVR		26.2489
IYLQPGR	7.81999	9.3643
IYLYTLNDNAR	12.1849	23.2509
LAPLAEDVR	15.4513	71.8242
LAVYQAGAR	11.0559	28.4971
LGFTDLFSK	19.5594	38.8196
LGNQEPGGQTALK	20.9616	20.4589
LGPLVEQGR	24.9649	30.2235
LGVYELLLK	8.84422	34.1398
LLDSLPSDTR	15.0398	101.375
LLEVPEGR	10.8141	14.0463
LLGEVDHYQLALGK	13.1061	57.1353
LLIYDASSR	13.4923	22.6397
LLIYDNNK	31.3093	27.8307
LLIYGASSR	17.196	36.5604
LLIYWASTR	20.787	42.8965
LPTDSELAPR	16.8659	50.4256
LQPLDFK	17.3892	28.1034
LSITGTYDLK	22.1184	23.6611
LSPIYNLVPVK	7.20076	50.5652
LSSPAVITDK	5.6541	48.8852
LTPLYELVK	6.54806	33.4242
LTPYADEFK	9.0547	36.9402
LVVLPFPK	22.806	22.8586
NALALFVLPK	32.4433	75.3115
NFGYTLR	12.3405	34.4839
NILTSNNIDVK	36.3592	22.3319
NIQSLEVIGK	22.9116	67.4384
NVPLPVIAELPPK	3.98595	27.9513
NVVFVIDK	19.4952	16.8715
NYNLVESLK	12.9545	36.8498
PSLSHLLSQYYGAGVAR	28.9982	26.9137
QTHQPPAPNSLIR	21.9921	48.7145
QVVAGLNFR	9.349	29.3875
RGPGGVWAAEAISDAR		28.9662
SALVLQYLR	35.8731	24.8252
SFQTGLFTAAR	9.55562	34.8285
SIPQVSPVR	41.7822	22.3954
SLDFTELDVAAEK	14.5288	33.1612
SLPVSDSVLSGFEQR	18.5009	34.7825
SPELQAEAK	21.1576	30.3771
SSEDPNEDIVER	9.52278	23.0998
STDYGIFQINSR	39.3565	50.7629
SVFLHAR	20.3311	71.0826
SVSLPSLDPASAK	8.29591	11.783
TFTLLDPK	16.9855	56.3699
TGISPLALIK	9.76606	27.2094
TGIVSGFGR	16.473	38.4207
TGYYFDGISR	28.3874	41.4194
TINVPLR	8.29109	23.0112
TLYSSSPR	15.4464	108.33
TPLTATLSK	14.7914	55.6346
TVAAPSVFIFPPSDEQLK	7.79387	80.6251
TVGSDTFYSFK	8.8046	40.0975
TVQAVLTVPK	20.1078	47.5607
VAAGAFQGLR	10.1188	20.7683
VAQELEEK	19.1509	70.5045
VEGTAFVIFGIQDGEQR	64.027	22.9566
VELEDWNGR	25.1902	25.5341
VFQFLEK	12.9396	36.6557
VGAHAGEYGAEALER	53.137	45.314
VGYVSGWGR	18.2265	61.6723
VHQYFNVELIQPGAVK	9.48718	16.0682
VLLDGVQNPR	6.80649	45.1883
VLNQELR	9.59883	50.4682
VNHVTLSQPK	43.1333	47.5605
VNVDEVGGEALGR	35.8913	20.6716
VSFLSALEEYTK	7.16999	63.8482
VTSIQDWVQK	48.3639	143.119
VTTVASHTSDSDVPSGVTEVVVK	6.39002	33.0272
VTVLGQPK	61.2615	44.8146
VVEESELAR	6.45365	27.6249
VVGGLVALR	14.6728	15.2737
VVSVLTVVHQDWLNGK	28.1342	138.18
VYFAGFPR	9.326	21.8217
WELALGR	16.7174	21.361
WEMPFDPQDTHQSR	20.1718	75.7728
WFLLEQPEIQVAHFPFK	10.5734	18.0368
WIYHLTEGSTDLR	21.049	25.6113
WLPSSSPVTGYR	13.0477	20.4685
WYVDGVEVHNAK	27.5245	16.5176
YEASILTHDSSIR	8.34966	111.935
YEFILK	12.7419	33.8119
YFIDFVAR	15.9268	18.2149
YGLVTYATYPK	11.3756	25.2963
YQISVNK	18.0621	17.8889
YSPSFQGQVTISADK	33.4414	27.1196
YVLSPYK	16.8914	35.5546
YYVDSVK	12.3613	32.7372

## Sheet: CV for studypools(SDmean)
coefficient of variation (SD/mean) in percentage of each peptide calculated from quintuplicates of study pools on all platforms
Stripped.Sequence	CV from ratio (%)	CV from norm_light (%)
AAISGENAGLVR	23.2628	55.4078
ADLSGITGAR	20.7168	48.0555
AGALNSNDAFVLK	19.1758	83.7727
AGEVQEPELR	48.8902	69.0771
AHVDALR	29.9123	160.167
AIGYLNTGYQR	19.1032	48.9581
ALDFAVGEYNK	38.6453	45.8922
ALLAFQESK	115.313	40.559
ALNHLPLEYNSALYSR		26.1453
ALQEYAAK	36.4659	61.1074
ANRPFLVFIR	6.46045	38.2249
ASSIIDELFQDR	24.2646	69.2176
ASSLESGVPSR	16.0666	52.0733
ATEHLSTLSEK	42.2243	62.8305
ATVVYQGER	33.574	33.9703
ATWSGAVLAGR		59.68
AVISPGFDVFAK	22.8484	44.8329
AVLTIDEK	30.7406	43.3622
DADPDTFFAK	45.0435	42.5359
DALSSVQESQVAQQAR	17.6671	60.9889
DASGVTFTWTPSSGK	30.8322	72.6307
DFALQNPSAVPR	21.6553	58.1231
DGAGDVAFVK	63.8965	70.622
DLLLPQPDLR	12.6557	34.5662
DPTFIPAPIQAK	10.6346	31.7587
DSTYSLSSTLTLSK	8.48566	38.7735
DSVTGTLPK	20.9807	39.5516
DYIFGNYIER	31.7506	19.5289
EAQLPVIENK	9.92086	19.5455
EFGNTLEDK	16.0973	25.7107
EFTPPVQAAYQK	30.6608	37.2992
EIGELYLPK	6.74727	69.8712
ELDESLQVAER	20.225	31.6562
ELLESYIDGR	9.47769	45.5985
EQHLFLPFSYK	25.4159	32.844
EQLSLLDR	26.0808	45.1655
EQPPSLTR	77.5015	31.8476
ETLLQDFR	18.2907	55.0724
EVAFDLEIPK	19.3819	22.7853
FEVQVTVPK	7.77482	31.9076
FFGHGAEDSLADQAANEWGR	76.5587	70.9896
FNAVLTNPQGDYDTSTGK	51.7373	106.656
FNWYVDGVEVHNAK	18.7576	93.7785
FQSVFTVTR	32.5838	58.3139
FSAEFDFR	26.4653	37.4683
FSGSILGNK	18.5348	41.0396
FSVVYAK	19.7099	31.8481
FYNQVSTPLLR	16.5248	51.3571
FYTFLK	32.0192	50.4736
GAYPLSIEPIGVR	33.5098	47.0138
GFQVVVTLR	54.5521	49.0265
GGEGTGYFVDFSVR	30.5469	40.1594
GGYTLVSGYPK	7.93986	30.3912
GHMLENHVER	36.758	73.2912
GKEESLDSDLYAELR	42.0757	56.2394
GLEWVANIK	20.2345	57.2284
GLEWVGFIR	26.9129	63.3614
GLPAPIEK	66.2413	81.5326
GLPNVVTSAISLPNIR	42.74	77.1297
GLPSSIEK	11.8612	68.0714
GPSVFPLAPSSK	59.2848	67.7537
GQTLLAVAK	10.9022	32.3242
GQVVPALNEK	62.9233	57.7988
GSESGIFTNTK	28.6492	33.5123
GSPAINVAVHVFR	19.1074	50.3652
HFQNLGK	32.1391	261.384
HLVALSPK	22.868	96.8938
HVVPNEVVVQR	10.2945	57.8132
IAYGTQGSSGYSLR	26.5156	87.3885
ICLDLQAPLYK	56.1695	65.5787
IIVPLNNR	10.7537	26.7678
ILGPLSYSK	21.7217	37.0718
IQHPFTVEEFVLPK	175.209	108.884
IQNILTEEPK	19.6415	34.5775
IQPSGGTNINEALLR	19.841	82.4695
ITINPDTSK	32.677	52.0631
ITLLSALVETR	8.25077	30.4259
ITLPDFTGDLR	16.0849	23.8349
ITQDAQLK	22.1448	61.9219
IVIEYVDR	13.2524	36.3271
IVLGQEQDSYGGK	26.6047	75.7032
IVQLIQDTR	24.3278	31.7151
IWLDNVR		65.7499
IYLQPGR	10.3556	25.5844
IYLYTLNDNAR	13.0507	19.7435
LAPLAEDVR	19.7962	60.0998
LAVYQAGAR	11.1884	77.4324
LGFTDLFSK	35.9294	56.8175
LGNQEPGGQTALK	21.6132	33.9189
LGPLVEQGR	25.4416	51.1963
LGVYELLLK	11.5198	43.5266
LLDSLPSDTR	24.407	56.7435
LLEVPEGR	9.77636	47.0624
LLGEVDHYQLALGK	19.4788	61.772
LLIYDASSR	14.3648	26.5326
LLIYDNNK	38.7159	29.4439
LLIYGASSR	28.2475	50.4449
LLIYWASTR	52.2379	65.1681
LPTDSELAPR	22.1507	64.6362
LQPLDFK	40.8343	28.1214
LSITGTYDLK	32.3594	33.2517
LSPIYNLVPVK	7.21167	61.1354
LSSPAVITDK	8.09108	46.6379
LTPLYELVK	18.5728	29.7319
LTPYADEFK	12.1369	29.7108
LVVLPFPK	22.8892	25.8758
NALALFVLPK	44.0505	50.943
NFGYTLR	12.9507	40.9828
NILTSNNIDVK	56.0465	32.9312
NIQSLEVIGK	71.9248	95.0468
NVPLPVIAELPPK	4.82447	47.5957
NVVFVIDK	19.0427	31.3338
NYNLVESLK	21.9454	56.7387
PSLSHLLSQYYGAGVAR	24.471	43.5986
QTHQPPAPNSLIR	92.1715	51.2998
QVVAGLNFR	11.6918	49.7206
RGPGGVWAAEAISDAR		45.7907
SALVLQYLR	33.1065	56.8401
SFQTGLFTAAR	18.7132	39.4456
SIPQVSPVR	40.6552	53.9743
SLDFTELDVAAEK	17.8801	39.8463
SLPVSDSVLSGFEQR	23.3079	43.8157
SPELQAEAK	16.9596	48.1437
SSEDPNEDIVER	16.5071	40.4668
STDYGIFQINSR	41.4032	63.0867
SVFLHAR	27.684	89.8469
SVSLPSLDPASAK	10.018	15.4352
TFTLLDPK	20.5387	52.8877
TGISPLALIK	10.279	42.4729
TGIVSGFGR	35.4368	41.6686
TGYYFDGISR	32.0001	64.7288
TINVPLR	10.8537	37.4623
TLYSSSPR	41.9996	66.0012
TPLTATLSK	17.7453	100.121
TVAAPSVFIFPPSDEQLK	7.42006	109.517
TVGSDTFYSFK	13.2402	67.0369
TVQAVLTVPK	18.655	47.6942
VAAGAFQGLR	18.7141	48.0984
VAQELEEK	23.4308	85.2135
VEGTAFVIFGIQDGEQR	59.3994	50.3957
VELEDWNGR	40.7175	59.4814
VFQFLEK	13.3941	33.2357
VGAHAGEYGAEALER	41.2338	36.6927
VGYVSGWGR	40.8409	77.0646
VHQYFNVELIQPGAVK	9.4218	31.6877
VLLDGVQNPR	15.1787	57.7871
VLNQELR	21.4828	66.2038
VNHVTLSQPK	59.7502	77.2416
VNVDEVGGEALGR	31.3776	47.2902
VSFLSALEEYTK	5.9348	64.7718
VTSIQDWVQK	102.457	79.6921
VTTVASHTSDSDVPSGVTEVVVK	10.4502	29.3709
VTVLGQPK	99.807	43.1425
VVEESELAR	10.1299	31.5372
VVGGLVALR	20.8859	42.0677
VVSVLTVVHQDWLNGK	46.3456	79.9821
VYFAGFPR	13.6862	47.9977
WELALGR	18.004	58.5239
WEMPFDPQDTHQSR	25.7115	68.4968
WFLLEQPEIQVAHFPFK	10.8186	46.9055
WIYHLTEGSTDLR	247.677	34.9742
WLPSSSPVTGYR	30.8264	62.9065
WYVDGVEVHNAK	25.1037	30.8019
YEASILTHDSSIR	10.2018	74.9883
YEFILK	9.98459	25.6392
YFIDFVAR	18.4009	31.5398
YGLVTYATYPK	14.4497	41.2765
YQISVNK	27.5794	40.5159
YSPSFQGQVTISADK	28.3693	29.0547
YVLSPYK	20.9714	29.9962
YYVDSVK	18.3765	33.2432

[truncated: 8 more sheets: CV for all samples(MAdmedian), CV for all samples(SDmean), variance partitioning across pe, Kendall´s Tau trend test_WHO, Kendall´s Tau trend test_Severi, composite dataset composition, Statistics_composite dataset, bland-altman output]
