# Supplementary material for: Cross-platform clinical proteomics using the Charité open standard for plasma proteomics (OSPP)
Source: Nat Commun. 2025 Dec 22;16:11377. doi: 10.1038/s41467-025-67264-9 (PMC12727829; doi:10.1038/s41467-025-67264-9)
Supplement: Supplementary file 6 — Source Data [file 41467_2025_67264_MOESM6_ESM.xlsx]

## Sheet: Figure 2
	Source Data
	data files name in Mendley Data/Proteomics Dat (DIA-NN & skyline)	column used
Figure 2a	sample_OSPP_analyticalflow ZenoTOF/concmatchIS_hzeno.tsv	Run,Stripped.Sequence,Precursor.Id,Precursor.Charge,Precursor.Translated
Figure 2c	sample_OSPP_analyticalflow ZenoTOF/concmatchIS_uzeno.tsv	Run,Stripped.Sequence,Precursor.Id,Precursor.Charge,Precursor.Translated, RT
Figure 2d	sample_OSPP_analyticalflow ZenoTOF/concmatchIS_uzeno.tsv	Run,Stripped.Sequence,Precursor.Id,Precursor.Charge,Precursor.Translated, RT

## Sheet: Figure 3
	Source Data
	data files name in Mendley Data/Proteomics Dat (DIA-NN & skyline)	raw data column used	output data
Figure 3a	sample_OSPP_analyticalflow ZenoTOF/MRM-HR_skyline output.csv	Run,Stripped.Sequence,Precursor.Id,Precursor.Charge,Precursor.Translated	Supplementary Table 5 - Kendall´s Tau trend test_WHO
Figure 3b		Run,Stripped.Sequence,Precursor.Id,Precursor.Charge,Precursor.Translated
Figure 3c		Run,Stripped.Sequence,Precursor.Id,Precursor.Charge,Precursor.Translated
Figure 3d		Run,Stripped.Sequence,Precursor.Id,Precursor.Charge,Precursor.Translated	Supplementary Table 5 - Kendall’s Tau trend test_Severity

## Sheet: Figure 4
	Source Data
	data files name in Mendley Data/Proteomics Dat (DIA-NN & skyline)	raw data column used	output data
Figure 4a	sample_OSPP_analyticalflow ZenoTOF/concmatchIS_uzeno.tsv & MRM-HR_skyline output.csv	Run,Stripped.Sequence,Precursor.Id,Precursor.Charge,Precursor.Translated
Figure 4b			Supplementary Table 6 - Fragment distribution
Figure 4c			Supplementary Table 6 - CV for studypools (MAD/median)
Figure 4d			Supplementary Table 6 - R2-slope
Figure 4e			Supplementary Table 6 - R2-slope
Figure 4f			Supplementary Table 6 - R2-slope
Figure 4g			Supplementary Table 6 - Statistics_Kendall´s Tau trend test_Severity

## Sheet: Figure 5
	Source Data
	data files name in Mendley Data/Proteomics Dat (DIA-NN & skyline)	raw data column used	output data
Figure 5a	sample_OSPP_analyticalflow ZenoTOF/concmatchIS_hzeno.tsv & sample_OSPP_microflow ZenoTOF/ concmatchIS_uzeno.tsv & sample_OSPP_nanoflow Exploris480/concmatchIS_nthermo.tsv	Run,Stripped.Sequence,Precursor.Id,Precursor.Charge,Precursor.Translated
Figure 5b			Supplementary Table 7 - RT differnece between light & OSPP
Figure 5c
Figure 5d			Supplementary Table 7 - Kendall´s Tau trend test_Severity

## Sheet: Figure 6
	Source Data
	data files name in Mendley Data/Proteomics Dat (DIA-NN & skyline)	raw data column used	output data
Figure 6a	sample_OSPP_analyticalflow ZenoTOF/concmatchIS_hzeno.tsv & sample_OSPP_microflow ZenoTOF/ concmatchIS_uzeno.tsv & sample_OSPP_nanoflow Exploris480/concmatchIS_nthermo.tsv	Run,Stripped.Sequence,Precursor.Id,Precursor.Charge,Precursor.Translated	Supplementary Table 7 - Statistics_composite dataset
Figure 6b			Supplementary Table 7 - bland-altman output

## Sheet: Supplementary Fig1
	Source Data
	data files	column used
Supplementary Fig1	Supplementary Data 1 - peptide properties	equence, Genes

## Sheet: Supplementary Fig2
	Source Data
	data files	column used
Supplementary Fig2a	Supplementary Table 1 - Peptide quantities in differnt matrices	Precursor, ratio, Matrix
Supplementary Fig2b		Precursor, ratio, sex
Supplementary Fig2c		Precursor, ratio,age

## Sheet: Supplementary Fig3
	Source Data
	data files	column used
Supplementary Fig3a	Supplementary Table 1 - CV_compare with PQ500_peptide	type, CV(%)
Supplementary Fig3b	Supplementary Table 1 - CV_compare with PQ500_protein	type, CV(%)

## Sheet: Supplementary Fig4
	Source Data
	data files	column used
Supplementary Fig4	Supplementary Table 5 - Kendall´s Tau trend test_Severity	Stripped.Sequence, p.adjust.bh.kt

## Sheet: Supplementary Fig5
	Source Data
	data files	column used
Supplementary Fig5	Supplementary Table 6 - Kendall´s Tau trend test_Severity	MS, calculate, Stripped.Sequence, p.adjust.bh.kt
